# Supplementary material for: Impaired mitochondrial metabolism is a critical cancer vulnerability for MYC inhibitors
Source: Sci Adv. 2025 Jul 16;11(29):eadw5228. doi: 10.1126/sciadv.adw5228 (PMC12266110; doi:10.1126/sciadv.adw5228)
Supplement: Supplementary file 3 — Tables S1 to S7 [file sciadv.adw5228_tables_s1_to_s7.zip]

Archive with 7 entries (7 files):
- adw5228_table_s1.xlsx
- adw5228_table_s2.xlsx
- adw5228_table_s3.xlsx
- adw5228_table_s4.xlsx
- adw5228_table_s5.xlsx
- adw5228_table_s6.xlsx
- adw5228_table_s7.xlsx
