# Supplementary material for: Impaired mitochondrial metabolism is a critical cancer vulnerability for MYC inhibitors
Source: Sci Adv. 2025 Jul 16;11(29):eadw5228. doi: 10.1126/sciadv.adw5228 (PMC12266110; doi:10.1126/sciadv.adw5228)
Supplement: Supplementary file 3 — Tables S1 to S7 [file sciadv.adw5228_tables_s1_to_s7.zip › adw5228_table_s1.xlsx]

## Sheet: A. Experimental Design
Supplementary Table 1.
CRISPR Screen (whole genome CRISPR screen of MyC-CaP in DMEM + 10% FBS and 1XP/S treated with DMSO vs 3.5 uM of MYCi (LD20):
MyC-CaP Cas9+ Cells were tranfected with whole genome mouse mTKO library (targets 19463 genes, 5 gRNAs each and contain additional 418 control gRNAs). Backbone is pLCKO2
2 biological replicates, done at different days using 2 different clones of MyC-CaP Cas9+ cells
Library info: https://www.addgene.org/pooled-library/moffat-mouse-knockout-mtko/
Detailed protocol: https://media.addgene.org/cms/filer_public/13/2d/132d0499-adcb-4fb7-b247-be3f24a94fbc/mouse_pooled_crispr_srp-20200916.docx
List of gRNAs: https://media.addgene.org/cms/filer_public/1a/c4/1ac4f468-fc05-4c49-9d36-b61ec18ed759/mtko_library.xlsx
Screen coverage is 400X
T-3: MyC-CaP cells transfected with library (MOI: ~0.3)
T-2: Cells selected with puromycin
T0: Selected cells were seeded (400X coverage), Cells were grown for 3 days before treatment to allow for recovery and gene editing. Pellet collected for sequencing
T3: Reseed and treat with either DMSO or LD20 (sublethal, 3.5uM dose of MYCi), Pellet collected
T6: Reseed and retreat with either DMSO or LD20 (sublethal, 3.5uM dose of MYCi), Pellet collected
T9: Reseed and retreat with either DMSO or LD20 (sublethal, 3.5uM dose of MYCi), Pellet collected
T12: Pellet collected for sequencing, final endpoint or 10-12 cell doublings under treatment.
DNA isolated, processed and barcoded for NGS, gRNA dropoffs were compared between T12 and T0 in both groups and the difference in dropoff were compared between DMSO vs MYCi . Computed using DrugZ algorithm, which tests chemogenomic interactions from CRISPR screens
NormZ score: Lower means synergistic interactions, higher means resistant/supressive interactions
Media (DMEM with high glucose composition):
Components	Molecular Weight	Concentration (mg/L)	mM	From	https://www.thermofisher.com/us/en/home/technical-resources/media-formulation.8.html
Amino Acids
Glycine	75	30	0.4
L-Arginine hydrochloride	211	84	0.398104
L-Cystine 2HCl	313	63	0.201278
L-Glutamine	146	584	4
L-Histidine hydrochloride-H2O	210	42	0.2
L-Isoleucine	131	105	0.801527
L-Leucine	131	105	0.801527
L-Lysine hydrochloride	183	146	0.797814
L-Methionine	149	30	0.201342
L-Phenylalanine	165	66	0.4
L-Serine	105	42	0.4
L-Threonine	119	95	0.798319
L-Tryptophan	204	16	0.0784314
L-Tyrosine disodium salt dihydrate	261	104	0.398467
L-Valine	117	94	0.803419
Vitamins
Choline chloride	140	4	0.0285714
D-Calcium pantothenate	477	4	0.00838574
Folic Acid	441	4	0.0090703
Niacinamide	122	4	0.0327869
Pyridoxine hydrochloride	206	4	0.0194175
Riboflavin	376	0.4	0.00106383
Thiamine hydrochloride	337	4	0.0118694
i-Inositol	180	7.2	0.04
Inorganic Salts
Calcium Chloride (CaCl2) (anhyd.)	111	200	1.8018
Ferric Nitrate (Fe(NO3)3"9H2O)	404	0.1	0.000247525
Magnesium Sulfate (MgSO4) (anhyd.)	120	97.67	0.813917
Potassium Chloride (KCl)	75	400	5.33333
Sodium Bicarbonate (NaHCO3)	84	3700	44.0476
Sodium Chloride (NaCl)	58	6400	110.345
Sodium Phosphate monobasic (NaH2PO4-H2O)	138	125	0.905797
Other Components
D-Glucose (Dextrose)	180	4500	25
Phenol Red	376.4	15	0.0398512

## Sheet: B. Synergistic genes (sig.)
GENE	normZ_REP1	normZ_REP2	NormZ _COMB	RANK	pval_synth REP1	pval_synth REP2	pval_COMB
Pmm2	-5.45	-5.48	-5.465	1	2.5e-08	2.09e-08	2.295e-08
Pdss2	-4.6	-5.66	-5.13	2	2.07e-06	7.67e-09	1.03884e-06
Gpi1	-6.03	-4.13	-5.08	3	8.07e-10	1.78e-05	8.9004e-06
Ldha	-5.1	-5.02	-5.06	4	1.67e-07	2.54e-07	2.105e-07
Sod2	-5.67	-4.18	-4.925	5	7.27e-09	1.44e-05	7.20363e-06
Ndufa3	-5.27	-4.37	-4.82	6	6.96e-08	6.09e-06	3.0798e-06
Slc39a9	-5.66	-3.93	-4.795	7	7.62e-09	4.32e-05	2.16038e-05
Mto1	-5.15	-4.37	-4.76	8	1.32e-07	6.21e-06	3.171e-06
Cmc1	-4.49	-4.96	-4.725	9	3.61e-06	3.61e-07	1.9855e-06
Pdss1	-4.85	-4.37	-4.61	10	6.04e-07	6.23e-06	3.417e-06
Coq7	-4.59	-4.21	-4.4	11	2.21e-06	1.28e-05	7.505e-06
Cox5b	-3.65	-4.91	-4.28	12	0.000131	4.65e-07	6.57325e-05
Ndufaf2	-6.56	-1.99	-4.275	13	2.74e-11	0.0232	0.0116
Slc30a9	-4.73	-3.73	-4.23	14	1.1e-06	9.75e-05	4.93e-05
Ndufb11	-4.96	-3.22	-4.09	15	3.61e-07	0.000642	0.000321181
Ndufaf1	-3.59	-4.5	-4.045	16	0.000163	3.33e-06	8.3165e-05
Chchd5	-4.03	-4.04	-4.035	17	2.83e-05	2.66e-05	2.745e-05
Ndufa13	-3.58	-4.39	-3.985	18	0.00017	5.76e-06	8.788e-05
Idh3a	-3.12	-4.61	-3.865	19	0.000903	2.04e-06	0.00045252
Tmem126b	-3.89	-3.75	-3.82	20	5.1e-05	8.85e-05	6.975e-05
Ndufa6	-3.39	-4.22	-3.805	21	0.000352	1.22e-05	0.0001821
Slc10a7	-4.75	-2.82	-3.785	22	1.03e-06	0.00238	0.00119052
Surf1	-5.15	-2.41	-3.78	23	1.28e-07	0.00805	0.00402506
Ndufs1	-3.2	-4.22	-3.71	24	0.000692	1.24e-05	0.0003522
Ndufb9	-4.57	-2.83	-3.7	25	2.49e-06	0.00229	0.00114624
Coq2	-3.78	-3.12	-3.45	26	8e-05	0.000898	0.000489
Ndufaf6	-4.5	-2.36	-3.43	27	3.39e-06	0.00916	0.0045817
Ndufv2	-3.82	-3.01	-3.415	28	6.75e-05	0.00129	0.00067875
Tmem186	-3.61	-3.18	-3.395	29	0.000155	0.000734	0.0004445
Ept1	-2.37	-4.35	-3.36	30	0.00892	6.94e-06	0.00446347
Gfm2	-3.55	-2.93	-3.24	31	0.000194	0.00169	0.000942
Ndufaf3	-3.23	-3.21	-3.22	32	0.000613	0.000672	0.0006425
Stt3b	-4.12	-2.13	-3.125	33	1.88e-05	0.0164	0.0082094
Ndufa1	-2.31	-3.91	-3.11	34	0.0105	4.7e-05	0.0052735
Zmpste24	-3.04	-3.17	-3.105	35	0.00116	0.000767	0.0009635
Gm10604	-3.09	-3.1	-3.095	36	0.000995	0.000957	0.000976
Arl1	-2.89	-3.3	-3.095	37	0.00191	0.000482	0.001196
Mtif2	-3.42	-2.75	-3.085	38	0.000316	0.00294	0.001628
Ndufs8	-2.91	-3.09	-3	39	0.0018	0.000992	0.001396
Adck4	-2.97	-3	-2.985	40	0.0015	0.00136	0.00143
Mrps23	-3.53	-2.41	-2.97	41	0.000208	0.00787	0.004039
Ndufb8	-3.18	-2.68	-2.93	42	0.000739	0.00365	0.0021945
Ndufb5	-2.26	-3.59	-2.925	43	0.012	0.000165	0.0060825
Ndufa2	-4.13	-1.71	-2.92	44	1.81e-05	0.0438	0.021909
Axl	-3.2	-2.63	-2.915	45	0.000698	0.00432	0.002509
Acad9	-2.61	-3.2	-2.905	46	0.00449	0.000696	0.002593
Coq5	-2.27	-3.54	-2.905	47	0.0116	0.000201	0.0059005
Coq4	-2.34	-3.39	-2.865	48	0.00975	0.000354	0.005052
Ndufa10	-4.04	-1.61	-2.825	49	2.69e-05	0.0541	0.0270635
Rtn4ip1	-3.96	-1.65	-2.805	50	3.77e-05	0.0498	0.0249188
Ndufa11	-2.88	-2.66	-2.77	51	0.00197	0.00386	0.002915
Shmt2	-2.51	-3.01	-2.76	52	0.00604	0.00132	0.00368
Ndufs2	-2.6	-2.9	-2.75	53	0.00462	0.00186	0.00324
Ndufaf4	-3.01	-2.47	-2.74	54	0.00132	0.00681	0.004065
Zfp9	-3.92	-1.52	-2.72	55	4.46e-05	0.0638	0.0319223
Timmdc1	-1.98	-3.39	-2.685	56	0.0236	0.000345	0.0119725
Bmpr1a	-3.48	-1.89	-2.685	57	0.000247	0.0297	0.0149735
Cox8a	-4.07	-1.29	-2.68	58	2.33e-05	0.0993	0.0496617
Ndufaf5	-1.5	-3.84	-2.67	59	0.0663	6.11e-05	0.0331805
Uqcrc2	-2.77	-2.5	-2.635	60	0.00277	0.00627	0.00452
Gtpbp3	-3.13	-2.13	-2.63	61	0.000877	0.0166	0.0087385
Hibch	-2.33	-2.9	-2.615	62	0.00998	0.00185	0.005915
Ubiad1	-1.97	-3.23	-2.6	63	0.0244	0.000625	0.0125125
Osbpl11	-2.76	-2.43	-2.595	64	0.00289	0.00763	0.00526
Pfkfb3	-3.54	-1.59	-2.565	65	0.000198	0.0563	0.028249
Trdn	-2.45	-2.67	-2.56	66	0.00723	0.00374	0.005485
Jtb	-3.36	-1.69	-2.525	67	0.000387	0.0458	0.0230935
Sdhd	-1.97	-2.97	-2.47	68	0.0246	0.00147	0.013035
Tapt1	-2.66	-2.27	-2.465	69	0.00391	0.0115	0.007705
Hk2	-3.35	-1.57	-2.46	70	0.000399	0.0579	0.0291495
Olfr1102	-1.84	-3.05	-2.445	71	0.0329	0.00113	0.017015
Papln	-1.79	-3.07	-2.43	72	0.0366	0.00107	0.018835
Clock	-2.12	-2.72	-2.42	73	0.0171	0.00331	0.010205
Gnb2	-1.81	-3.03	-2.42	74	0.0354	0.00123	0.018315
Cenpj	-2.37	-2.42	-2.395	75	0.00881	0.00769	0.00825
Tspan31	-2.86	-1.92	-2.39	76	0.00209	0.0272	0.014645
Cox10	-1.73	-3.03	-2.38	77	0.0414	0.00121	0.021305
Abca12	-1.9	-2.85	-2.375	78	0.0284	0.00222	0.01531
Xylt1	-1.81	-2.89	-2.35	79	0.0354	0.00192	0.01866
Arid2	-1.8	-2.89	-2.345	80	0.0358	0.00191	0.018855
Coa3	-2.6	-2.01	-2.305	81	0.00469	0.0224	0.013545
Ube2n	-1.62	-2.97	-2.295	82	0.0523	0.0015	0.0269
Icam5	-2	-2.58	-2.29	83	0.023	0.00496	0.01398
Lipt1	-1.8	-2.78	-2.29	84	0.036	0.00274	0.01937
Prss38	-2.7	-1.85	-2.275	85	0.00342	0.032	0.01771
Ndufb4	-2.44	-2.1	-2.27	86	0.00725	0.0177	0.012475
Pstpip2	-2.44	-2.1	-2.27	87	0.00739	0.0179	0.012645
Bpifa6	-2.53	-1.98	-2.255	88	0.00566	0.0236	0.01463
Gm10840	-1.96	-2.55	-2.255	89	0.0252	0.00541	0.015305
Scarb2	-2.65	-1.85	-2.25	90	0.00399	0.0324	0.018195
Tmed2	-2.36	-2.13	-2.245	91	0.00907	0.0165	0.012785
Mrrf	-2.06	-2.41	-2.235	92	0.0198	0.00792	0.01386
Myh9	-2.39	-2.05	-2.22	93	0.00848	0.0201	0.01429
Usp34	-2.46	-1.97	-2.215	94	0.00687	0.0247	0.015785
Ldlr	-1.68	-2.75	-2.215	95	0.0461	0.00302	0.02456
Cdh7	-2.08	-2.32	-2.2	96	0.0186	0.0101	0.01435
Il1rn	-1.51	-2.89	-2.2	97	0.0661	0.00195	0.034025
Irg1	-1.41	-2.99	-2.2	98	0.0797	0.00142	0.04056
Fabp4	-2.56	-1.83	-2.195	99	0.00519	0.0338	0.019495
Hif1a	-2.4	-1.99	-2.195	100	0.00816	0.0233	0.01573
Csmd3	-2.44	-1.95	-2.195	101	0.00736	0.0259	0.01663
Pm20d1	-2.06	-2.31	-2.185	102	0.0196	0.0104	0.015
Rprd2	-2.8	-1.56	-2.18	103	0.00257	0.0595	0.031035
Mrfap1	-2.44	-1.9	-2.17	104	0.00735	0.029	0.018175
Ost4	-2.13	-2.2	-2.165	105	0.0166	0.014	0.0153
Pdzd3	-2.27	-2.06	-2.165	106	0.0115	0.0195	0.0155
Exog	-2.35	-1.98	-2.165	107	0.00945	0.024	0.016725
Suz12	-1.93	-2.37	-2.15	108	0.027	0.00898	0.01799
Il12b	-2.08	-2.21	-2.145	109	0.019	0.0136	0.0163
Grp	-2.67	-1.62	-2.145	110	0.00381	0.0526	0.028205
Pydc3	-2.39	-1.89	-2.14	111	0.00834	0.0294	0.01887
Dse	-1.85	-2.43	-2.14	112	0.032	0.00747	0.019735
Gpr89	-2.85	-1.43	-2.14	113	0.00218	0.0769	0.03954
Best3	-1.82	-2.45	-2.135	114	0.0342	0.00714	0.02067
Lsmem1	-2.15	-2.11	-2.13	115	0.0158	0.0176	0.0167
Ndufa9	-2.15	-2.1	-2.125	116	0.0157	0.0181	0.0169
Mrps5	-2.28	-1.96	-2.12	117	0.0113	0.0248	0.01805
Mettl17	-2.05	-2.17	-2.11	118	0.02	0.0152	0.0176
Ube2f	-1.38	-2.83	-2.105	119	0.0834	0.00234	0.04287
Nomo1	-1.8	-2.39	-2.095	120	0.0359	0.00852	0.02221
Upf1	-2.27	-1.92	-2.095	121	0.0117	0.0273	0.0195
Klhl23	-2.06	-2.12	-2.09	122	0.0197	0.0169	0.0183
Htt	-1.74	-2.44	-2.09	123	0.0408	0.00743	0.024115
Colq	-1.98	-2.19	-2.085	124	0.0241	0.0143	0.0192
Grhpr	-1.71	-2.44	-2.075	125	0.0434	0.00729	0.025345
Vmn2r65	-1.48	-2.67	-2.075	126	0.0693	0.00377	0.036535
Ppif	-2.67	-1.48	-2.075	127	0.0038	0.0695	0.03665
Tmem150c	-2.59	-1.55	-2.07	128	0.0048	0.0604	0.0326
Isca1	-2.15	-1.98	-2.065	129	0.0157	0.0239	0.0198
Tmem18	-2.24	-1.89	-2.065	130	0.0124	0.0293	0.02085
Dapk3	-1.75	-2.35	-2.05	131	0.0399	0.0095	0.0247
Atp2c2	-2.19	-1.9	-2.045	132	0.0142	0.0288	0.0215
Ctsj	-1.85	-2.23	-2.04	133	0.0324	0.013	0.0227
Ifna4	-2.18	-1.88	-2.03	134	0.0147	0.0297	0.0222
Rarb	-1.73	-2.33	-2.03	135	0.0418	0.00998	0.02589
Ccdc181	-2.54	-1.51	-2.025	136	0.0056	0.0652	0.0354
Stat6	-1.54	-2.5	-2.02	137	0.0614	0.00623	0.033815
Slc5a4b	-2.56	-1.48	-2.02	138	0.00526	0.0701	0.03768
Dlat	-2.1	-1.91	-2.005	139	0.018	0.0278	0.0229
Phlda1	-1.76	-2.25	-2.005	140	0.0389	0.0121	0.0255
Scml2	-2.42	-1.59	-2.005	141	0.00776	0.0563	0.03203
Zfp872	-1.5	-2.51	-2.005	142	0.0665	0.00608	0.03629
Zfp174	-2.55	-1.46	-2.005	143	0.00535	0.0722	0.038775
Slc2a1	-1.32	-2.69	-2.005	144	0.094	0.00357	0.048785
Sfxn4	-2.42	-1.58	-2	145	0.00773	0.0569	0.032315
Dpm3	-2.56	-1.43	-1.995	146	0.00517	0.077	0.041085
Tmed9	-1.94	-2.05	-1.995	147	0.026	0.0201	0.02305
Dus4l	-1.49	-2.49	-1.99	148	0.0687	0.00637	0.037535
Apoc3	-1.78	-2.19	-1.985	149	0.0373	0.0142	0.02575
Nsun3	-2.26	-1.71	-1.985	150	0.0119	0.0435	0.0277
Ociad1	-2.25	-1.72	-1.985	151	0.0123	0.0432	0.02775
Smg7	-1.7	-2.27	-1.985	152	0.045	0.0116	0.0283
Pih1d1	-2.33	-1.64	-1.985	153	0.00992	0.0503	0.03011
Stkld1	-2.22	-1.71	-1.965	154	0.0134	0.0439	0.02865
Fbxo21	-2.21	-1.72	-1.965	155	0.0135	0.0431	0.0283
Zpbp	-1.89	-2.03	-1.96	156	0.0297	0.0211	0.0254
Mcat	-1.74	-2.18	-1.96	157	0.0412	0.0145	0.02785
Fam126a	-1.58	-2.34	-1.96	158	0.0565	0.0097	0.0331
Srrm4	-2.54	-1.37	-1.955	159	0.00562	0.0846	0.04511
Tmem69	-1.81	-2.09	-1.95	160	0.035	0.0182	0.0266
Aco2	-2.2	-1.69	-1.945	161	0.0139	0.0451	0.0295
Tubd1	-1.46	-2.43	-1.945	162	0.0716	0.00763	0.039615
Noa1	-2.38	-1.51	-1.945	163	0.00867	0.0651	0.036885
Dap3	-1.61	-2.27	-1.94	164	0.0533	0.0117	0.0325
Cep104	-2.24	-1.62	-1.93	165	0.0126	0.053	0.0328
Clpx	-1.92	-1.94	-1.93	166	0.0276	0.0263	0.02695
Samhd1	-2.51	-1.35	-1.93	167	0.00611	0.0889	0.047505
Galnt7	-2.48	-1.37	-1.925	168	0.00653	0.0854	0.045965
Rab2a	-2.24	-1.6	-1.92	169	0.0127	0.0552	0.03395
Ces4a	-2.31	-1.53	-1.92	170	0.0103	0.0626	0.03645
Lcn12	-1.67	-2.16	-1.915	171	0.0471	0.0155	0.0313
Usp24	-2.3	-1.52	-1.91	172	0.0108	0.064	0.0374
Vps13b	-1.85	-1.96	-1.905	173	0.0325	0.025	0.02875
Heca	-2.06	-1.75	-1.905	174	0.0197	0.0402	0.02995
Sh2b1	-1.41	-2.4	-1.905	175	0.0787	0.00813	0.043415
Tbc1d31	-2.01	-1.79	-1.9	176	0.0222	0.0369	0.02955
Npc1	-1.72	-2.08	-1.9	177	0.0426	0.0189	0.03075
Cog3	-1.56	-2.23	-1.895	178	0.0596	0.013	0.0363
Serpinb3c	-1.49	-2.3	-1.895	179	0.0685	0.0107	0.0396
Olfr1415	-1.4	-2.39	-1.895	180	0.0808	0.00842	0.04461
Fam72a	-1.78	-2	-1.89	181	0.0375	0.0229	0.0302
Pxn	-2.27	-1.51	-1.89	182	0.0115	0.0662	0.03885
Gm17720	-1.64	-2.12	-1.88	183	0.0502	0.017	0.0336
Tmc3	-1.4	-2.35	-1.875	184	0.0801	0.00938	0.04474
Tm9sf2	-2.35	-1.39	-1.87	185	0.00941	0.0828	0.046105
Dclk3	-1.83	-1.9	-1.865	186	0.0338	0.0289	0.03135
Lpgat1	-2.09	-1.64	-1.865	187	0.0181	0.0506	0.03435
Tas2r134	-1.42	-2.3	-1.86	188	0.0781	0.0108	0.04445
Glrx5	-1.97	-1.73	-1.85	189	0.0242	0.0418	0.033
Cntn4	-1.7	-2	-1.85	190	0.0446	0.0225	0.03355
Zc3h14	-2.23	-1.47	-1.85	191	0.0128	0.0705	0.04165
Daam1	-2.28	-1.42	-1.85	192	0.0112	0.0771	0.04415
Cd63	-1.88	-1.81	-1.845	193	0.0304	0.0351	0.03275
A230072I06Rik	-1.69	-2	-1.845	194	0.0456	0.0229	0.03425
Stard3nl	-2.06	-1.63	-1.845	195	0.0197	0.0512	0.03545
Mybph	-1.35	-2.34	-1.845	196	0.0878	0.00962	0.04871
Pde7b	-1.81	-1.87	-1.84	197	0.0352	0.031	0.0331
Psapl1	-2.28	-1.4	-1.84	198	0.0113	0.0811	0.0462
Spryd7	-2.14	-1.53	-1.835	199	0.0162	0.0626	0.0394
Atg14	-2.27	-1.39	-1.83	200	0.0116	0.0828	0.0472
Olfr313	-1.36	-2.29	-1.825	201	0.0869	0.011	0.04895
Klhl20	-1.71	-1.94	-1.825	202	0.0433	0.0264	0.03485
Ccdc90b	-2.06	-1.58	-1.82	203	0.0195	0.0568	0.03815
F8	-2.14	-1.5	-1.82	204	0.016	0.0672	0.0416
1700016H13Rik	-2.18	-1.45	-1.815	205	0.0147	0.0741	0.0444
Nudt2	-1.78	-1.84	-1.81	206	0.0378	0.0332	0.0355
Fgf17	-1.74	-1.87	-1.805	207	0.0411	0.0306	0.03585
Cluh	-2.19	-1.42	-1.805	208	0.0142	0.0783	0.04625
Ndufs5	-2.08	-1.52	-1.8	209	0.019	0.0639	0.04145
Synpr	-1.4	-2.2	-1.8	210	0.0814	0.0141	0.04775
Insig2	-1.73	-1.86	-1.795	211	0.042	0.0311	0.03655
Svs1	-1.7	-1.89	-1.795	212	0.045	0.0292	0.0371
Ralgps1	-1.8	-1.78	-1.79	213	0.0355	0.0379	0.0367
Olfr1178	-1.79	-1.79	-1.79	214	0.0369	0.0366	0.03675
Gm4792	-1.79	-1.78	-1.785	215	0.0368	0.0376	0.0372
Tssc1	-1.54	-2.03	-1.785	216	0.0619	0.0213	0.0416
Dpm1	-2.17	-1.4	-1.785	217	0.0149	0.0812	0.04805
Mgat1	-1.47	-2.09	-1.78	218	0.0703	0.0182	0.04425
Dab1	-1.72	-1.82	-1.77	219	0.0423	0.0347	0.0385
Uox	-1.7	-1.84	-1.77	220	0.0449	0.0327	0.0388
Bola3	-1.68	-1.86	-1.77	221	0.0464	0.0315	0.03895
Olfr532	-1.61	-1.91	-1.76	222	0.0533	0.028	0.04065
Mal	-1.99	-1.53	-1.76	223	0.0234	0.0633	0.04335
Hspb3	-1.83	-1.68	-1.755	224	0.0336	0.0468	0.0402
2700097O09Rik	-1.62	-1.89	-1.755	225	0.0529	0.0295	0.0412
Gabrb1	-1.99	-1.52	-1.755	226	0.0235	0.0637	0.0436
Zbtb46	-1.48	-2.03	-1.755	227	0.0693	0.0211	0.0452
Gm27029	-1.96	-1.53	-1.745	228	0.0252	0.0626	0.0439
Mmab	-1.43	-2.06	-1.745	229	0.0767	0.0197	0.0482
Ndufs6	-1.76	-1.72	-1.74	230	0.039	0.0425	0.04075
Alg8	-1.98	-1.5	-1.74	231	0.0238	0.0666	0.0452
Mcpt4	-1.99	-1.49	-1.74	232	0.0232	0.0686	0.0459
Muc15	-1.95	-1.52	-1.735	233	0.0254	0.0644	0.0449
Lig1	-1.52	-1.95	-1.735	234	0.0647	0.0255	0.0451
Col1a1	-1.42	-2.05	-1.735	235	0.0776	0.0203	0.04895
Ankrd60	-1.43	-2.03	-1.73	236	0.0758	0.0211	0.04845
Smim15	-1.75	-1.7	-1.725	237	0.0397	0.0449	0.0423
Olfr914	-1.79	-1.64	-1.715	238	0.0363	0.0502	0.04325
Gm11983	-1.63	-1.8	-1.715	239	0.0516	0.036	0.0438
B4galt7	-1.52	-1.9	-1.71	240	0.0646	0.0286	0.0466
Evi2a	-1.67	-1.73	-1.7	241	0.0471	0.0422	0.04465
Olfr378	-1.67	-1.73	-1.7	242	0.0474	0.042	0.0447
Kcnj16	-1.92	-1.48	-1.7	243	0.0275	0.0696	0.04855
Vdac3	-1.58	-1.81	-1.695	244	0.0566	0.0348	0.0457
Srpk2	-1.65	-1.72	-1.685	245	0.049	0.0425	0.04575
Rgs5	-1.54	-1.83	-1.685	246	0.0615	0.0335	0.0475
Rnf2	-1.58	-1.76	-1.67	247	0.0565	0.0393	0.0479
Olfr983	-1.77	-1.55	-1.66	248	0.0386	0.061	0.0498

## Sheet: C. Resistance genes (sig.)
GENE	normZ_REP1	normZ_REP2	NormZ _COMB	RANK	pval_supp_REP1	pval_supp_REP2	pval_supp_COMB
Tfrc	4.03	3.25	3.64	1	2.76e-05	0.000582	0.0003048
Tmem41a	3.82	3.19	3.505	2	6.58e-05	0.00072	0.0003929
Tcte1	3.21	3.27	3.24	3	0.00066	0.000543	0.0006015
Ythdf2	3.73	2.25	2.99	4	0.00114	0.00168	0.00141
Ep300	2.81	3.11	2.96	5	0.00245	0.000949	0.0016995
Ppp6c	3.32	2.55	2.935	6	0.000446	0.00543	0.002938
Mxi1	2.53	3.21	2.87	7	0.00571	0.000672	0.003191
Umodl1	2.53	3.12	2.825	8	0.00563	0.000904	0.003267
Pgc	2.62	2.84	2.73	9	0.00443	0.00225	0.00334
Mpnd	2.48	2.58	2.53	10	0.00652	0.00497	0.005745
Lpin3	2.65	2.42	2.535	11	0.00408	0.00775	0.005915
Pglyrp2	2.28	3.17	2.725	12	0.0114	0.000749	0.0060745
Zbtb12	3.05	2.93	2.99	13	9.66e-05	0.0122	0.0061483
Obox7	2.41	2.57	2.49	14	0.00635	0.00644	0.006395
Neurl4	2.51	2.47	2.49	15	0.00607	0.00684	0.006455
Zbtb7b	2.49	2.49	2.49	16	0.00794	0.00507	0.006505
Hspa14	2.59	2.38	2.485	17	0.00481	0.00871	0.00676
Srebf1	3	1.95	2.475	18	0.0109	0.00396	0.00743
Rab5a	2.43	2.35	2.39	19	0.0076	0.00929	0.008445
Trpm8	2.2	2.75	2.475	20	0.0139	0.00303	0.008465
Pdcd5	2.34	2.33	2.335	21	0.00973	0.0098	0.009765
Ap2s1	2.46	2.2	2.33	22	0.008	0.0122	0.0101
Stk40	2.41	2.25	2.33	23	0.007	0.0139	0.01045
Tcf19	2.45	2.19	2.32	24	0.00722	0.0144	0.01081
2010300C02Rik	2.03	3.09	2.56	25	0.0212	0.000987	0.0110935
Kremen2	2.46	2.11	2.285	26	0.00686	0.0172	0.01203
Zfp959	2.29	2.66	2.475	27	0.00134	0.0255	0.01342
AA792892	1.61	3	2.305	28	0.00466	0.0224	0.01353
Aagab	2.6	2	2.3	29	0.00466	0.0226	0.01363
Apoa1	2.6	2	2.3	30	0.00471	0.0226	0.013655
Igfbp4	2.32	2.12	2.22	31	0.0103	0.0171	0.0137
Ccr6	2.15	2.25	2.2	32	0.0159	0.0122	0.01405
Mbd2	1.97	2.63	2.3	33	0.0243	0.00423	0.014265
Rab25	1.91	3.16	2.535	34	0.0279	0.000796	0.014348
Paxip1	1.99	2.5	2.245	35	0.0231	0.00623	0.014665
Tssc4	1.98	2.52	2.25	36	0.0239	0.00588	0.01489
Foxd3	1.94	2.58	2.26	37	0.0265	0.00499	0.015745
Gltscr1	1.98	2.4	2.19	38	0.0236	0.00811	0.015855
R3hcc1l	2.07	2.22	2.145	39	0.0193	0.0132	0.01625
Gtf2a1	2.28	2.01	2.145	40	0.0113	0.022	0.01665
Sfrp5	1.28	2.95	2.115	41	0.0149	0.0199	0.0174
Fign	2.52	1.9	2.21	42	0.00581	0.029	0.017405
Gnas	1.23	3.05	2.14	43	0.0246	0.0104	0.0175
Phf19	1.07	3.34	2.205	44	0.00592	0.0294	0.01766
Tada1	3.05	1.82	2.435	45	0.00116	0.0344	0.01778
Lhfpl5	1.84	2.38	2.11	46	0.0131	0.0226	0.01785
Gm5771	1.71	2.5	2.105	47	0.0145	0.0214	0.01795
Cpne5	2.19	2.02	2.105	48	0.0142	0.0219	0.01805
Olfr340	1.88	2.51	2.195	49	0.0303	0.00603	0.018165
Naa20	2.01	2.18	2.095	50	0.0223	0.0146	0.01845
Patl1	1.23	3.22	2.225	51	0.034	0.00436	0.01918
Gm15800	1.8	2.79	2.295	52	0.036	0.00266	0.01933
Lat	2.79	1.32	2.055	53	0.0196	0.02	0.0198
Kdm1b	2.18	2.03	2.105	54	0.00953	0.0308	0.020165
Abcc4	2.22	2	2.11	55	0.0331	0.00876	0.02093
Lrch2	1.75	2.8	2.275	56	0.0399	0.00253	0.021215
Amelx	3.66	1.7	2.68	57	0.000127	0.0442	0.0221635
Utp15	2.89	1.13	2.01	58	0.0195	0.0255	0.0225
Ddx39b	2.22	1.79	2.005	59	0.0187	0.0265	0.0226
Ppp2r1a	2.57	1.48	2.025	60	0.0148	0.031	0.0229
Fam20c	1.54	2.57	2.055	61	0.0357	0.0103	0.023
Eif2ak2	2.3	1.8	2.05	62	0.0106	0.0357	0.02315
Bak1	2.58	1.73	2.155	63	0.00497	0.0417	0.023335
Smim12	2.44	1.76	2.1	64	0.00743	0.0394	0.023415
Serpina1e	2.59	1.55	2.07	65	0.00861	0.0389	0.023755
Zfp36l2	1.69	2.83	2.26	66	0.0459	0.00236	0.02413
Olfr53	1.67	3.22	2.445	67	0.0479	0.000646	0.024273
Cbs	2.05	1.9	1.975	68	0.0202	0.0289	0.02455
Rab11fip3	2.16	1.83	1.995	69	0.0154	0.034	0.0247
Clca4b	2.34	1.87	2.105	70	0.0432	0.00624	0.02472
Pspn	3.1	1.66	2.38	71	0.000983	0.0485	0.0247415
Crtap	1.23	2.7	1.965	72	0.0276	0.0221	0.02485
B3galt4	2.47	1.51	1.99	73	0.034	0.0157	0.02485
Limd2	2.08	1.93	2.005	74	0.0131	0.037	0.02505
Ina	1.71	2.44	2.075	75	0.0437	0.0074	0.02555
Agpat2	3	1.64	2.32	76	0.00134	0.0501	0.02572
Plin5	2.74	1.66	2.2	77	0.00308	0.0484	0.02574
Mrpl46	2.86	1.03	1.945	78	0.0256	0.0263	0.02595
Pou4f1	1.61	2.36	1.985	79	0.0141	0.0379	0.026
Ints1	2.24	1.65	1.945	80	0.0189	0.0349	0.0269
Dnaja2	1.53	2.36	1.945	81	0.0199	0.034	0.02695
Pacrg	1.61	3.33	2.47	82	0.0542	0.000437	0.0273185
Nfil3	2.6	2.01	2.305	83	0.0542	0.00137	0.027785
Rtbdn	1.6	3.21	2.405	84	0.055	0.000667	0.0278335
Smoc2	1.44	2.37	1.905	85	0.021	0.0379	0.02945
Med24	2.11	1.66	1.885	86	0.0266	0.0331	0.02985
Arf4	2.69	1.15	1.92	87	0.0433	0.0165	0.0299
Maf	2.39	1.63	2.01	88	0.00837	0.0517	0.030035
Fmnl2	1.2	2.55	1.875	89	0.0248	0.0365	0.03065
Epc1	3	0.87	1.935	90	0.014	0.0477	0.03085
Tnr	2.22	1.66	1.94	91	0.0132	0.0487	0.03095
Rarg	1.2	2.69	1.945	92	0.0127	0.0496	0.03115
AI464131	2.5	1.47	1.985	93	0.0535	0.00908	0.03129
Syt14	2.55	1.2	1.875	94	0.0235	0.0391	0.0313
Smim10l2a	2.93	1.54	2.235	95	0.00172	0.0618	0.03176
Cyp3a11	1.64	2.21	1.925	96	0.0504	0.0135	0.03195
Hdx	2.38	1.76	2.07	97	0.0596	0.00489	0.032245
Cd320	1.56	2.58	2.07	98	0.00483	0.06	0.032415
Pgrmc2	1.57	2.49	2.03	99	0.0587	0.00635	0.032525
Gclc	1.93	1.84	1.885	100	0.0174	0.0483	0.03285
Vgll2	2.14	1.65	1.895	101	0.0161	0.0496	0.03285
S100a5	1.53	2.68	2.105	102	0.0624	0.00369	0.033045
Lpar2	2.06	2.05	2.055	103	0.0616	0.00504	0.03332
Ptar1	1.79	1.88	1.835	104	0.0371	0.0302	0.03365
Stag2	2.56	1.53	2.045	105	0.00521	0.0626	0.033905
Podxl	1.93	1.73	1.83	106	0.0265	0.0419	0.0342
Cdkn1b	1.33	2.37	1.85	107	0.0218	0.0467	0.03425
Sema6b	1.51	2.78	2.145	108	0.0661	0.00273	0.034415
Kcnd3	2.35	1.35	1.85	109	0.0486	0.0209	0.03475
Pou3f1	2.05	1.64	1.845	110	0.02	0.051	0.0355
Det1	1.25	2.7	1.975	111	0.00779	0.0633	0.035545
Tgif2	1.83	2.15	1.99	112	0.00685	0.0649	0.035875
Irak1bp1	2.32	1.28	1.8	113	0.0405	0.0317	0.0361
6430571L13Rik	3.02	1.3	2.16	114	0.00223	0.07	0.036115
Rps16	1.61	2.08	1.845	115	0.0536	0.0187	0.03615
Kctd5	0.48	3.12	1.8	116	0.0332	0.0394	0.0363
Lor	1.95	1.94	1.945	117	0.0635	0.00911	0.036305
Pcx	1.92	2.01	1.965	118	0.0655	0.00777	0.036635
Vkorc1l1	1.48	2.71	2.095	119	0.07	0.00336	0.03668
Prkcg	1.8	1.78	1.79	120	0.0361	0.0373	0.0367
Mrgprh	1.96	1.79	1.875	121	0.0596	0.0144	0.037
Daxx	2.81	0.95	1.88	122	0.061	0.0135	0.03725
Egln1	2.11	1.51	1.81	123	0.0226	0.0521	0.03735
Mobp	2.18	1.87	2.025	124	0.00504	0.0699	0.03747
Rbm14	1.45	2.85	2.15	125	0.073	0.00221	0.037605
Zkscan17	2.44	1.48	1.96	126	0.00734	0.0693	0.03832
Ppm1j	1.9	1.63	1.765	127	0.0373	0.0397	0.0385
Kdm3b	2.19	1.78	1.985	128	0.00615	0.0713	0.038725
Adrm1	0.95	2.96	1.955	129	0.0704	0.00732	0.03886
Ccdc85b	2.23	1.29	1.76	130	0.0418	0.0364	0.0391
Tstd3	1.55	2.12	1.835	131	0.061	0.0172	0.0391
Oca2	1.87	1.66	1.765	132	0.0304	0.0483	0.03935
Lmcd1	1.72	1.79	1.755	133	0.0429	0.0367	0.0398
Gm6811	2.45	1.46	1.955	134	0.00706	0.0728	0.03993
C8g	1.78	1.75	1.765	135	0.0278	0.0522	0.04
Tfap4	2.96	1.42	2.19	136	0.00156	0.0785	0.04003
Olfr218	2.21	1.44	1.825	137	0.0168	0.0635	0.04015
Zhx2	2.24	1.29	1.765	138	0.029	0.0514	0.0402
Atxn2l	0.8	2.75	1.775	139	0.025	0.0556	0.0403
Tsc1	2.53	1.44	1.985	140	0.00574	0.0752	0.04047
Ralgds	2.08	1.53	1.805	141	0.0186	0.0626	0.0406
Syngr3	1.99	1.76	1.875	142	0.0117	0.0695	0.0406
Opn4	1.21	2.27	1.74	143	0.0425	0.0388	0.04065
Adgrf2	1.55	2.05	1.8	144	0.0611	0.0202	0.04065
Ptma	2.03	1.46	1.745	145	0.0336	0.048	0.0408
Clpsl2	1.39	3.17	2.28	146	0.0817	0.000754	0.041227
Ndfip1	2	1.62	1.81	147	0.0173	0.0654	0.04135
Tfeb	2.51	1.26	1.885	148	0.0726	0.0105	0.04155
Dph2	2.46	1.11	1.785	149	0.0212	0.0623	0.04175
Atp1b1	1.4	2.41	1.905	150	0.0746	0.00891	0.041755
Ctsll3	1.5	2.02	1.76	151	0.0255	0.0581	0.0418
Luc7l3	2.03	1.42	1.725	152	0.04	0.0445	0.04225
Zfp945	1.48	2.14	1.81	153	0.0695	0.0163	0.0429
Prdm9	3.08	1.37	2.225	154	0.00103	0.0848	0.042915
Med16	2.64	0.8	1.72	155	0.0366	0.0497	0.04315
Cyp21a1	2.79	1.37	2.08	156	0.00263	0.0847	0.043665
Nceh1	2.57	0.91	1.74	157	0.0261	0.0619	0.044
Hsp90ab1	2.13	1.29	1.71	158	0.0515	0.0369	0.0442
Crebrf	2.03	1.78	1.905	159	0.0806	0.00787	0.044235
Glyctk	2.12	1.53	1.825	160	0.0135	0.0752	0.04435
Vmn1r224	1.73	1.79	1.76	161	0.067	0.0218	0.0444
Fam21	2.69	0.88	1.785	162	0.0179	0.0711	0.0445
Dctpp1	2.12	1.28	1.7	163	0.046	0.0431	0.04455
Kif9	1.71	1.67	1.69	164	0.0438	0.0476	0.0457
Acsm4	0.02	3.62	1.82	165	0.0132	0.0782	0.0457
Nmd3	1.06	2.6	1.83	166	0.012	0.0801	0.04605
Polr3d	1.37	2.01	1.69	167	0.0553	0.0376	0.04645
Cfp	2.04	1.32	1.68	168	0.0495	0.044	0.04675
Hnrnpk	2.49	0.87	1.68	169	0.0486	0.0449	0.04675
Phf10	2.04	1.45	1.745	170	0.0211	0.0728	0.04695
Aqp2	1.83	1.66	1.745	171	0.0208	0.0732	0.047
Prune	1.65	1.71	1.68	172	0.0563	0.038	0.04715
Lst1	1.25	2.1	1.675	173	0.0547	0.0398	0.04725
BC048679	1.18	2.16	1.67	174	0.0445	0.0502	0.04735
Agpat1	1.29	2.13	1.71	175	0.0673	0.0274	0.04735
Sox9	1.7	1.64	1.67	176	0.0454	0.0495	0.04745
Lclat1	2.03	1.54	1.785	177	0.0796	0.0155	0.04755
Gar1	1.73	1.61	1.67	178	0.0417	0.0536	0.04765
Olfr1113	1.77	1.58	1.675	179	0.0387	0.0572	0.04795
Ip6k3	1.8	2.31	2.055	180	0.0026	0.0936	0.0481
Hepacam	2.5	1.34	1.92	181	0.00629	0.0902	0.048245
Prss56	2.62	1.33	1.975	182	0.00445	0.0922	0.048325
Pomt1	1.34	2.46	1.9	183	0.0904	0.00693	0.048665
Zwilch	2.84	1.48	2.16	184	0.00126	0.0962	0.04873
Paqr4	2.02	1.68	1.85	185	0.00949	0.0888	0.049145
Klf6	0.78	2.56	1.67	186	0.0354	0.0633	0.04935
Clip2	2.08	1.37	1.725	187	0.0211	0.0779	0.0495
Atp1a1	1.34	2.37	1.855	188	0.0902	0.00897	0.049585
Ccdc177	2.54	1.32	1.93	189	0.00559	0.0938	0.049695
Lce1l	1.7	1.59	1.645	190	0.0441	0.0559	0.05

## Sheet: D. All hits ranked
GENE	normZ_REP1	normZ_REP2	NormZ _COMB	RANK	pval_synth REP1	pval_synth REP2	pval_COMB	pval_supp_REP1	pval_supp_REP2	pval_supp_COMB
Pmm2	-5.45	-5.48	-5.465	1	2.5e-08	2.09e-08	2.295e-08	1	1	1
Pdss2	-4.6	-5.66	-5.13	2	2.07e-06	7.67e-09	1.03884e-06	1	1	1
Gpi1	-6.03	-4.13	-5.08	3	8.07e-10	1.78e-05	8.9004e-06	1	1	1
Ldha	-5.1	-5.02	-5.06	4	1.67e-07	2.54e-07	2.105e-07	1	1	1
Sod2	-5.67	-4.18	-4.925	5	7.27e-09	1.44e-05	7.20363e-06	1	1	1
Ndufa3	-5.27	-4.37	-4.82	6	6.96e-08	6.09e-06	3.0798e-06	1	1	1
Slc39a9	-5.66	-3.93	-4.795	7	7.62e-09	4.32e-05	2.16038e-05	1	1	1
Mto1	-5.15	-4.37	-4.76	8	1.32e-07	6.21e-06	3.171e-06	1	1	1
Cmc1	-4.49	-4.96	-4.725	9	3.61e-06	3.61e-07	1.9855e-06	1	1	1
Pdss1	-4.85	-4.37	-4.61	10	6.04e-07	6.23e-06	3.417e-06	1	1	1
Coq7	-4.59	-4.21	-4.4	11	2.21e-06	1.28e-05	7.505e-06	1	1	1
Cox5b	-3.65	-4.91	-4.28	12	0.000131	4.65e-07	6.57325e-05	1	1	1
Ndufaf2	-6.56	-1.99	-4.275	13	2.74e-11	0.0232	0.0116	1	0.977	0.9885
Slc30a9	-4.73	-3.73	-4.23	14	1.1e-06	9.75e-05	4.93e-05	1	1	1
Ndufb11	-4.96	-3.22	-4.09	15	3.61e-07	0.000642	0.000321181	1	0.999	0.9995
Ndufaf1	-3.59	-4.5	-4.045	16	0.000163	3.33e-06	8.3165e-05	1	1	1
Chchd5	-4.03	-4.04	-4.035	17	2.83e-05	2.66e-05	2.745e-05	1	1	1
Ndufa13	-3.58	-4.39	-3.985	18	0.00017	5.76e-06	8.788e-05	1	1	1
Idh3a	-3.12	-4.61	-3.865	19	0.000903	2.04e-06	0.00045252	0.999	1	0.9995
Tmem126b	-3.89	-3.75	-3.82	20	5.1e-05	8.85e-05	6.975e-05	1	1	1
Ndufa6	-3.39	-4.22	-3.805	21	0.000352	1.22e-05	0.0001821	1	1	1
Slc10a7	-4.75	-2.82	-3.785	22	1.03e-06	0.00238	0.00119052	1	0.998	0.999
Surf1	-5.15	-2.41	-3.78	23	1.28e-07	0.00805	0.00402506	1	0.992	0.996
Ndufs1	-3.2	-4.22	-3.71	24	0.000692	1.24e-05	0.0003522	0.999	1	0.9995
Ndufb9	-4.57	-2.83	-3.7	25	2.49e-06	0.00229	0.00114624	1	0.998	0.999
Coq2	-3.78	-3.12	-3.45	26	8e-05	0.000898	0.000489	1	0.999	0.9995
Ndufaf6	-4.5	-2.36	-3.43	27	3.39e-06	0.00916	0.0045817	1	0.991	0.9955
Ndufv2	-3.82	-3.01	-3.415	28	6.75e-05	0.00129	0.00067875	1	0.999	0.9995
Tmem186	-3.61	-3.18	-3.395	29	0.000155	0.000734	0.0004445	1	0.999	0.9995
Ept1	-2.37	-4.35	-3.36	30	0.00892	6.94e-06	0.00446347	0.991	1	0.9955
Gfm2	-3.55	-2.93	-3.24	31	0.000194	0.00169	0.000942	1	0.998	0.999
Ndufaf3	-3.23	-3.21	-3.22	32	0.000613	0.000672	0.0006425	0.999	0.999	0.999
Stt3b	-4.12	-2.13	-3.125	33	1.88e-05	0.0164	0.0082094	1	0.984	0.992
Ndufa1	-2.31	-3.91	-3.11	34	0.0105	4.7e-05	0.0052735	0.989	1	0.9945
Zmpste24	-3.04	-3.17	-3.105	35	0.00116	0.000767	0.0009635	0.999	0.999	0.999
Arl1	-2.89	-3.3	-3.095	36	0.00191	0.000482	0.001196	0.998	1	0.999
Gm10604	-3.09	-3.1	-3.095	37	0.000995	0.000957	0.000976	0.999	0.999	0.999
Mtif2	-3.42	-2.75	-3.085	38	0.000316	0.00294	0.001628	1	0.997	0.9985
Ndufs8	-2.91	-3.09	-3	39	0.0018	0.000992	0.001396	0.998	0.999	0.9985
Adck4	-2.97	-3	-2.985	40	0.0015	0.00136	0.00143	0.999	0.999	0.999
Mrps23	-3.53	-2.41	-2.97	41	0.000208	0.00787	0.004039	1	0.992	0.996
Ndufb8	-3.18	-2.68	-2.93	42	0.000739	0.00365	0.0021945	0.999	0.996	0.9975
Ndufb5	-2.26	-3.59	-2.925	43	0.012	0.000165	0.0060825	0.988	1	0.994
Ndufa2	-4.13	-1.71	-2.92	44	1.81e-05	0.0438	0.021909	1	0.956	0.978
Axl	-3.2	-2.63	-2.915	45	0.000698	0.00432	0.002509	0.999	0.996	0.9975
Coq5	-2.27	-3.54	-2.905	46	0.0116	0.000201	0.0059005	0.996	0.999	0.9975
Acad9	-2.61	-3.2	-2.905	47	0.00449	0.000696	0.002593	0.988	1	0.994
Coq4	-2.34	-3.39	-2.865	48	0.00975	0.000354	0.005052	0.99	1	0.995
Ndufc1	-5.07	-0.64	-2.855	49	1.99e-07	0.261	0.1305	1	0.739	0.8695
Ndufa10	-4.04	-1.61	-2.825	50	2.69e-05	0.0541	0.0270635	1	0.946	0.973
Rtn4ip1	-3.96	-1.65	-2.805	51	3.77e-05	0.0498	0.0249188	1	0.95	0.975
Ndufa11	-2.88	-2.66	-2.77	52	0.00197	0.00386	0.002915	0.998	0.996	0.997
Shmt2	-2.51	-3.01	-2.76	53	0.00604	0.00132	0.00368	0.994	0.999	0.9965
Ndufs2	-2.6	-2.9	-2.75	54	0.00462	0.00186	0.00324	0.995	0.998	0.9965
Ndufaf4	-3.01	-2.47	-2.74	55	0.00132	0.00681	0.004065	0.999	0.993	0.996
Zfp9	-3.92	-1.52	-2.72	56	4.46e-05	0.0638	0.0319223	1	0.936	0.968
Bmpr1a	-3.48	-1.89	-2.685	57	0.000247	0.0297	0.0149735	1	0.97	0.985
Timmdc1	-1.98	-3.39	-2.685	58	0.0236	0.000345	0.0119725	0.976	1	0.988
Cox8a	-4.07	-1.29	-2.68	59	2.33e-05	0.0993	0.0496617	1	0.901	0.9505
Ndufaf5	-1.5	-3.84	-2.67	60	0.0663	6.11e-05	0.0331805	0.934	1	0.967
Slc25a46	-0.75	-4.52	-2.635	61	0.226	3.14e-06	0.113002	0.774	1	0.887
Uqcrc2	-2.77	-2.5	-2.635	62	0.00277	0.00627	0.00452	0.997	0.994	0.9955
Gtpbp3	-3.13	-2.13	-2.63	63	0.000877	0.0166	0.0087385	0.999	0.983	0.991
2310050C09Rik	-4.16	-1.08	-2.62	64	1.62e-05	0.14	0.0700081	1	0.86	0.93
Hibch	-2.33	-2.9	-2.615	65	0.00998	0.00185	0.005915	0.99	0.998	0.994
Ubiad1	-1.97	-3.23	-2.6	66	0.0244	0.000625	0.0125125	0.976	0.999	0.9875
Osbpl11	-2.76	-2.43	-2.595	67	0.00289	0.00763	0.00526	0.997	0.992	0.9945
Pfkfb3	-3.54	-1.59	-2.565	68	0.000198	0.0563	0.028249	1	0.944	0.972
Trdn	-2.45	-2.67	-2.56	69	0.00723	0.00374	0.005485	0.993	0.996	0.9945
Scrib	-4.55	-0.56	-2.555	70	2.67e-06	0.287	0.143501	1	0.713	0.8565
Ndufa8	-3.81	-1.24	-2.525	71	6.93e-05	0.108	0.0540346	1	0.954	0.977
Jtb	-3.36	-1.69	-2.525	72	0.000387	0.0458	0.0230935	1	0.892	0.946
Vps54	-3.87	-1.1	-2.485	73	5.39e-05	0.136	0.068027	1	0.864	0.932
Sdhd	-1.97	-2.97	-2.47	74	0.0246	0.00147	0.013035	0.975	0.999	0.987
Tapt1	-2.66	-2.27	-2.465	75	0.00391	0.0115	0.007705	0.996	0.989	0.9925
Hk2	-3.35	-1.57	-2.46	76	0.000399	0.0579	0.0291495	1	0.942	0.971
Olfr1102	-1.84	-3.05	-2.445	77	0.0329	0.00113	0.017015	0.967	0.999	0.983
Papln	-1.79	-3.07	-2.43	78	0.0366	0.00107	0.018835	0.963	0.999	0.981
Gnb2	-1.81	-3.03	-2.42	79	0.0354	0.00123	0.018315	0.983	0.997	0.99
Clock	-2.12	-2.72	-2.42	80	0.0171	0.00331	0.010205	0.965	0.999	0.982
Dnajc15	-3.66	-1.13	-2.395	81	0.000126	0.13	0.065063	0.991	0.992	0.9915
Cenpj	-2.37	-2.42	-2.395	82	0.00881	0.00769	0.00825	1	0.87	0.935
Tspan31	-2.86	-1.92	-2.39	83	0.00209	0.0272	0.014645	0.998	0.973	0.9855
Cox10	-1.73	-3.03	-2.38	84	0.0414	0.00121	0.021305	0.959	0.999	0.979
Abca12	-1.9	-2.85	-2.375	85	0.0284	0.00222	0.01531	0.972	0.998	0.985
Xylt1	-1.81	-2.89	-2.35	86	0.0354	0.00192	0.01866	0.965	0.998	0.9815
Arid2	-1.8	-2.89	-2.345	87	0.0358	0.00191	0.018855	0.964	0.998	0.981
Alg3	-3.75	-0.92	-2.335	88	8.98e-05	0.179	0.0895449	1	0.821	0.9105
Coa3	-2.6	-2.01	-2.305	89	0.00469	0.0224	0.013545	0.995	0.978	0.9865
Ube2n	-1.62	-2.97	-2.295	90	0.0523	0.0015	0.0269	0.948	0.999	0.9735
Lipt1	-1.8	-2.78	-2.29	91	0.036	0.00274	0.01937	0.977	0.995	0.986
Icam5	-2	-2.58	-2.29	92	0.023	0.00496	0.01398	0.964	0.997	0.9805
Trim21	-1.18	-3.39	-2.285	93	0.12	0.000352	0.060176	0.88	1	0.94
Prss38	-2.7	-1.85	-2.275	94	0.00342	0.032	0.01771	0.997	0.968	0.9825
Pstpip2	-2.44	-2.1	-2.27	95	0.00739	0.0179	0.012645	0.993	0.982	0.9875
Ndufb4	-2.44	-2.1	-2.27	96	0.00725	0.0177	0.012475	0.993	0.982	0.9875
Gm10840	-1.96	-2.55	-2.255	97	0.0252	0.00541	0.015305	0.994	0.976	0.985
Bpifa6	-2.53	-1.98	-2.255	98	0.00566	0.0236	0.01463	0.975	0.995	0.985
Scarb2	-2.65	-1.85	-2.25	99	0.00399	0.0324	0.018195	0.996	0.968	0.982
Tmed2	-2.36	-2.13	-2.245	100	0.00907	0.0165	0.012785	0.991	0.983	0.987
Mrrf	-2.06	-2.41	-2.235	101	0.0198	0.00792	0.01386	0.98	0.992	0.986
Ecsit	-3.22	-1.22	-2.22	102	0.000638	0.111	0.055819	0.999	0.889	0.944
Myh9	-2.39	-2.05	-2.22	103	0.00848	0.0201	0.01429	0.992	0.98	0.986
Ddx10	-3.28	-1.15	-2.215	104	0.000523	0.125	0.0627615	0.999	0.875	0.937
Ldlr	-1.68	-2.75	-2.215	105	0.0461	0.00302	0.02456	0.954	0.997	0.9755
Usp34	-2.46	-1.97	-2.215	106	0.00687	0.0247	0.015785	0.993	0.975	0.984
Shh	-0.48	-3.93	-2.205	107	0.314	4.24e-05	0.157021	0.686	1	0.843
Irg1	-1.41	-2.99	-2.2	108	0.0797	0.00142	0.04056	0.981	0.99	0.9855
Il1rn	-1.51	-2.89	-2.2	109	0.0661	0.00195	0.034025	0.934	0.998	0.966
Cdh7	-2.08	-2.32	-2.2	110	0.0186	0.0101	0.01435	0.92	0.999	0.9595
Fabp4	-2.56	-1.83	-2.195	111	0.00519	0.0338	0.019495	0.993	0.974	0.9835
Csmd3	-2.44	-1.95	-2.195	112	0.00736	0.0259	0.01663	0.995	0.966	0.9805
Hif1a	-2.4	-1.99	-2.195	113	0.00816	0.0233	0.01573	0.992	0.977	0.9845
Pm20d1	-2.06	-2.31	-2.185	114	0.0196	0.0104	0.015	0.98	0.99	0.985
Rprd2	-2.8	-1.56	-2.18	115	0.00257	0.0595	0.031035	0.997	0.941	0.969
Dnajb9	-3.53	-0.82	-2.175	116	0.000205	0.206	0.103102	1	0.794	0.897
Mrfap1	-2.44	-1.9	-2.17	117	0.00735	0.029	0.018175	0.993	0.971	0.982
Exog	-2.35	-1.98	-2.165	118	0.00945	0.024	0.016725	0.991	0.976	0.9835
Pdzd3	-2.27	-2.06	-2.165	119	0.0115	0.0195	0.0155	0.983	0.986	0.9845
Ost4	-2.13	-2.2	-2.165	120	0.0166	0.014	0.0153	0.989	0.981	0.985
Suz12	-1.93	-2.37	-2.15	121	0.027	0.00898	0.01799	0.973	0.991	0.982
Grp	-2.67	-1.62	-2.145	122	0.00381	0.0526	0.028205	0.996	0.947	0.9715
Il12b	-2.08	-2.21	-2.145	123	0.019	0.0136	0.0163	0.981	0.986	0.9835
Gpr89	-2.85	-1.43	-2.14	124	0.00218	0.0769	0.03954	0.968	0.993	0.9805
Dse	-1.85	-2.43	-2.14	125	0.032	0.00747	0.019735	0.998	0.923	0.9605
Pydc3	-2.39	-1.89	-2.14	126	0.00834	0.0294	0.01887	0.992	0.971	0.9815
Best3	-1.82	-2.45	-2.135	127	0.0342	0.00714	0.02067	0.966	0.993	0.9795
Olfr1448	-3.12	-1.15	-2.135	128	0.000915	0.124	0.0624575	0.999	0.876	0.9375
Lsmem1	-2.15	-2.11	-2.13	129	0.0158	0.0176	0.0167	0.984	0.982	0.983
Ndufa9	-2.15	-2.1	-2.125	130	0.0157	0.0181	0.0169	0.984	0.982	0.983
Mrps5	-2.28	-1.96	-2.12	131	0.0113	0.0248	0.01805	1	0.471	0.7355
Man1a2	-4.31	0.07	-2.12	132	8.27e-06	0.529	0.264504	0.989	0.975	0.982
Mettl17	-2.05	-2.17	-2.11	133	0.02	0.0152	0.0176	0.98	0.985	0.9825
Ube2f	-1.38	-2.83	-2.105	134	0.0834	0.00234	0.04287	0.917	0.998	0.9575
Nomo1	-1.8	-2.39	-2.095	135	0.0359	0.00852	0.02221	0.964	0.991	0.9775
Upf1	-2.27	-1.92	-2.095	136	0.0117	0.0273	0.0195	0.988	0.973	0.9805
Pdha1	-0.33	-3.85	-2.09	137	0.369	5.8e-05	0.184529	0.959	0.993	0.976
Htt	-1.74	-2.44	-2.09	138	0.0408	0.00743	0.024115	0.98	0.983	0.9815
Klhl23	-2.06	-2.12	-2.09	139	0.0197	0.0169	0.0183	0.631	1	0.8155
Noxred1	-0.94	-3.23	-2.085	140	0.172	0.000615	0.0863075	0.976	0.986	0.981
Colq	-1.98	-2.19	-2.085	141	0.0241	0.0143	0.0192	0.828	0.999	0.9135
Ppif	-2.67	-1.48	-2.075	142	0.0038	0.0695	0.03665	0.957	0.993	0.975
Vmn2r65	-1.48	-2.67	-2.075	143	0.0693	0.00377	0.036535	0.996	0.93	0.963
Grhpr	-1.71	-2.44	-2.075	144	0.0434	0.00729	0.025345	0.931	0.996	0.9635
Osbpl9	-3.21	-0.93	-2.07	145	0.000655	0.176	0.0883275	0.999	0.824	0.9115
Tmem150c	-2.59	-1.55	-2.07	146	0.0048	0.0604	0.0326	0.995	0.94	0.9675
Tmem18	-2.24	-1.89	-2.065	147	0.0124	0.0293	0.02085	0.984	0.976	0.98
Isca1	-2.15	-1.98	-2.065	148	0.0157	0.0239	0.0198	0.988	0.971	0.9795
C1s1	-2.94	-1.18	-2.06	149	0.00165	0.119	0.060325	0.998	0.881	0.9395
Zfp808	-0.79	-3.32	-2.055	150	0.215	0.000444	0.107722	0.785	1	0.8925
Gpr158	-3.26	-0.84	-2.05	151	0.00055	0.2	0.100275	0.96	0.99	0.975
Dapk3	-1.75	-2.35	-2.05	152	0.0399	0.0095	0.0247	0.999	0.8	0.8995
Adam23	-1.11	-2.98	-2.045	153	0.134	0.00143	0.067715	0.866	0.999	0.9325
Cox18	-2.92	-1.17	-2.045	154	0.00176	0.12	0.06088	0.986	0.971	0.9785
Atp2c2	-2.19	-1.9	-2.045	155	0.0142	0.0288	0.0215	0.998	0.88	0.939
Bace1	-1.27	-2.81	-2.04	156	0.102	0.00247	0.052235	0.898	0.998	0.948
Ctsj	-1.85	-2.23	-2.04	157	0.0324	0.013	0.0227	0.968	0.987	0.9775
Rarb	-1.73	-2.33	-2.03	158	0.0418	0.00998	0.02589	0.985	0.97	0.9775
Ifna4	-2.18	-1.88	-2.03	159	0.0147	0.0297	0.0222	0.958	0.99	0.974
Ccar1	-3.03	-1.02	-2.025	160	0.00124	0.153	0.07712	0.999	0.847	0.923
Ccdc181	-2.54	-1.51	-2.025	161	0.0056	0.0652	0.0354	0.994	0.935	0.9645
Adarb1	-2.8	-1.24	-2.02	162	0.00254	0.108	0.05527	0.997	0.892	0.9445
Slc5a4b	-2.56	-1.48	-2.02	163	0.00526	0.0701	0.03768	0.995	0.93	0.9625
Stat6	-1.54	-2.5	-2.02	164	0.0614	0.00623	0.033815	0.939	0.994	0.9665
Krt12	-3.15	-0.87	-2.01	165	0.000822	0.192	0.096411	0.998	0.877	0.9375
Cox6b1	-1.06	-2.96	-2.01	166	0.146	0.00151	0.073755	0.854	0.998	0.926
Rab6a	-2.87	-1.15	-2.01	167	0.00204	0.125	0.06352	0.999	0.808	0.9035
Afm	-2.86	-1.16	-2.01	168	0.00211	0.123	0.062555	0.998	0.875	0.9365
Slain2	-0.04	-3.97	-2.005	169	0.484	3.65e-05	0.242018	0.982	0.972	0.977
Slc2a1	-1.32	-2.69	-2.005	170	0.094	0.00357	0.048785	0.961	0.988	0.9745
Zfp174	-2.55	-1.46	-2.005	171	0.00535	0.0722	0.038775	0.992	0.944	0.968
Zfp872	-1.5	-2.51	-2.005	172	0.0665	0.00608	0.03629	0.516	1	0.758
Scml2	-2.42	-1.59	-2.005	173	0.00776	0.0563	0.03203	0.906	0.996	0.951
Phlda1	-1.76	-2.25	-2.005	174	0.0389	0.0121	0.0255	0.995	0.928	0.9615
Dlat	-2.1	-1.91	-2.005	175	0.018	0.0278	0.0229	0.934	0.994	0.964
Sfxn4	-2.42	-1.58	-2	176	0.00773	0.0569	0.032315	0.992	0.943	0.9675
Cebpg	-3.44	-0.55	-1.995	177	0.000287	0.292	0.146143	1	0.708	0.854
Dpm3	-2.56	-1.43	-1.995	178	0.00517	0.077	0.041085	0.995	0.923	0.959
Tmed9	-1.94	-2.05	-1.995	179	0.026	0.0201	0.02305	0.974	0.98	0.977
Dus4l	-1.49	-2.49	-1.99	180	0.0687	0.00637	0.037535	0.931	0.994	0.9625
Isca2	-0.87	-3.11	-1.99	181	0.192	0.000934	0.096467	0.808	0.999	0.9035
Ndufc2	-1.16	-2.81	-1.985	182	0.122	0.00244	0.06222	0.963	0.986	0.9745
Pih1d1	-2.33	-1.64	-1.985	183	0.00992	0.0503	0.03011	0.878	0.998	0.938
Smg7	-1.7	-2.27	-1.985	184	0.045	0.0116	0.0283	0.988	0.957	0.9725
Ociad1	-2.25	-1.72	-1.985	185	0.0123	0.0432	0.02775	0.988	0.957	0.9725
Nsun3	-2.26	-1.71	-1.985	186	0.0119	0.0435	0.0277	0.99	0.95	0.97
Apoc3	-1.78	-2.19	-1.985	187	0.0373	0.0142	0.02575	0.955	0.988	0.9715
Stkld1	-2.22	-1.71	-1.965	188	0.0134	0.0439	0.02865	0.987	0.957	0.972
Fbxo21	-2.21	-1.72	-1.965	189	0.0135	0.0431	0.0283	0.987	0.956	0.9715
Ube2u	-2.77	-1.15	-1.96	190	0.00276	0.126	0.06438	0.943	0.99	0.9665
Fam126a	-1.58	-2.34	-1.96	191	0.0565	0.0097	0.0331	0.959	0.986	0.9725
Mcat	-1.74	-2.18	-1.96	192	0.0412	0.0145	0.02785	0.997	0.874	0.9355
Zpbp	-1.89	-2.03	-1.96	193	0.0297	0.0211	0.0254	0.97	0.979	0.9745
Srrm4	-2.54	-1.37	-1.955	194	0.00562	0.0846	0.04511	0.994	0.915	0.9545
Tmem69	-1.81	-2.09	-1.95	195	0.035	0.0182	0.0266	0.965	0.982	0.9735
Rnmtl1	-0.79	-3.1	-1.945	196	0.214	0.00098	0.10749	0.986	0.955	0.9705
Tubd1	-1.46	-2.43	-1.945	197	0.0716	0.00763	0.039615	0.991	0.935	0.963
Aco2	-2.2	-1.69	-1.945	198	0.0139	0.0451	0.0295	0.786	0.999	0.8925
Noa1	-2.38	-1.51	-1.945	199	0.00867	0.0651	0.036885	0.928	0.992	0.96
Dap3	-1.61	-2.27	-1.94	200	0.0533	0.0117	0.0325	0.947	0.988	0.9675
Pvrl4	-2.7	-1.17	-1.935	201	0.00347	0.122	0.062735	0.997	0.878	0.9375
Cep104	-2.24	-1.62	-1.93	202	0.0126	0.053	0.0328	0.987	0.947	0.967
Olfr1089	-3.3	-0.56	-1.93	203	0.000487	0.289	0.144743	0.972	0.974	0.973
Ndufaf7	-2.67	-1.19	-1.93	204	0.00376	0.117	0.06038	0.887	0.996	0.9415
Hsf3	-1.21	-2.65	-1.93	205	0.113	0.004	0.0585	0.996	0.883	0.9395
Samhd1	-2.51	-1.35	-1.93	206	0.00611	0.0889	0.047505	1	0.711	0.8555
Clpx	-1.92	-1.94	-1.93	207	0.0276	0.0263	0.02695	0.994	0.911	0.9525
Galnt7	-2.48	-1.37	-1.925	208	0.00653	0.0854	0.045965	0.993	0.915	0.954
Rab2a	-2.24	-1.6	-1.92	209	0.0127	0.0552	0.03395	0.99	0.937	0.9635
Snap91	-1.02	-2.82	-1.92	210	0.155	0.00244	0.07872	0.987	0.945	0.966
Ces4a	-2.31	-1.53	-1.92	211	0.0103	0.0626	0.03645	0.845	0.998	0.9215
Lcn12	-1.67	-2.16	-1.915	212	0.0471	0.0155	0.0313	0.953	0.985	0.969
Copb1	-0.25	-3.57	-1.91	213	0.4	0.000177	0.200089	0.706	0.999	0.8525
Nubpl	-0.48	-3.34	-1.91	214	0.317	0.000413	0.158707	0.6	1	0.8
4930522L14Rik	-0.54	-3.28	-1.91	215	0.294	0.000516	0.147258	0.683	1	0.8415
Tomm20l	-0.81	-3.01	-1.91	216	0.209	0.00129	0.105145	0.791	0.999	0.895
Usp24	-2.3	-1.52	-1.91	217	0.0108	0.064	0.0374	0.989	0.936	0.9625
Heca	-2.06	-1.75	-1.905	218	0.0197	0.0402	0.02995	0.98	0.96	0.97
Vps13b	-1.85	-1.96	-1.905	219	0.0325	0.025	0.02875	0.921	0.992	0.9565
Sh2b1	-1.41	-2.4	-1.905	220	0.0787	0.00813	0.043415	0.968	0.975	0.9715
Stt3a	-3.04	-0.76	-1.9	221	0.00119	0.223	0.112095	0.957	0.981	0.969
Npc1	-1.72	-2.08	-1.9	222	0.0426	0.0189	0.03075	0.999	0.777	0.888
Tbc1d31	-2.01	-1.79	-1.9	223	0.0222	0.0369	0.02955	0.978	0.963	0.9705
Cep170	-0.9	-2.89	-1.895	224	0.185	0.00195	0.093475	0.815	0.998	0.9065
Olfr1415	-1.4	-2.39	-1.895	225	0.0808	0.00842	0.04461	0.94	0.987	0.9635
Serpinb3c	-1.49	-2.3	-1.895	226	0.0685	0.0107	0.0396	0.919	0.992	0.9555
Cog3	-1.56	-2.23	-1.895	227	0.0596	0.013	0.0363	0.931	0.989	0.96
Tgm7	-2.62	-1.16	-1.89	228	0.00443	0.124	0.064215	0.962	0.977	0.9695
Pxn	-2.27	-1.51	-1.89	229	0.0115	0.0662	0.03885	0.989	0.934	0.9615
Fam72a	-1.78	-2	-1.89	230	0.0375	0.0229	0.0302	0.996	0.876	0.936
Olfr1087	-2.45	-1.32	-1.885	231	0.00722	0.093	0.05011	0.818	0.998	0.908
Nudt13	-0.91	-2.86	-1.885	232	0.182	0.00215	0.092075	0.993	0.907	0.95
Gm17720	-1.64	-2.12	-1.88	233	0.0502	0.017	0.0336	0.95	0.983	0.9665
Olfr1302	-3	-0.75	-1.875	234	0.00136	0.227	0.11418	0.998	0.815	0.9065
Acad11	-2.85	-0.9	-1.875	235	0.00216	0.185	0.09358	0.999	0.773	0.886
Tmc3	-1.4	-2.35	-1.875	236	0.0801	0.00938	0.04474	0.92	0.991	0.9555
Tm9sf2	-2.35	-1.39	-1.87	237	0.00941	0.0828	0.046105	0.991	0.917	0.954
Zfp217	-0.73	-3	-1.865	238	0.231	0.00135	0.116175	0.966	0.971	0.9685
Prkar1a	-2.8	-0.93	-1.865	239	0.00255	0.175	0.088775	0.992	0.906	0.949
Fdft1	-2.42	-1.31	-1.865	240	0.0077	0.0944	0.05105	0.982	0.949	0.9655
Dclk3	-1.83	-1.9	-1.865	241	0.0338	0.0289	0.03135	0.997	0.825	0.911
Zfp110	-1.14	-2.59	-1.865	242	0.128	0.00478	0.06639	0.872	0.995	0.9335
Lpgat1	-2.09	-1.64	-1.865	243	0.0181	0.0506	0.03435	0.769	0.999	0.884
Tas2r134	-1.42	-2.3	-1.86	244	0.0781	0.0108	0.04445	0.922	0.989	0.9555
Capn10	-3.02	-0.69	-1.855	245	0.00125	0.245	0.123125	0.999	0.755	0.877
Rbm18	-2.5	-1.21	-1.855	246	0.00622	0.113	0.05961	0.993	0.896	0.9445
Fbxl15	-2.45	-1.26	-1.855	247	0.00715	0.104	0.055575	0.994	0.887	0.9405
Gatb	-2.9	-0.8	-1.85	248	0.00185	0.211	0.106425	0.955	0.977	0.966
Ric8	-1.31	-2.39	-1.85	249	0.0949	0.00832	0.05161	0.989	0.923	0.956
Zc3h14	-2.23	-1.47	-1.85	250	0.0128	0.0705	0.04165	0.998	0.789	0.8935
Cntn4	-1.7	-2	-1.85	251	0.0446	0.0225	0.03355	0.976	0.958	0.967
Glrx5	-1.97	-1.73	-1.85	252	0.0242	0.0418	0.033	0.905	0.992	0.9485
Daam1	-2.28	-1.42	-1.85	253	0.0112	0.0771	0.04415	0.987	0.93	0.9585
Mybph	-1.35	-2.34	-1.845	254	0.0878	0.00962	0.04871	0.954	0.977	0.9655
Stard3nl	-2.06	-1.63	-1.845	255	0.0197	0.0512	0.03545	0.97	0.965	0.9675
A230072I06Rik	-1.69	-2	-1.845	256	0.0456	0.0229	0.03425	0.912	0.99	0.951
Cd63	-1.88	-1.81	-1.845	257	0.0304	0.0351	0.03275	0.98	0.949	0.9645
Glce	-2.41	-1.27	-1.84	258	0.008	0.102	0.055	0.992	0.898	0.945
Pde7b	-1.81	-1.87	-1.84	259	0.0352	0.031	0.0331	0.992	0.9	0.946
Tiparp	-1.14	-2.54	-1.84	260	0.126	0.0056	0.0658	0.965	0.969	0.967
Mrps25	-2.4	-1.28	-1.84	261	0.0081	0.1	0.05405	0.989	0.919	0.954
Psapl1	-2.28	-1.4	-1.84	262	0.0113	0.0811	0.0462	0.874	0.994	0.934
Clec14a	-2.5	-1.17	-1.835	263	0.00624	0.122	0.06412	0.994	0.878	0.936
Spryd7	-2.14	-1.53	-1.835	264	0.0162	0.0626	0.0394	0.984	0.937	0.9605
Ube2j1	-2.81	-0.85	-1.83	265	0.00248	0.197	0.09974	0.988	0.917	0.9525
Atp5g2	-2.48	-1.18	-1.83	266	0.00649	0.12	0.063245	0.994	0.88	0.937
Dock5	-1.24	-2.42	-1.83	267	0.107	0.00775	0.057375	0.893	0.992	0.9425
Atg14	-2.27	-1.39	-1.83	268	0.0116	0.0828	0.0472	0.998	0.803	0.9005
Olfr313	-1.36	-2.29	-1.825	269	0.0869	0.011	0.04895	0.957	0.974	0.9655
Stil	-2.5	-1.15	-1.825	270	0.00615	0.125	0.065575	0.913	0.989	0.951
Slc13a3	-1.23	-2.42	-1.825	271	0.109	0.00774	0.05837	0.891	0.992	0.9415
Klhl20	-1.71	-1.94	-1.825	272	0.0433	0.0264	0.03485	0.994	0.875	0.9345
F8	-2.14	-1.5	-1.82	273	0.016	0.0672	0.0416	0.98	0.943	0.9615
Ccdc90b	-2.06	-1.58	-1.82	274	0.0195	0.0568	0.03815	0.984	0.933	0.9585
1700016H13Rik	-2.18	-1.45	-1.815	275	0.0147	0.0741	0.0444	0.985	0.926	0.9555
BC048562	-2.93	-0.69	-1.81	276	0.0017	0.246	0.12385	0.998	0.754	0.876
Khk	-1.1	-2.52	-1.81	277	0.135	0.00583	0.070415	0.865	0.994	0.9295
Nudt2	-1.78	-1.84	-1.81	278	0.0378	0.0332	0.0355	0.962	0.967	0.9645
Gm28051	-2.5	-1.11	-1.805	279	0.00621	0.134	0.070105	0.986	0.922	0.954
Fgf17	-1.74	-1.87	-1.805	280	0.0411	0.0306	0.03585	0.959	0.969	0.964
Cluh	-2.19	-1.42	-1.805	281	0.0142	0.0783	0.04625	0.994	0.866	0.93
Olfr1258	-2.93	-0.67	-1.8	282	0.0017	0.253	0.12735	0.893	0.991	0.942
Mgat2	-0.92	-2.68	-1.8	283	0.18	0.00366	0.09183	0.993	0.869	0.931
Lipt2	-2.48	-1.12	-1.8	284	0.00665	0.131	0.068825	0.82	0.996	0.908
Synpr	-1.4	-2.2	-1.8	285	0.0814	0.0141	0.04775	0.981	0.936	0.9585
Ndufs5	-2.08	-1.52	-1.8	286	0.019	0.0639	0.04145	0.998	0.747	0.8725
Lcp1	-1.24	-2.36	-1.8	287	0.107	0.00914	0.05807	0.919	0.986	0.9525
Kmt2e	-2.98	-0.61	-1.795	288	0.00145	0.271	0.136225	0.958	0.969	0.9635
Slc35a2	-2.98	-0.61	-1.795	289	0.00144	0.27	0.13572	0.999	0.729	0.864
Svs1	-1.7	-1.89	-1.795	290	0.045	0.0292	0.0371	0.999	0.73	0.8645
Insig2	-1.73	-1.86	-1.795	291	0.042	0.0311	0.03655	0.955	0.971	0.963
Ampd2	-2.39	-1.19	-1.79	292	0.00851	0.117	0.062755	0.991	0.883	0.937
Gpc5	-1.21	-2.37	-1.79	293	0.113	0.00878	0.06089	0.887	0.991	0.939
Olfr1178	-1.79	-1.79	-1.79	294	0.0369	0.0366	0.03675	0.963	0.963	0.963
Ralgps1	-1.8	-1.78	-1.79	295	0.0355	0.0379	0.0367	0.964	0.962	0.963
Zfp954	-0.83	-2.74	-1.785	296	0.204	0.00305	0.103525	0.885	0.991	0.938
Cacng6	-1.2	-2.37	-1.785	297	0.115	0.00895	0.061975	0.985	0.919	0.952
Gm4792	-1.79	-1.78	-1.785	298	0.0368	0.0376	0.0372	0.902	0.989	0.9455
Ear6	-1.29	-2.28	-1.785	299	0.0985	0.0114	0.05495	0.963	0.962	0.9625
Dpm1	-2.17	-1.4	-1.785	300	0.0149	0.0812	0.04805	0.938	0.979	0.9585
Tssc1	-1.54	-2.03	-1.785	301	0.0619	0.0213	0.0416	0.796	0.997	0.8965
Syt13	-3.27	-0.29	-1.78	302	0.000542	0.385	0.192771	0.865	0.993	0.929
Olfr136	-2.56	-1	-1.78	303	0.00522	0.158	0.08161	0.93	0.982	0.956
Dopey1	-1.1	-2.46	-1.78	304	0.135	0.00685	0.070925	0.995	0.842	0.9185
Ubox5	-2.35	-1.21	-1.78	305	0.0094	0.113	0.0612	0.999	0.615	0.807
Mgat1	-1.47	-2.09	-1.78	306	0.0703	0.0182	0.04425	0.991	0.887	0.939
Mrpl39	-0.38	-3.17	-1.775	307	0.352	0.000751	0.176375	0.998	0.755	0.8765
Il12rb2	-2.86	-0.69	-1.775	308	0.0021	0.245	0.12355	0.648	0.999	0.8235
Slc25a40	-2.77	-0.77	-1.77	309	0.00283	0.221	0.111915	0.954	0.968	0.961
Dcp2	-1.18	-2.36	-1.77	310	0.119	0.0091	0.06405	0.958	0.965	0.9615
Bola3	-1.68	-1.86	-1.77	311	0.0464	0.0315	0.03895	0.881	0.991	0.936
Uox	-1.7	-1.84	-1.77	312	0.0449	0.0327	0.0388	0.997	0.779	0.888
Dab1	-1.72	-1.82	-1.77	313	0.0423	0.0347	0.0385	0.955	0.967	0.961
Gale	-0.86	-2.66	-1.76	314	0.196	0.0039	0.09995	0.804	0.996	0.9
Mal	-1.99	-1.53	-1.76	315	0.0234	0.0633	0.04335	0.977	0.937	0.957
Olfr532	-1.61	-1.91	-1.76	316	0.0533	0.028	0.04065	0.947	0.972	0.9595
Kcnab1	-2.74	-0.77	-1.755	317	0.00312	0.222	0.11256	0.947	0.97	0.9585
Foxred1	-2.4	-1.11	-1.755	318	0.0082	0.133	0.0706	0.992	0.867	0.9295
Zbtb46	-1.48	-2.03	-1.755	319	0.0693	0.0211	0.0452	0.977	0.936	0.9565
Gabrb1	-1.99	-1.52	-1.755	320	0.0235	0.0637	0.0436	0.966	0.953	0.9595
2700097O09Rik	-1.62	-1.89	-1.755	321	0.0529	0.0295	0.0412	0.997	0.778	0.8875
Hspb3	-1.83	-1.68	-1.755	322	0.0336	0.0468	0.0402	0.931	0.979	0.955
Grpel1	-3.15	-0.35	-1.75	323	0.000826	0.362	0.181413	0.999	0.638	0.8185
Tbrg4	-2.49	-1.01	-1.75	324	0.00632	0.156	0.08116	0.994	0.844	0.919
Slc25a51	-1.03	-2.46	-1.745	325	0.152	0.00704	0.07952	0.975	0.937	0.956
Mmab	-1.43	-2.06	-1.745	326	0.0767	0.0197	0.0482	0.923	0.98	0.9515
Gm27029	-1.96	-1.53	-1.745	327	0.0252	0.0626	0.0439	0.848	0.993	0.9205
Slc16a7	-0.99	-2.49	-1.74	328	0.16	0.00643	0.083215	0.976	0.933	0.9545
Ptk2	-0.91	-2.57	-1.74	329	0.182	0.00502	0.09351	0.977	0.931	0.954
Trmt11	-1.38	-2.1	-1.74	330	0.0836	0.0177	0.05065	0.961	0.958	0.9595
Mcpt4	-1.99	-1.49	-1.74	331	0.0232	0.0686	0.0459	0.818	0.995	0.9065
Alg8	-1.98	-1.5	-1.74	332	0.0238	0.0666	0.0452	0.84	0.994	0.917
Ndufs6	-1.76	-1.72	-1.74	333	0.039	0.0425	0.04075	0.916	0.982	0.949
Olfr549	-1.37	-2.1	-1.735	334	0.0857	0.018	0.05185	0.922	0.98	0.951
Emilin1	-1.05	-2.42	-1.735	335	0.148	0.00778	0.07789	0.852	0.992	0.922
Col1a1	-1.42	-2.05	-1.735	336	0.0776	0.0203	0.04895	0.935	0.974	0.9545
Muc15	-1.95	-1.52	-1.735	337	0.0254	0.0644	0.0449	0.975	0.936	0.9555
Lig1	-1.52	-1.95	-1.735	338	0.0647	0.0255	0.0451	0.914	0.982	0.948
Nlrp4e	-3	-0.46	-1.73	339	0.00136	0.324	0.16268	0.924	0.979	0.9515
Olfr1031	-2.93	-0.53	-1.73	340	0.0017	0.297	0.14935	0.996	0.797	0.8965
Bcas3	-2.63	-0.83	-1.73	341	0.00433	0.203	0.103665	0.992	0.856	0.924
Gm38999	-2.4	-1.06	-1.73	342	0.0081	0.144	0.07605	0.999	0.676	0.8375
Ppm1n	-1.3	-2.16	-1.73	343	0.0973	0.0156	0.05645	0.998	0.703	0.8505
Tdrd7	-1.3	-2.16	-1.73	344	0.097	0.0154	0.0562	0.903	0.984	0.9435
Ankrd60	-1.43	-2.03	-1.73	345	0.0758	0.0211	0.04845	0.903	0.985	0.944
Shroom1	-1.34	-2.11	-1.725	346	0.0893	0.0175	0.0534	0.911	0.982	0.9465
Smim15	-1.75	-1.7	-1.725	347	0.0397	0.0449	0.0423	0.96	0.955	0.9575
Nadk2	-0.22	-3.22	-1.72	348	0.411	0.000636	0.205818	0.993	0.836	0.9145
Myod1	-0.41	-3.03	-1.72	349	0.339	0.00123	0.170115	0.661	0.999	0.83
Setd2	-2.96	-0.48	-1.72	350	0.00152	0.315	0.15826	0.589	0.999	0.794
Fgfrl1	-2.46	-0.98	-1.72	351	0.00693	0.164	0.085465	0.998	0.685	0.8415
Pdk1	-3.27	-0.16	-1.715	352	0.000539	0.437	0.21877	0.948	0.964	0.956
Rpgrip1l	-2.25	-1.18	-1.715	353	0.0121	0.118	0.06505	0.964	0.95	0.957
Gm11983	-1.63	-1.8	-1.715	354	0.0516	0.036	0.0438	0.999	0.563	0.781
Olfr914	-1.79	-1.64	-1.715	355	0.0363	0.0502	0.04325	0.988	0.882	0.935
Mesdc2	-0.42	-3	-1.71	356	0.338	0.00136	0.16968	0.935	0.971	0.953
Krt86	-1.08	-2.34	-1.71	357	0.139	0.00958	0.07429	0.861	0.99	0.9255
B4galt7	-1.52	-1.9	-1.71	358	0.0646	0.0286	0.0466	0.662	0.999	0.8305
Zfp661	-2.49	-0.92	-1.705	359	0.00644	0.178	0.09222	0.799	0.995	0.897
Rassf6	-2.06	-1.35	-1.705	360	0.0196	0.0879	0.05375	0.98	0.912	0.946
Ybey	-2.84	-0.57	-1.705	361	0.00225	0.284	0.143125	0.998	0.716	0.857
Cnga4	-0.84	-2.57	-1.705	362	0.201	0.00503	0.103015	0.994	0.822	0.908
Hist1h2af	-0.8	-2.6	-1.7	363	0.213	0.00468	0.10884	0.894	0.984	0.939
Olfr44	-2.48	-0.92	-1.7	364	0.00649	0.179	0.092745	0.953	0.958	0.9555
Cog2	-1.25	-2.15	-1.7	365	0.106	0.0157	0.06085	0.898	0.983	0.9405
H3f3b	-1.27	-2.13	-1.7	366	0.102	0.0166	0.0593	0.787	0.995	0.891
Kcnj16	-1.92	-1.48	-1.7	367	0.0275	0.0696	0.04855	0.972	0.93	0.951
Evi2a	-1.67	-1.73	-1.7	368	0.0471	0.0422	0.04465	0.953	0.958	0.9555
Olfr378	-1.67	-1.73	-1.7	369	0.0474	0.042	0.0447	0.994	0.821	0.9075
Vdac3	-1.58	-1.81	-1.695	370	0.0566	0.0348	0.0457	0.943	0.965	0.954
Megf9	-2.63	-0.75	-1.69	371	0.00428	0.227	0.11564	0.996	0.773	0.8845
Itgav	-2.59	-0.78	-1.685	372	0.00486	0.218	0.11143	0.877	0.987	0.932
Slc17a5	-2.28	-1.09	-1.685	373	0.0114	0.137	0.0742	0.973	0.925	0.949
Amica1	-1.16	-2.21	-1.685	374	0.123	0.0134	0.0682	0.995	0.782	0.8885
Chic2	-1.93	-1.44	-1.685	375	0.0266	0.0751	0.05085	0.939	0.966	0.9525
Rgs5	-1.54	-1.83	-1.685	376	0.0615	0.0335	0.0475	0.989	0.863	0.926
Srpk2	-1.65	-1.72	-1.685	377	0.049	0.0425	0.04575	0.951	0.958	0.9545
Cs	-0.91	-2.45	-1.68	378	0.182	0.00716	0.09458	0.986	0.88	0.933
Fzd3	-2.3	-1.06	-1.68	379	0.0107	0.144	0.07735	0.818	0.993	0.9055
Clk1	-2.19	-1.17	-1.68	380	0.0142	0.12	0.0671	0.989	0.856	0.9225
Dnaaf2	-2.93	-0.42	-1.675	381	0.00167	0.336	0.168835	0.998	0.664	0.831
Irgm1	-1.24	-2.11	-1.675	382	0.108	0.0173	0.06265	0.892	0.983	0.9375
Mphosph9	-0.46	-2.88	-1.67	383	0.323	0.00201	0.162505	0.677	0.998	0.8375
Rnf2	-1.58	-1.76	-1.67	384	0.0565	0.0393	0.0479	0.943	0.961	0.952
E230025N22Rik	-0.89	-2.44	-1.665	385	0.188	0.00728	0.09764	0.979	0.901	0.94
Gnb1	-2.05	-1.28	-1.665	386	0.0203	0.1	0.06015	0.812	0.993	0.9025
Cyp2a12	-2.04	-1.29	-1.665	387	0.0207	0.0992	0.05995	0.98	0.9	0.94
Btk	-0.95	-2.37	-1.66	388	0.172	0.00879	0.090395	0.828	0.991	0.9095
Rspo3	-1.5	-1.82	-1.66	389	0.0666	0.0347	0.05065	0.993	0.809	0.901
Olfr983	-1.77	-1.55	-1.66	390	0.0386	0.061	0.0498	0.98	0.899	0.9395
Inpp4a	-2.44	-0.88	-1.66	391	0.00738	0.191	0.09919	0.961	0.939	0.95
Olfr792	-2.05	-1.27	-1.66	392	0.0202	0.101	0.0606	0.933	0.965	0.949
Fam208b	-2.9	-0.41	-1.655	393	0.00184	0.341	0.17142	0.933	0.965	0.949
Pgm1	-0.9	-2.41	-1.655	394	0.185	0.00805	0.096525	0.995	0.765	0.88
1110017D15Rik	-1.5	-1.81	-1.655	395	0.0667	0.0352	0.05095	0.998	0.659	0.8285
Atp8a2	-2.59	-0.72	-1.655	396	0.00485	0.235	0.119925	0.989	0.848	0.9185
Hmgcr	-2.28	-1.03	-1.655	397	0.0114	0.152	0.0817	0.815	0.992	0.9035
Vps33b	-0.51	-2.79	-1.65	398	0.306	0.00265	0.154325	0.734	0.996	0.865
Nub1	-0.63	-2.67	-1.65	399	0.266	0.00385	0.134925	0.921	0.97	0.9455
Padi3	-1.41	-1.89	-1.65	400	0.0794	0.0295	0.05445	0.694	0.997	0.8455
Lyn	-2.35	-0.93	-1.64	401	0.00928	0.176	0.09264	0.905	0.976	0.9405
Tmem50a	-2	-1.28	-1.64	402	0.0226	0.0994	0.061	0.991	0.824	0.9075
Glb1l2	-1.31	-1.97	-1.64	403	0.0954	0.0242	0.0598	0.97	0.92	0.945
Trit1	-1.78	-1.5	-1.64	404	0.0372	0.0664	0.0518	0.977	0.901	0.939
Trpc1	-1.75	-1.53	-1.64	405	0.0398	0.0635	0.05165	0.963	0.934	0.9485
Uqcrb	-2.15	-1.13	-1.64	406	0.016	0.13	0.073	0.96	0.937	0.9485
Slc35a1	-1.88	-1.4	-1.64	407	0.0303	0.0805	0.0554	0.984	0.87	0.927
Oxnad1	-2.59	-0.68	-1.635	408	0.00479	0.249	0.126895	0.979	0.891	0.935
Gm9637	-2.04	-1.23	-1.635	409	0.0206	0.109	0.0648	0.995	0.751	0.873
Wfdc6a	-1.93	-1.34	-1.635	410	0.027	0.0903	0.05865	0.955	0.942	0.9485
Prkab1	-1.7	-1.57	-1.635	411	0.0449	0.0584	0.05165	0.973	0.91	0.9415
Chchd3	-2.43	-0.83	-1.63	412	0.00757	0.203	0.105285	0.821	0.99	0.9055
Mst1	-2.84	-0.42	-1.63	413	0.00229	0.336	0.169145	0.992	0.797	0.8945
Atp5s	-0.92	-2.34	-1.63	414	0.179	0.00973	0.094365	0.949	0.948	0.9485
Zbtb16	-2.06	-1.2	-1.63	415	0.0199	0.115	0.06745	0.998	0.664	0.831
Fam83e	-1.63	-1.63	-1.63	416	0.0511	0.0519	0.0515	0.98	0.885	0.9325
Gm10644	-0.15	-3.1	-1.625	417	0.439	0.000961	0.21998	0.872	0.983	0.9275
2410089E03Rik	-1.13	-2.12	-1.625	418	0.128	0.0171	0.07255	0.881	0.981	0.931
Olfr11	-1.17	-2.08	-1.625	419	0.121	0.0188	0.0699	0.928	0.963	0.9455
Anks4b	-1.18	-2.07	-1.625	420	0.119	0.0193	0.06915	0.561	0.999	0.78
Tbx1	-1.9	-1.35	-1.625	421	0.029	0.0892	0.0591	0.879	0.981	0.93
Apopt1	-1.46	-1.79	-1.625	422	0.0721	0.0369	0.0545	0.971	0.911	0.941
Vmn2r87	-1.68	-1.57	-1.625	423	0.0469	0.0584	0.05265	0.953	0.942	0.9475
Akr1e1	-0.72	-2.52	-1.62	424	0.235	0.00583	0.120415	0.765	0.994	0.8795
Immp1l	-2.13	-1.11	-1.62	425	0.0166	0.133	0.0748	0.983	0.867	0.925
Slc4a4	-2.08	-1.16	-1.62	426	0.0186	0.123	0.0708	0.942	0.953	0.9475
Lrrn3	-1.57	-1.67	-1.62	427	0.058	0.0472	0.0526	0.981	0.877	0.929
Wsb2	-2.14	-1.09	-1.615	428	0.0161	0.137	0.07655	0.902	0.974	0.938
Pigx	-2.82	-0.41	-1.615	429	0.0024	0.342	0.1722	0.824	0.989	0.9065
Heatr5a	-0.93	-2.3	-1.615	430	0.176	0.0108	0.0934	0.9	0.974	0.937
Olfr702	-1.28	-1.95	-1.615	431	0.0997	0.0256	0.06265	0.998	0.658	0.828
Ccl25	-1.29	-1.94	-1.615	432	0.0979	0.0259	0.0619	0.949	0.945	0.947
Wfdc12	-1.51	-1.72	-1.615	433	0.0653	0.0426	0.05395	0.946	0.948	0.947
Sri	-1.6	-1.63	-1.615	434	0.0543	0.0519	0.0531	0.935	0.957	0.946
Smr2	-1.63	-1.6	-1.615	435	0.0512	0.055	0.0531	0.984	0.863	0.9235
Fkbp11	-2.29	-0.93	-1.61	436	0.0111	0.175	0.09305	0.964	0.923	0.9435
Cd19	-0.93	-2.29	-1.61	437	0.176	0.0111	0.09355	0.824	0.989	0.9065
Pclo	-0.26	-2.96	-1.61	438	0.396	0.00153	0.198765	0.989	0.825	0.907
Slc17a6	-0.65	-2.57	-1.61	439	0.258	0.00516	0.13158	0.981	0.87	0.9255
Il12a	-2.09	-1.13	-1.61	440	0.0185	0.13	0.07425	0.604	0.998	0.801
Zfp146	-1.33	-1.89	-1.61	441	0.0925	0.0292	0.06085	0.742	0.995	0.8685
Armc7	-1.8	-1.42	-1.61	442	0.0361	0.0775	0.0568	0.908	0.971	0.9395
Alg12	-3.55	0.34	-1.605	443	0.000192	0.635	0.317596	1	0.365	0.6825
Tecr	-0.32	-2.89	-1.605	444	0.376	0.00192	0.18896	0.83	0.988	0.909
Klk14	-0.35	-2.86	-1.605	445	0.363	0.00215	0.182575	0.997	0.69	0.8435
Car2	-2.71	-0.5	-1.605	446	0.00334	0.31	0.15667	0.951	0.941	0.946
Ndufb10	-0.7	-2.51	-1.605	447	0.242	0.00597	0.123985	0.958	0.93	0.944
Neurog3	-2.37	-0.84	-1.605	448	0.00895	0.201	0.104975	0.637	0.998	0.8175
Tmem182	-0.95	-2.26	-1.605	449	0.171	0.0118	0.0914	0.758	0.994	0.876
Ambp	-0.95	-2.26	-1.605	450	0.17	0.0118	0.0909	0.991	0.799	0.895
Txnrd2	-1.08	-2.13	-1.605	451	0.139	0.0168	0.0779	0.96	0.928	0.944
Slc25a32	-1.93	-1.28	-1.605	452	0.0268	0.101	0.0639	0.973	0.899	0.936
Gm7714	-1.73	-1.48	-1.605	453	0.0422	0.0698	0.056	0.624	0.998	0.811
Rhebl1	-1.75	-1.46	-1.605	454	0.0399	0.0722	0.05605	0.829	0.988	0.9085
Ccdc158	-1.65	-1.56	-1.605	455	0.0493	0.0592	0.05425	0.861	0.983	0.922
Ppbp	-1.94	-1.26	-1.6	456	0.0263	0.103	0.06465	0.995	0.743	0.869
Gm20726	-1.83	-1.37	-1.6	457	0.0338	0.0853	0.05955	0.955	0.933	0.944
Farp1	-1.7	-1.5	-1.6	458	0.045	0.0666	0.0558	0.559	0.999	0.779
Gabrr2	-0.15	-3.05	-1.6	459	0.441	0.00115	0.221075	0.966	0.915	0.9405
Ndufa4	-2.55	-0.65	-1.6	460	0.00544	0.258	0.13172	0.995	0.742	0.8685
Coq3	-2.55	-0.65	-1.6	461	0.00536	0.257	0.13118	0.974	0.897	0.9355
Gk5	-1.33	-1.86	-1.595	462	0.091	0.0314	0.0612	0.973	0.896	0.9345
Slc22a13	-2.32	-0.87	-1.595	463	0.0101	0.191	0.10055	0.909	0.969	0.939
Thrsp	-1.15	-2.04	-1.595	464	0.124	0.0208	0.0724	0.97	0.905	0.9375
Tnfaip8l3	-1.95	-1.24	-1.595	465	0.0255	0.107	0.06625	0.99	0.809	0.8995
Fndc3c1	-1.93	-1.26	-1.595	466	0.027	0.104	0.0655	0.876	0.979	0.9275
Pdhb	-1.88	-1.31	-1.595	467	0.0303	0.0951	0.0627	0.929	0.958	0.9435
Tmeff2	-1.47	-1.72	-1.595	468	0.0707	0.0423	0.0565	0.975	0.893	0.934
Ptchd1	-2.04	-1.14	-1.59	469	0.0208	0.127	0.0739	0.979	0.873	0.926
Gm5916	-2.71	-0.46	-1.585	470	0.00336	0.324	0.16368	0.997	0.676	0.8365
Svs6	-1.99	-1.18	-1.585	471	0.0231	0.119	0.07105	0.977	0.881	0.929
Nr1h5	-2.25	-0.91	-1.58	472	0.0122	0.18	0.0961	0.928	0.956	0.942
Ggn	-1.04	-2.12	-1.58	473	0.15	0.017	0.0835	0.888	0.974	0.931
Arhgef12	-1.22	-1.94	-1.58	474	0.112	0.0264	0.0692	0.964	0.913	0.9385
Olfr1141	-1.3	-1.86	-1.58	475	0.0966	0.0312	0.0639	0.965	0.909	0.937
Dleu7	-1.82	-1.34	-1.58	476	0.0345	0.0906	0.06255	0.954	0.93	0.942
Cox7a2	-1.8	-1.36	-1.58	477	0.0361	0.087	0.06155	0.85	0.983	0.9165
Ern2	-1.69	-1.47	-1.58	478	0.0459	0.0704	0.05815	0.952	0.933	0.9425
Gria1	-1.66	-1.5	-1.58	479	0.0484	0.0674	0.0579	0.988	0.82	0.904
2410131K14Rik	-1.46	-1.7	-1.58	480	0.072	0.0442	0.0581	0.903	0.969	0.936
Gm1553	-0.51	-2.64	-1.575	481	0.305	0.00419	0.154595	0.833	0.985	0.909
Apba3	-0.97	-2.18	-1.575	482	0.167	0.0147	0.09085	0.972	0.892	0.932
Zfp442	-1.31	-1.84	-1.575	483	0.0951	0.0332	0.06415	0.952	0.932	0.942
Prr11	-1.35	-1.8	-1.575	484	0.0893	0.036	0.06265	0.795	0.99	0.8925
Naa30	-3	-0.15	-1.575	485	0.00135	0.44	0.220675	0.975	0.881	0.928
Dcps	-0.82	-2.33	-1.575	486	0.205	0.00983	0.107415	0.695	0.996	0.8455
Fry	-1.97	-1.18	-1.575	487	0.0245	0.119	0.07175	0.999	0.56	0.7795
Cpb1	-1.91	-1.24	-1.575	488	0.0282	0.108	0.0681	0.972	0.895	0.9335
Nt5dc1	-1.9	-1.25	-1.575	489	0.0285	0.105	0.06675	0.911	0.964	0.9375
Trim30c	-1.7	-1.45	-1.575	490	0.0444	0.074	0.0592	0.927	0.956	0.9415
Cts7	-1.66	-1.49	-1.575	491	0.0484	0.0685	0.05845	0.956	0.926	0.941
Slc23a3	-1.45	-1.7	-1.575	492	0.073	0.0443	0.05865	0.905	0.967	0.936
Krt14	-0.79	-2.35	-1.57	493	0.215	0.00941	0.112205	0.92	0.959	0.9395
Pphln1	-1.18	-1.96	-1.57	494	0.12	0.0248	0.0724	0.785	0.991	0.888
Rbbp9	-1.91	-1.23	-1.57	495	0.0281	0.11	0.06905	0.88	0.975	0.9275
9030617O03Rik	-1.4	-1.74	-1.57	496	0.0803	0.0408	0.06055	0.972	0.89	0.931
Syn2	-2.41	-0.72	-1.565	497	0.00791	0.235	0.121455	0.91	0.964	0.937
Gatc	-2.38	-0.75	-1.565	498	0.00872	0.226	0.11736	0.975	0.88	0.9275
Duox1	-1.95	-1.18	-1.565	499	0.0253	0.12	0.07265	0.991	0.774	0.8825
Mrps16	-1.33	-1.8	-1.565	500	0.0913	0.036	0.06365	0.909	0.964	0.9365
Adgrb3	-1.34	-1.79	-1.565	501	0.0897	0.0364	0.06305	0.992	0.765	0.8785
Tex36	-1.52	-1.61	-1.565	502	0.0639	0.0542	0.05905	0.936	0.946	0.941
Crmp1	-0.81	-2.31	-1.56	503	0.209	0.0105	0.10975	0.95	0.93	0.94
Mesp2	-1.11	-2.01	-1.56	504	0.134	0.0224	0.0782	0.791	0.989	0.89
Slc41a1	-1.22	-1.9	-1.56	505	0.111	0.0288	0.0699	0.866	0.978	0.922
Adam17	-1.65	-1.47	-1.56	506	0.0498	0.0704	0.0601	0.889	0.971	0.93
Tmed4	0.16	-3.28	-1.56	507	0.563	0.000521	0.28176	0.437	0.999	0.718
Gm5127	-0.64	-2.47	-1.555	508	0.262	0.00674	0.13437	0.973	0.883	0.928
Olfr657	-0.11	-3	-1.555	509	0.454	0.00135	0.227675	0.738	0.993	0.8655
Oas1a	-2.13	-0.98	-1.555	510	0.0164	0.165	0.0907	0.984	0.835	0.9095
Ptcd1	-1.15	-1.96	-1.555	511	0.125	0.0247	0.07485	0.546	0.999	0.7725
Dnah6	-1.92	-1.19	-1.555	512	0.0275	0.117	0.07225	0.875	0.975	0.925
Zar1l	-1.64	-1.47	-1.555	513	0.051	0.0714	0.0612	0.949	0.929	0.939
Prodh	-0.12	-2.98	-1.55	514	0.454	0.00142	0.22771	0.948	0.931	0.9395
Olfr1384	-2.12	-0.98	-1.55	515	0.017	0.163	0.09	0.983	0.837	0.91
Has2	-1.62	-1.48	-1.55	516	0.0522	0.0691	0.06065	0.546	0.999	0.7725
Pias1	-0.54	-2.55	-1.545	517	0.296	0.00534	0.15067	0.988	0.792	0.89
Agpat5	-2.27	-0.82	-1.545	518	0.0117	0.208	0.10985	0.915	0.957	0.936
Pde3b	-2.27	-0.82	-1.545	519	0.0117	0.207	0.10935	0.866	0.976	0.921
Casc4	-1.11	-1.98	-1.545	520	0.134	0.0237	0.07885	0.988	0.793	0.8905
Psmd9	-1.31	-1.78	-1.545	521	0.0944	0.0372	0.0658	0.704	0.995	0.8495
Bcan	-1.37	-1.72	-1.545	522	0.085	0.0426	0.0638	0.906	0.963	0.9345
Ndufv1	-0.08	-3	-1.54	523	0.469	0.00134	0.23517	0.743	0.992	0.8675
Syce2	-0.26	-2.82	-1.54	524	0.397	0.00244	0.19972	0.986	0.807	0.8965
Cdc14a	-0.65	-2.43	-1.54	525	0.257	0.0076	0.1323	0.95	0.924	0.937
Dnajb2	-2.21	-0.87	-1.54	526	0.0136	0.193	0.1033	0.531	0.999	0.765
Klhl41	-1.65	-1.43	-1.54	527	0.0498	0.0763	0.06305	0.603	0.998	0.8005
Nms	-2.31	-0.76	-1.535	528	0.0105	0.224	0.11725	0.974	0.87	0.922
Olfr911-ps1	-0.83	-2.24	-1.535	529	0.203	0.0126	0.1078	0.984	0.825	0.9045
Olfr1002	-1.81	-1.26	-1.535	530	0.0349	0.105	0.06995	0.989	0.776	0.8825
Kctd11	-2.13	-0.94	-1.535	531	0.0164	0.175	0.0957	0.965	0.895	0.93
9430020K01Rik	-1.94	-1.13	-1.535	532	0.0259	0.13	0.07795	0.797	0.987	0.892
Cmc2	-3.88	0.82	-1.53	533	5.29e-05	0.795	0.397526	0.972	0.875	0.9235
Gpr50	-2.73	-0.33	-1.53	534	0.00315	0.372	0.187575	0.979	0.846	0.9125
Lcorl	-0.35	-2.71	-1.53	535	0.361	0.0034	0.1822	1	0.205	0.6025
Tmem174	-0.93	-2.13	-1.53	536	0.177	0.0166	0.0968	0.913	0.955	0.934
Asb10	-2.04	-1.02	-1.53	537	0.0205	0.154	0.08725	0.96	0.905	0.9325
Pfkp	-1.98	-1.08	-1.53	538	0.0237	0.139	0.08135	0.997	0.628	0.8125
Limd1	-1.85	-1.21	-1.53	539	0.032	0.113	0.0725	0.639	0.997	0.818
Fam228b	-1.75	-1.31	-1.53	540	0.0403	0.095	0.06765	0.968	0.887	0.9275
Fam149b	-1.36	-1.7	-1.53	541	0.0875	0.0446	0.06605	0.951	0.919	0.935
Aadac	-1.91	-1.15	-1.53	542	0.0281	0.125	0.07655	0.976	0.861	0.9185
Olfr844	-1.66	-1.4	-1.53	543	0.0489	0.0806	0.06475	0.916	0.954	0.935
Slc5a9	-1.38	-1.68	-1.53	544	0.0835	0.046	0.06475	0.823	0.983	0.903
Slc37a2	-0.39	-2.66	-1.525	545	0.346	0.0039	0.17495	0.95	0.92	0.935
Il22	-2.18	-0.87	-1.525	546	0.0145	0.192	0.10325	0.896	0.963	0.9295
Olfr1106	-1.89	-1.16	-1.525	547	0.0295	0.123	0.07625	0.891	0.965	0.928
F8a	-1.23	-1.82	-1.525	548	0.109	0.0345	0.07175	0.964	0.895	0.9295
Dysf	-1.26	-1.79	-1.525	549	0.104	0.0366	0.0703	0.986	0.808	0.897
Gm20499	-1.8	-1.25	-1.525	550	0.0356	0.105	0.0703	0.901	0.961	0.931
Nbl1	-1.78	-1.27	-1.525	551	0.0377	0.101	0.06935	0.962	0.899	0.9305
Kera	-1.29	-1.76	-1.525	552	0.0991	0.0392	0.06915	0.971	0.877	0.924
Ddit4	-1.65	-1.4	-1.525	553	0.0499	0.0803	0.0651	0.932	0.941	0.9365
Pakap	-1.4	-1.65	-1.525	554	0.0813	0.0491	0.0652	0.919	0.951	0.935
Olfr1351	-1.49	-1.56	-1.525	555	0.0683	0.0593	0.0638	0.654	0.996	0.825
Pcsk9	-0.11	-2.93	-1.52	556	0.456	0.00169	0.228845	0.628	0.997	0.8125
BC025920	-0.33	-2.71	-1.52	557	0.372	0.0034	0.1877	0.957	0.907	0.932
Mmp19	-0.47	-2.57	-1.52	558	0.32	0.00504	0.16252	0.93	0.942	0.936
Gm7073	-1.25	-1.79	-1.52	559	0.106	0.0369	0.07145	0.894	0.963	0.9285
Ndufb6	-1.3	-1.74	-1.52	560	0.0965	0.0408	0.06865	0.915	0.953	0.934
Clybl	-1.72	-1.32	-1.52	561	0.0431	0.0933	0.0682	0.906	0.957	0.9315
Kbtbd6	-1.32	-1.72	-1.52	562	0.094	0.0425	0.06825	0.68	0.995	0.8375
Irx6	-1.37	-1.67	-1.52	563	0.0855	0.0474	0.06645	0.904	0.959	0.9315
Gm5415	-1.47	-1.57	-1.52	564	0.0702	0.0579	0.06405	0.544	0.998	0.771
Nwd2	-2.35	-0.68	-1.515	565	0.00946	0.25	0.12973	0.956	0.907	0.9315
Olfr1487	-1.96	-1.07	-1.515	566	0.0252	0.142	0.0836	0.963	0.892	0.9275
Gm11214	-1.79	-1.24	-1.515	567	0.0368	0.108	0.0724	0.958	0.902	0.93
Gm5129	-1.73	-1.3	-1.515	568	0.0417	0.0975	0.0696	0.991	0.75	0.8705
Cym	-1.71	-1.32	-1.515	569	0.0437	0.0932	0.06845	0.975	0.858	0.9165
Cox14	-2.59	-0.43	-1.51	570	0.00484	0.332	0.16842	0.995	0.668	0.8315
Zfp568	-1.24	-1.78	-1.51	571	0.108	0.0376	0.0728	0.892	0.962	0.927
Dok1	-0.66	-2.35	-1.505	572	0.256	0.00947	0.132735	0.973	0.859	0.916
Yy1	-2.24	-0.77	-1.505	573	0.0127	0.222	0.11735	0.744	0.991	0.8675
Olfr1211	-0.57	-2.44	-1.505	574	0.283	0.00741	0.145205	0.972	0.862	0.917
Zfp131	-0.99	-2.02	-1.505	575	0.16	0.0216	0.0908	0.859	0.973	0.916
5530401A14Rik	-1.93	-1.08	-1.505	576	0.0268	0.141	0.0839	0.717	0.993	0.855
Gdf3	-1.92	-1.09	-1.505	577	0.0276	0.138	0.0828	0.931	0.937	0.934
Nkx2-2	-1.08	-1.93	-1.505	578	0.141	0.0265	0.08375	0.965	0.886	0.9255
Slc25a23	-1.81	-1.2	-1.505	579	0.0351	0.114	0.07455	0.889	0.963	0.926
Spp1	-1.22	-1.79	-1.505	580	0.111	0.0366	0.0738	0.987	0.778	0.8825
Olfr1270	-1.48	-1.53	-1.505	581	0.0688	0.0634	0.0661	0.84	0.978	0.909
Ube2w	-0.34	-2.66	-1.5	582	0.366	0.00387	0.184935	0.893	0.961	0.927
Gopc	-0.75	-2.25	-1.5	583	0.227	0.0123	0.11965	0.844	0.977	0.9105
Pdlim2	-0.77	-2.23	-1.5	584	0.222	0.0128	0.1174	0.913	0.949	0.931
Gm9994	-0.86	-2.14	-1.5	585	0.195	0.0164	0.1057	0.859	0.972	0.9155
Fezf2	-0.95	-2.05	-1.5	586	0.17	0.0201	0.09505	0.83	0.98	0.905
Ccl28	-1.01	-1.99	-1.5	587	0.156	0.0232	0.0896	0.805	0.984	0.8945
Eed	-1.08	-1.92	-1.5	588	0.141	0.0275	0.08425	0.773	0.988	0.8805
Idh3g	-1.79	-1.21	-1.5	589	0.037	0.112	0.0745	0.963	0.888	0.9255
A630076J17Rik	-1.24	-1.76	-1.5	590	0.107	0.0392	0.0731	0.898	0.958	0.928
Phxr2	-1.73	-1.27	-1.5	591	0.0419	0.102	0.07195	0.778	0.987	0.8825
Ndrg2	-1.27	-1.73	-1.5	592	0.102	0.0417	0.07185	0.958	0.898	0.928
Dguok	-1.36	-1.64	-1.5	593	0.0873	0.0508	0.06905	0.93	0.936	0.933
Ube2v1	-1.48	-1.52	-1.5	594	0.0696	0.064	0.0668	0.634	0.996	0.815
Gna13	0.13	-3.12	-1.495	595	0.552	0.0009	0.27645	0.448	0.999	0.7235
Olfr142	-1.47	-1.52	-1.495	596	0.0706	0.0642	0.0674	0.932	0.934	0.933
Lipo4	-1.49	-1.5	-1.495	597	0.0681	0.0663	0.0672	0.929	0.936	0.9325
Taok3	-2.03	-0.96	-1.495	598	0.0212	0.169	0.0951	0.979	0.831	0.905
Gm2a	-2.2	-0.78	-1.49	599	0.0139	0.218	0.11595	0.991	0.734	0.8625
Olfr1135	-3.06	0.08	-1.49	600	0.00109	0.532	0.266545	0.935	0.929	0.932
Defb29	-0.32	-2.66	-1.49	601	0.376	0.00388	0.18994	0.624	0.996	0.81
Akap11	-2.35	-0.63	-1.49	602	0.00927	0.266	0.137635	0.905	0.952	0.9285
Rgs7	-0.84	-2.14	-1.49	603	0.201	0.0162	0.1086	0.986	0.782	0.884
Olfr1056	-1.98	-1	-1.49	604	0.0237	0.16	0.09185	0.918	0.944	0.931
Prorsd1	-1.18	-1.8	-1.49	605	0.119	0.0359	0.07745	0.976	0.84	0.908
Rpsa	-1.75	-1.23	-1.49	606	0.0396	0.109	0.0743	0.999	0.468	0.7335
Dpcr1	-1.31	-1.67	-1.49	607	0.0954	0.0476	0.0715	0.881	0.964	0.9225
Hnrnpul1	-1.39	-1.59	-1.49	608	0.0822	0.0558	0.069	0.799	0.984	0.8915
Clint1	-1.51	-1.47	-1.49	609	0.0654	0.0708	0.0681	0.96	0.891	0.9255
Tal1	-1.39	-1.59	-1.49	610	0.082	0.0554	0.0687	0.918	0.945	0.9315
Egln2	-0.5	-2.47	-1.485	611	0.31	0.00679	0.158395	0.69	0.993	0.8415
Gpc2	-0.79	-2.18	-1.485	612	0.215	0.0145	0.11475	0.982	0.807	0.8945
Gm29666	-2.1	-0.87	-1.485	613	0.0178	0.193	0.1054	0.785	0.985	0.885
Hgfac	-1.1	-1.87	-1.485	614	0.135	0.031	0.083	0.865	0.969	0.917
Tmem116	-2.36	-0.61	-1.485	615	0.0091	0.272	0.14055	0.954	0.9	0.927
Sigirr	-1.96	-1.01	-1.485	616	0.025	0.157	0.091	0.943	0.918	0.9305
Msr1	-1.69	-1.28	-1.485	617	0.0459	0.0995	0.0727	0.975	0.843	0.909
Taf4b	-1.66	-1.31	-1.485	618	0.0481	0.0958	0.07195	0.952	0.904	0.928
Ndufs7	-1.58	-1.39	-1.485	619	0.0572	0.0823	0.06975	0.991	0.728	0.8595
Qrsl1	-2.34	-0.62	-1.48	620	0.00954	0.268	0.13877	0.963	0.878	0.9205
Pigg	-0.7	-2.26	-1.48	621	0.242	0.0118	0.1269	0.876	0.965	0.9205
Col3a1	-1.15	-1.81	-1.48	622	0.124	0.0354	0.0797	0.937	0.923	0.93
1700093K21Rik	-1.79	-1.17	-1.48	623	0.0367	0.122	0.07935	0.956	0.896	0.926
Ssh1	-1.18	-1.78	-1.48	624	0.119	0.0373	0.07815	0.922	0.938	0.93
Trp53	-1.73	-1.23	-1.48	625	0.0418	0.108	0.0749	0.758	0.988	0.873
Prps1	-1.7	-1.26	-1.48	626	0.0449	0.104	0.07445	0.955	0.896	0.9255
Olfr553	-1.7	-1.26	-1.48	627	0.0443	0.104	0.07415	0.99	0.732	0.861
Srd5a3	-1.32	-1.64	-1.48	628	0.0937	0.0505	0.0721	0.906	0.95	0.928
Larp1b	-1.53	-1.43	-1.48	629	0.0632	0.0768	0.07	0.881	0.963	0.922
Pacrgl	-1.42	-1.54	-1.48	630	0.0777	0.0618	0.06975	0.958	0.892	0.925
Akip1	-0.31	-2.64	-1.475	631	0.379	0.00415	0.191575	0.621	0.996	0.8085
Slc9a3	-2.35	-0.6	-1.475	632	0.00933	0.274	0.141665	0.916	0.941	0.9285
Itgb2l	-2.16	-0.79	-1.475	633	0.0153	0.216	0.11565	0.794	0.983	0.8885
Lsr	-1.17	-1.78	-1.475	634	0.121	0.0373	0.07915	0.891	0.958	0.9245
Gramd1c	-1.23	-1.72	-1.475	635	0.109	0.0425	0.07575	0.92	0.94	0.93
Amer2	-1.38	-1.57	-1.475	636	0.0835	0.0587	0.0711	0.985	0.784	0.8845
Vmn2r51	-1.54	-1.41	-1.475	637	0.062	0.0791	0.07055	0.879	0.963	0.921
Hhla1	-1.4	-1.55	-1.475	638	0.0805	0.0602	0.07035	0.991	0.726	0.8585
Bmp2k	-0.82	-2.13	-1.475	639	0.206	0.0167	0.11135	0.938	0.921	0.9295
Wnt9b	-0.94	-2.01	-1.475	640	0.173	0.0223	0.09765	0.827	0.978	0.9025
Irgm2	-1.57	-1.37	-1.47	641	0.0577	0.086	0.07185	0.9	0.951	0.9255
Tmem176b	-0.48	-2.46	-1.47	642	0.317	0.00696	0.16198	0.811	0.98	0.8955
Fbxo34	-2.1	-0.84	-1.47	643	0.0181	0.201	0.10955	0.982	0.799	0.8905
Crlf2	-0.88	-2.06	-1.47	644	0.189	0.0196	0.1043	0.963	0.877	0.92
Gm281	-1.78	-1.16	-1.47	645	0.0374	0.123	0.0802	0.942	0.914	0.928
Atg9b	-1.28	-1.66	-1.47	646	0.1	0.0488	0.0744	0.683	0.993	0.838
Trim72	-1.42	-1.52	-1.47	647	0.0775	0.0647	0.0711	0.923	0.935	0.929
Impg1	-0.79	-2.14	-1.465	648	0.214	0.0162	0.1151	0.851	0.971	0.911
Wrn	-1.88	-1.05	-1.465	649	0.03	0.147	0.0885	0.918	0.938	0.928
AI314180	-1.04	-1.89	-1.465	650	0.149	0.0292	0.0891	0.786	0.984	0.885
Brca2	-1.39	-1.54	-1.465	651	0.0816	0.0617	0.07165	0.97	0.853	0.9115
Atg9a	-2.8	-0.12	-1.46	652	0.00254	0.453	0.22777	0.997	0.547	0.772
Zdhhc24	-0.59	-2.33	-1.46	653	0.276	0.01	0.143	0.947	0.905	0.926
Cog4	-0.61	-2.31	-1.46	654	0.271	0.0105	0.14075	0.729	0.989	0.859
Nfxl1	-0.89	-2.03	-1.46	655	0.186	0.0211	0.10355	0.88	0.959	0.9195
Gpr152	-1.18	-1.74	-1.46	656	0.12	0.0412	0.0806	0.814	0.979	0.8965
Clpb	-1.61	-1.31	-1.46	657	0.0532	0.0947	0.07395	0.724	0.99	0.857
Zfp74	-1.5	-1.42	-1.46	658	0.0671	0.0773	0.0722	0.933	0.923	0.928
2010109A12Rik	-0.24	-2.67	-1.455	659	0.405	0.00382	0.20441	0.595	0.996	0.7955
Zfp963	-0.44	-2.47	-1.455	660	0.329	0.00683	0.167915	0.81	0.979	0.8945
Mfn1	-2.35	-0.56	-1.455	661	0.00941	0.287	0.148205	0.955	0.89	0.9225
Spink10	-1.94	-0.97	-1.455	662	0.0261	0.165	0.09555	0.991	0.713	0.852
Col22a1	-1.69	-1.22	-1.455	663	0.0453	0.11	0.07765	0.974	0.835	0.9045
Blm	-0.88	-2.03	-1.455	664	0.19	0.021	0.1055	0.671	0.993	0.832
Dis3l2	-1.06	-1.84	-1.45	665	0.144	0.0326	0.0883	0.878	0.958	0.918
Bpifb4	-1.09	-1.81	-1.45	666	0.137	0.035	0.086	0.863	0.965	0.914
Foxa1	-1.58	-1.32	-1.45	667	0.0573	0.0929	0.0751	0.978	0.809	0.8935
Rbm5	-2.06	-0.84	-1.45	668	0.0197	0.2	0.10985	0.956	0.885	0.9205
Lif	-0.83	-2.07	-1.45	669	0.203	0.0193	0.11115	0.856	0.967	0.9115
Parpbp	-0.85	-2.05	-1.45	670	0.198	0.02	0.109	0.943	0.907	0.925
Chrna9	-2.02	-0.88	-1.45	671	0.0219	0.191	0.10645	0.797	0.981	0.889
2610528A11Rik	-1.17	-1.73	-1.45	672	0.122	0.042	0.082	0.935	0.916	0.9255
Olfr502	-1.17	-1.73	-1.45	673	0.121	0.0418	0.0814	0.879	0.958	0.9185
Clec2g	-1.7	-1.2	-1.45	674	0.0441	0.115	0.07955	0.802	0.98	0.891
Mtmr9	-1.52	-1.38	-1.45	675	0.0648	0.0844	0.0746	0.98	0.8	0.89
Slc17a3	-2.5	-0.39	-1.445	676	0.0062	0.349	0.1776	0.876	0.959	0.9175
RP24-158L15.3	-2.31	-0.58	-1.445	677	0.0105	0.281	0.14575	0.925	0.926	0.9255
Calca	-1.97	-0.92	-1.445	678	0.0244	0.179	0.1017	0.843	0.97	0.9065
Cd38	-1.58	-1.31	-1.445	679	0.0565	0.0951	0.0758	0.976	0.821	0.8985
Slc37a3	-0.82	-2.07	-1.445	680	0.207	0.0194	0.1132	0.943	0.905	0.924
Cdk4	-1.89	-1	-1.445	681	0.0294	0.16	0.0947	0.971	0.84	0.9055
Cab39	-1.01	-1.88	-1.445	682	0.157	0.0298	0.0934	0.989	0.719	0.854
Abhd11	-1.15	-1.74	-1.445	683	0.124	0.0409	0.08245	0.994	0.651	0.8225
Atp5g3	-1.44	-1.45	-1.445	684	0.0747	0.0739	0.0743	0.793	0.981	0.887
Vmn1r27	-1.46	-1.43	-1.445	685	0.0722	0.0757	0.07395	0.928	0.924	0.926
Olfr1015	-2.27	-0.61	-1.44	686	0.0116	0.272	0.1418	0.988	0.736	0.862
Calhm2	-2.25	-0.63	-1.44	687	0.0123	0.264	0.13815	0.891	0.951	0.921
Larp7	-0.95	-1.93	-1.44	688	0.17	0.027	0.0985	0.954	0.885	0.9195
Golga4	-1.77	-1.11	-1.44	689	0.0385	0.132	0.08525	0.962	0.868	0.915
Jam3	-1.18	-1.7	-1.44	690	0.12	0.0445	0.08225	0.88	0.955	0.9175
Erich1	-1.68	-1.2	-1.44	691	0.0461	0.115	0.08055	0.83	0.973	0.9015
Eif4g2	-1.23	-1.65	-1.44	692	0.109	0.0493	0.07915	0.988	0.728	0.858
Zfpl1	-1.57	-1.31	-1.44	693	0.0577	0.095	0.07635	0.912	0.936	0.924
Olfr263	-1.36	-1.52	-1.44	694	0.0876	0.0637	0.07565	0.942	0.905	0.9235
Piwil4	-0.29	-2.58	-1.435	695	0.386	0.00488	0.19544	0.991	0.7	0.8455
Cd72	-2.35	-0.52	-1.435	696	0.00928	0.3	0.15464	0.902	0.942	0.922
Lrrc57	-0.65	-2.22	-1.435	697	0.256	0.0133	0.13465	0.744	0.987	0.8655
Ttc21b	-0.78	-2.09	-1.435	698	0.216	0.0182	0.1171	0.933	0.915	0.924
Slc38a7	-1.89	-0.98	-1.435	699	0.0295	0.164	0.09675	0.614	0.995	0.8045
Slc2a9	-1.26	-1.61	-1.435	700	0.103	0.0539	0.07845	0.897	0.946	0.9215
Fam195b	-1.3	-1.57	-1.435	701	0.0976	0.0578	0.0777	0.971	0.836	0.9035
Olfr215	-1.5	-1.37	-1.435	702	0.0673	0.0854	0.07635	0.927	0.921	0.924
Tmem261	-1.46	-1.41	-1.435	703	0.0727	0.0793	0.076	0.784	0.982	0.883
Olfr589	-1.85	-1.01	-1.43	704	0.0319	0.155	0.09345	0.978	0.802	0.89
Olfr1099	-1.26	-1.6	-1.43	705	0.104	0.0553	0.07965	0.93	0.918	0.924
Rnd2	-1.28	-1.58	-1.43	706	0.1	0.057	0.0785	0.896	0.945	0.9205
Olfr1155	0.31	-3.17	-1.43	707	0.622	0.000764	0.311382	0.378	0.999	0.6885
Abcd4	-2.01	-0.85	-1.43	708	0.0221	0.198	0.11005	0.968	0.845	0.9065
Uqcrq	-1.69	-1.17	-1.43	709	0.0455	0.12	0.08275	0.9	0.943	0.9215
Akt2	-1.47	-1.39	-1.43	710	0.0704	0.0816	0.076	0.954	0.88	0.917
Tlr1	-1.83	-1.02	-1.425	711	0.0334	0.154	0.0937	0.943	0.898	0.9205
Slc38a5	-1.73	-1.12	-1.425	712	0.0416	0.131	0.0863	0.826	0.972	0.899
C130050O18Rik	-1.24	-1.61	-1.425	713	0.108	0.0532	0.0806	0.892	0.947	0.9195
Chst2	-1.59	-1.26	-1.425	714	0.0558	0.104	0.0799	0.944	0.896	0.92
Anxa9	-1.58	-1.27	-1.425	715	0.0568	0.102	0.0794	0.956	0.875	0.9155
Fndc9	-1.35	-1.5	-1.425	716	0.0878	0.0671	0.07745	0.912	0.933	0.9225
Mrpl44	-0.57	-2.28	-1.425	717	0.286	0.0113	0.14865	0.8	0.978	0.889
Vip	-0.84	-2.01	-1.425	718	0.2	0.0222	0.1111	0.714	0.989	0.8515
Hyal5	-0.84	-2.01	-1.425	719	0.2	0.0224	0.1112	0.951	0.883	0.917
Atp10b	-0.94	-1.91	-1.425	720	0.174	0.0281	0.10105	0.958	0.869	0.9135
Clec12b	-1.7	-1.15	-1.425	721	0.0444	0.125	0.0847	0.967	0.846	0.9065
Olfr1039	-1.66	-1.19	-1.425	722	0.0485	0.117	0.08275	0.8	0.978	0.889
Gm10300	-0.43	-2.41	-1.42	723	0.335	0.00805	0.171525	0.782	0.98	0.881
Cox19	-2.57	-0.27	-1.42	724	0.00508	0.395	0.20004	0.927	0.916	0.9215
Gzf1	-2.05	-0.79	-1.42	725	0.0204	0.214	0.1172	0.851	0.964	0.9075
6-Sep	-0.78	-2.06	-1.42	726	0.218	0.0195	0.11875	0.995	0.605	0.8
Zfand1	-0.81	-2.03	-1.42	727	0.208	0.0211	0.11455	0.963	0.852	0.9075
Fgf5	-1.79	-1.05	-1.42	728	0.0367	0.148	0.09235	0.665	0.992	0.8285
Coa7	-1.04	-1.8	-1.42	729	0.149	0.0356	0.0923	0.98	0.786	0.883
Tmem208	-1.08	-1.76	-1.42	730	0.141	0.0388	0.0899	0.924	0.92	0.922
Vmn1r69	-1.66	-1.18	-1.42	731	0.0481	0.12	0.08405	0.859	0.961	0.91
Arap2	-1.46	-1.38	-1.42	732	0.0725	0.0841	0.0783	0.952	0.88	0.916
Tmem207	-1.43	-1.41	-1.42	733	0.0765	0.0799	0.0782	0.792	0.979	0.8855
Mpp4	0.28	-3.11	-1.415	734	0.61	0.000944	0.305472	0.979	0.791	0.885
Trps1	-2.97	0.14	-1.415	735	0.00151	0.557	0.279255	0.867	0.957	0.912
Unc50	-2.22	-0.61	-1.415	736	0.0134	0.271	0.1422	0.39	0.999	0.6945
Znhit1	-0.67	-2.16	-1.415	737	0.252	0.0154	0.1337	0.959	0.863	0.911
Fgfr4	-2.02	-0.81	-1.415	738	0.0215	0.209	0.11525	0.835	0.969	0.902
Zp3	-1.94	-0.89	-1.415	739	0.0263	0.187	0.10665	0.998	0.443	0.7205
Olfr701	-0.97	-1.86	-1.415	740	0.165	0.0314	0.0982	0.987	0.729	0.858
Olfr1161	-1.74	-1.09	-1.415	741	0.0413	0.137	0.08915	0.92	0.922	0.921
Git1	-1.11	-1.72	-1.415	742	0.133	0.0429	0.08795	0.94	0.899	0.9195
Wfdc6b	-1.55	-1.28	-1.415	743	0.0601	0.101	0.08055	0.748	0.985	0.8665
Vcl	-1.41	-1.42	-1.415	744	0.0796	0.0784	0.079	0.974	0.813	0.8935
Itpkb	-2.24	-0.58	-1.41	745	0.0126	0.282	0.1473	1	0.317	0.6585
Ccbe1	-1.87	-0.95	-1.41	746	0.031	0.171	0.101	0.867	0.957	0.912
Ptgdr	-1.77	-1.05	-1.41	747	0.0382	0.148	0.0931	0.969	0.829	0.899
C1galt1	-1.11	-1.71	-1.41	748	0.133	0.0434	0.0882	0.467	0.998	0.7325
Afg3l1	-3.3	0.48	-1.41	749	0.000488	0.683	0.341744	0.796	0.977	0.8865
Chek2	0.08	-2.9	-1.41	750	0.533	0.00185	0.267425	0.993	0.64	0.8165
Hspg2	-2.46	-0.36	-1.41	751	0.00687	0.36	0.183435	0.987	0.718	0.8525
Fhit	-0.83	-1.99	-1.41	752	0.204	0.0234	0.1137	0.962	0.852	0.907
Zfp874a	-1.66	-1.16	-1.41	753	0.0487	0.123	0.08585	0.951	0.877	0.914
Runx1t1	-0.83	-1.98	-1.405	754	0.203	0.024	0.1135	0.902	0.936	0.919
Klhl3	-1.81	-1	-1.405	755	0.0349	0.158	0.09645	0.853	0.961	0.907
Sltm	-1.76	-1.05	-1.405	756	0.0394	0.147	0.0932	0.965	0.842	0.9035
Mrgprb8	-1.74	-1.07	-1.405	757	0.0408	0.143	0.0919	0.959	0.857	0.908
Enah	-1.05	-1.76	-1.405	758	0.147	0.0393	0.09315	0.922	0.917	0.9195
Olfr1463	-1.22	-1.59	-1.405	759	0.112	0.0559	0.08395	0.888	0.944	0.916
Ccdc125	-1.29	-1.52	-1.405	760	0.0982	0.0636	0.0809	0.797	0.976	0.8865
Msgn1	-1.42	-1.39	-1.405	761	0.0776	0.0825	0.08005	0.923	0.918	0.9205
Sepw1	-1.42	-1.39	-1.405	762	0.0771	0.0817	0.0794	0.961	0.853	0.907
Depdc1b	-2.61	-0.19	-1.4	763	0.00447	0.425	0.214735	0.94	0.895	0.9175
Ppil4	-0.36	-2.44	-1.4	764	0.36	0.00739	0.183695	0.996	0.575	0.7855
Dera	-0.79	-2.01	-1.4	765	0.213	0.0225	0.11775	0.787	0.978	0.8825
Nkx6-1	-1.04	-1.76	-1.4	766	0.149	0.0389	0.09395	0.851	0.961	0.906
Ptgs2	-1.12	-1.68	-1.4	767	0.132	0.0463	0.08915	0.928	0.909	0.9185
Sv2b	-1.25	-1.55	-1.4	768	0.105	0.0606	0.0828	0.64	0.993	0.8165
Cmtm6	-1.55	-1.25	-1.4	769	0.0602	0.105	0.0826	0.868	0.954	0.911
Olfr608	-1.46	-1.34	-1.4	770	0.0723	0.0906	0.08145	0.895	0.939	0.917
Zkscan6	-1.42	-1.38	-1.4	771	0.078	0.0835	0.08075	0.922	0.917	0.9195
Eif2ak1	-2.55	-0.24	-1.395	772	0.00536	0.406	0.20568	0.995	0.594	0.7945
Gm15155	-1.06	-1.73	-1.395	773	0.145	0.0416	0.0933	0.875	0.949	0.912
Olfr444	-1.63	-1.16	-1.395	774	0.0515	0.122	0.08675	0.855	0.958	0.9065
Fabp7	-1.15	-1.64	-1.395	775	0.125	0.0506	0.0878	0.91	0.926	0.918
Gm16432	-1.34	-1.45	-1.395	776	0.0899	0.0737	0.0818	0.949	0.878	0.9135
Olfr472	0.17	-2.95	-1.39	777	0.567	0.00161	0.284305	0.984	0.736	0.86
Matn2	-1.68	-1.1	-1.39	778	0.046	0.135	0.0905	0.592	0.995	0.7935
Pgls	-1.1	-1.68	-1.39	779	0.135	0.0461	0.09055	0.878	0.948	0.913
Clptm1l	-1.16	-1.62	-1.39	780	0.122	0.0522	0.0871	0.892	0.938	0.915
Lmbr1	-1.24	-1.54	-1.39	781	0.108	0.062	0.085	0.954	0.865	0.9095
C1qtnf3	-0.23	-2.55	-1.39	782	0.408	0.00544	0.20672	0.971	0.81	0.8905
Aldh8a1	-2.15	-0.63	-1.39	783	0.0158	0.264	0.1399	0.433	0.998	0.7155
Mttp	-1.9	-0.88	-1.39	784	0.0285	0.19	0.10925	0.865	0.954	0.9095
Olfr1254	-0.54	-2.23	-1.385	785	0.296	0.0129	0.15445	0.833	0.965	0.899
Ubr3	-0.73	-2.04	-1.385	786	0.232	0.0208	0.1264	0.859	0.955	0.907
Hsp90aa1	-0.96	-1.81	-1.385	787	0.167	0.0354	0.1012	0.704	0.987	0.8455
Meox1	-1.08	-1.69	-1.385	788	0.141	0.0453	0.09315	0.768	0.979	0.8735
Dnajc1	0.19	-2.95	-1.38	789	0.575	0.00158	0.28829	0.838	0.962	0.9
Phactr2	-3.21	0.45	-1.38	790	0.000656	0.675	0.337828	0.425	0.998	0.7115
Nsg1	-1.88	-0.88	-1.38	791	0.0298	0.189	0.1094	0.948	0.873	0.9105
Cdh4	-0.99	-1.77	-1.38	792	0.162	0.0382	0.1001	0.97	0.811	0.8905
Gcat	-1.62	-1.14	-1.38	793	0.0523	0.127	0.08965	0.999	0.325	0.662
Gbx1	-3.05	0.3	-1.375	794	0.00116	0.616	0.30858	0.999	0.384	0.6915
Mkl2	-1.57	-1.18	-1.375	795	0.0577	0.119	0.08835	0.942	0.881	0.9115
Olfr1489	-1.48	-1.27	-1.375	796	0.0692	0.102	0.0856	0.931	0.898	0.9145
Olfr412	-1.43	-1.32	-1.375	797	0.076	0.0931	0.08455	0.924	0.907	0.9155
Mrps33	-0.45	-2.29	-1.37	798	0.328	0.011	0.1695	0.773	0.977	0.875
Sprr3	-2.12	-0.62	-1.37	799	0.017	0.267	0.142	0.92	0.91	0.915
Clec2e	-0.75	-1.99	-1.37	800	0.227	0.0231	0.12505	0.895	0.932	0.9135
Dnm1l	-1.25	-1.49	-1.37	801	0.105	0.0684	0.0867	0.997	0.477	0.737
Cyp2c66	-1.4	-1.34	-1.37	802	0.08	0.09	0.085	0.672	0.989	0.8305
Hormad2	-2.8	0.06	-1.37	803	0.00252	0.523	0.26276	0.983	0.733	0.858
Pcyt2	-1.36	-1.37	-1.365	804	0.0869	0.0846	0.08575	0.953	0.855	0.904
Rab30	-2.67	-0.06	-1.365	805	0.00385	0.475	0.239425	0.388	0.999	0.6935
Wdr34	-0.46	-2.27	-1.365	806	0.323	0.0117	0.16735	0.691	0.987	0.839
Fbxw18	-0.5	-2.23	-1.365	807	0.309	0.0127	0.16085	0.766	0.977	0.8715
Vac14	-2.15	-0.58	-1.365	808	0.0158	0.282	0.1489	0.913	0.915	0.914
Klra7	-0.73	-2	-1.365	809	0.234	0.023	0.1285	0.93	0.895	0.9125
Spats2l	-1.84	-0.89	-1.365	810	0.033	0.186	0.1095	0.996	0.525	0.7605
Aqp11	-1.67	-1.06	-1.365	811	0.0471	0.145	0.09605	0.923	0.903	0.913
Prss16	-1.48	-1.25	-1.365	812	0.0695	0.105	0.08725	0.967	0.814	0.8905
Rbm44	-1.43	-1.3	-1.365	813	0.077	0.0974	0.0872	0.921	0.906	0.9135
Syt4	-1.41	-1.32	-1.365	814	0.0787	0.0941	0.0864	0.984	0.718	0.851
Ddx28	0.28	-3.01	-1.365	815	0.612	0.00133	0.306665	0.677	0.988	0.8325
2010111I01Rik	-1.84	-0.88	-1.36	816	0.0332	0.19	0.1116	0.967	0.81	0.8885
Olfr1378	-0.28	-2.44	-1.36	817	0.39	0.0073	0.19865	0.973	0.789	0.881
Cplx1	-2.09	-0.63	-1.36	818	0.0181	0.263	0.14055	0.982	0.737	0.8595
Pebp4	-1.98	-0.74	-1.36	819	0.0237	0.229	0.12635	0.906	0.919	0.9125
Cdk12	-1.92	-0.8	-1.36	820	0.0272	0.211	0.1191	0.801	0.97	0.8855
Katnal2	-0.84	-1.88	-1.36	821	0.199	0.0304	0.1147	0.934	0.889	0.9115
Scaf11	-1.65	-1.07	-1.36	822	0.0499	0.142	0.09595	0.61	0.993	0.8015
Kmt2d	-1.5	-1.22	-1.36	823	0.0663	0.111	0.08865	0.976	0.771	0.8735
Il20ra	-1.32	-1.4	-1.36	824	0.0941	0.081	0.08755	0.95	0.858	0.904
Vmn1r65	-1.4	-1.32	-1.36	825	0.081	0.0931	0.08705	0.919	0.907	0.913
Ino80	-0.6	-2.11	-1.355	826	0.275	0.0175	0.14625	0.725	0.982	0.8535
Rngtt	-0.6	-2.11	-1.355	827	0.275	0.0175	0.14625	0.744	0.98	0.862
Lhx1	-0.66	-2.05	-1.355	828	0.256	0.0201	0.13805	0.835	0.959	0.897
Zfp735	-2.02	-0.69	-1.355	829	0.0216	0.244	0.1328	0.725	0.983	0.854
Upf3b	-1.91	-0.8	-1.355	830	0.0282	0.211	0.1196	0.811	0.966	0.8885
Spink2	-0.88	-1.83	-1.355	831	0.189	0.0339	0.11145	0.972	0.789	0.8805
Lyve1	-0.97	-1.74	-1.355	832	0.165	0.0407	0.10285	0.978	0.756	0.867
Rap1gds1	-2.23	-0.47	-1.35	833	0.0128	0.318	0.1654	0.84	0.956	0.898
Ube2dnl2	-0.78	-1.92	-1.35	834	0.218	0.0274	0.1227	0.902	0.921	0.9115
Wnt5a	-1.87	-0.83	-1.35	835	0.0309	0.204	0.11745	0.963	0.821	0.892
Lrrc59	-0.89	-1.81	-1.35	836	0.186	0.035	0.1105	0.814	0.965	0.8895
Gria2	-1.78	-0.92	-1.35	837	0.0372	0.179	0.1081	0.991	0.634	0.8125
Ankib1	-0.99	-1.71	-1.35	838	0.16	0.0436	0.1018	0.888	0.93	0.909
Phtf2	-1.5	-1.2	-1.35	839	0.0672	0.116	0.0916	0.933	0.884	0.9085
Mpo	-1.22	-1.48	-1.35	840	0.112	0.0695	0.09075	0.987	0.682	0.8345
Arhgap20	-1.29	-1.41	-1.35	841	0.0981	0.0787	0.0884	0.914	0.909	0.9115
Tmem80	-1.36	-1.34	-1.35	842	0.0864	0.0909	0.08865	0.782	0.973	0.8775
Mael	-2.36	-0.34	-1.35	843	0.00913	0.366	0.187565	0.969	0.796	0.8825
Mon2	-2.2	-0.49	-1.345	844	0.0138	0.311	0.1624	0.926	0.892	0.909
Nlk	-0.55	-2.14	-1.345	845	0.29	0.0161	0.15305	0.939	0.873	0.906
Jak3	-1.58	-1.11	-1.345	846	0.0576	0.133	0.0953	0.981	0.733	0.857
Gabrp	-1.33	-1.36	-1.345	847	0.0925	0.0862	0.08935	0.908	0.914	0.911
Tcl1b4	-1.34	-1.35	-1.345	848	0.0904	0.0883	0.08935	0.942	0.867	0.9045
Fancd2	-2.07	-0.62	-1.345	849	0.0194	0.267	0.1432	0.971	0.789	0.88
St3gal4	-0.63	-2.06	-1.345	850	0.265	0.0199	0.14245	0.986	0.689	0.8375
Wdr89	-0.63	-2.06	-1.345	851	0.264	0.0195	0.14175	0.71	0.984	0.847
Rsad1	-2.03	-0.66	-1.345	852	0.0212	0.255	0.1381	0.874	0.939	0.9065
Tnip3	-0.77	-1.92	-1.345	853	0.219	0.0277	0.12335	0.979	0.745	0.862
Larp4	-1.89	-0.8	-1.345	854	0.0292	0.211	0.1201	0.878	0.935	0.9065
Usf1	-1.68	-1.01	-1.345	855	0.0464	0.157	0.1017	0.735	0.98	0.8575
Cpsf4	-1.55	-1.14	-1.345	856	0.0607	0.127	0.09385	0.91	0.912	0.911
Rock2	-1.14	-1.55	-1.345	857	0.126	0.0606	0.0933	0.781	0.972	0.8765
Sh3bgrl	-1.17	-1.52	-1.345	858	0.122	0.0647	0.09335	0.954	0.843	0.8985
Calb1	-1.45	-1.24	-1.345	859	0.0737	0.108	0.09085	0.736	0.98	0.858
Asxl3	-0.43	-2.25	-1.34	860	0.332	0.0124	0.1722	0.982	0.723	0.8525
Rmdn1	-0.54	-2.14	-1.34	861	0.294	0.0161	0.15505	0.947	0.855	0.901
1700123O20Rik	-1.62	-1.06	-1.34	862	0.0527	0.145	0.09885	0.716	0.983	0.8495
Zfp62	-1.62	-1.06	-1.34	863	0.0528	0.145	0.0989	0.93	0.885	0.9075
Tlr11	-1.1	-1.58	-1.34	864	0.135	0.0566	0.0958	0.951	0.847	0.899
Opcml	-1.33	-1.35	-1.34	865	0.0923	0.0888	0.09055	0.668	0.988	0.828
Kcna10	-2.11	-0.57	-1.34	866	0.0176	0.286	0.1518	0.896	0.922	0.909
1700080O16Rik	-2.09	-0.59	-1.34	867	0.0184	0.277	0.1477	0.893	0.924	0.9085
2900026A02Rik	-0.57	-2.11	-1.34	868	0.284	0.0174	0.1507	0.976	0.757	0.8665
Fitm1	-1.98	-0.7	-1.34	869	0.0241	0.243	0.13355	0.903	0.917	0.91
Smarcc1	-0.72	-1.96	-1.34	870	0.235	0.0251	0.13005	0.982	0.714	0.848
Art5	-1.66	-1.02	-1.34	871	0.0485	0.153	0.10075	0.908	0.911	0.9095
Pcdhga2	-1.54	-1.14	-1.34	872	0.0618	0.127	0.0944	0.938	0.873	0.9055
Ap4m1	-1.48	-1.2	-1.34	873	0.07	0.115	0.0925	0.706	0.984	0.845
Card6	-1.24	-1.44	-1.34	874	0.107	0.0756	0.0913	0.765	0.975	0.87
Atp6v1e1	-1.26	-1.42	-1.34	875	0.104	0.0779	0.09095	0.865	0.943	0.904
Kat7	-1.3	-1.38	-1.34	876	0.0975	0.0831	0.0903	0.947	0.855	0.901
Sebox	-0.36	-2.31	-1.335	877	0.359	0.0106	0.1848	0.934	0.876	0.905
Rad21l	-0.64	-2.03	-1.335	878	0.26	0.021	0.1405	0.916	0.902	0.909
Ntf5	-1.58	-1.09	-1.335	879	0.0565	0.138	0.09725	0.944	0.862	0.903
Bnip3l	-1.51	-1.16	-1.335	880	0.0659	0.124	0.09495	0.909	0.908	0.9085
Cdh2	-1.38	-1.29	-1.335	881	0.0837	0.0978	0.09075	0.74	0.979	0.8595
Olfr1143	-1.34	-1.33	-1.335	882	0.0906	0.092	0.0913	0.641	0.989	0.815
Slirp	-0.28	-2.38	-1.33	883	0.391	0.00874	0.19987	0.878	0.931	0.9045
Nobox	-2.24	-0.42	-1.33	884	0.0127	0.338	0.17535	0.975	0.762	0.8685
Yes1	-0.62	-2.04	-1.33	885	0.269	0.0204	0.1447	0.947	0.851	0.899
Serpinb1b	-2.02	-0.64	-1.33	886	0.0214	0.26	0.1407	0.904	0.912	0.908
Anxa3	-1.95	-0.71	-1.33	887	0.0254	0.238	0.1317	0.922	0.893	0.9075
Vdac1	-1.83	-0.83	-1.33	888	0.0334	0.202	0.1177	0.987	0.662	0.8245
Scgb2b3	-0.82	-1.84	-1.33	889	0.205	0.0327	0.11885	0.883	0.929	0.906
Atp2c1	-1.62	-1.04	-1.33	890	0.0531	0.149	0.10105	0.642	0.989	0.8155
Scara3	-1.61	-1.05	-1.33	891	0.0542	0.148	0.1011	0.946	0.852	0.899
Upp2	-1.1	-1.56	-1.33	892	0.137	0.0594	0.0982	0.795	0.967	0.881
Zfp449	-1.53	-1.13	-1.33	893	0.0634	0.129	0.0962	0.979	0.74	0.8595
4930505A04Rik	-1.17	-1.49	-1.33	894	0.122	0.0687	0.09535	0.609	0.991	0.8
Olfr1390	-1.19	-1.47	-1.33	895	0.117	0.0706	0.0938	0.863	0.941	0.902
Iba57	-1.42	-1.24	-1.33	896	0.0778	0.107	0.0924	0.967	0.798	0.8825
Cngb1	-1.31	-1.35	-1.33	897	0.0956	0.0877	0.09165	0.731	0.98	0.8555
Rnft2	-0.36	-2.3	-1.33	898	0.358	0.0107	0.18435	0.937	0.871	0.904
Snx2	-0.14	-2.51	-1.325	899	0.443	0.00599	0.224495	0.95	0.844	0.897
Mgme1	-1.95	-0.7	-1.325	900	0.0256	0.243	0.1343	0.973	0.766	0.8695
Fnbp1	-1.93	-0.72	-1.325	901	0.0266	0.234	0.1303	0.966	0.797	0.8815
Krt10	-1.82	-0.83	-1.325	902	0.034	0.203	0.1185	0.829	0.955	0.892
Trmt44	-1.82	-0.83	-1.325	903	0.0346	0.202	0.1183	0.974	0.757	0.8655
Sdc4	-0.9	-1.75	-1.325	904	0.184	0.0403	0.11215	0.875	0.934	0.9045
Lmbrd2	-0.95	-1.7	-1.325	905	0.171	0.0446	0.1078	0.816	0.96	0.888
Adar	-1.64	-1.01	-1.325	906	0.0502	0.156	0.1031	0.557	0.994	0.7755
Tmem209	-1	-1.65	-1.325	907	0.159	0.0492	0.1041	0.841	0.951	0.896
Pigb	-1.15	-1.5	-1.325	908	0.125	0.0663	0.09565	0.927	0.884	0.9055
Tmem98	-1.45	-1.2	-1.325	909	0.0731	0.116	0.09455	0.965	0.798	0.8815
Hook2	-2.58	-0.06	-1.32	910	0.00492	0.476	0.24046	0.961	0.812	0.8865
Extl1	-2.54	-0.1	-1.32	911	0.00549	0.461	0.233245	0.854	0.945	0.8995
Ranbp3l	-0.48	-2.16	-1.32	912	0.314	0.0155	0.16475	0.756	0.974	0.865
Gzmd	-1.83	-0.81	-1.32	913	0.0338	0.209	0.1214	0.995	0.539	0.767
Abcf3	-1.76	-0.88	-1.32	914	0.0392	0.188	0.1136	0.876	0.931	0.9035
Xpo7	-0.92	-1.72	-1.32	915	0.179	0.0429	0.11095	0.966	0.791	0.8785
Bpifc	-1.05	-1.59	-1.32	916	0.146	0.0555	0.10075	0.995	0.524	0.7595
Mrpl53	-1.53	-1.11	-1.32	917	0.0626	0.134	0.0983	0.937	0.866	0.9015
Olfr1166	-1.28	-1.36	-1.32	918	0.1	0.0865	0.09325	0.988	0.647	0.8175
Vcpip1	-1.35	-1.29	-1.32	919	0.0878	0.0993	0.09355	0.9	0.913	0.9065
Nsdhl	-2.26	-0.38	-1.32	920	0.012	0.353	0.1825	0.686	0.984	0.835
Cd36	-0.69	-1.95	-1.32	921	0.244	0.0257	0.13485	0.912	0.901	0.9065
Zc2hc1a	-0.74	-1.9	-1.32	922	0.23	0.0285	0.12925	0.821	0.957	0.889
Gm4846	-1.16	-1.48	-1.32	923	0.124	0.0692	0.0966	0.77	0.971	0.8705
Zfp787	0.03	-2.66	-1.315	924	0.512	0.00391	0.257955	0.848	0.945	0.8965
Spcs2	0.51	-3.14	-1.315	925	0.696	0.000839	0.348419	0.967	0.785	0.876
Zkscan8	0	-2.63	-1.315	926	0.499	0.00425	0.251625	0.866	0.935	0.9005
Tpte	-0.4	-2.23	-1.315	927	0.345	0.0129	0.17895	0.853	0.943	0.898
Slc39a4	-0.52	-2.11	-1.315	928	0.302	0.0176	0.1598	0.938	0.862	0.9
Commd7	-1.84	-0.79	-1.315	929	0.033	0.215	0.124	0.882	0.926	0.904
Ppp2r5b	-0.91	-1.72	-1.315	930	0.181	0.0425	0.11175	0.84	0.948	0.894
Pold3	-1	-1.63	-1.315	931	0.16	0.0517	0.10585	0.819	0.957	0.888
Atp5l	-1.03	-1.6	-1.315	932	0.152	0.055	0.1035	0.698	0.982	0.84
Zfp87	-1.03	-1.6	-1.315	933	0.151	0.0551	0.10305	0.304	0.999	0.6515
Impad1	-1.05	-1.58	-1.315	934	0.147	0.0565	0.10175	0.655	0.987	0.821
Myh2	-1.54	-1.09	-1.315	935	0.0623	0.138	0.10015	0.488	0.996	0.742
Cwh43	-1.11	-1.52	-1.315	936	0.134	0.0645	0.09925	0.849	0.945	0.897
Olfr462	-1.18	-1.45	-1.315	937	0.118	0.0741	0.09605	0.501	0.996	0.7485
Zfp819	-0.19	-2.43	-1.31	938	0.423	0.00748	0.21524	0.972	0.759	0.8655
Fmo2	-0.49	-2.13	-1.31	939	0.311	0.0168	0.1639	0.94	0.858	0.899
Oxct2b	-1.93	-0.69	-1.31	940	0.0268	0.246	0.1364	0.828	0.952	0.89
Ankrd7	-1.92	-0.7	-1.31	941	0.0276	0.241	0.1343	0.689	0.983	0.836
Cers5	-0.95	-1.67	-1.31	942	0.172	0.0478	0.1099	0.973	0.754	0.8635
Prl5a1	-1.02	-1.6	-1.31	943	0.154	0.0544	0.1042	0.846	0.946	0.896
Cept1	-1.55	-1.07	-1.31	944	0.0604	0.142	0.1012	0.93	0.873	0.9015
Rps6ka6	-1.48	-1.14	-1.31	945	0.0698	0.127	0.0984	0.872	0.931	0.9015
Sdcbp2	-1.14	-1.48	-1.31	946	0.128	0.0688	0.0984	0.878	0.927	0.9025
Slc34a2	-1.17	-1.45	-1.31	947	0.122	0.0732	0.0976	0.89	0.918	0.904
Tmprss12	-1.23	-1.39	-1.31	948	0.11	0.0817	0.09585	0.577	0.993	0.785
Coa5	-1.81	-0.8	-1.305	949	0.0349	0.213	0.12395	0.991	0.59	0.7905
Olfr525	-1.61	-1	-1.305	950	0.0539	0.159	0.10645	0.945	0.844	0.8945
Alpk3	-1.6	-1.01	-1.305	951	0.0547	0.156	0.10535	0.965	0.787	0.876
Tcam1	-1.37	-1.24	-1.305	952	0.0847	0.107	0.09585	0.746	0.974	0.86
Gjc3	-1.34	-1.27	-1.305	953	0.0905	0.101	0.09575	0.909	0.899	0.904
1810011O10Rik	-2.38	-0.23	-1.305	954	0.00875	0.41	0.209375	0.978	0.727	0.8525
Sh2d4b	-0.58	-2.03	-1.305	955	0.282	0.0212	0.1516	0.958	0.81	0.884
Gp6	-2.01	-0.6	-1.305	956	0.022	0.273	0.1475	0.946	0.841	0.8935
D930015E06Rik	-0.66	-1.95	-1.305	957	0.254	0.0258	0.1399	0.718	0.979	0.8485
Inpp5k	-1.73	-0.88	-1.305	958	0.0419	0.19	0.11595	0.916	0.89	0.903
Slc35a3	-1.38	-1.23	-1.305	959	0.0843	0.11	0.09715	0.919	0.888	0.9035
Spem1	-1.4	-1.21	-1.305	960	0.0813	0.112	0.09665	0.915	0.893	0.904
Mlip	-0.29	-2.31	-1.3	961	0.384	0.0105	0.19725	0.641	0.987	0.814
Dscaml1	-0.36	-2.24	-1.3	962	0.359	0.0127	0.18585	0.616	0.989	0.8025
Rsph4a	-1.99	-0.61	-1.3	963	0.0231	0.272	0.14755	0.935	0.862	0.8985
Slc26a7	-0.98	-1.62	-1.3	964	0.163	0.0522	0.1076	0.851	0.941	0.896
Rftn2	-1.04	-1.56	-1.3	965	0.149	0.0592	0.1041	0.95	0.832	0.891
Olfr31	-1.51	-1.09	-1.3	966	0.0652	0.138	0.1016	0.977	0.728	0.8525
Rras	-1.64	-0.96	-1.3	967	0.0505	0.168	0.10925	0.837	0.948	0.8925
Cmas	-0.16	-2.43	-1.295	968	0.435	0.00748	0.22124	0.983	0.678	0.8305
Clip3	-0.05	-2.54	-1.295	969	0.481	0.00558	0.24329	0.617	0.989	0.803
3110039M20Rik	-0.3	-2.29	-1.295	970	0.383	0.0111	0.19705	0.971	0.759	0.865
2310003L06Rik	-2.13	-0.46	-1.295	971	0.0167	0.322	0.16935	0.905	0.9	0.9025
Vmn2r18	-2.01	-0.58	-1.295	972	0.0223	0.281	0.15165	0.519	0.994	0.7565
4930415L06Rik	-1.89	-0.7	-1.295	973	0.0294	0.241	0.1352	0.565	0.993	0.779
Gpd1	-0.76	-1.83	-1.295	974	0.224	0.0334	0.1287	0.801	0.959	0.88
Kif18b	-0.77	-1.82	-1.295	975	0.219	0.0341	0.12655	0.893	0.91	0.9015
Vmn1r21	-0.8	-1.79	-1.295	976	0.212	0.0364	0.1242	0.921	0.88	0.9005
D5Ertd579e	-0.85	-1.74	-1.295	977	0.199	0.0407	0.11985	0.776	0.967	0.8715
Samd9l	-1	-1.59	-1.295	978	0.158	0.056	0.107	0.86	0.935	0.8975
Ktn1	-1.04	-1.55	-1.295	979	0.15	0.0605	0.10525	0.918	0.885	0.9015
Gpr33	-1.08	-1.51	-1.295	980	0.14	0.0652	0.1026	0.781	0.966	0.8735
Rps6kc1	-1.13	-1.46	-1.295	981	0.129	0.072	0.1005	0.85	0.939	0.8945
Gm19668	-1.41	-1.18	-1.295	982	0.079	0.12	0.0995	0.871	0.928	0.8995
Itpr1	-1.39	-1.2	-1.295	983	0.0824	0.115	0.0987	0.842	0.944	0.893
Glt8d1	-1.25	-1.34	-1.295	984	0.107	0.0905	0.09875	0.788	0.964	0.876
Adam39	-1.31	-1.28	-1.295	985	0.0951	0.1	0.09755	0.978	0.719	0.8485
Ngf	-2.42	-0.16	-1.29	986	0.00784	0.437	0.22242	0.805	0.957	0.881
B630019K06Rik	-0.29	-2.29	-1.29	987	0.385	0.011	0.198	0.615	0.989	0.802
Olfr1160	-2.02	-0.56	-1.29	988	0.0218	0.288	0.1549	0.716	0.978	0.847
Rabl6	-0.6	-1.98	-1.29	989	0.274	0.0239	0.14895	0.893	0.91	0.9015
9930022D16Rik	-0.86	-1.72	-1.29	990	0.195	0.043	0.119	0.992	0.563	0.7775
Upf2	-1.66	-0.92	-1.29	991	0.0488	0.179	0.1139	0.978	0.712	0.845
Slc39a14	-1.41	-1.17	-1.29	992	0.0796	0.12	0.0998	0.726	0.976	0.851
Ing3	-1.24	-1.34	-1.29	993	0.107	0.0902	0.0986	0.92	0.88	0.9
Chchd1	-0.57	-2.01	-1.29	994	0.284	0.0221	0.15305	0.951	0.821	0.886
Slc12a9	-2.16	-0.41	-1.285	995	0.0152	0.342	0.1786	0.873	0.924	0.8985
Mdn1	-0.45	-2.12	-1.285	996	0.327	0.017	0.172	0.745	0.972	0.8585
Nemf	-0.96	-1.61	-1.285	997	0.169	0.0535	0.11125	0.976	0.721	0.8485
Pptc7	-0.99	-1.58	-1.285	998	0.162	0.0576	0.1098	0.949	0.827	0.888
Scfd1	-1.49	-1.08	-1.285	999	0.0687	0.14	0.10435	0.673	0.983	0.828
Pik3ca	-2.25	-0.32	-1.285	1000	0.0121	0.376	0.19405	0.831	0.946	0.8885
Npy6r	-2.11	-0.46	-1.285	1001	0.0176	0.322	0.1698	0.982	0.678	0.83
Olfr389	-2.07	-0.5	-1.285	1002	0.0195	0.31	0.16475	0.981	0.69	0.8355
Dppa1	-1.98	-0.59	-1.285	1003	0.0238	0.279	0.1514	0.988	0.624	0.806
Slitrk3	-1.94	-0.63	-1.285	1004	0.0262	0.264	0.1451	0.838	0.942	0.89
B4galnt4	-0.66	-1.91	-1.285	1005	0.255	0.0283	0.14165	0.931	0.86	0.8955
Gm14214	-1.63	-0.94	-1.285	1006	0.0515	0.173	0.11225	0.985	0.658	0.8215
Aspm	-1.14	-1.43	-1.285	1007	0.127	0.076	0.1015	0.974	0.736	0.855
Zfp846	0	-2.56	-1.28	1008	0.501	0.00522	0.25311	0.907	0.893	0.9
Dst	-2.27	-0.29	-1.28	1009	0.0116	0.386	0.1988	0.933	0.855	0.894
Gm17542	-0.37	-2.19	-1.28	1010	0.356	0.0144	0.1852	0.803	0.957	0.88
Dgcr6	-1.95	-0.61	-1.28	1011	0.0253	0.27	0.14765	0.954	0.812	0.883
Olfr187	-1.92	-0.64	-1.28	1012	0.0276	0.262	0.1448	0.975	0.73	0.8525
Olfr228	-1.92	-0.64	-1.28	1013	0.0275	0.262	0.14475	0.988	0.614	0.801
Msmb	-0.69	-1.87	-1.28	1014	0.247	0.0304	0.1387	0.644	0.986	0.815
Tmed10	-1.74	-0.82	-1.28	1015	0.041	0.205	0.123	0.913	0.884	0.8985
Cryba4	-0.85	-1.71	-1.28	1016	0.197	0.0433	0.12015	0.753	0.97	0.8615
Rab37	-0.87	-1.69	-1.28	1017	0.193	0.0458	0.1194	0.972	0.738	0.855
Ctdsp2	-1.68	-0.88	-1.28	1018	0.0465	0.188	0.11725	0.972	0.738	0.855
Atp9b	-1.5	-1.06	-1.28	1019	0.0674	0.145	0.1062	0.807	0.954	0.8805
Stoml2	-1.19	-1.37	-1.28	1020	0.118	0.0858	0.1019	0.882	0.914	0.898
Gmpr2	-1.36	-1.2	-1.28	1021	0.0867	0.116	0.10135	0.959	0.795	0.877
Vsnl1	-1.35	-1.21	-1.28	1022	0.089	0.112	0.1005	0.911	0.888	0.8995
1700034I23Rik	-1.32	-1.24	-1.28	1023	0.0927	0.107	0.09985	0.499	0.995	0.747
Serpina10	-2.16	-0.39	-1.275	1024	0.0153	0.347	0.18115	0.993	0.544	0.7685
2310034C09Rik	-2.44	-0.11	-1.275	1025	0.00741	0.456	0.231705	0.981	0.683	0.832
Snx1	-2.23	-0.32	-1.275	1026	0.0129	0.375	0.19395	0.978	0.703	0.8405
4833439L19Rik	-2.07	-0.48	-1.275	1027	0.0192	0.317	0.1681	0.791	0.959	0.875
Bora	-2.02	-0.53	-1.275	1028	0.0218	0.297	0.1594	0.808	0.954	0.881
Rhoj	-0.62	-1.93	-1.275	1029	0.267	0.0271	0.14705	0.832	0.944	0.888
Rnf216	-1.91	-0.64	-1.275	1030	0.0278	0.26	0.1439	0.923	0.872	0.8975
Olfr539	-0.78	-1.77	-1.275	1031	0.219	0.0382	0.1286	0.781	0.962	0.8715
Cct8l1	-0.81	-1.74	-1.275	1032	0.209	0.0413	0.12515	0.956	0.802	0.879
Olfr943	-1.7	-0.85	-1.275	1033	0.0442	0.198	0.1211	0.817	0.95	0.8835
Cd164l2	-0.87	-1.68	-1.275	1034	0.192	0.0461	0.11905	0.733	0.973	0.853
Plk1	-0.91	-1.64	-1.275	1035	0.183	0.0501	0.11655	0.972	0.74	0.856
Mien1	-0.96	-1.59	-1.275	1036	0.168	0.0558	0.1119	0.985	0.653	0.819
Nlrp2	-1.42	-1.13	-1.275	1037	0.0774	0.128	0.1027	0.887	0.91	0.8985
Slc10a4	-1.16	-1.39	-1.275	1038	0.123	0.0817	0.10235	0.877	0.918	0.8975
Slc10a3	-1.21	-1.34	-1.275	1039	0.113	0.0903	0.10165	0.987	0.625	0.806
Sv2a	-0.25	-2.29	-1.27	1040	0.403	0.0109	0.20695	0.825	0.946	0.8855
Tas2r114	-2.11	-0.43	-1.27	1041	0.0175	0.332	0.17475	0.879	0.914	0.8965
Zfp930	-2.08	-0.46	-1.27	1042	0.0187	0.324	0.17135	0.949	0.815	0.882
Zfp277	-2.03	-0.51	-1.27	1043	0.0213	0.306	0.16365	0.894	0.902	0.898
Olfr597	-1.88	-0.66	-1.27	1044	0.0297	0.254	0.14185	0.97	0.746	0.858
Psen1	-1.87	-0.67	-1.27	1045	0.0307	0.251	0.14085	0.969	0.749	0.859
Gm15821	-1.64	-0.9	-1.27	1046	0.0509	0.185	0.11795	0.597	0.989	0.793
Acpt	-0.93	-1.61	-1.27	1047	0.175	0.0536	0.1143	0.982	0.668	0.825
Eddm3b	-1.17	-1.37	-1.27	1048	0.121	0.0859	0.10345	0.979	0.694	0.8365
Olfr506	-1.25	-1.29	-1.27	1049	0.106	0.0983	0.10215	0.981	0.676	0.8285
Gja5	0.59	-3.12	-1.265	1050	0.721	0.000898	0.360949	0.915	0.876	0.8955
Alpk2	-2.1	-0.43	-1.265	1051	0.0178	0.332	0.1749	0.945	0.823	0.884
Fkbp14	-1.97	-0.56	-1.265	1052	0.0246	0.287	0.1558	0.982	0.668	0.825
Mipol1	-1.72	-0.81	-1.265	1053	0.0431	0.209	0.12605	0.834	0.941	0.8875
Adamtsl1	-1.6	-0.93	-1.265	1054	0.0553	0.177	0.11615	0.953	0.802	0.8775
Chad	-0.97	-1.56	-1.265	1055	0.166	0.059	0.1125	0.975	0.713	0.844
6430550D23Rik	-1.37	-1.16	-1.265	1056	0.0854	0.124	0.1047	0.876	0.915	0.8955
Fmo6	-1.16	-1.37	-1.265	1057	0.124	0.0853	0.10465	0.279	0.999	0.639
Srp68	-0.25	-2.28	-1.265	1058	0.402	0.0114	0.2067	0.728	0.972	0.85
Mocs3	-1.93	-0.6	-1.265	1059	0.0266	0.274	0.1503	0.957	0.791	0.874
Micu1	-0.61	-1.92	-1.265	1060	0.272	0.0276	0.1498	0.973	0.726	0.8495
Cypt1	-1.68	-0.85	-1.265	1061	0.0467	0.198	0.12235	0.814	0.949	0.8815
Slc30a5	-1.66	-0.87	-1.265	1062	0.0485	0.191	0.11975	0.952	0.809	0.8805
Oasl1	-0.89	-1.64	-1.265	1063	0.186	0.0509	0.11845	0.598	0.989	0.7935
Icos	-2.24	-0.28	-1.26	1064	0.0124	0.389	0.2007	0.846	0.933	0.8895
Gm3336	-2.36	-0.16	-1.26	1065	0.00926	0.435	0.22213	0.916	0.872	0.894
Osgin2	-0.37	-2.15	-1.26	1066	0.356	0.0158	0.1859	0.966	0.759	0.8625
Mrpl23	-0.39	-2.13	-1.26	1067	0.347	0.0166	0.1818	0.991	0.565	0.778
Tnfrsf4	-1.97	-0.55	-1.26	1068	0.0246	0.29	0.1573	0.988	0.611	0.7995
Lactb2	-1.82	-0.7	-1.26	1069	0.0342	0.243	0.1386	0.966	0.757	0.8615
Fgd4	-1.82	-0.7	-1.26	1070	0.0342	0.241	0.1376	0.817	0.946	0.8815
Tceal7	-1.8	-0.72	-1.26	1071	0.0362	0.236	0.1361	0.653	0.983	0.818
Zfp113	-0.81	-1.71	-1.26	1072	0.21	0.0439	0.12695	0.644	0.984	0.814
Papd4	-0.85	-1.67	-1.26	1073	0.197	0.0476	0.1223	0.803	0.952	0.8775
Lrrc46	-0.91	-1.61	-1.26	1074	0.183	0.0542	0.1186	0.964	0.764	0.864
Akr1c12	-1.02	-1.5	-1.26	1075	0.154	0.0667	0.11035	0.975	0.71	0.8425
Tubg2	-1.46	-1.06	-1.26	1076	0.0717	0.144	0.10785	0.928	0.856	0.892
Brs3	-1.38	-1.14	-1.26	1077	0.084	0.128	0.106	0.79	0.956	0.873
Gpr37l1	0.44	-2.95	-1.255	1078	0.67	0.0016	0.3358	0.492	0.994	0.743
Slc30a7	-2.62	0.11	-1.255	1079	0.00437	0.543	0.273685	0.967	0.749	0.858
BC035044	-1.84	-0.67	-1.255	1080	0.0328	0.251	0.1419	0.994	0.504	0.749
Atpaf1	0.02	-2.53	-1.255	1081	0.508	0.00573	0.256865	0.977	0.694	0.8355
Clstn2	-2.5	-0.01	-1.255	1082	0.00614	0.496	0.25107	0.33	0.998	0.664
Palm2	-0.4	-2.11	-1.255	1083	0.345	0.0174	0.1812	0.854	0.928	0.891
Cnnm4	-2	-0.51	-1.255	1084	0.0229	0.306	0.16445	0.655	0.983	0.819
Jakmip2	-1.05	-1.46	-1.255	1085	0.146	0.0721	0.10905	0.907	0.881	0.894
Sys1	-1.06	-1.45	-1.255	1086	0.145	0.0733	0.10915	0.89	0.902	0.896
Vmn1r89	-1.07	-1.44	-1.255	1087	0.141	0.075	0.108	0.996	0.457	0.7265
Ptprk	-1.33	-1.18	-1.255	1088	0.0926	0.119	0.1058	0.855	0.927	0.891
Rpn2	-1.22	-1.29	-1.255	1089	0.11	0.0981	0.10405	0.859	0.925	0.892
Camkk2	-0.33	-2.17	-1.25	1090	0.371	0.0152	0.1931	0.908	0.879	0.8935
Gm20654	-2.04	-0.46	-1.25	1091	0.0209	0.321	0.17095	0.798	0.952	0.875
Fbxl20	-0.65	-1.85	-1.25	1092	0.258	0.0324	0.1452	0.958	0.781	0.8695
Atrn	-1.73	-0.77	-1.25	1093	0.0417	0.219	0.13035	0.629	0.985	0.807
Asb1	-0.83	-1.67	-1.25	1094	0.202	0.0478	0.1249	0.878	0.91	0.894
Map2k4	-0.91	-1.59	-1.25	1095	0.182	0.0555	0.11875	0.742	0.968	0.855
Tmem190	-0.91	-1.59	-1.25	1096	0.182	0.0559	0.11895	0.936	0.837	0.8865
Gm11733	-1.52	-0.98	-1.25	1097	0.0639	0.163	0.11345	0.979	0.679	0.829
9430016H08Rik	-1.33	-1.17	-1.25	1098	0.0919	0.121	0.10645	0.818	0.944	0.881
Cyb561d1	-1.16	-1.34	-1.25	1099	0.122	0.0899	0.10595	0.818	0.944	0.881
Cactin	-2.93	0.44	-1.245	1100	0.00169	0.669	0.335345	0.972	0.718	0.845
Gm5538	-0.18	-2.31	-1.245	1101	0.43	0.0105	0.22025	0.938	0.829	0.8835
Rabep2	-0.63	-1.86	-1.245	1102	0.263	0.0316	0.1473	0.829	0.939	0.884
Mcpt1	-0.71	-1.78	-1.245	1103	0.238	0.0379	0.13795	0.998	0.331	0.6645
Asic3	-1.54	-0.95	-1.245	1104	0.0622	0.171	0.1166	0.983	0.64	0.8115
Asphd2	-0.95	-1.54	-1.245	1105	0.171	0.0614	0.1162	0.917	0.864	0.8905
Trim54	-0.96	-1.53	-1.245	1106	0.169	0.0629	0.11595	0.57	0.99	0.78
Fam132b	-1.39	-1.1	-1.245	1107	0.083	0.136	0.1095	0.762	0.962	0.862
Zfp949	-1.35	-1.14	-1.245	1108	0.0882	0.128	0.1081	0.737	0.968	0.8525
Dnajb4	-2.13	-0.36	-1.245	1109	0.0166	0.36	0.1883	0.798	0.952	0.875
Actl6b	-1.91	-0.58	-1.245	1110	0.0282	0.282	0.1551	0.831	0.937	0.884
Rbm31y	-0.83	-1.66	-1.245	1111	0.202	0.0481	0.12505	0.912	0.872	0.892
Gypa	-0.24	-2.24	-1.24	1112	0.404	0.0125	0.20825	0.932	0.84	0.886
Tacc2	-2.46	-0.02	-1.24	1113	0.00693	0.493	0.249965	0.838	0.931	0.8845
Kif13b	-0.69	-1.79	-1.24	1114	0.246	0.037	0.1415	0.775	0.958	0.8665
Cyp3a44	-0.76	-1.72	-1.24	1115	0.225	0.0425	0.13375	0.596	0.988	0.792
Arhgef5	-1.49	-0.99	-1.24	1116	0.0683	0.16	0.11415	0.754	0.963	0.8585
Atp6v1c1	-0.99	-1.49	-1.24	1117	0.162	0.0688	0.1154	0.917	0.862	0.8895
Olfr1020	-1.39	-1.09	-1.24	1118	0.0826	0.138	0.1103	0.872	0.912	0.892
Pde6d	-1.13	-1.35	-1.24	1119	0.128	0.0883	0.10815	0.993	0.507	0.75
Fbxl5	-1.86	-0.61	-1.235	1120	0.0316	0.271	0.1513	0.657	0.981	0.819
Slc25a17	-1.81	-0.66	-1.235	1121	0.0354	0.255	0.1452	0.304	0.999	0.6515
Mrpl16	-0.65	-1.82	-1.235	1122	0.259	0.0347	0.14685	0.887	0.897	0.892
Krtap6-3	-0.65	-1.82	-1.235	1123	0.257	0.0343	0.14565	0.895	0.89	0.8925
Dus2	-0.85	-1.62	-1.235	1124	0.199	0.0525	0.12575	0.801	0.948	0.8745
Nfu1	-0.85	-1.62	-1.235	1125	0.198	0.0526	0.1253	0.972	0.709	0.8405
Arl4a	0.51	-2.98	-1.235	1126	0.696	0.00146	0.34873	0.968	0.729	0.8485
Gm38100	-2.36	-0.11	-1.235	1127	0.00912	0.455	0.23206	0.955	0.78	0.8675
Arhgef26	-0.4	-2.07	-1.235	1128	0.343	0.0194	0.1812	0.991	0.545	0.768
Fanca	-1.92	-0.55	-1.235	1129	0.0276	0.291	0.1593	0.743	0.966	0.8545
Mrc2	-0.59	-1.88	-1.235	1130	0.276	0.0301	0.15305	0.724	0.97	0.847
Fmo4	-1.7	-0.77	-1.235	1131	0.0448	0.22	0.1324	0.741	0.965	0.853
Tinagl1	-0.81	-1.66	-1.235	1132	0.208	0.0488	0.1284	0.802	0.947	0.8745
Vmn2r86	-1.52	-0.95	-1.235	1133	0.0646	0.171	0.1178	0.889	0.895	0.892
Slc31a1	-1.41	-1.06	-1.235	1134	0.079	0.145	0.112	0.965	0.745	0.855
Bbs9	-1.21	-1.26	-1.235	1135	0.113	0.103	0.108	0.921	0.855	0.888
Pde7a	-1.22	-1.25	-1.235	1136	0.111	0.105	0.108	0.792	0.951	0.8715
Cdk14	-1.25	-1.22	-1.235	1137	0.105	0.11	0.1075	0.935	0.829	0.882
Exoc4	-0.11	-2.35	-1.23	1138	0.456	0.00938	0.23269	0.544	0.991	0.7675
Stard7	-2.1	-0.36	-1.23	1139	0.0177	0.36	0.18885	0.809	0.943	0.876
Tgfbr1	-0.63	-1.83	-1.23	1140	0.264	0.0339	0.14895	0.877	0.903	0.89
Gcgr	-0.88	-1.58	-1.23	1141	0.191	0.0573	0.12415	0.815	0.941	0.878
Rbms3	-0.9	-1.56	-1.23	1142	0.185	0.0594	0.1222	0.827	0.936	0.8815
Recql5	-0.94	-1.52	-1.23	1143	0.173	0.0639	0.11845	0.982	0.64	0.811
Zfp654	-1.16	-1.3	-1.23	1144	0.124	0.0962	0.1101	0.736	0.966	0.851
Ranbp2	-1.16	-1.3	-1.23	1145	0.123	0.097	0.11	0.876	0.904	0.89
Slc36a4	-2.96	0.51	-1.225	1146	0.00154	0.695	0.34827	0.887	0.893	0.89
Dnali1	0.09	-2.54	-1.225	1147	0.536	0.00557	0.270785	0.782	0.953	0.8675
Dnah1	-0.78	-1.67	-1.225	1148	0.218	0.0473	0.13265	0.464	0.994	0.729
Eno1	-0.9	-1.55	-1.225	1149	0.183	0.061	0.122	0.817	0.939	0.878
Plscr3	-0.92	-1.53	-1.225	1150	0.179	0.0633	0.12115	0.821	0.937	0.879
Cnpy1	-1.21	-1.24	-1.225	1151	0.113	0.107	0.11	0.998	0.305	0.6515
Stam2	-0.34	-2.11	-1.225	1152	0.368	0.0173	0.19265	0.632	0.983	0.8075
Olfr616	-1.37	-1.07	-1.22	1153	0.0854	0.142	0.1137	0.823	0.935	0.879
Bhmt	-1.34	-1.1	-1.22	1154	0.0903	0.135	0.11265	0.91	0.865	0.8875
Cyp51	0.34	-2.78	-1.22	1155	0.632	0.00268	0.31734	0.368	0.997	0.6825
Itfg2	-0.35	-2.09	-1.22	1156	0.362	0.0182	0.1901	0.846	0.922	0.884
Klri2	-2	-0.44	-1.22	1157	0.0228	0.331	0.1769	0.971	0.706	0.8385
Snx30	-0.45	-1.99	-1.22	1158	0.327	0.0232	0.1751	0.882	0.894	0.888
Klc1	-0.48	-1.96	-1.22	1159	0.317	0.0249	0.17095	0.892	0.884	0.888
Fundc1	-1.9	-0.54	-1.22	1160	0.0289	0.294	0.16145	0.638	0.982	0.81
Sqstm1	-0.54	-1.9	-1.22	1161	0.293	0.0288	0.1609	0.683	0.975	0.829
Trcg1	-1.63	-0.81	-1.22	1162	0.052	0.208	0.13	0.977	0.669	0.823
Mup3	-1.55	-0.89	-1.22	1163	0.0611	0.186	0.12355	0.939	0.814	0.8765
4930480E11Rik	-0.93	-1.51	-1.22	1164	0.177	0.0653	0.12115	0.915	0.858	0.8865
Oxsm	-0.94	-1.5	-1.22	1165	0.173	0.0666	0.1198	0.827	0.933	0.88
Daglb	-1.02	-1.42	-1.22	1166	0.154	0.0779	0.11595	0.673	0.977	0.825
Gm9978	-1.24	-1.2	-1.22	1167	0.108	0.116	0.112	0.707	0.971	0.839
Gm4076	-1.19	-1.25	-1.22	1168	0.118	0.106	0.112	0.948	0.792	0.87
Pnpla8	-1.83	-0.6	-1.215	1169	0.0335	0.273	0.15325	0.467	0.994	0.7305
Gm438	-0.65	-1.78	-1.215	1170	0.259	0.0374	0.1482	0.908	0.865	0.8865
Six3	-0.81	-1.62	-1.215	1171	0.208	0.0526	0.1303	0.892	0.886	0.889
Napb	-1.37	-1.06	-1.215	1172	0.0846	0.145	0.1148	0.741	0.963	0.852
A630001G21Rik	-1.33	-1.1	-1.215	1173	0.0917	0.135	0.11335	0.462	0.994	0.728
Mrps15	0.1	-2.53	-1.215	1174	0.538	0.00576	0.27188	0.915	0.855	0.885
2510009E07Rik	0.08	-2.51	-1.215	1175	0.533	0.00605	0.269525	0.894	0.88	0.887
Nox4	-1.25	-1.18	-1.215	1176	0.106	0.12	0.113	0.967	0.727	0.847
Dlst	-1.23	-1.2	-1.215	1177	0.108	0.114	0.111	0.792	0.947	0.8695
Akap6	-0.4	-2.02	-1.21	1178	0.345	0.0216	0.1833	0.655	0.978	0.8165
Lyz1	-0.41	-2.01	-1.21	1179	0.34	0.0221	0.18105	0.698	0.971	0.8345
Aqp1	-0.52	-1.9	-1.21	1180	0.302	0.0288	0.1654	0.723	0.966	0.8445
Mef2a	-1.86	-0.56	-1.21	1181	0.0317	0.288	0.15985	0.751	0.959	0.855
Ralgapa1	-0.59	-1.83	-1.21	1182	0.278	0.0337	0.15585	0.812	0.937	0.8745
Fat1	-0.59	-1.83	-1.21	1183	0.277	0.0337	0.15535	0.902	0.869	0.8855
Olfr1239	-1.76	-0.66	-1.21	1184	0.0391	0.254	0.14655	0.939	0.81	0.8745
Fbrs	-0.68	-1.74	-1.21	1185	0.249	0.0407	0.14485	0.66	0.978	0.819
Tppp2	-1.66	-0.76	-1.21	1186	0.048	0.222	0.135	0.829	0.929	0.879
Snx19	-1.61	-0.81	-1.21	1187	0.0532	0.208	0.1306	0.968	0.712	0.84
Lrrd1	-1.54	-0.88	-1.21	1188	0.0613	0.19	0.12565	0.832	0.928	0.88
Ganc	-0.89	-1.53	-1.21	1189	0.188	0.0628	0.1254	0.961	0.746	0.8535
Ptgr2	-0.9	-1.52	-1.21	1190	0.183	0.0646	0.1238	0.817	0.935	0.876
Spryd4	-0.93	-1.49	-1.21	1191	0.175	0.0677	0.12135	0.722	0.966	0.844
Map1s	-0.95	-1.47	-1.21	1192	0.171	0.0709	0.12095	0.947	0.792	0.8695
Mtrf1l	-0.96	-1.46	-1.21	1193	0.168	0.0717	0.11985	0.825	0.932	0.8785
Gm382	-1.3	-1.12	-1.21	1194	0.0975	0.131	0.11425	0.952	0.778	0.865
Twist1	-1.29	-1.13	-1.21	1195	0.0984	0.13	0.1142	0.902	0.87	0.886
Vmn2r76	-1.1	-1.32	-1.21	1196	0.136	0.0939	0.11495	0.864	0.906	0.885
Zfp719	-1.3	-1.12	-1.21	1197	0.0967	0.131	0.11385	0.903	0.869	0.886
Ercc6	-2.58	0.17	-1.205	1198	0.00496	0.569	0.28698	0.942	0.8	0.871
Mpzl2	0.15	-2.56	-1.205	1199	0.561	0.00522	0.28311	0.878	0.892	0.885
Ssr4	0.07	-2.48	-1.205	1200	0.528	0.00665	0.267325	0.995	0.431	0.713
Pih1d2	-0.06	-2.35	-1.205	1201	0.476	0.00951	0.242755	0.975	0.679	0.827
Olfr347	-0.31	-2.1	-1.205	1202	0.38	0.0178	0.1989	0.822	0.932	0.877
Tmprss11c	-2.02	-0.39	-1.205	1203	0.0216	0.349	0.1853	0.92	0.843	0.8815
Fgf14	-1.95	-0.46	-1.205	1204	0.0254	0.321	0.1732	0.763	0.955	0.859
Olfr1294	-1.8	-0.61	-1.205	1205	0.0357	0.272	0.15385	0.857	0.909	0.883
Prss42	-1.71	-0.7	-1.205	1206	0.0438	0.243	0.1434	0.439	0.995	0.717
Psmb11	-1.68	-0.73	-1.205	1207	0.0464	0.232	0.1392	0.964	0.728	0.846
Idh3b	-0.72	-1.69	-1.205	1208	0.237	0.0454	0.1412	0.62	0.982	0.801
Pax7	-1.59	-0.82	-1.205	1209	0.0556	0.207	0.1313	0.944	0.793	0.8685
9430069I07Rik	-1.57	-0.84	-1.205	1210	0.0579	0.2	0.12895	0.524	0.99	0.757
Pou5f2	-0.89	-1.52	-1.205	1211	0.185	0.0637	0.12435	0.815	0.936	0.8755
Galnt11	-0.92	-1.49	-1.205	1212	0.178	0.068	0.123	0.956	0.757	0.8565
Wnk1	-0.94	-1.47	-1.205	1213	0.172	0.0711	0.12155	0.954	0.768	0.861
Gm10031	-1.4	-1.01	-1.205	1214	0.0802	0.157	0.1186	0.472	0.993	0.7325
Iqcj	-1.07	-1.34	-1.205	1215	0.143	0.0906	0.1168	0.639	0.98	0.8095
Vmn2r116	-1.2	-1.21	-1.205	1216	0.115	0.114	0.1145	0.978	0.651	0.8145
Ankdd1a	-1.17	-1.24	-1.205	1217	0.122	0.108	0.115	0.885	0.886	0.8855
Thap7	-0.36	-2.05	-1.205	1218	0.361	0.0203	0.19065	0.828	0.929	0.8785
Lrrc40	-2.18	-0.22	-1.2	1219	0.0148	0.411	0.2129	0.988	0.56	0.774
Them6	-0.55	-1.85	-1.2	1220	0.291	0.0319	0.16145	0.955	0.758	0.8565
Naa35	-1.33	-1.07	-1.2	1221	0.0922	0.141	0.1166	0.718	0.966	0.842
Lancl3	-1.1	-1.3	-1.2	1222	0.136	0.0965	0.11625	0.797	0.941	0.869
Slc35b2	-0.04	-2.36	-1.2	1223	0.484	0.00916	0.24658	0.864	0.903	0.8835
9430015G10Rik	-2.25	-0.15	-1.2	1224	0.0124	0.44	0.2262	0.985	0.589	0.787
Olfr290	-0.34	-2.06	-1.2	1225	0.366	0.0196	0.1928	0.908	0.859	0.8835
Sirt4	-1.92	-0.48	-1.2	1226	0.0275	0.315	0.17125	0.957	0.755	0.856
Aqp12	-0.58	-1.82	-1.2	1227	0.282	0.0345	0.15825	0.634	0.98	0.807
Olfr221	-1.71	-0.69	-1.2	1228	0.0433	0.245	0.14415	0.887	0.884	0.8855
Ap5s1	-1.7	-0.7	-1.2	1229	0.0449	0.242	0.14345	0.807	0.937	0.872
Pms1	-0.7	-1.7	-1.2	1230	0.241	0.0443	0.14265	0.942	0.796	0.869
Sccpdh	-0.75	-1.65	-1.2	1231	0.227	0.0498	0.1384	0.759	0.956	0.8575
Pias3	-1.57	-0.83	-1.2	1232	0.0584	0.204	0.1312	0.773	0.95	0.8615
Thumpd1	-1.57	-0.83	-1.2	1233	0.0583	0.203	0.13065	0.972	0.685	0.8285
Cdpf1	-0.83	-1.57	-1.2	1234	0.203	0.0587	0.13085	0.516	0.991	0.7535
Pamr1	-0.87	-1.53	-1.2	1235	0.193	0.0626	0.1278	0.709	0.968	0.8385
Ticam2	-1.38	-1.02	-1.2	1236	0.083	0.154	0.1185	0.942	0.797	0.8695
Zmynd8	-1.27	-1.13	-1.2	1237	0.102	0.129	0.1155	0.917	0.846	0.8815
Olfr862	-1.21	-1.19	-1.2	1238	0.113	0.116	0.1145	0.898	0.871	0.8845
Prkar2b	-2.41	0.02	-1.195	1239	0.00801	0.508	0.258005	0.886	0.881	0.8835
Elp3	0	-2.39	-1.195	1240	0.501	0.00844	0.25472	0.945	0.787	0.866
Cngb3	-0.19	-2.2	-1.195	1241	0.426	0.0138	0.2199	0.574	0.986	0.78
Terf1	-0.39	-2	-1.195	1242	0.348	0.0229	0.18545	0.499	0.992	0.7455
Gm10322	-1.71	-0.68	-1.195	1243	0.0438	0.247	0.1454	0.956	0.753	0.8545
7530416G11Rik	-1.59	-0.8	-1.195	1244	0.0554	0.213	0.1342	0.857	0.907	0.882
Nalcn	-0.84	-1.55	-1.195	1245	0.2	0.0611	0.13055	0.971	0.687	0.829
Krt33b	-1.07	-1.32	-1.195	1246	0.143	0.0928	0.1179	0.893	0.876	0.8845
Serpinb9	-1.11	-1.28	-1.195	1247	0.134	0.101	0.1175	0.8	0.939	0.8695
Mrps24	-1.9	-0.49	-1.195	1248	0.0287	0.313	0.17085	0.831	0.924	0.8775
Smad5	-0.48	-1.91	-1.195	1249	0.315	0.0284	0.1717	0.992	0.492	0.742
Olfr804	-0.96	-1.43	-1.195	1250	0.169	0.0762	0.1226	0.866	0.899	0.8825
5830473C10Rik	-1.21	-1.18	-1.195	1251	0.114	0.119	0.1165	0.685	0.972	0.8285
Mss51	-1.24	-1.15	-1.195	1252	0.107	0.124	0.1155	0.652	0.977	0.8145
Mypop	-0.39	-1.99	-1.19	1253	0.348	0.0236	0.1858	0.95	0.767	0.8585
Mab21l3	-0.44	-1.94	-1.19	1254	0.33	0.0263	0.17815	0.893	0.874	0.8835
Mfap3	-0.54	-1.84	-1.19	1255	0.296	0.033	0.1645	0.834	0.921	0.8775
Mlf1	-1.79	-0.59	-1.19	1256	0.037	0.276	0.1565	0.735	0.96	0.8475
Cdca4	-0.63	-1.75	-1.19	1257	0.265	0.0396	0.1523	0.823	0.926	0.8745
Agl	-1.65	-0.73	-1.19	1258	0.0498	0.233	0.1414	0.885	0.881	0.883
Macc1	-0.74	-1.64	-1.19	1259	0.23	0.0507	0.14035	0.67	0.974	0.822
Raf1	-0.79	-1.59	-1.19	1260	0.214	0.0557	0.13485	0.77	0.949	0.8595
Olfr738	-0.9	-1.48	-1.19	1261	0.184	0.0688	0.1264	0.704	0.967	0.8355
Gpatch1	-0.93	-1.45	-1.19	1262	0.177	0.0735	0.12525	0.963	0.724	0.8435
Rufy4	-0.95	-1.43	-1.19	1263	0.171	0.0767	0.12385	0.652	0.976	0.814
Ccdc188	-0.97	-1.41	-1.19	1264	0.166	0.079	0.1225	0.816	0.931	0.8735
Tfdp1	-1.25	-1.13	-1.19	1265	0.105	0.13	0.1175	0.786	0.944	0.865
Atp5sl	-1.24	-1.14	-1.19	1266	0.107	0.126	0.1165	0.829	0.923	0.876
Gpx2	-1.2	-1.18	-1.19	1267	0.115	0.119	0.117	0.895	0.87	0.8825
Casp14	0.24	-2.61	-1.185	1268	0.596	0.00457	0.300285	0.908	0.851	0.8795
Dctn1	-2.38	0.01	-1.185	1269	0.00869	0.503	0.255845	0.404	0.995	0.6995
Mdh2	-0.08	-2.29	-1.185	1270	0.469	0.011	0.24	0.844	0.913	0.8785
Lrp10	-2.02	-0.35	-1.185	1271	0.0219	0.364	0.19295	0.991	0.497	0.744
Tmem206	-0.49	-1.88	-1.185	1272	0.313	0.0302	0.1716	0.921	0.831	0.876
Med28	-1.77	-0.6	-1.185	1273	0.0386	0.273	0.1558	0.978	0.636	0.807
Slc13a5	-0.76	-1.61	-1.185	1274	0.222	0.0541	0.13805	0.642	0.978	0.81
Rnase13	-1.57	-0.8	-1.185	1275	0.0578	0.212	0.1349	0.857	0.902	0.8795
Pglyrp1	-0.82	-1.55	-1.185	1276	0.207	0.06	0.1335	0.531	0.989	0.76
Slc40a1	-0.83	-1.54	-1.185	1277	0.203	0.062	0.1325	0.961	0.727	0.844
Sh3tc1	-0.85	-1.52	-1.185	1278	0.198	0.0641	0.13105	0.871	0.893	0.882
Fastkd2	-1.41	-0.96	-1.185	1279	0.0795	0.169	0.12425	0.793	0.94	0.8665
Spry2	-0.94	-1.43	-1.185	1280	0.173	0.077	0.125	0.942	0.788	0.865
Aatk	-1.33	-1.04	-1.185	1281	0.0923	0.149	0.12065	0.802	0.936	0.869
Col14a1	-1.01	-1.36	-1.185	1282	0.156	0.0868	0.1214	0.778	0.946	0.862
Mdga2	-1.07	-1.3	-1.185	1283	0.143	0.0975	0.12025	0.797	0.938	0.8675
Olfr671	-1.13	-1.24	-1.185	1284	0.129	0.107	0.118	0.827	0.923	0.875
Lyrm7	-0.36	-2.01	-1.185	1285	0.358	0.0222	0.1901	0.687	0.97	0.8285
Ces1c	-2.08	-0.28	-1.18	1286	0.019	0.389	0.204	0.886	0.877	0.8815
Myo16	-1.83	-0.53	-1.18	1287	0.0333	0.298	0.16565	0.981	0.611	0.796
Pigc	-1.82	-0.54	-1.18	1288	0.0341	0.295	0.16455	0.683	0.97	0.8265
Fgf2	-0.53	-1.83	-1.18	1289	0.299	0.0339	0.16645	0.701	0.966	0.8335
Pcdhgb8	-1.37	-0.99	-1.18	1290	0.086	0.162	0.124	0.797	0.936	0.8665
Itih2	-1.09	-1.27	-1.18	1291	0.138	0.103	0.1205	0.936	0.8	0.868
Mdp1	-1.96	-0.4	-1.18	1292	0.025	0.345	0.185	0.862	0.897	0.8795
Cnfn	-0.48	-1.88	-1.18	1293	0.317	0.0301	0.17355	0.929	0.814	0.8715
Ttk	-1.69	-0.67	-1.18	1294	0.0459	0.252	0.14895	0.975	0.655	0.815
Gm9922	-0.83	-1.53	-1.18	1295	0.203	0.0636	0.1333	0.967	0.702	0.8345
Gucd1	-1.52	-0.84	-1.18	1296	0.0643	0.2	0.13215	0.914	0.838	0.876
Klf8	-1.47	-0.89	-1.18	1297	0.0708	0.186	0.1284	0.966	0.705	0.8355
4921539E11Rik	-1.2	-1.16	-1.18	1298	0.114	0.123	0.1185	0.954	0.748	0.851
Mon1b	-2.96	0.61	-1.175	1299	0.00153	0.729	0.365265	0.765	0.949	0.857
Rnf224	-2.79	0.44	-1.175	1300	0.00263	0.669	0.335815	0.794	0.937	0.8655
Prpf39	-1.82	-0.53	-1.175	1301	0.0341	0.297	0.16555	0.998	0.271	0.6345
Nme1	-1.62	-0.73	-1.175	1302	0.0523	0.234	0.14315	0.948	0.766	0.857
Smim20	-1.62	-0.73	-1.175	1303	0.0525	0.232	0.14225	0.822	0.924	0.873
Stc1	-1.57	-0.78	-1.175	1304	0.0587	0.219	0.13885	0.966	0.703	0.8345
Kcnj14	-0.82	-1.53	-1.175	1305	0.206	0.0631	0.13455	0.997	0.331	0.664
Setd3	-1.42	-0.93	-1.175	1306	0.0785	0.177	0.12775	0.922	0.823	0.8725
Olfr73	-0.92	-1.43	-1.175	1307	0.178	0.0757	0.12685	0.948	0.768	0.858
Trmt10a	-1.24	-1.11	-1.175	1308	0.107	0.134	0.1205	0.887	0.872	0.8795
4933400A11Rik	-0.72	-1.63	-1.175	1309	0.235	0.0514	0.1432	0.941	0.781	0.861
Sp4	-1.21	-1.14	-1.175	1310	0.113	0.128	0.1205	0.893	0.866	0.8795
Cxcl5	-2.16	-0.18	-1.17	1311	0.0154	0.43	0.2227	0.901	0.853	0.877
Homez	-2.78	0.44	-1.17	1312	0.00275	0.67	0.336375	0.925	0.816	0.8705
Vmn1r9	-2.31	-0.03	-1.17	1313	0.0103	0.486	0.24815	0.852	0.902	0.877
Dnajc16	-0.04	-2.3	-1.17	1314	0.483	0.0106	0.2468	0.985	0.57	0.7775
Ptpn7	-0.21	-2.13	-1.17	1315	0.418	0.0167	0.21735	0.517	0.989	0.753
Hoxc11	-0.25	-2.09	-1.17	1316	0.403	0.0184	0.2107	0.857	0.898	0.8775
Ubxn2b	-1.9	-0.44	-1.17	1317	0.0289	0.33	0.17945	0.997	0.33	0.6635
Tex16	-0.58	-1.76	-1.17	1318	0.282	0.0388	0.1604	0.597	0.982	0.7895
Tecrl	-0.86	-1.48	-1.17	1319	0.194	0.0688	0.1314	0.81	0.928	0.869
Olfr812	-0.88	-1.46	-1.17	1320	0.19	0.0725	0.13125	0.582	0.983	0.7825
Adnp	-1.44	-0.9	-1.17	1321	0.0753	0.184	0.12965	0.867	0.891	0.879
9330161L09Rik	-1.29	-1.05	-1.17	1322	0.0992	0.147	0.1231	0.806	0.931	0.8685
Dzip1l	-1.07	-1.27	-1.17	1323	0.143	0.102	0.1225	0.718	0.961	0.8395
Chac2	-1.05	-1.29	-1.17	1324	0.148	0.0984	0.1232	0.971	0.67	0.8205
Rgs9	-1.11	-1.23	-1.17	1325	0.133	0.109	0.121	0.99	0.514	0.752
Olfr392	1.04	-3.37	-1.165	1326	0.85	0.000376	0.425188	0.794	0.934	0.864
Hormad1	0.04	-2.37	-1.165	1327	0.515	0.00895	0.261975	0.8	0.932	0.866
H2-D1	-2.11	-0.22	-1.165	1328	0.0176	0.413	0.2153	0.982	0.587	0.7845
Pyurf	-2.11	-0.22	-1.165	1329	0.0173	0.413	0.21515	0.485	0.991	0.738
Olfr235	-2.07	-0.26	-1.165	1330	0.0192	0.398	0.2086	0.96	0.719	0.8395
Tbcel	-1.88	-0.45	-1.165	1331	0.0298	0.326	0.1779	0.83	0.917	0.8735
Olfr1086	-1.84	-0.49	-1.165	1332	0.0332	0.312	0.1726	0.816	0.923	0.8695
Slc25a19	-1.77	-0.56	-1.165	1333	0.0382	0.287	0.1626	0.967	0.688	0.8275
Med13l	-1.75	-0.58	-1.165	1334	0.04	0.281	0.1605	0.981	0.602	0.7915
Zpld1	-0.66	-1.67	-1.165	1335	0.256	0.0475	0.15175	0.15	1	0.575
Cylc2	-0.82	-1.51	-1.165	1336	0.206	0.0661	0.13605	0.89	0.863	0.8765
Frzb	-0.84	-1.49	-1.165	1337	0.2	0.0675	0.13375	0.983	0.587	0.785
Nkx3-2	-0.9	-1.43	-1.165	1338	0.184	0.0767	0.13035	0.962	0.713	0.8375
Ssbp3	-1.35	-0.98	-1.165	1339	0.0884	0.164	0.1262	0.912	0.836	0.874
Mfsd11	-0.95	-1.38	-1.165	1340	0.17	0.0832	0.1266	0.97	0.674	0.822
Pate2	-1.23	-1.1	-1.165	1341	0.11	0.137	0.1235	0.744	0.953	0.8485
Epcam	0.01	-2.33	-1.16	1342	0.502	0.00996	0.25598	0.778	0.94	0.859
Pcbp4	-0.28	-2.04	-1.16	1343	0.391	0.0207	0.20585	0.955	0.731	0.843
Gm14226	-1.83	-0.49	-1.16	1344	0.0337	0.312	0.17285	0.783	0.938	0.8605
Olfr850	-1.81	-0.51	-1.16	1345	0.035	0.307	0.171	0.903	0.847	0.875
Vdac2	-0.54	-1.78	-1.16	1346	0.296	0.0378	0.1669	0.498	0.99	0.744
Adam28	-0.77	-1.55	-1.16	1347	0.222	0.0604	0.1412	0.912	0.833	0.8725
Asxl1	-0.78	-1.54	-1.16	1348	0.217	0.0624	0.1397	0.615	0.979	0.797
Iqcf4	-1.37	-0.95	-1.16	1349	0.085	0.171	0.128	0.997	0.33	0.6635
Fasn	-1.35	-0.97	-1.16	1350	0.0879	0.167	0.12745	0.918	0.823	0.8705
Ptprg	-1.28	-1.04	-1.16	1351	0.1	0.15	0.125	0.966	0.688	0.827
Crybb3	-1.3	-1.02	-1.16	1352	0.0966	0.153	0.1248	0.93	0.801	0.8655
G6pc	-2.76	0.44	-1.16	1353	0.00293	0.67	0.336465	0.915	0.829	0.872
Usp11	-2.31	-0.01	-1.16	1354	0.0104	0.497	0.2537	0.924	0.814	0.869
Spg21	-2.17	-0.15	-1.16	1355	0.015	0.439	0.227	0.959	0.72	0.8395
Figla	-0.29	-2.03	-1.16	1356	0.385	0.021	0.203	0.965	0.693	0.829
Mtfr1	-1.74	-0.58	-1.16	1357	0.0413	0.28	0.16065	0.609	0.979	0.794
Angpt2	-1.7	-0.62	-1.16	1358	0.045	0.269	0.157	0.9	0.85	0.875
Hmbox1	-1.48	-0.84	-1.16	1359	0.0701	0.199	0.13455	0.985	0.561	0.773
Mrps22	-1.43	-0.89	-1.16	1360	0.0759	0.186	0.13095	0.99	0.503	0.7465
Gm10775	-1.39	-0.93	-1.16	1361	0.0825	0.177	0.12975	0.704	0.962	0.833
Herpud1	-2.12	-0.19	-1.155	1362	0.0169	0.426	0.22145	0.845	0.904	0.8745
Pcdh18	-1.9	-0.41	-1.155	1363	0.0287	0.342	0.18535	0.705	0.962	0.8335
Fbxo10	-0.45	-1.86	-1.155	1364	0.327	0.0311	0.17905	0.703	0.962	0.8325
Cacnb1	-0.53	-1.78	-1.155	1365	0.297	0.0379	0.16745	0.809	0.924	0.8665
Bloc1s5	-0.54	-1.77	-1.155	1366	0.295	0.0383	0.16665	0.673	0.969	0.821
Nkrf	-0.58	-1.73	-1.155	1367	0.28	0.042	0.161	0.881	0.871	0.876
Wfdc15b	-0.77	-1.54	-1.155	1368	0.22	0.0618	0.1409	0.983	0.574	0.7785
Mpc1	-0.78	-1.53	-1.155	1369	0.217	0.0634	0.1402	0.915	0.827	0.871
Ddit4l	-0.88	-1.43	-1.155	1370	0.191	0.0758	0.1334	0.783	0.937	0.86
Rbp7	-1.39	-0.92	-1.155	1371	0.0822	0.178	0.1301	0.72	0.958	0.839
Mapkapk2	-1.37	-0.94	-1.155	1372	0.0846	0.173	0.1288	0.971	0.658	0.8145
Pdcd10	-1.28	-1.03	-1.155	1373	0.1	0.153	0.1265	0.9	0.847	0.8735
Aspn	-1.01	-1.3	-1.155	1374	0.155	0.0963	0.12565	0.918	0.822	0.87
Gm684	-1.18	-1.13	-1.155	1375	0.119	0.129	0.124	0.78	0.938	0.859
Gne	-0.45	-1.85	-1.15	1376	0.326	0.032	0.179	0.844	0.902	0.873
Lcp2	-0.93	-1.37	-1.15	1377	0.176	0.0847	0.13035	0.79	0.932	0.861
Cdkl2	-0.07	-2.23	-1.15	1378	0.471	0.0127	0.24185	0.529	0.987	0.758
Slco6c1	-0.13	-2.17	-1.15	1379	0.446	0.0152	0.2306	0.93	0.797	0.8635
Rmnd1	-0.35	-1.95	-1.15	1380	0.363	0.0257	0.19435	0.782	0.936	0.859
Gm17304	-1.75	-0.55	-1.15	1381	0.0404	0.291	0.1657	0.96	0.709	0.8345
Siah1b	-0.69	-1.61	-1.15	1382	0.245	0.0541	0.14955	0.674	0.968	0.821
Fbxl17	-0.78	-1.52	-1.15	1383	0.218	0.0642	0.1411	0.853	0.895	0.874
Timd4	-1.5	-0.8	-1.15	1384	0.0663	0.213	0.13965	0.824	0.915	0.8695
Olfr598	-1.49	-0.81	-1.15	1385	0.0686	0.209	0.1388	0.931	0.791	0.861
Bhlhe41	-0.81	-1.49	-1.15	1386	0.21	0.0678	0.1389	0.637	0.974	0.8055
Cux1	-1.47	-0.83	-1.15	1387	0.0702	0.203	0.1366	0.755	0.946	0.8505
Add1	-1.01	-1.29	-1.15	1388	0.156	0.0982	0.1271	0.554	0.985	0.7695
Hnrnpr	-1.05	-1.25	-1.15	1389	0.147	0.105	0.126	0.934	0.787	0.8605
Olfr1449	-2.3	0.01	-1.145	1390	0.0107	0.504	0.25735	0.95	0.74	0.845
Foxi2	-0.11	-2.18	-1.145	1391	0.457	0.0147	0.23585	0.91	0.83	0.87
Ppp1cc	-0.3	-1.99	-1.145	1392	0.382	0.0234	0.2027	0.932	0.788	0.86
Ssxa1	-0.38	-1.91	-1.145	1393	0.353	0.0283	0.19065	0.926	0.801	0.8635
Fam183b	-0.43	-1.86	-1.145	1394	0.333	0.0311	0.18205	0.867	0.881	0.874
Fryl	-1.8	-0.49	-1.145	1395	0.0359	0.314	0.17495	0.94	0.768	0.854
Olfr615	-1.77	-0.52	-1.145	1396	0.0387	0.302	0.17035	0.667	0.969	0.818
Fbxw25	-1.69	-0.6	-1.145	1397	0.0456	0.274	0.1598	0.941	0.765	0.853
4931408C20Rik	-1.65	-0.64	-1.145	1398	0.0498	0.26	0.1549	0.954	0.726	0.84
Fancb	-1.57	-0.72	-1.145	1399	0.0587	0.235	0.14685	0.543	0.985	0.764
Dhrs9	-1.56	-0.73	-1.145	1400	0.0596	0.232	0.1458	0.911	0.825	0.868
Slco1b2	-1.55	-0.74	-1.145	1401	0.0604	0.23	0.1452	0.964	0.686	0.825
Arl14epl	-1.49	-0.8	-1.145	1402	0.0679	0.212	0.13995	0.889	0.858	0.8735
Tdpoz3	-1.48	-0.81	-1.145	1403	0.0701	0.208	0.13905	0.908	0.831	0.8695
Camta2	-1.45	-0.84	-1.145	1404	0.074	0.199	0.1365	0.822	0.915	0.8685
Frmd3	-1.35	-0.94	-1.145	1405	0.089	0.175	0.132	0.989	0.496	0.7425
Mrps14	-1.33	-0.96	-1.145	1406	0.0925	0.169	0.13075	0.961	0.698	0.8295
Acp6	-1.34	-0.95	-1.145	1407	0.09	0.17	0.13	0.891	0.856	0.8735
Olfr1377	-0.92	-1.37	-1.145	1408	0.178	0.085	0.1315	0.618	0.977	0.7975
Ttc41	-1.21	-1.08	-1.145	1409	0.113	0.141	0.127	0.94	0.77	0.855
Pgf	-1.23	-1.06	-1.145	1410	0.109	0.144	0.1265	0.647	0.972	0.8095
I0C0044D17Rik	-1.22	-1.07	-1.145	1411	0.111	0.142	0.1265	0.93	0.792	0.861
Ccdc42	-1.11	-1.18	-1.145	1412	0.133	0.119	0.126	0.887	0.859	0.873
Rassf10	-0.47	-1.81	-1.14	1413	0.318	0.0351	0.17655	0.954	0.724	0.839
Zdhhc23	-0.56	-1.72	-1.14	1414	0.289	0.0426	0.1658	0.949	0.74	0.8445
Tmem220	-1.51	-0.77	-1.14	1415	0.065	0.222	0.1435	0.952	0.734	0.843
Slc35g2	-2.28	0	-1.14	1416	0.0114	0.499	0.2552	0.95	0.739	0.8445
Serpind1	-0.33	-1.95	-1.14	1417	0.369	0.0259	0.19745	0.682	0.965	0.8235
Bend4	-1.69	-0.59	-1.14	1418	0.0458	0.276	0.1609	0.631	0.974	0.8025
Ctsr	-1.66	-0.62	-1.14	1419	0.0483	0.266	0.15715	0.989	0.501	0.745
Trim37	-0.61	-1.67	-1.14	1420	0.271	0.0478	0.1594	0.935	0.778	0.8565
Olfr1276	-1.64	-0.64	-1.14	1421	0.0502	0.261	0.1556	0.729	0.952	0.8405
Ccz1	-1.64	-0.64	-1.14	1422	0.0506	0.26	0.1553	0.711	0.957	0.834
Arpp21	-0.14	-2.13	-1.135	1423	0.444	0.0166	0.2303	0.967	0.667	0.817
Ube2k	-2.09	-0.18	-1.135	1424	0.0181	0.428	0.22305	0.788	0.929	0.8585
Ccdc83	-0.33	-1.94	-1.135	1425	0.371	0.0261	0.19855	0.857	0.885	0.871
9330182O14Rik	-1.84	-0.43	-1.135	1426	0.0329	0.333	0.18295	0.897	0.843	0.87
Zc2hc1c	-0.47	-1.8	-1.135	1427	0.318	0.0361	0.17705	0.556	0.983	0.7695
Spata20	-0.54	-1.73	-1.135	1428	0.295	0.042	0.1685	0.797	0.925	0.861
Pcdhb22	-1.62	-0.65	-1.135	1429	0.0527	0.257	0.15485	0.629	0.974	0.8015
Toe1	-0.64	-1.63	-1.135	1430	0.26	0.0517	0.15585	0.88	0.863	0.8715
Acvr1c	-0.8	-1.47	-1.135	1431	0.212	0.0712	0.1416	0.81	0.917	0.8635
Atxn7l2	-0.83	-1.44	-1.135	1432	0.203	0.0755	0.13925	0.89	0.852	0.871
Gm17732	-0.88	-1.39	-1.135	1433	0.19	0.0829	0.13645	0.875	0.869	0.872
Pikfyve	-0.87	-1.4	-1.135	1434	0.193	0.0803	0.13665	0.909	0.828	0.8685
Krtap19-3	-1.33	-0.94	-1.135	1435	0.0913	0.172	0.13165	0.871	0.874	0.8725
Pts	-0.94	-1.33	-1.135	1436	0.172	0.0922	0.1321	0.871	0.873	0.872
Arf6	-1.26	-1.01	-1.135	1437	0.103	0.157	0.13	0.947	0.743	0.845
Hrsp12	-1.23	-1.04	-1.135	1438	0.11	0.148	0.129	0.807	0.92	0.8635
Ftmt	-1.18	-1.09	-1.135	1439	0.12	0.137	0.1285	0.828	0.908	0.868
Alkbh5	-1.07	-1.2	-1.135	1440	0.143	0.115	0.129	0.705	0.958	0.8315
Kdm2a	-1.15	-1.12	-1.135	1441	0.125	0.131	0.128	0.74	0.948	0.844
Mtap	-1.13	-1.14	-1.135	1442	0.129	0.127	0.128	0.982	0.572	0.777
Mta1	-1.13	-1.14	-1.135	1443	0.129	0.126	0.1275	0.682	0.964	0.823
Gm14569	-2.37	0.11	-1.13	1444	0.00894	0.544	0.27647	0.951	0.729	0.84
Pigt	-0.43	-1.83	-1.13	1445	0.332	0.0338	0.1829	0.952	0.722	0.837
Olfr504	-1.58	-0.68	-1.13	1446	0.0568	0.249	0.1529	0.997	0.312	0.6545
Coro1c	-2.75	0.49	-1.13	1447	0.003	0.688	0.3455	0.71	0.957	0.8335
Mat2a	-2.4	0.14	-1.13	1448	0.00827	0.555	0.281635	0.692	0.961	0.8265
Ttc5	0.12	-2.38	-1.13	1449	0.548	0.00854	0.27827	0.991	0.456	0.7235
Kcnh6	-1.96	-0.3	-1.13	1450	0.0253	0.381	0.20315	0.756	0.942	0.849
Fastkd5	-0.5	-1.76	-1.13	1451	0.308	0.0392	0.1736	0.975	0.619	0.797
Prdx6	-1.7	-0.56	-1.13	1452	0.0442	0.287	0.1656	0.992	0.445	0.7185
Dnaja3	-0.55	-1.71	-1.13	1453	0.29	0.0433	0.16665	0.849	0.89	0.8695
Cabp5	-1.67	-0.59	-1.13	1454	0.0477	0.278	0.16285	0.907	0.827	0.867
Asl	-1.65	-0.61	-1.13	1455	0.0491	0.271	0.16005	0.943	0.751	0.847
Gm5111	-0.69	-1.57	-1.13	1456	0.244	0.0578	0.1509	0.902	0.832	0.867
Olfr145	-1.32	-0.94	-1.13	1457	0.0927	0.173	0.13285	0.668	0.966	0.817
Zeb2	-1.32	-0.94	-1.13	1458	0.0936	0.173	0.1333	0.956	0.713	0.8345
Olfr67	-1.3	-0.96	-1.13	1459	0.0975	0.168	0.13275	0.452	0.991	0.7215
Mroh4	-1.03	-1.23	-1.13	1460	0.151	0.11	0.1305	0.906	0.827	0.8665
Dram2	0.1	-2.35	-1.125	1461	0.538	0.0095	0.27375	0.79	0.925	0.8575
Kif5b	-2.23	-0.02	-1.125	1462	0.0129	0.493	0.25295	0.648	0.969	0.8085
Copb2	-0.38	-1.87	-1.125	1463	0.352	0.0308	0.1914	0.861	0.879	0.87
Pank3	-1.72	-0.53	-1.125	1464	0.043	0.296	0.1695	0.462	0.99	0.726
Gm7298	-1.65	-0.6	-1.125	1465	0.0498	0.275	0.1624	0.927	0.785	0.856
Inadl	-1.61	-0.64	-1.125	1466	0.0535	0.261	0.15725	0.95	0.725	0.8375
Ubac1	-0.64	-1.61	-1.125	1467	0.262	0.0536	0.1578	0.947	0.739	0.843
Kmt2a	-0.72	-1.53	-1.125	1468	0.234	0.0628	0.1484	0.987	0.507	0.747
Mmp2	-1.5	-0.75	-1.125	1469	0.0672	0.225	0.1461	0.766	0.937	0.8515
Ercc6l2	-1.46	-0.79	-1.125	1470	0.0726	0.215	0.1438	0.933	0.775	0.854
Arhgef37	-0.81	-1.44	-1.125	1471	0.21	0.0752	0.1426	0.89	0.845	0.8675
Olfr561	-1.32	-0.93	-1.125	1472	0.0938	0.177	0.1354	0.906	0.823	0.8645
Mon1a	-1.23	-1.02	-1.125	1473	0.11	0.155	0.1325	0.957	0.704	0.8305
Tmtc1	-0.97	-1.28	-1.125	1474	0.167	0.101	0.134	0.833	0.899	0.866
Vmn2r1	-1.1	-1.15	-1.125	1475	0.135	0.125	0.13	0.738	0.946	0.842
Cts8	-1.08	-1.17	-1.125	1476	0.139	0.121	0.13	0.865	0.875	0.87
BC037034	-0.04	-2.2	-1.12	1477	0.485	0.0141	0.24955	0.907	0.82	0.8635
Olfr266	-1.98	-0.26	-1.12	1478	0.024	0.397	0.2105	0.515	0.986	0.7505
Tmem132c	-0.48	-1.76	-1.12	1479	0.316	0.0393	0.17765	0.956	0.701	0.8285
Defb21	-1.73	-0.51	-1.12	1480	0.0421	0.305	0.17355	0.63	0.972	0.801
Olfr1110	-1.72	-0.52	-1.12	1481	0.043	0.303	0.173	0.958	0.695	0.8265
Rfx5	-0.5	-1.74	-1.12	1482	0.309	0.041	0.175	0.575	0.98	0.7775
Cdh9	-1.71	-0.53	-1.12	1483	0.0436	0.299	0.1713	0.819	0.908	0.8635
Evpl	-0.64	-1.6	-1.12	1484	0.262	0.055	0.1585	0.738	0.945	0.8415
Nudt16	-0.79	-1.45	-1.12	1485	0.215	0.0735	0.14425	0.973	0.624	0.7985
Pnma3	-0.81	-1.43	-1.12	1486	0.21	0.0757	0.14285	0.8	0.919	0.8595
Abcb5	-1.32	-0.92	-1.12	1487	0.093	0.18	0.1365	0.895	0.836	0.8655
Jak1	-1.26	-0.98	-1.12	1488	0.105	0.164	0.1345	0.884	0.852	0.868
Ebp	-0.91	-1.33	-1.12	1489	0.181	0.092	0.1365	0.785	0.926	0.8555
Ogdhl	-1.03	-1.21	-1.12	1490	0.152	0.114	0.133	0.848	0.886	0.867
Mrpl57	-1.19	-1.05	-1.12	1491	0.116	0.148	0.132	0.957	0.697	0.827
Tuba3a	-1.03	-1.21	-1.12	1492	0.151	0.113	0.132	0.976	0.603	0.7895
E2f1	-0.19	-2.05	-1.12	1493	0.425	0.0201	0.22255	0.79	0.924	0.857
Fbxo16	-1.92	-0.32	-1.12	1494	0.0271	0.376	0.20155	0.691	0.959	0.825
Creg2	-0.33	-1.91	-1.12	1495	0.37	0.028	0.199	0.684	0.961	0.8225
Higd1a	-0.84	-1.4	-1.12	1496	0.2	0.0807	0.14035	0.849	0.887	0.868
Iffo2	0.27	-2.5	-1.115	1497	0.608	0.00617	0.307085	0.811	0.911	0.861
Gm5615	-2.23	0	-1.115	1498	0.013	0.498	0.2555	0.78	0.928	0.854
Tmprss13	-1.99	-0.24	-1.115	1499	0.0231	0.406	0.21455	0.958	0.696	0.827
Klk12	-0.39	-1.84	-1.115	1500	0.347	0.0332	0.1901	0.919	0.796	0.8575
Zfp362	-1.75	-0.48	-1.115	1501	0.0398	0.315	0.1774	0.892	0.84	0.866
Enpp2	-1.72	-0.51	-1.115	1502	0.0423	0.304	0.17315	0.987	0.502	0.7445
Mrpl55	-1.67	-0.56	-1.115	1503	0.0474	0.288	0.1677	0.392	0.994	0.693
Dgat2	-0.77	-1.46	-1.115	1504	0.22	0.0722	0.1461	0.888	0.844	0.866
Gc	-1.4	-0.83	-1.115	1505	0.081	0.204	0.1425	0.653	0.967	0.81
Dach2	-0.88	-1.35	-1.115	1506	0.189	0.0893	0.13915	0.953	0.712	0.8325
Smpd4	-1.25	-0.98	-1.115	1507	0.105	0.164	0.1345	0.873	0.862	0.8675
Gm379	-1.24	-0.99	-1.115	1508	0.108	0.16	0.134	0.895	0.836	0.8655
Il4	-1.22	-1.01	-1.115	1509	0.112	0.156	0.134	0.977	0.594	0.7855
Smg9	-1.14	-1.09	-1.115	1510	0.127	0.138	0.1325	0.96	0.685	0.8225
Hyal3	0.23	-2.45	-1.11	1511	0.593	0.00723	0.300115	0.728	0.946	0.837
Tshz2	-2.02	-0.2	-1.11	1512	0.0218	0.421	0.2214	0.736	0.944	0.84
Nt5c1b	-0.22	-2	-1.11	1513	0.413	0.0229	0.21795	0.958	0.689	0.8235
G430095P16Rik	-1.76	-0.46	-1.11	1514	0.0395	0.323	0.18125	0.275	0.998	0.6365
Angpt1	-0.61	-1.61	-1.11	1515	0.272	0.0535	0.16275	0.96	0.677	0.8185
Cd300a	-0.63	-1.59	-1.11	1516	0.264	0.0559	0.15995	0.864	0.868	0.866
Gm9833	-1.1	-1.12	-1.11	1517	0.136	0.132	0.134	0.407	0.993	0.7
Cyb561d2	0.6	-2.82	-1.11	1518	0.725	0.00242	0.36371	0.575	0.979	0.777
Man1b1	-0.19	-2.03	-1.11	1519	0.425	0.0213	0.22315	0.883	0.849	0.866
Creb3l3	-1.73	-0.49	-1.11	1520	0.0418	0.311	0.1764	0.587	0.977	0.782
Spata9	-0.79	-1.43	-1.11	1521	0.214	0.0764	0.1452	0.786	0.924	0.855
Tas2r143	-1.41	-0.81	-1.11	1522	0.0789	0.21	0.14445	0.874	0.86	0.867
Map6	-1.19	-1.03	-1.11	1523	0.117	0.151	0.134	0.921	0.79	0.8555
Stau1	-1.14	-1.08	-1.11	1524	0.126	0.14	0.133	0.978	0.579	0.7785
Zfp772	0.71	-2.92	-1.105	1525	0.76	0.00176	0.38088	0.602	0.975	0.7885
Arhgef10	0.02	-2.23	-1.105	1526	0.507	0.0128	0.2599	0.493	0.987	0.74
Gm17677	-2.09	-0.12	-1.105	1527	0.0184	0.452	0.2352	0.868	0.861	0.8645
Yod1	-2.01	-0.2	-1.105	1528	0.0221	0.422	0.22205	0.626	0.97	0.798
Alox8	-0.26	-1.95	-1.105	1529	0.398	0.0254	0.2117	0.938	0.749	0.8435
Tsga10	-1.92	-0.29	-1.105	1530	0.0276	0.386	0.2068	0.958	0.683	0.8205
Il1r1	-1.91	-0.3	-1.105	1531	0.0283	0.383	0.20565	0.944	0.734	0.839
Nup160	-1.87	-0.34	-1.105	1532	0.0305	0.367	0.19875	0.982	0.548	0.765
Chat	-0.32	-1.89	-1.105	1533	0.374	0.0296	0.2018	0.972	0.617	0.7945
Sgsm1	-1.85	-0.36	-1.105	1534	0.0321	0.358	0.19505	0.722	0.947	0.8345
Nup88	-1.75	-0.46	-1.105	1535	0.0399	0.324	0.18195	0.814	0.907	0.8605
Gimap4	-1.73	-0.48	-1.105	1536	0.0419	0.317	0.17945	0.97	0.633	0.8015
Klf9	-0.59	-1.62	-1.105	1537	0.278	0.0529	0.16545	0.96	0.676	0.818
Gimap7	-1.59	-0.62	-1.105	1538	0.0559	0.266	0.16095	0.843	0.886	0.8645
D630023F18Rik	-1.54	-0.67	-1.105	1539	0.0616	0.251	0.1563	0.968	0.642	0.805
Stim2	-0.69	-1.52	-1.105	1540	0.245	0.0648	0.1549	0.904	0.818	0.861
Strip2	-0.69	-1.52	-1.105	1541	0.244	0.0642	0.1541	0.755	0.935	0.845
Srr	-1.3	-0.91	-1.105	1542	0.0961	0.182	0.13905	0.756	0.936	0.846
Ngp	-0.89	-1.32	-1.105	1543	0.186	0.0934	0.1397	0.972	0.614	0.793
Card10	-1.12	-1.09	-1.105	1544	0.132	0.139	0.1355	0.978	0.578	0.778
Olfr3	-1.01	-1.2	-1.105	1545	0.157	0.114	0.1355	0.24	0.998	0.619
Metap2	0.24	-2.44	-1.1	1546	0.595	0.00725	0.301125	0.958	0.681	0.8195
Blvra	-0.12	-2.08	-1.1	1547	0.454	0.0189	0.23645	0.881	0.847	0.864
Pirb	-1.92	-0.28	-1.1	1548	0.0273	0.389	0.20815	0.817	0.903	0.86
Hoxc5	-0.26	-1.94	-1.1	1549	0.396	0.0261	0.21105	0.546	0.981	0.7635
Tefm	-1.84	-0.36	-1.1	1550	0.0326	0.361	0.1968	0.604	0.974	0.789
1700013H16Rik	-1.73	-0.47	-1.1	1551	0.0418	0.319	0.1804	0.986	0.504	0.745
Ube3b	-1.69	-0.51	-1.1	1552	0.0459	0.303	0.17445	0.952	0.706	0.829
Olfr69	-0.51	-1.69	-1.1	1553	0.304	0.0456	0.1748	0.846	0.881	0.8635
Kiss1r	-1.66	-0.54	-1.1	1554	0.048	0.294	0.171	0.405	0.993	0.699
Rph3a	-0.56	-1.64	-1.1	1555	0.286	0.0503	0.16815	0.896	0.826	0.861
Myl6	-1.26	-0.94	-1.1	1556	0.104	0.174	0.139	0.696	0.954	0.825
Snx6	-1.26	-0.94	-1.1	1557	0.103	0.175	0.139	0.973	0.611	0.792
Bcl3	-0.9	-1.3	-1.1	1558	0.183	0.0973	0.14015	0.714	0.95	0.832
Utf1	-1.24	-0.96	-1.1	1559	0.107	0.167	0.137	0.897	0.825	0.861
Acta2	-1.18	-1.02	-1.1	1560	0.119	0.153	0.136	0.85	0.878	0.864
Sva	-1.03	-1.17	-1.1	1561	0.15	0.122	0.136	0.967	0.639	0.803
Leap2	-1.02	-1.18	-1.1	1562	0.154	0.119	0.1365	0.954	0.697	0.8255
Iqca	-2.19	-0.01	-1.1	1563	0.0141	0.496	0.25505	0.893	0.833	0.863
Olfr730	-2.34	0.15	-1.095	1564	0.00956	0.56	0.28478	0.524	0.983	0.7535
AI606181	-0.06	-2.13	-1.095	1565	0.476	0.0168	0.2464	0.801	0.909	0.855
Cd93	-2.1	-0.09	-1.095	1566	0.018	0.463	0.2405	0.839	0.884	0.8615
Spta1	-0.14	-2.05	-1.095	1567	0.445	0.0203	0.23265	0.933	0.756	0.8445
Olfml1	-0.18	-2.01	-1.095	1568	0.43	0.022	0.226	0.982	0.537	0.7595
Zfp940	-1.88	-0.31	-1.095	1569	0.03	0.379	0.2045	0.894	0.827	0.8605
Hadh	-0.38	-1.81	-1.095	1570	0.352	0.0352	0.1936	0.918	0.788	0.853
Pcdh7	-0.52	-1.67	-1.095	1571	0.302	0.0477	0.17485	0.794	0.914	0.854
Zfp248	-0.53	-1.66	-1.095	1572	0.3	0.0481	0.17405	0.784	0.919	0.8515
Rpp14	-0.59	-1.6	-1.095	1573	0.278	0.0553	0.16665	0.648	0.965	0.8065
AW011738	-1.5	-0.69	-1.095	1574	0.0674	0.244	0.1557	0.893	0.829	0.861
Pfkm	-1.46	-0.73	-1.095	1575	0.0728	0.233	0.1529	0.91	0.804	0.857
Gmcl1	-0.79	-1.4	-1.095	1576	0.216	0.081	0.1485	0.57	0.978	0.774
Smo	-1.38	-0.81	-1.095	1577	0.084	0.21	0.147	0.99	0.44	0.715
Ehhadh	-1.39	-0.8	-1.095	1578	0.082	0.212	0.147	0.698	0.952	0.825
Fzd5	-0.82	-1.37	-1.095	1579	0.206	0.0856	0.1458	0.927	0.767	0.847
Aipl1	-0.85	-1.34	-1.095	1580	0.199	0.0906	0.1448	0.722	0.945	0.8335
Nap1l1	-1.34	-0.85	-1.095	1581	0.0896	0.196	0.1428	0.916	0.79	0.853
Tac4	-1.3	-0.89	-1.095	1582	0.0976	0.186	0.1418	0.881	0.845	0.863
Ctsl	-1.25	-0.94	-1.095	1583	0.106	0.173	0.1395	0.555	0.98	0.7675
Lrrfip1	-1.24	-0.95	-1.095	1584	0.107	0.171	0.139	0.902	0.814	0.858
Smyd4	-1.18	-1.01	-1.095	1585	0.119	0.155	0.137	0.7	0.952	0.826
Arhgap19	-0.99	-1.2	-1.095	1586	0.161	0.116	0.1385	0.97	0.621	0.7955
Zscan4b	0.63	-2.81	-1.09	1587	0.736	0.00248	0.36924	0.862	0.862	0.862
Dnmt3a	0.17	-2.35	-1.09	1588	0.568	0.00942	0.28871	0.432	0.991	0.7115
Ogdh	0.17	-2.35	-1.09	1589	0.566	0.00938	0.28769	0.794	0.913	0.8535
Olfr491	-0.02	-2.16	-1.09	1590	0.491	0.0154	0.2532	0.863	0.862	0.8625
Guk1	-0.22	-1.96	-1.09	1591	0.414	0.0252	0.2196	0.846	0.876	0.861
Il10	-0.35	-1.83	-1.09	1592	0.364	0.0334	0.1987	0.586	0.975	0.7805
Marco	-0.44	-1.74	-1.09	1593	0.332	0.0409	0.18645	0.824	0.894	0.859
Vmn1r12	-1.55	-0.63	-1.09	1594	0.0601	0.263	0.16155	0.636	0.967	0.8015
Olfr1259	-0.65	-1.53	-1.09	1595	0.257	0.0636	0.1603	0.926	0.768	0.847
Esp6Esp5	-0.82	-1.36	-1.09	1596	0.206	0.087	0.1465	0.668	0.959	0.8135
Tmem39a	-1.27	-0.91	-1.09	1597	0.103	0.182	0.1425	0.983	0.522	0.7525
Ncoa1	-0.86	-1.32	-1.09	1598	0.194	0.0931	0.14355	0.806	0.907	0.8565
Ifi27l2a	-0.93	-1.25	-1.09	1599	0.176	0.106	0.141	0.434	0.991	0.7125
Gm12830	-1.09	-1.09	-1.09	1600	0.137	0.138	0.1375	0.743	0.936	0.8395
Car14	-1.09	-1.09	-1.09	1601	0.138	0.138	0.138	0.509	0.985	0.747
Zfp366	0.39	-2.57	-1.09	1602	0.653	0.00503	0.329015	0.843	0.878	0.8605
Mcts2	-2.13	-0.05	-1.09	1603	0.0167	0.478	0.24735	0.897	0.818	0.8575
Zfp786	-2.09	-0.09	-1.09	1604	0.0183	0.465	0.24165	0.94	0.737	0.8385
Kat6b	-1.45	-0.73	-1.09	1605	0.0742	0.232	0.1531	0.347	0.995	0.671
Gpr39	-1.02	-1.16	-1.09	1606	0.154	0.124	0.139	0.982	0.535	0.7585
Rnf219	-1.01	-1.17	-1.09	1607	0.157	0.122	0.1395	0.264	0.998	0.631
Lap3	0.01	-2.18	-1.085	1608	0.506	0.0147	0.26035	0.872	0.851	0.8615
Spaca3	-2.28	0.11	-1.085	1609	0.0113	0.542	0.27665	0.817	0.898	0.8575
Gm561	-1.88	-0.29	-1.085	1610	0.0298	0.387	0.2084	0.918	0.783	0.8505
Vmn2r79	-0.32	-1.85	-1.085	1611	0.376	0.0321	0.20405	0.97	0.613	0.7915
Pth	-1.75	-0.42	-1.085	1612	0.0402	0.339	0.1896	0.494	0.985	0.7395
Setdb2	-1.74	-0.43	-1.085	1613	0.0412	0.335	0.1881	0.947	0.709	0.828
Slc33a1	-1.72	-0.45	-1.085	1614	0.0424	0.326	0.1842	0.939	0.734	0.8365
Mat1a	-1.62	-0.55	-1.085	1615	0.0528	0.291	0.1719	0.86	0.862	0.861
Musk	-1.55	-0.62	-1.085	1616	0.061	0.266	0.1635	0.96	0.661	0.8105
Sdhaf2	-1.46	-0.71	-1.085	1617	0.0727	0.24	0.15635	0.854	0.869	0.8615
Gabarapl2	-1.39	-0.78	-1.085	1618	0.0821	0.217	0.14955	0.927	0.76	0.8435
Tnfsf12	-0.81	-1.36	-1.085	1619	0.21	0.0872	0.1486	0.959	0.665	0.812
Stk32c	-1.3	-0.87	-1.085	1620	0.0965	0.191	0.14375	0.958	0.674	0.816
Flrt2	-0.9	-1.27	-1.085	1621	0.183	0.102	0.1425	0.989	0.458	0.7235
Olfr479	-1.08	-1.09	-1.085	1622	0.14	0.138	0.139	0.904	0.809	0.8565
Eea1	-1.13	-1.04	-1.085	1623	0.128	0.149	0.1385	0.79	0.913	0.8515
Rnls	-1.05	-1.12	-1.085	1624	0.146	0.131	0.1385	0.624	0.968	0.796
Dcun1d2	0.13	-2.29	-1.08	1625	0.55	0.011	0.2805	0.948	0.706	0.827
Ric1	-2.25	0.09	-1.08	1626	0.0123	0.537	0.27465	0.98	0.545	0.7625
Fam117b	-0.19	-1.97	-1.08	1627	0.426	0.0247	0.22535	0.716	0.944	0.83
Thap11	-0.32	-1.84	-1.08	1628	0.376	0.0332	0.2046	0.827	0.89	0.8585
Pcdhga12	-0.49	-1.67	-1.08	1629	0.314	0.0476	0.1808	0.45	0.989	0.7195
Alkbh6	-1.62	-0.54	-1.08	1630	0.0522	0.294	0.1731	0.574	0.975	0.7745
Col9a3	-0.57	-1.59	-1.08	1631	0.284	0.0558	0.1699	0.827	0.889	0.858
Hnf4g	-0.6	-1.56	-1.08	1632	0.274	0.0598	0.1669	0.761	0.927	0.844
Sra1	-0.63	-1.53	-1.08	1633	0.264	0.0634	0.1637	0.919	0.778	0.8485
Ppp1r1c	-0.62	-1.54	-1.08	1634	0.266	0.0613	0.16365	0.726	0.94	0.833
Pim3	-0.63	-1.53	-1.08	1635	0.264	0.0633	0.16365	0.894	0.817	0.8555
Prrt2	-0.63	-1.53	-1.08	1636	0.263	0.0626	0.1628	0.823	0.89	0.8565
Napepld	-0.68	-1.48	-1.08	1637	0.247	0.0689	0.15795	0.888	0.827	0.8575
Gadd45a	-0.71	-1.45	-1.08	1638	0.239	0.0732	0.1561	0.989	0.454	0.7215
Nr4a3	-1.4	-0.76	-1.08	1639	0.0815	0.224	0.15275	0.791	0.912	0.8515
Grn	-1.4	-0.76	-1.08	1640	0.0814	0.222	0.1517	0.753	0.931	0.842
Lrrfip2	-0.81	-1.35	-1.08	1641	0.209	0.0881	0.14855	0.919	0.776	0.8475
Rnf144a	-1.29	-0.87	-1.08	1642	0.0988	0.191	0.1449	0.8	0.907	0.8535
Olfr16	-0.84	-1.32	-1.08	1643	0.2	0.0928	0.1464	0.686	0.952	0.819
Hook1	-1.25	-0.91	-1.08	1644	0.106	0.183	0.1445	0.736	0.937	0.8365
Rhd	-1.23	-0.93	-1.08	1645	0.11	0.177	0.1435	0.734	0.939	0.8365
Inpp5b	-1.22	-0.94	-1.08	1646	0.112	0.173	0.1425	0.737	0.937	0.837
Il17rd	-0.93	-1.23	-1.08	1647	0.177	0.11	0.1435	0.89	0.823	0.8565
Fam131b	-0.94	-1.22	-1.08	1648	0.173	0.111	0.142	0.988	0.463	0.7255
Crym	-0.94	-1.22	-1.08	1649	0.173	0.11	0.1415	0.901	0.809	0.855
Klk1b22	-2.28	0.12	-1.08	1650	0.0113	0.546	0.27865	0.736	0.937	0.8365
Ccdc65	-2.05	-0.11	-1.08	1651	0.0201	0.455	0.23755	0.624	0.967	0.7955
Gm5447	-1.62	-0.53	-1.075	1652	0.053	0.296	0.1745	0.96	0.656	0.808
Olfr645	-1.59	-0.56	-1.075	1653	0.0564	0.288	0.1722	0.87	0.845	0.8575
Synpo2l	-0.55	-1.6	-1.075	1654	0.292	0.0553	0.17365	0.985	0.492	0.7385
Ido1	-0.78	-1.37	-1.075	1655	0.219	0.085	0.152	0.505	0.984	0.7445
Tmem72	-0.81	-1.34	-1.075	1656	0.209	0.0901	0.14955	0.846	0.87	0.858
4933436I01Rik	-2.17	0.02	-1.075	1657	0.0149	0.508	0.26145	0.644	0.962	0.803
Arap3	-0.01	-2.14	-1.075	1658	0.495	0.0164	0.2557	0.694	0.949	0.8215
Fam49a	-0.17	-1.98	-1.075	1659	0.434	0.0237	0.22885	0.721	0.941	0.831
Pik3cd	-1.9	-0.25	-1.075	1660	0.0285	0.4	0.21425	0.65	0.961	0.8055
Cd1d2	-0.37	-1.78	-1.075	1661	0.356	0.0379	0.19695	0.566	0.976	0.771
Fam166a	-0.39	-1.76	-1.075	1662	0.35	0.0393	0.19465	0.947	0.704	0.8255
1700006A11Rik	-1.75	-0.4	-1.075	1663	0.0398	0.344	0.1919	0.718	0.942	0.83
Chmp7	-0.51	-1.64	-1.075	1664	0.306	0.051	0.1785	0.904	0.8	0.852
Lin7a	-1.55	-0.6	-1.075	1665	0.0609	0.275	0.16795	0.781	0.915	0.848
Gm8973	-0.58	-1.57	-1.075	1666	0.282	0.058	0.17	0.926	0.758	0.842
Fam135a	-0.59	-1.56	-1.075	1667	0.279	0.0595	0.16925	0.939	0.725	0.832
Traf3ip3	-0.65	-1.5	-1.075	1668	0.259	0.0669	0.16295	0.847	0.871	0.859
Pgam1	-1.49	-0.66	-1.075	1669	0.0675	0.253	0.16025	0.944	0.712	0.828
Kbtbd4	-1.45	-0.7	-1.075	1670	0.074	0.242	0.158	0.932	0.747	0.8395
Hsp90b1	-1.31	-0.84	-1.075	1671	0.0957	0.2	0.14785	0.971	0.6	0.7855
4930568D16Rik	-1.13	-1.02	-1.075	1672	0.13	0.155	0.1425	0.708	0.945	0.8265
Casp9	-1.02	-1.13	-1.075	1673	0.154	0.13	0.142	0.878	0.84	0.859
Zbtb4	-0.95	-1.2	-1.075	1674	0.17	0.116	0.143	0.791	0.91	0.8505
Tmem156	-1.16	-0.99	-1.075	1675	0.122	0.16	0.141	0.741	0.933	0.837
Olfr18	-1.02	-1.13	-1.075	1676	0.153	0.129	0.141	0.83	0.884	0.857
Nrep	-0.32	-1.82	-1.07	1677	0.373	0.0347	0.20385	0.748	0.929	0.8385
Fam181b	-0.41	-1.73	-1.07	1678	0.339	0.0414	0.1902	0.927	0.755	0.841
Timd2	-1.57	-0.57	-1.07	1679	0.0584	0.285	0.1717	0.911	0.787	0.849
Gpr139	-1.5	-0.64	-1.07	1680	0.0671	0.26	0.16355	0.661	0.959	0.81
Btbd3	-0.67	-1.47	-1.07	1681	0.252	0.0707	0.16135	0.933	0.74	0.8365
Eif2b3	-1.34	-0.8	-1.07	1682	0.0894	0.213	0.1512	0.906	0.796	0.851
Krtap27-1	-1.31	-0.83	-1.07	1683	0.0943	0.204	0.14915	0.535	0.98	0.7575
Sh2d1b2	-0.83	-1.31	-1.07	1684	0.204	0.0944	0.1492	0.627	0.965	0.796
Zcchc4	-1.24	-0.9	-1.07	1685	0.107	0.184	0.1455	0.603	0.97	0.7865
Vars2	-0.86	-1.28	-1.07	1686	0.194	0.0995	0.14675	0.796	0.906	0.851
Tmprss11e	-0.92	-1.22	-1.07	1687	0.179	0.111	0.145	0.942	0.715	0.8285
Ngly1	-0.09	-2.05	-1.07	1688	0.465	0.0202	0.2426	0.821	0.889	0.855
Zp3r	-0.25	-1.89	-1.07	1689	0.4	0.0293	0.21465	0.806	0.9	0.853
Olfr243	-0.26	-1.88	-1.07	1690	0.397	0.0302	0.2136	0.841	0.873	0.857
Calcoco2	-1.45	-0.69	-1.07	1691	0.0734	0.245	0.1592	0.893	0.816	0.8545
Zfp644	-1.44	-0.7	-1.07	1692	0.0744	0.243	0.1587	0.873	0.842	0.8575
Zfp521	-1.14	-1	-1.07	1693	0.127	0.158	0.1425	0.926	0.757	0.8415
Vps37b	-1	-1.14	-1.07	1694	0.159	0.127	0.143	0.6	0.971	0.7855
Dnmbp	-2.71	0.58	-1.065	1695	0.00335	0.719	0.361175	0.917	0.769	0.843
Nme6	0.31	-2.44	-1.065	1696	0.622	0.00743	0.314715	0.979	0.537	0.758
Map2k2	0.25	-2.38	-1.065	1697	0.6	0.00856	0.30428	0.955	0.669	0.812
Gm10384	-2.37	0.24	-1.065	1698	0.0088	0.595	0.3019	0.87	0.844	0.857
Tufm	-0.01	-2.12	-1.065	1699	0.496	0.0169	0.25645	0.958	0.66	0.809
Pde2a	-0.05	-2.08	-1.065	1700	0.481	0.0188	0.2499	0.644	0.961	0.8025
Aloxe3	-2.04	-0.09	-1.065	1701	0.0208	0.463	0.2419	0.871	0.841	0.856
Fbxo8	-0.16	-1.97	-1.065	1702	0.435	0.0241	0.22955	0.919	0.767	0.843
Nlgn2	-1.93	-0.2	-1.065	1703	0.027	0.419	0.223	0.997	0.281	0.639
Blnk	-0.37	-1.76	-1.065	1704	0.356	0.0389	0.19745	0.926	0.753	0.8395
Atp6v1g3	-1.72	-0.41	-1.065	1705	0.0425	0.34	0.19125	0.565	0.976	0.7705
Apex2	-1.69	-0.44	-1.065	1706	0.0454	0.331	0.1882	0.991	0.405	0.698
Msl3	-1.59	-0.54	-1.065	1707	0.0556	0.295	0.1753	0.705	0.944	0.8245
Klhl5	-0.54	-1.59	-1.065	1708	0.295	0.056	0.1755	0.4	0.991	0.6955
Tubb2a	-0.6	-1.53	-1.065	1709	0.273	0.0628	0.1679	0.925	0.754	0.8395
Eif5b	-1.45	-0.68	-1.065	1710	0.0737	0.247	0.16035	0.944	0.705	0.8245
Mrpl12	-1.44	-0.69	-1.065	1711	0.0752	0.246	0.1606	0.973	0.581	0.777
Dhcr7	-1.4	-0.73	-1.065	1712	0.0806	0.233	0.1568	0.378	0.993	0.6855
Aldob	-1.39	-0.74	-1.065	1713	0.0825	0.231	0.15675	0.519	0.981	0.75
Tm4sf1	-1.37	-0.76	-1.065	1714	0.0855	0.224	0.15475	0.915	0.776	0.8455
Chmp2b	-1.13	-1	-1.065	1715	0.129	0.159	0.144	0.727	0.937	0.832
Zbtb25	-1.09	-1.04	-1.065	1716	0.138	0.148	0.143	0.504	0.983	0.7435
Astn1	-1.12	-1.01	-1.065	1717	0.13	0.156	0.143	0.862	0.852	0.857
Rwdd4a	0.52	-2.64	-1.06	1718	0.699	0.00411	0.351555	0.764	0.92	0.842
Bahd1	0.48	-2.6	-1.06	1719	0.685	0.00471	0.344855	0.315	0.995	0.655
Crcp	0.28	-2.4	-1.06	1720	0.612	0.00809	0.310045	0.388	0.992	0.69
Trappc13	-1.87	-0.25	-1.06	1721	0.0305	0.399	0.21475	0.86	0.85	0.855
Pkd1l2	-0.24	-1.88	-1.06	1722	0.405	0.0298	0.2174	0.717	0.94	0.8285
Dip2c	-0.57	-1.55	-1.06	1723	0.283	0.0605	0.17175	0.839	0.87	0.8545
Gk2	-0.64	-1.48	-1.06	1724	0.263	0.0693	0.16615	0.519	0.981	0.75
Ppm1d	-0.68	-1.44	-1.06	1725	0.247	0.0743	0.16065	0.737	0.931	0.834
AW551984	-0.72	-1.4	-1.06	1726	0.236	0.0805	0.15825	0.814	0.891	0.8525
Il1f9	-1.39	-0.73	-1.06	1727	0.0818	0.231	0.1564	0.835	0.872	0.8535
Scn8a	-1.31	-0.81	-1.06	1728	0.0945	0.208	0.15125	0.918	0.769	0.8435
Smurf1	-0.82	-1.3	-1.06	1729	0.205	0.0969	0.15095	0.595	0.97	0.7825
Gm6880	-0.89	-1.23	-1.06	1730	0.186	0.109	0.1475	0.753	0.926	0.8395
Tbr1	-0.92	-1.2	-1.06	1731	0.179	0.115	0.147	0.301	0.996	0.6485
Ddah1	-1.08	-1.04	-1.06	1732	0.14	0.15	0.145	0.982	0.511	0.7465
Ift172	-0.98	-1.14	-1.06	1733	0.165	0.128	0.1465	0.906	0.792	0.849
Dnajc11	-0.99	-1.13	-1.06	1734	0.161	0.13	0.1455	0.795	0.903	0.849
Zfp68	-1.05	-1.07	-1.06	1735	0.146	0.141	0.1435	0.821	0.885	0.853
Samd3	-2.09	-0.03	-1.06	1736	0.0184	0.489	0.2537	0.981	0.521	0.751
Tmem71	-2.07	-0.05	-1.06	1737	0.0193	0.479	0.24915	0.545	0.978	0.7615
Gja3	-0.05	-2.07	-1.06	1738	0.481	0.0194	0.2502	0.97	0.601	0.7855
Tnp2	-0.11	-2.01	-1.06	1739	0.455	0.0221	0.23855	0.854	0.859	0.8565
Zfp957	-2.22	0.11	-1.055	1740	0.0131	0.545	0.27905	0.529	0.979	0.754
Vav3	-1.32	-0.79	-1.055	1741	0.0941	0.215	0.15455	0.517	0.981	0.749
Klrd1	-2.31	0.2	-1.055	1742	0.0104	0.579	0.2947	0.81	0.89	0.85
Gng12	-2.15	0.04	-1.055	1743	0.0159	0.517	0.26645	0.59	0.97	0.78
Ddx47	-2.11	0	-1.055	1744	0.0176	0.501	0.2593	0.982	0.499	0.7405
Apol9a	-0.04	-2.07	-1.055	1745	0.483	0.0192	0.2511	0.66	0.955	0.8075
11-Sep	-0.07	-2.04	-1.055	1746	0.471	0.0205	0.24575	0.984	0.483	0.7335
Crtc1	-0.23	-1.88	-1.055	1747	0.41	0.0301	0.22005	0.885	0.819	0.852
Dhx30	-0.41	-1.7	-1.055	1748	0.34	0.0448	0.1924	0.99	0.421	0.7055
Lats1	-0.6	-1.51	-1.055	1749	0.275	0.0657	0.17035	0.725	0.934	0.8295
Htr2c	-1.2	-0.91	-1.055	1750	0.115	0.181	0.148	0.822	0.884	0.853
Chaf1a	-0.88	-1.23	-1.055	1751	0.19	0.11	0.15	0.906	0.785	0.8455
Mars2	-0.92	-1.19	-1.055	1752	0.178	0.116	0.147	0.987	0.455	0.721
Gm19965	-2.42	0.32	-1.05	1753	0.00771	0.626	0.316855	0.908	0.778	0.843
Ccnb3	-2.42	0.32	-1.05	1754	0.00769	0.625	0.316345	0.89	0.808	0.849
Irs2	-2.27	0.17	-1.05	1755	0.0116	0.568	0.2898	0.944	0.696	0.82
Ndufab1	-1.82	-0.28	-1.05	1756	0.0347	0.391	0.21285	0.992	0.375	0.6835
Ubd	-1.83	-0.27	-1.05	1757	0.0336	0.392	0.2128	0.649	0.957	0.803
Slc17a8	-1.81	-0.29	-1.05	1758	0.0354	0.385	0.2102	0.858	0.847	0.8525
Cntnap4	-0.38	-1.72	-1.05	1759	0.351	0.0426	0.1968	0.72	0.935	0.8275
Myh8	-0.43	-1.67	-1.05	1760	0.333	0.0472	0.1901	0.864	0.841	0.8525
Btg4	-1.59	-0.51	-1.05	1761	0.0561	0.304	0.18005	0.762	0.918	0.84
Slc35f4	-0.51	-1.59	-1.05	1762	0.306	0.0561	0.18105	0.992	0.374	0.683
Ube2e1	-0.53	-1.57	-1.05	1763	0.297	0.0585	0.17775	0.864	0.841	0.8525
Ecm2	-0.58	-1.52	-1.05	1764	0.28	0.0647	0.17235	0.892	0.806	0.849
Trp53rkb	-1.48	-0.62	-1.05	1765	0.0693	0.267	0.16815	0.988	0.432	0.71
Tnks	-1.46	-0.64	-1.05	1766	0.0723	0.263	0.16765	0.994	0.342	0.668
Ankmy2	-1.33	-0.77	-1.05	1767	0.0919	0.222	0.15695	0.667	0.953	0.81
Vamp4	-0.76	-1.34	-1.05	1768	0.224	0.0904	0.1572	0.965	0.609	0.787
Bdkrb1	-1.23	-0.87	-1.05	1769	0.11	0.192	0.151	0.505	0.981	0.743
Hnrnph3	-1.24	-0.86	-1.05	1770	0.108	0.194	0.151	0.828	0.875	0.8515
Tmem184a	-1.2	-0.9	-1.05	1771	0.115	0.183	0.149	0.764	0.916	0.84
Slc7a15	-1.11	-0.99	-1.05	1772	0.134	0.161	0.1475	0.865	0.842	0.8535
Gprasp1	-1.1	-1	-1.05	1773	0.136	0.159	0.1475	0.85	0.856	0.853
Flot1	-1.1	-1	-1.05	1774	0.136	0.159	0.1475	0.965	0.615	0.79
Dhx37	-1.07	-1.03	-1.05	1775	0.142	0.153	0.1475	0.694	0.944	0.819
Scn11a	-1.04	-1.06	-1.05	1776	0.15	0.144	0.147	0.866	0.839	0.8525
Rad50	-1.1	-1	-1.05	1777	0.135	0.158	0.1465	0.885	0.817	0.851
Lrrc45	-2.51	0.41	-1.05	1778	0.0061	0.658	0.33205	0.928	0.737	0.8325
Neurl3	-0.01	-2.09	-1.05	1779	0.495	0.0185	0.25675	0.931	0.733	0.832
Glipr2	-0.71	-1.39	-1.05	1780	0.238	0.082	0.16	0.966	0.608	0.787
Olfr361	-0.72	-1.38	-1.05	1781	0.236	0.0836	0.1598	0.703	0.942	0.8225
Nipsnap3b	-0.95	-1.15	-1.05	1782	0.172	0.125	0.1485	0.776	0.91	0.843
Hist1h4a	0.32	-2.41	-1.045	1783	0.624	0.00793	0.315965	0.952	0.662	0.807
Olfr1163	-0.22	-1.87	-1.045	1784	0.411	0.0308	0.2209	0.944	0.69	0.817
Acrv1	-1.67	-0.42	-1.045	1785	0.0479	0.338	0.19295	0.376	0.992	0.684
Anxa8	-1.59	-0.5	-1.045	1786	0.0558	0.31	0.1829	0.81	0.887	0.8485
Ttc19	-0.46	-1.63	-1.045	1787	0.322	0.0513	0.18665	0.589	0.969	0.779
Prdx3	-0.76	-1.33	-1.045	1788	0.224	0.0925	0.15825	0.776	0.907	0.8415
Ugt1a6a	-1.28	-0.81	-1.045	1789	0.0997	0.21	0.15485	0.678	0.949	0.8135
Olfr1054	-0.88	-1.21	-1.045	1790	0.19	0.113	0.1515	0.9	0.79	0.845
Spock2	-2.04	-0.04	-1.04	1791	0.0207	0.483	0.25185	0.947	0.682	0.8145
Olfr535	-0.14	-1.94	-1.04	1792	0.445	0.0261	0.23555	0.648	0.956	0.802
Syap1	-1.79	-0.29	-1.04	1793	0.0363	0.385	0.21065	0.898	0.792	0.845
Ap1g2	-0.38	-1.7	-1.04	1794	0.352	0.0441	0.19805	0.818	0.878	0.848
Ndst4	-0.42	-1.66	-1.04	1795	0.339	0.0484	0.1937	0.817	0.881	0.849
5-Mar	-1.61	-0.47	-1.04	1796	0.0535	0.318	0.18575	0.661	0.952	0.8065
Wdr20	-0.59	-1.49	-1.04	1797	0.279	0.068	0.1735	0.721	0.931	0.826
Nr2c1	-0.59	-1.49	-1.04	1798	0.279	0.0686	0.1738	0.555	0.974	0.7645
Rasef	-0.75	-1.33	-1.04	1799	0.227	0.0911	0.15905	0.773	0.909	0.841
Fam26f	-1.27	-0.81	-1.04	1800	0.102	0.208	0.155	0.798	0.895	0.8465
Rxfp4	-0.83	-1.25	-1.04	1801	0.202	0.105	0.1535	0.979	0.517	0.748
Tmem225	-0.94	-1.14	-1.04	1802	0.175	0.128	0.1515	0.964	0.615	0.7895
Flt3	-0.91	-1.17	-1.04	1803	0.182	0.122	0.152	0.825	0.872	0.8485
Mrap2	-0.9	-1.18	-1.04	1804	0.183	0.119	0.151	0.721	0.932	0.8265
Zfp831	-0.96	-1.12	-1.04	1805	0.169	0.132	0.1505	0.831	0.868	0.8495
Cacna1a	0.61	-2.68	-1.035	1806	0.728	0.00371	0.365855	0.87	0.829	0.8495
Wars2	-1.56	-0.51	-1.035	1807	0.0599	0.303	0.18145	0.272	0.996	0.634
Mrps26	-1.54	-0.53	-1.035	1808	0.0619	0.299	0.18045	0.371	0.992	0.6815
Gabrr3	-1.36	-0.71	-1.035	1809	0.0865	0.238	0.16225	0.906	0.778	0.842
Cma1	-1.31	-0.76	-1.035	1810	0.0943	0.222	0.15815	0.976	0.542	0.759
0610030E20Rik	-1.12	-0.95	-1.035	1811	0.13	0.171	0.1505	0.914	0.762	0.838
Spsb1	-1.11	-0.96	-1.035	1812	0.133	0.169	0.151	0.546	0.974	0.76
Cdk16	0.33	-2.4	-1.035	1813	0.629	0.00823	0.318615	0.938	0.701	0.8195
Cyp19a1	-1.97	-0.1	-1.035	1814	0.0244	0.458	0.2412	0.654	0.953	0.8035
Htra2	-0.12	-1.95	-1.035	1815	0.454	0.0259	0.23995	0.805	0.888	0.8465
Zfp352	-0.16	-1.91	-1.035	1816	0.438	0.0283	0.23315	0.952	0.655	0.8035
Ubtfl1	-1.75	-0.32	-1.035	1817	0.0401	0.375	0.20755	0.922	0.742	0.832
Trpc4	-1.7	-0.37	-1.035	1818	0.0448	0.355	0.1999	0.756	0.917	0.8365
Olfr273	-1.67	-0.4	-1.035	1819	0.0479	0.345	0.19645	0.867	0.831	0.849
Nr2e3	-0.4	-1.67	-1.035	1820	0.346	0.0472	0.1966	0.955	0.645	0.8
Sec1	-1.42	-0.65	-1.035	1821	0.0778	0.258	0.1679	0.96	0.625	0.7925
Sntb2	-0.69	-1.38	-1.035	1822	0.244	0.0835	0.16375	0.94	0.697	0.8185
Olfr1265	-0.86	-1.21	-1.035	1823	0.195	0.112	0.1535	0.562	0.972	0.767
Id1	-2.49	0.43	-1.03	1824	0.00632	0.666	0.33616	0.936	0.706	0.821
Grin2b	-2.12	0.06	-1.03	1825	0.0172	0.523	0.2701	0.929	0.721	0.825
Herc4	-1.89	-0.17	-1.03	1826	0.0294	0.434	0.2317	0.637	0.956	0.7965
Tas2r105	-0.16	-1.9	-1.03	1827	0.435	0.0288	0.2319	0.849	0.847	0.848
H2afx	-0.2	-1.86	-1.03	1828	0.422	0.0315	0.22675	0.797	0.89	0.8435
Erich6	-0.23	-1.83	-1.03	1829	0.409	0.0336	0.2213	0.728	0.927	0.8275
Zfp341	-1.78	-0.28	-1.03	1830	0.0378	0.39	0.2139	0.934	0.708	0.821
Eif2ak4	-0.26	-1.8	-1.03	1831	0.397	0.0358	0.2164	0.708	0.934	0.821
Bcs1l	-0.35	-1.71	-1.03	1832	0.363	0.0437	0.20335	0.603	0.964	0.7835
Iigp1	-0.46	-1.6	-1.03	1833	0.324	0.0543	0.18915	0.591	0.966	0.7785
Lgals2	-0.49	-1.57	-1.03	1834	0.311	0.0579	0.18445	0.805	0.885	0.845
Ipmk	-0.51	-1.55	-1.03	1835	0.305	0.0602	0.1826	0.738	0.922	0.83
Dll4	-1.51	-0.55	-1.03	1836	0.0658	0.292	0.1789	0.983	0.477	0.73
1700011M02Rik	-1.52	-0.54	-1.03	1837	0.0636	0.294	0.1788	0.578	0.968	0.773
Dusp14	-0.55	-1.51	-1.03	1838	0.292	0.0659	0.17895	0.971	0.566	0.7685
Phex	-1.49	-0.57	-1.03	1839	0.0679	0.283	0.17545	0.733	0.925	0.829
Amot	-1.47	-0.59	-1.03	1840	0.0712	0.279	0.1751	0.994	0.334	0.664
Dido1	-0.61	-1.45	-1.03	1841	0.272	0.0735	0.17275	0.676	0.946	0.811
Hscb	-0.62	-1.44	-1.03	1842	0.267	0.0753	0.17115	0.695	0.94	0.8175
Scn2b	-1.41	-0.65	-1.03	1843	0.0789	0.259	0.16895	0.689	0.942	0.8155
Pla2g10	-1.42	-0.64	-1.03	1844	0.0774	0.26	0.1687	0.873	0.822	0.8475
Slc39a2	-1.41	-0.65	-1.03	1845	0.079	0.258	0.1685	0.932	0.717	0.8245
Fosl2	-0.64	-1.42	-1.03	1846	0.262	0.0776	0.1698	0.923	0.74	0.8315
Cmtm1	-0.83	-1.23	-1.03	1847	0.203	0.11	0.1565	0.827	0.868	0.8475
Fam178a	-0.86	-1.2	-1.03	1848	0.195	0.115	0.155	0.921	0.741	0.831
Olfr577	-1.14	-0.92	-1.03	1849	0.127	0.178	0.1525	0.921	0.742	0.8315
Cfhr1	-1.03	-1.03	-1.03	1850	0.151	0.153	0.152	0.565	0.971	0.768
Rap1a	-0.94	-1.12	-1.03	1851	0.173	0.132	0.1525	0.962	0.61	0.786
Gtpbp10	0.38	-2.43	-1.025	1852	0.65	0.00748	0.32874	0.893	0.792	0.8425
Crk	0.07	-2.12	-1.025	1853	0.529	0.017	0.273	0.514	0.978	0.746
Mrpl33	-2.38	0.33	-1.025	1854	0.00872	0.631	0.31986	0.909	0.765	0.837
Cst13	-2.23	0.18	-1.025	1855	0.013	0.573	0.293	0.471	0.983	0.727
Arpp19	-0.04	-2.01	-1.025	1856	0.486	0.0224	0.2542	0.816	0.876	0.846
Vmn1r76	-0.06	-1.99	-1.025	1857	0.478	0.023	0.2505	0.987	0.427	0.707
Zfyve28	-1.56	-0.49	-1.025	1858	0.0589	0.312	0.18545	0.822	0.87	0.846
Prosc	-0.5	-1.55	-1.025	1859	0.308	0.0601	0.18405	0.35	0.993	0.6715
Noxa1	-1.51	-0.54	-1.025	1860	0.0658	0.294	0.1799	0.837	0.858	0.8475
Rqcd1	-1.43	-0.62	-1.025	1861	0.0757	0.267	0.17135	0.813	0.877	0.845
Olfr564	-1.41	-0.64	-1.025	1862	0.0789	0.26	0.16945	0.991	0.369	0.68
Pdzk1ip1	-1.38	-0.67	-1.025	1863	0.0838	0.252	0.1679	0.934	0.706	0.82
Capn9	-1.33	-0.72	-1.025	1864	0.0914	0.235	0.1632	0.921	0.74	0.8305
Zfp618	-0.8	-1.25	-1.025	1865	0.212	0.106	0.159	0.916	0.748	0.832
Arl4d	-1.24	-0.81	-1.025	1866	0.107	0.208	0.1575	0.692	0.94	0.816
Snapc3	-0.88	-1.17	-1.025	1867	0.191	0.122	0.1565	0.924	0.733	0.8285
Morf4l1	-0.89	-1.16	-1.025	1868	0.187	0.123	0.155	0.809	0.878	0.8435
Csn1s1	-0.9	-1.15	-1.025	1869	0.184	0.124	0.154	0.849	0.847	0.848
Egf	-0.92	-1.13	-1.025	1870	0.178	0.13	0.154	0.522	0.977	0.7495
Ttc12	-1.03	-1.02	-1.025	1871	0.151	0.153	0.152	0.836	0.859	0.8475
Zfp346	-0.98	-1.07	-1.025	1872	0.164	0.141	0.1525	0.788	0.894	0.841
Htr5b	-0.98	-1.07	-1.025	1873	0.163	0.142	0.1525	0.941	0.688	0.8145
Adprhl1	0.58	-2.62	-1.02	1874	0.718	0.00434	0.36117	0.571	0.968	0.7695
Mpdu1	-2.31	0.27	-1.02	1875	0.0105	0.606	0.30825	0.622	0.958	0.79
BC003331	-2.16	0.12	-1.02	1876	0.0156	0.548	0.2818	0.282	0.996	0.639
Olfr860	-2.11	0.07	-1.02	1877	0.0174	0.529	0.2732	0.929	0.715	0.822
Chd1l	-0.04	-2	-1.02	1878	0.484	0.0227	0.25335	0.896	0.783	0.8395
1700006E09Rik	-0.18	-1.86	-1.02	1879	0.429	0.0317	0.23035	0.984	0.452	0.718
4933415F23Rik	-0.31	-1.73	-1.02	1880	0.378	0.0416	0.2098	0.516	0.977	0.7465
Cyp2b23	-0.33	-1.71	-1.02	1881	0.372	0.0437	0.20785	0.628	0.956	0.792
Pttg1	-0.43	-1.61	-1.02	1882	0.332	0.0532	0.1926	0.81	0.876	0.843
Snapc1	-1.56	-0.48	-1.02	1883	0.0595	0.314	0.18675	0.862	0.829	0.8455
Tead4	-1.5	-0.54	-1.02	1884	0.0672	0.293	0.1801	0.835	0.857	0.846
Tbx15	-1.48	-0.56	-1.02	1885	0.0691	0.289	0.17905	0.752	0.912	0.832
Akr1c14	-1.47	-0.57	-1.02	1886	0.0706	0.285	0.1778	0.99	0.394	0.692
Taz	-0.62	-1.42	-1.02	1887	0.268	0.0778	0.1729	0.79	0.892	0.841
Gpr82	-0.68	-1.36	-1.02	1888	0.248	0.0875	0.16775	0.983	0.471	0.727
Anapc15-ps	-1.26	-0.78	-1.02	1889	0.104	0.217	0.1605	0.668	0.947	0.8075
Npr2	-0.81	-1.23	-1.02	1890	0.21	0.108	0.159	0.941	0.686	0.8135
Gbp8	-0.88	-1.16	-1.02	1891	0.19	0.124	0.157	0.852	0.838	0.845
Syce3	-1.05	-0.99	-1.02	1892	0.148	0.162	0.155	0.732	0.922	0.827
Gm13101	-1.09	-0.95	-1.02	1893	0.138	0.171	0.1545	0.931	0.711	0.821
Gm773	-0.97	-1.07	-1.02	1894	0.165	0.143	0.154	0.933	0.707	0.82
Med23	-2.79	0.76	-1.015	1895	0.00261	0.777	0.389805	0.73	0.922	0.826
Fabp2	-1.54	-0.49	-1.015	1896	0.0619	0.313	0.18745	0.342	0.993	0.6675
Zfp516	-1.33	-0.7	-1.015	1897	0.092	0.241	0.1665	0.725	0.924	0.8245
Anxa6	-0.76	-1.27	-1.015	1898	0.224	0.103	0.1635	0.776	0.897	0.8365
Il2	-0.78	-1.25	-1.015	1899	0.217	0.107	0.162	0.938	0.687	0.8125
Gm13420	-0.8	-1.23	-1.015	1900	0.211	0.109	0.16	0.789	0.891	0.84
Shroom3	-0.95	-1.08	-1.015	1901	0.172	0.141	0.1565	0.783	0.893	0.838
Ripk4	-1.06	-0.97	-1.015	1902	0.145	0.165	0.155	0.499	0.979	0.739
Prr12	-1.06	-0.97	-1.015	1903	0.144	0.166	0.155	0.997	0.223	0.61
Acaca	0.41	-2.44	-1.015	1904	0.658	0.00742	0.33271	0.923	0.729	0.826
Spns3	-2.15	0.12	-1.015	1905	0.0157	0.549	0.28235	0.856	0.834	0.845
Klra4	0	-2.03	-1.015	1906	0.501	0.0213	0.26115	0.855	0.835	0.845
Spidr	-0.05	-1.98	-1.015	1907	0.479	0.0238	0.2514	0.828	0.859	0.8435
Ang	-0.6	-1.43	-1.015	1908	0.275	0.0759	0.17545	0.521	0.976	0.7485
Pign	-1.42	-0.61	-1.015	1909	0.0773	0.271	0.17415	0.984	0.451	0.7175
Abca9	-0.61	-1.42	-1.015	1910	0.27	0.0779	0.17395	0.881	0.801	0.841
Tomm20	-1.2	-0.83	-1.015	1911	0.116	0.204	0.16	0.884	0.796	0.84
Tbc1d5	-1.18	-0.85	-1.015	1912	0.119	0.199	0.159	0.908	0.759	0.8335
Slc34a3	0.06	-2.08	-1.01	1913	0.525	0.0187	0.27185	0.718	0.925	0.8215
Usp25	0	-2.02	-1.01	1914	0.502	0.0217	0.26185	0.849	0.839	0.844
Fastk	-1.97	-0.05	-1.01	1915	0.0247	0.48	0.25235	0.844	0.843	0.8435
Pfkl	-1.84	-0.18	-1.01	1916	0.0333	0.427	0.23015	0.733	0.919	0.826
Pnisr	-1.69	-0.33	-1.01	1917	0.0454	0.373	0.2092	0.975	0.52	0.7475
Psmc5	-1.69	-0.33	-1.01	1918	0.0456	0.369	0.2073	0.893	0.783	0.838
Sec16a	-0.39	-1.63	-1.01	1919	0.348	0.0513	0.19965	0.908	0.755	0.8315
Lpar6	-1.52	-0.5	-1.01	1920	0.0641	0.31	0.18705	0.891	0.785	0.838
Lrrc49	-0.5	-1.52	-1.01	1921	0.308	0.064	0.186	0.911	0.747	0.829
A430033K04Rik	-0.58	-1.44	-1.01	1922	0.282	0.0746	0.1783	0.936	0.69	0.813
Tonsl	-0.59	-1.43	-1.01	1923	0.279	0.0759	0.17745	0.692	0.936	0.814
Brd7	-0.62	-1.4	-1.01	1924	0.267	0.081	0.174	0.862	0.824	0.843
Hdac6	-1.35	-0.67	-1.01	1925	0.0892	0.253	0.1711	0.816	0.868	0.842
G3bp2	-1.33	-0.69	-1.01	1926	0.0919	0.245	0.16845	0.967	0.573	0.77
Gm595	-1.23	-0.79	-1.01	1927	0.109	0.215	0.162	0.955	0.627	0.791
Fcmr	-1.24	-0.78	-1.01	1928	0.107	0.217	0.162	0.954	0.631	0.7925
Tnfaip6	-0.79	-1.23	-1.01	1929	0.216	0.11	0.163	0.652	0.949	0.8005
Spata21	-1.16	-0.86	-1.01	1930	0.123	0.195	0.159	0.475	0.981	0.728
Mapkapk3	-1.09	-0.93	-1.01	1931	0.138	0.176	0.157	0.877	0.805	0.841
Nbas	-0.9	-1.12	-1.01	1932	0.184	0.132	0.158	0.784	0.89	0.837
Aire	-1.03	-0.99	-1.01	1933	0.151	0.161	0.156	0.721	0.924	0.8225
Bap1	-1.01	-1.01	-1.01	1934	0.156	0.157	0.1565	0.498	0.978	0.738
Zfp296	-0.01	-2.01	-1.01	1935	0.498	0.0221	0.26005	0.502	0.978	0.74
Fam83g	-2.22	0.21	-1.005	1936	0.0131	0.583	0.29805	0.51	0.977	0.7435
Gpr22	-2.18	0.17	-1.005	1937	0.0145	0.567	0.29075	0.778	0.895	0.8365
Slc9a7	0.03	-2.04	-1.005	1938	0.51	0.0205	0.26525	0.936	0.689	0.8125
Mdh1b	-2.02	0.01	-1.005	1939	0.0215	0.506	0.26375	0.722	0.922	0.822
Poldip2	-1.11	-0.9	-1.005	1940	0.133	0.184	0.1585	0.763	0.904	0.8335
Qrich2	-0.89	-1.12	-1.005	1941	0.186	0.132	0.159	0.987	0.417	0.702
Gm43786	-2.03	0.02	-1.005	1942	0.0213	0.509	0.26515	0.898	0.77	0.834
4930432M17Rik	-0.02	-1.99	-1.005	1943	0.49	0.0235	0.25675	0.979	0.491	0.735
Gtpbp8	-0.31	-1.7	-1.005	1944	0.38	0.0447	0.21235	0.985	0.433	0.709
Blvrb	-1.52	-0.49	-1.005	1945	0.0642	0.311	0.1876	0.62	0.955	0.7875
Hc	-0.55	-1.46	-1.005	1946	0.292	0.0715	0.18175	0.708	0.928	0.818
Dapk1	-0.59	-1.42	-1.005	1947	0.278	0.078	0.178	0.979	0.494	0.7365
Vmn1r199	-0.7	-1.31	-1.005	1948	0.243	0.0951	0.16905	0.9	0.768	0.834
Gcnt7	-1.27	-0.74	-1.005	1949	0.102	0.23	0.166	0.867	0.816	0.8415
Olfr292	-1.28	-0.73	-1.005	1950	0.1	0.232	0.166	0.814	0.868	0.841
Dpy19l2	-0.71	-1.3	-1.005	1951	0.237	0.096	0.1665	0.795	0.883	0.839
Atp5g1	-0.76	-1.25	-1.005	1952	0.222	0.105	0.1635	0.829	0.855	0.842
Sema3f	-0.82	-1.19	-1.005	1953	0.205	0.117	0.161	0.49	0.98	0.735
Smad1	-1.05	-0.96	-1.005	1954	0.146	0.168	0.157	0.854	0.832	0.843
Slc6a13	-0.95	-1.06	-1.005	1955	0.171	0.145	0.158	0.757	0.905	0.831
Olfr161	0.81	-2.81	-1	1956	0.791	0.00245	0.396725	0.84	0.843	0.8415
Skp1a	-2.25	0.25	-1	1957	0.0121	0.601	0.30655	0.477	0.98	0.7285
Gdpd4	0.24	-2.24	-1	1958	0.593	0.0125	0.30275	0.887	0.785	0.836
Dbx1	0.06	-2.06	-1	1959	0.523	0.0199	0.27145	0.686	0.936	0.811
Paqr5	-1.88	-0.12	-1	1960	0.0298	0.452	0.2409	0.941	0.67	0.8055
Garnl3	-1.69	-0.31	-1	1961	0.0455	0.377	0.21125	0.954	0.623	0.7885
Ext1	-1.56	-0.44	-1	1962	0.0591	0.33	0.19455	0.407	0.988	0.6975
Eif4a1	-0.48	-1.52	-1	1963	0.314	0.064	0.189	0.849	0.833	0.841
Thy1	-0.54	-1.46	-1	1964	0.296	0.0723	0.18415	0.768	0.899	0.8335
Serpina1f	-1.45	-0.55	-1	1965	0.0729	0.29	0.18145	0.209	0.998	0.6035
Pip4k2b	-1.42	-0.58	-1	1966	0.0784	0.282	0.1802	0.97	0.548	0.759
Mpi	-0.73	-1.27	-1	1967	0.232	0.101	0.1665	0.922	0.718	0.82
E430018J23Rik	-1.21	-0.79	-1	1968	0.113	0.215	0.164	0.927	0.71	0.8185
Srpk3	-1.05	-0.95	-1	1969	0.148	0.172	0.16	0.988	0.399	0.6935
Il15	-1.03	-0.97	-1	1970	0.151	0.167	0.159	0.852	0.828	0.84
Ccl6	-0.99	-1.01	-1	1971	0.16	0.157	0.1585	0.704	0.928	0.816
Ufl1	-2.05	0.05	-1	1972	0.0201	0.519	0.26955	0.98	0.481	0.7305
Tcl1	-2.6	0.61	-0.995	1973	0.00462	0.728	0.36631	0.808	0.868	0.838
Pcbp2	-0.12	-1.87	-0.995	1974	0.451	0.0305	0.24075	0.961	0.587	0.774
4930447F04Rik	-0.87	-1.12	-0.995	1975	0.192	0.132	0.162	0.869	0.807	0.838
Cnksr2	-1.12	-0.87	-0.995	1976	0.131	0.193	0.162	0.58	0.963	0.7715
Prm3	-1.9	-0.09	-0.995	1977	0.0288	0.465	0.2469	0.565	0.966	0.7655
Ctnnbip1	-0.16	-1.83	-0.995	1978	0.435	0.0338	0.2344	0.684	0.934	0.809
Ctbp2	-0.2	-1.79	-0.995	1979	0.42	0.0366	0.2283	0.608	0.957	0.7825
Celf5	-1.77	-0.22	-0.995	1980	0.0386	0.413	0.2258	0.841	0.839	0.84
Krtap16-1	-1.71	-0.28	-0.995	1981	0.044	0.389	0.2165	0.956	0.611	0.7835
Efnb2	-0.27	-1.72	-0.995	1982	0.392	0.043	0.2175	0.637	0.949	0.793
Smc1b	-1.52	-0.47	-0.995	1983	0.0638	0.319	0.1914	0.549	0.97	0.7595
E2f8	-0.48	-1.51	-0.995	1984	0.316	0.0655	0.19075	0.882	0.79	0.836
Pgam5	-1.18	-0.81	-0.995	1985	0.118	0.21	0.164	0.874	0.8	0.837
Flnc	-1	-0.99	-0.995	1986	0.159	0.161	0.16	0.971	0.535	0.753
Rhbdd2	-2.13	0.14	-0.995	1987	0.0165	0.556	0.28625	0.983	0.444	0.7135
Pabpc4	-0.35	-1.64	-0.995	1988	0.363	0.0506	0.2068	0.936	0.681	0.8085
Pnrc2	-1.15	-0.84	-0.995	1989	0.126	0.2	0.163	0.995	0.272	0.6335
Esf1	-2.74	0.76	-0.99	1990	0.0031	0.776	0.38955	0.827	0.851	0.839
Pgp	-1.83	-0.15	-0.99	1991	0.0334	0.44	0.2367	0.927	0.701	0.814
Vcam1	-0.21	-1.77	-0.99	1992	0.419	0.0384	0.2287	0.816	0.859	0.8375
Piga	-1.7	-0.28	-0.99	1993	0.0447	0.389	0.21685	0.763	0.897	0.83
2810474O19Rik	-1.45	-0.53	-0.99	1994	0.0734	0.299	0.1862	0.997	0.224	0.6105
Mrpl21	-1.23	-0.75	-0.99	1995	0.11	0.227	0.1685	0.795	0.876	0.8355
A330017A19Rik	-0.72	-1.26	-0.99	1996	0.237	0.103	0.17	0.87	0.805	0.8375
Tcp11l2	-1.23	-0.75	-0.99	1997	0.109	0.226	0.1675	0.89	0.773	0.8315
Tox4	-0.78	-1.2	-0.99	1998	0.218	0.115	0.1665	0.804	0.869	0.8365
Gtf2ird1	-0.82	-1.16	-0.99	1999	0.205	0.124	0.1645	0.967	0.56	0.7635
[truncated: 17,465 more rows]

## Sheet: E. Essential genes
id	num	neg|score	neg|p-value	neg|fdr	neg|rank	neg|goodsgrna	neg|lfc	pos|score	pos|p-value	pos|fdr	pos|rank	pos|goodsgrna	pos|lfc
Topbp1	5	6.26e-09	2.54e-07	5.4e-05	1	5	-3.6739	1	1	1	19464	0	-3.6739
Mprip	5	8.77e-09	2.54e-07	5.4e-05	2	5	-3.4244	1	1	1	19463	0	-3.4244
Eif2b3	5	1.05e-08	2.54e-07	5.4e-05	3	5	-2.8391	1	1	1	19462	0	-2.8391
Ppan	5	1.3e-08	2.54e-07	5.4e-05	4	5	-4.0795	1	1	1	19461	0	-4.0795
Chek1	5	1.39e-08	2.54e-07	5.4e-05	5	5	-3.6391	1	1	1	19460	0	-3.6391
Aldoa	5	1.67e-08	2.54e-07	5.4e-05	6	5	-3.5335	1	1	1	19459	0	-3.5335
Actl6a	5	2.13e-08	2.54e-07	5.4e-05	7	5	-3.109	1	1	1	19458	0	-3.109
Hdac3	5	2.35e-08	2.54e-07	5.4e-05	8	5	-3.6595	1	1	1	19457	0	-3.6595
Tubb5	5	2.64e-08	2.54e-07	5.4e-05	9	5	-4.0309	1	1	1	19456	0	-4.0309
Hars	5	2.68e-08	2.54e-07	5.4e-05	10	5	-3.4342	1	1	1	19455	0	-3.4342
Rpl10	5	3.13e-08	2.54e-07	5.4e-05	11	5	-3.6608	1	1	1	19454	0	-3.6608
Tamm41	5	3.29e-08	2.54e-07	5.4e-05	12	5	-3.3422	1	1	1	19453	0	-3.3422
Dtymk	5	3.75e-08	2.54e-07	5.4e-05	13	5	-3.7255	1	1	1	19452	0	-3.7255
Gtpbp4	5	4.03e-08	2.54e-07	5.4e-05	14	5	-3.8515	1	1	1	19451	0	-3.8515
Snrpg	5	4.22e-08	2.54e-07	5.4e-05	15	5	-3.3332	1	1	1	19450	0	-3.3332
Cfap20	5	4.35e-08	2.54e-07	5.4e-05	16	5	-1.4118	1	1	1	19449	0	-1.4118
Tma16	5	4.96e-08	2.54e-07	5.4e-05	17	5	-3.7795	1	1	1	19448	0	-3.7795
Cpsf2	5	5.22e-08	2.54e-07	5.4e-05	18	5	-4.1053	1	1	1	19447	0	-4.1053
Birc5	5	5.29e-08	2.54e-07	5.4e-05	19	5	-5.022	1	1	1	19446	0	-5.022
Dnajc13	5	5.49e-08	2.54e-07	5.4e-05	20	5	-2.3437	1	1	1	19445	0	-2.3437
Thg1l	5	6.18e-08	2.54e-07	5.4e-05	21	5	-4.01	1	1	1	19444	0	-4.01
Ndrg3	5	6.67e-08	2.54e-07	5.4e-05	22	5	-2.804	1	1	1	19443	0	-2.804
Rpsa	5	6.73e-08	2.54e-07	5.4e-05	23	5	-3.9509	1	1	1	19442	0	-3.9509
Dhdds	5	6.91e-08	2.54e-07	5.4e-05	24	5	-3.9174	1	1	1	19441	0	-3.9174
Wdr12	5	7.12e-08	2.54e-07	5.4e-05	25	5	-3.1824	1	1	1	19440	0	-3.1824
Polr3h	5	7.54e-08	2.54e-07	5.4e-05	26	5	-4.2929	1	1	1	19439	0	-4.2929
Ftsj3	5	7.58e-08	2.54e-07	5.4e-05	27	5	-4.1546	1	1	1	19438	0	-4.1546
Copb2	5	7.8e-08	2.54e-07	5.4e-05	28	5	-2.3099	1	1	1	19251	0	-2.3099
Rps16	5	8.71e-08	2.54e-07	5.4e-05	29	5	-3.6168	1	1	1	19437	0	-3.6168
Zfp407	5	9.1e-08	2.54e-07	5.4e-05	30	5	-3.6415	0.99743	0.99742	1	18198	0	-3.6415
Wdr5	5	9.56e-08	2.54e-07	5.4e-05	31	5	-3.9308	1	1	1	19436	0	-3.9308
Mre11a	5	9.74e-08	2.54e-07	5.4e-05	32	5	-1.7809	1	1	1	19435	0	-1.7809
Gemin6	5	1.07e-07	2.54e-07	5.4e-05	33	5	-2.5746	1	1	1	19434	0	-2.5746
Cnot3	5	1.08e-07	2.54e-07	5.4e-05	34	5	-3.7841	1	1	1	19433	0	-3.7841
Psma6	5	1.08e-07	2.54e-07	5.4e-05	35	5	-3.9842	1	1	1	19432	0	-3.9842
Tubg1	5	1.09e-07	2.54e-07	5.4e-05	36	5	-2.6138	1	1	1	19431	0	-2.6138
Bub1b	5	1.11e-07	2.54e-07	5.4e-05	37	5	-3.3814	1	1	1	19430	0	-3.3814
Mms19	5	1.12e-07	2.54e-07	5.4e-05	38	5	-2.923	1	1	1	19429	0	-2.923
Rfc3	5	1.13e-07	2.54e-07	5.4e-05	39	5	-4.4949	1	1	1	19428	0	-4.4949
Atp2a2	5	1.19e-07	2.54e-07	5.4e-05	40	5	-3.8362	1	1	1	19427	0	-3.8362
Gfpt1	5	1.21e-07	2.54e-07	5.4e-05	41	5	-2.7699	1	1	1	19426	0	-2.7699
Srp14	5	1.21e-07	2.54e-07	5.4e-05	42	5	-1.9717	1	1	1	19425	0	-1.9717
Wdr73	5	1.24e-07	2.54e-07	5.4e-05	43	5	-2.6563	1	1	1	19424	0	-2.6563
Rpl11	5	1.27e-07	2.54e-07	5.4e-05	44	5	-3.8983	1	1	1	19423	0	-3.8983
Eif2s3x	5	1.31e-07	2.54e-07	5.4e-05	45	5	-3.6337	1	1	1	19422	0	-3.6337
Aars2	5	1.32e-07	2.54e-07	5.4e-05	46	5	-2.6922	1	1	1	19421	0	-2.6922
Nedd8	5	1.36e-07	2.54e-07	5.4e-05	47	5	-3.3224	1	1	1	19142	0	-3.3224
Esrp2	5	1.37e-07	2.54e-07	5.4e-05	48	5	-2.3231	1	1	1	19420	0	-2.3231
Psmb5	5	1.54e-07	2.54e-07	5.4e-05	49	5	-3.2606	1	1	1	19419	0	-3.2606
Mios	5	1.56e-07	2.54e-07	5.4e-05	50	5	-2.9128	1	1	1	19418	0	-2.9128
Eef2	5	1.62e-07	2.54e-07	5.4e-05	51	5	-2.6444	1	1	1	19417	0	-2.6444
Cinp	5	1.63e-07	2.54e-07	5.4e-05	52	5	-3.0238	1	1	1	19416	0	-3.0238
Eif3i	5	1.64e-07	2.54e-07	5.4e-05	53	5	-3.7051	1	1	1	19415	0	-3.7051
Magoh	5	1.76e-07	2.54e-07	5.4e-05	54	5	-2.6551	1	1	1	19414	0	-2.6551
Top3a	5	1.78e-07	2.54e-07	5.4e-05	55	5	-4.7997	0.99978	0.99979	1	18609	0	-4.7997
Pwp2	5	1.81e-07	2.54e-07	5.4e-05	56	5	-2.7448	1	1	1	19413	0	-2.7448
Tfb1m	5	1.83e-07	2.54e-07	5.4e-05	57	5	-3.0411	1	1	1	19412	0	-3.0411
Rpl13	5	1.84e-07	2.54e-07	5.4e-05	58	5	-3.5364	1	1	1	19411	0	-3.5364
Cct3	5	1.86e-07	2.54e-07	5.4e-05	59	5	-4.1609	1	1	1	19410	0	-4.1609
Anapc11	5	1.9e-07	2.54e-07	5.4e-05	60	5	-3.2262	1	1	1	19409	0	-3.2262
Samm50	5	1.95e-07	2.54e-07	5.4e-05	61	5	-2.9092	1	1	1	19408	0	-2.9092
Rngtt	5	1.97e-07	2.54e-07	5.4e-05	62	5	-4.0762	0.99935	0.99934	1	18450	0	-4.0762
Pyroxd1	5	1.98e-07	2.54e-07	5.4e-05	63	5	-3.4234	1	1	1	19407	0	-3.4234
Atad3a	5	2e-07	2.54e-07	5.4e-05	64	5	-3.3056	1	1	1	19406	0	-3.3056
Mtor	5	2.04e-07	2.54e-07	5.4e-05	65	5	-2.6281	1	1	1	19405	0	-2.6281
Asns	5	2.12e-07	2.54e-07	5.4e-05	66	5	-2.1257	1	1	1	19404	0	-2.1257
Ddx18	5	2.12e-07	2.54e-07	5.4e-05	67	5	-2.4778	1	1	1	19403	0	-2.4778
Prpf38a	5	2.16e-07	2.54e-07	5.4e-05	68	5	-3.156	1	1	1	19402	0	-3.156
Scap	5	2.21e-07	2.54e-07	5.4e-05	69	5	-4.029	1	1	1	19401	0	-4.029
Lrr1	5	2.24e-07	2.54e-07	5.4e-05	70	5	-3.4927	1	1	1	19400	0	-3.4927
Atp5b	5	2.24e-07	2.54e-07	5.4e-05	71	5	-3.4287	1	1	1	19399	0	-3.4287
Mrpl48	5	2.39e-07	2.54e-07	5.4e-05	72	5	-1.6882	1	1	1	19398	0	-1.6882
Dkc1	5	2.46e-07	2.54e-07	5.4e-05	73	5	-2.7405	1	1	1	19397	0	-2.7405
Ears2	5	2.46e-07	2.54e-07	5.4e-05	74	5	-2.3782	1	1	1	19396	0	-2.3782
Gatb	5	2.48e-07	2.54e-07	5.4e-05	75	5	-2.4537	1	1	1	19395	0	-2.4537
Hinfp	5	2.49e-07	2.54e-07	5.4e-05	76	5	-3.8563	1	1	1	19394	0	-3.8563
Elp4	5	2.59e-07	2.54e-07	5.4e-05	77	5	-2.3141	1	1	1	19393	0	-2.3141
Atp5f1	5	2.65e-07	2.54e-07	5.4e-05	78	5	-1.3466	1	1	1	19392	0	-1.3466
Yars2	5	2.65e-07	2.54e-07	5.4e-05	79	5	-4.2873	1	1	1	19391	0	-4.2873
Alg1	5	2.69e-07	2.54e-07	5.4e-05	80	5	-2.6342	1	1	1	19390	0	-2.6342
Nol11	5	2.72e-07	2.54e-07	5.4e-05	81	5	-3.0158	0.99996	0.99997	1	18863	0	-3.0158
Pgk1	5	2.72e-07	2.54e-07	5.4e-05	82	5	-2.1362	1	1	1	19389	0	-2.1362
Nus1	5	2.75e-07	2.54e-07	5.4e-05	83	5	-1.6798	1	1	1	19388	0	-1.6798
Eif6	5	2.84e-07	2.54e-07	5.4e-05	84	5	-3.8097	1	1	1	19387	0	-3.8097
Rrm1	5	2.9e-07	2.54e-07	5.4e-05	85	5	-4.1598	1	1	1	19386	0	-4.1598
Uba1	5	2.94e-07	2.54e-07	5.4e-05	86	5	-3.3629	0.99999	0.99999	1	19104	0	-3.3629
Adsl	5	2.96e-07	2.54e-07	5.4e-05	87	5	-2.3552	1	1	1	19385	0	-2.3552
Atp6v1g1	5	3.11e-07	2.54e-07	5.4e-05	88	5	-3.1606	1	1	1	19384	0	-3.1606
Phf5a	5	3.17e-07	2.54e-07	5.4e-05	89	5	-3.4177	1	1	1	19383	0	-3.4177
Smc6	5	3.19e-07	2.54e-07	5.4e-05	90	5	-2.1099	1	1	1	19382	0	-2.1099
Rangap1	5	3.2e-07	2.54e-07	5.4e-05	91	5	-3.7107	1	1	1	19381	0	-3.7107
Rps14	5	3.4e-07	7.63e-07	0.000136	92	5	-3.7865	1	1	1	19380	0	-3.7865
Arf4	5	3.5e-07	7.63e-07	0.000136	93	5	-2.8633	1	1	1	19379	0	-2.8633
Polg2	5	3.5e-07	7.63e-07	0.000136	94	5	-3.2444	1	1	1	19378	0	-3.2444
C130026I21Rik	5	3.73e-07	7.63e-07	0.000136	95	5	-2.4526	1	1	1	19377	0	-2.4526
Eef1a1	4	3.74e-07	1.78e-06	0.000225	96	4	-4.426	1	1	1	19376	0	-4.426
Ppil4	5	3.75e-07	7.63e-07	0.000136	97	5	-2.3678	1	1	1	19375	0	-2.3678
Sacm1l	5	3.77e-07	7.63e-07	0.000136	98	5	-3.654	1	1	1	19374	0	-3.654
Gnb2l1	5	3.79e-07	7.63e-07	0.000136	99	5	-4.2473	1	1	1	19373	0	-4.2473
Arpc4	5	3.8e-07	7.63e-07	0.000136	100	5	-2.9888	1	1	1	19372	0	-2.9888
Rpl10a	5	3.89e-07	7.63e-07	0.000136	101	5	-3.625	0.99947	0.99945	1	18477	0	-3.625
Gnl3	5	3.9e-07	7.63e-07	0.000136	102	5	-2.519	1	1	1	19371	0	-2.519
Pot1a	5	3.92e-07	7.63e-07	0.000136	103	5	-2.1087	0.99991	0.99992	1	18746	0	-2.1087
Prune	5	3.94e-07	7.63e-07	0.000136	104	5	-1.976	1	1	1	19370	0	-1.976
Lsm7	5	4.16e-07	7.63e-07	0.000136	105	5	-2.6921	1	1	1	19369	0	-2.6921
Ar	5	4.5e-07	7.63e-07	0.000136	106	5	-6.2177	1	1	1	19368	0	-6.2177
Hsd17b10	5	4.52e-07	7.63e-07	0.000136	107	5	-2.3791	1	1	1	19367	0	-2.3791
Rpl4	5	4.6e-07	7.63e-07	0.000136	108	5	-4.0875	1	1	1	19366	0	-4.0875
Pars2	5	4.67e-07	7.63e-07	0.000136	109	5	-3.4695	1	1	1	19365	0	-3.4695
Naa20	5	4.79e-07	7.63e-07	0.000136	110	5	-3.3729	1	1	1	19364	0	-3.3729
Spc24	5	4.84e-07	1.02e-06	0.000178	111	5	-3.7331	1	1	1	19363	0	-3.7331
Dctn6	5	4.86e-07	1.27e-06	0.000178	112	5	-2.4127	1	1	1	19362	0	-2.4127
Dbr1	5	4.95e-07	1.27e-06	0.000178	113	5	-5.3507	1	1	1	19361	0	-5.3507
Rps11	4	4.96e-07	2.29e-06	0.000248	114	4	-4.6078	1	1	1	19360	0	-4.6078
Paics	5	4.98e-07	1.27e-06	0.000178	115	5	-3.1717	1	1	1	19359	0	-3.1717
Rad1	5	4.98e-07	1.27e-06	0.000178	116	5	-1.9354	1	1	1	19358	0	-1.9354
Cenpn	5	5e-07	1.27e-06	0.000178	117	5	-2.1511	0.99999	0.99999	1	19000	0	-2.1511
Psma3	5	5.11e-07	1.27e-06	0.000178	118	5	-3.3515	1	1	1	19357	0	-3.3515
Trmt10c	5	5.11e-07	1.27e-06	0.000178	119	5	-2.6859	1	1	1	19356	0	-2.6859
Eda2r	5	5.13e-07	1.27e-06	0.000178	120	5	-4.5497	1	1	1	19355	0	-4.5497
Snrpd1	5	5.24e-07	1.27e-06	0.000178	121	5	-2.8161	1	1	1	19354	0	-2.8161
Pfn1	5	5.28e-07	1.27e-06	0.000178	122	5	-5.1421	1	1	1	19353	0	-5.1421
Cox16	5	5.33e-07	1.27e-06	0.000178	123	5	-2.2303	1	1	1	19352	0	-2.2303
Ncbp1	5	5.46e-07	1.27e-06	0.000178	124	5	-2.4646	1	1	1	19351	0	-2.4646
Smc1a	5	5.5e-07	1.27e-06	0.000178	125	5	-2.4771	1	1	1	19350	0	-2.4771
Rprd1b	5	5.54e-07	1.27e-06	0.000178	126	5	-1.9819	1	1	1	19349	0	-1.9819
Ufd1l	5	5.64e-07	1.27e-06	0.000178	127	5	-3.7001	1	1	1	19348	0	-3.7001
Rps19	4	5.72e-07	2.29e-06	0.000248	128	4	-3.2248	1	1	1	19347	0	-3.2248
Haus5	5	5.75e-07	1.27e-06	0.000178	129	5	-2.7562	1	1	1	19346	0	-2.7562
Rfk	5	5.79e-07	1.27e-06	0.000178	130	5	-2.0224	1	1	1	19345	0	-2.0224
Rac1	5	5.82e-07	1.27e-06	0.000178	131	5	-3.4373	1	1	1	19344	0	-3.4373
Smu1	5	5.84e-07	1.27e-06	0.000178	132	5	-4.0727	1	1	1	19343	0	-4.0727
Rbx1	5	5.92e-07	1.27e-06	0.000178	133	5	-3.8676	1	1	1	19342	0	-3.8676
Actr10	5	6.02e-07	1.27e-06	0.000178	134	5	-3.1975	1	1	1	19341	0	-3.1975
Isy1	5	6.09e-07	1.27e-06	0.000178	135	5	-1.7929	1	1	1	19340	0	-1.7929
Banf1	5	6.14e-07	1.27e-06	0.000178	136	5	-5.2084	1	1	1	19339	0	-5.2084
Nle1	5	6.24e-07	1.27e-06	0.000178	137	5	-4.2408	1	1	1	19338	0	-4.2408
Ddb1	5	6.34e-07	1.27e-06	0.000178	138	5	-1.825	1	1	1	19337	0	-1.825
Rps3	5	6.35e-07	1.27e-06	0.000178	139	5	-5.0644	1	1	1	19336	0	-5.0644
Ube2i	5	6.45e-07	1.27e-06	0.000178	140	5	-3.8439	1	1	1	19335	0	-3.8439
Trappc1	5	6.48e-07	1.27e-06	0.000178	141	5	-2.5771	1	1	1	19334	0	-2.5771
Actb	5	6.52e-07	1.27e-06	0.000178	142	5	-1.9054	1	1	1	19333	0	-1.9054
Qrsl1	5	6.56e-07	1.78e-06	0.000225	143	5	-2.1814	1	1	1	19288	0	-2.1814
Arl2	5	6.67e-07	1.78e-06	0.000225	144	5	-2.9578	1	1	1	19332	0	-2.9578
Sp1	5	6.72e-07	1.78e-06	0.000225	145	5	-1.4189	1	1	1	19331	0	-1.4189
Ddx10	5	6.85e-07	1.78e-06	0.000225	146	5	-2.5092	1	1	1	19330	0	-2.5092
Anapc1	5	6.95e-07	1.78e-06	0.000225	147	5	-2.5692	1	1	1	19329	0	-2.5692
Iscu	5	7.19e-07	1.78e-06	0.000225	148	5	-2.4076	1	1	1	19328	0	-2.4076
Ran	5	7.21e-07	1.78e-06	0.000225	149	5	-3.3428	1	1	1	19327	0	-3.3428
Mrpl20	5	7.23e-07	1.78e-06	0.000225	150	5	-2.6668	1	1	1	19326	0	-2.6668
Ecd	5	7.32e-07	1.78e-06	0.000225	151	5	-2.2635	1	1	1	19325	0	-2.2635
Exosc9	5	7.38e-07	1.78e-06	0.000225	152	5	-2.0805	1	1	1	19324	0	-2.0805
Psmb4	5	7.41e-07	1.78e-06	0.000225	153	5	-3.3087	1	1	1	19323	0	-3.3087
Naca	5	7.43e-07	1.78e-06	0.000225	154	5	-3.8578	1	1	1	19322	0	-3.8578
Etf1	5	7.55e-07	1.78e-06	0.000225	155	5	-3.2744	1	1	1	19321	0	-3.2744
Gm14496	5	7.6e-07	1.78e-06	0.000225	156	5	-1.1649	1	1	1	19320	0	-1.1649
Psmb6	5	7.79e-07	2.29e-06	0.000248	157	5	-3.5127	1	1	1	19319	0	-3.5127
Pgd	5	7.8e-07	2.29e-06	0.000248	158	5	-2.1783	1	1	1	19318	0	-2.1783
Eftud1	5	7.83e-07	2.29e-06	0.000248	159	5	-1.7697	1	1	1	19165	0	-1.7697
Mrpl12	5	7.85e-07	2.29e-06	0.000248	160	5	-2.6483	1	1	1	19317	0	-2.6483
Exosc5	5	7.94e-07	2.29e-06	0.000248	161	5	-3.3239	1	1	1	19316	0	-3.3239
Numa1	5	8.04e-07	2.29e-06	0.000248	162	5	-2.4946	1	1	1	19315	0	-2.4946
Nup93	5	8.08e-07	2.29e-06	0.000248	163	5	-1.72	1	1	1	19314	0	-1.72
Gnl2	5	8.31e-07	2.29e-06	0.000248	164	5	-2.3782	1	1	1	19313	0	-2.3782
Tsg101	5	8.33e-07	2.29e-06	0.000248	165	5	-3.4153	1	1	1	19312	0	-3.4153
Cdk9	5	8.34e-07	2.29e-06	0.000248	166	5	-2.7996	1	1	1	19311	0	-2.7996
Copa	5	8.42e-07	2.29e-06	0.000248	167	5	-2.6715	1	1	1	19310	0	-2.6715
Tcp1	5	8.44e-07	2.29e-06	0.000248	168	5	-4.0353	1	1	1	19309	0	-4.0353
Opa3	5	8.48e-07	2.29e-06	0.000248	169	5	-1.367	1	1	1	19308	0	-1.367
Vcp	5	8.53e-07	2.29e-06	0.000248	170	5	-3.6208	1	1	1	19307	0	-3.6208
Pcna	5	8.54e-07	2.29e-06	0.000248	171	5	-4.3735	1	1	1	19306	0	-4.3735
Ncbp2	5	8.58e-07	2.29e-06	0.000248	172	5	-3.2829	1	1	1	19305	0	-3.2829
Wdr74	5	8.6e-07	2.29e-06	0.000248	173	5	-1.849	1	1	1	19304	0	-1.849
Nup160	5	8.63e-07	2.29e-06	0.000248	174	5	-3.2466	1	1	1	19303	0	-3.2466
Eif3m	5	8.64e-07	2.29e-06	0.000248	175	5	-2.7948	1	1	1	19302	0	-2.7948
Mettl16	5	8.68e-07	2.29e-06	0.000248	176	5	-3.5362	1	1	1	19301	0	-3.5362
Hnrnpl	5	8.69e-07	2.29e-06	0.000248	177	5	-2.9171	1	1	1	19300	0	-2.9171
Ggps1	5	8.76e-07	2.29e-06	0.000248	178	5	-3.1154	0.99998	0.99998	1	18957	0	-3.1154
Gpn1	5	8.89e-07	2.29e-06	0.000248	179	5	-3.4146	1	1	1	19299	0	-3.4146
Gins4	5	8.92e-07	2.29e-06	0.000248	180	5	-2.0548	1	1	1	19298	0	-2.0548
Cse1l	5	9.23e-07	2.8e-06	0.00025	181	5	-3.5929	1	1	1	19297	0	-3.5929
Ten1	5	9.25e-07	2.8e-06	0.00025	182	5	-1.6103	1	1	1	19296	0	-1.6103
Psmb7	5	9.37e-07	2.8e-06	0.00025	183	5	-4.3049	1	1	1	19295	0	-4.3049
Cdc45	5	9.38e-07	2.8e-06	0.00025	184	5	-2.8526	1	1	1	19294	0	-2.8526
Actr2	5	9.55e-07	2.8e-06	0.00025	185	5	-2.6865	1	1	1	19293	0	-2.6865
Wars2	5	9.89e-07	2.8e-06	0.00025	186	5	-3.2247	1	1	1	19292	0	-3.2247
Ppp4c	5	9.93e-07	2.8e-06	0.00025	187	5	-3.9427	1	1	1	19291	0	-3.9427
N6amt1	5	1e-06	2.8e-06	0.00025	188	5	-2.7773	1	1	1	19182	0	-2.7773
U2af1	5	1.01e-06	2.8e-06	0.00025	189	5	-4.5143	1	1	1	19290	0	-4.5143
Igbp1	5	1.03e-06	2.8e-06	0.00025	190	5	-2.1312	1	1	1	19289	0	-2.1312
Psmg4	5	1.03e-06	2.8e-06	0.00025	191	5	-2.4868	1	1	1	19201	0	-2.4868
Aars	5	1.05e-06	2.8e-06	0.00025	192	5	-1.949	1	1	1	19287	0	-1.949
Nup205	5	1.05e-06	2.8e-06	0.00025	193	5	-2.5931	1	1	1	19286	0	-2.5931
Eif3a	5	1.05e-06	2.8e-06	0.00025	194	5	-2.0262	1	1	1	19285	0	-2.0262
Eif3d	5	1.05e-06	2.8e-06	0.00025	195	5	-2.1083	1	1	1	19284	0	-2.1083
Mars2	5	1.05e-06	2.8e-06	0.00025	196	5	-2.8398	1	1	1	19283	0	-2.8398
Mocs3	5	1.08e-06	2.8e-06	0.00025	197	5	-4.3966	1	1	1	19282	0	-4.3966
Wdr75	5	1.08e-06	2.8e-06	0.00025	198	5	-3.2294	0.99999	0.99999	1	19080	0	-3.2294
Dctn5	5	1.08e-06	2.8e-06	0.00025	199	5	-3.494	1	1	1	19281	0	-3.494
Gtf2a2	5	1.09e-06	2.8e-06	0.00025	200	5	-3.4178	1	1	1	19280	0	-3.4178
Pcid2	5	1.1e-06	2.8e-06	0.00025	201	5	-2.8673	1	1	1	19279	0	-2.8673
Qars	5	1.1e-06	2.8e-06	0.00025	202	5	-3.592	1	1	1	19278	0	-3.592
Ccdc84	5	1.1e-06	2.8e-06	0.00025	203	5	-1.3842	1	1	1	19277	0	-1.3842
Gmppb	5	1.1e-06	2.8e-06	0.00025	204	5	-3.006	1	1	1	19276	0	-3.006
Ddx55	5	1.11e-06	2.8e-06	0.00025	205	5	-3.4752	0.99995	0.99996	1	18833	0	-3.4752
Prpf38b	5	1.11e-06	2.8e-06	0.00025	206	5	-3.7433	1	1	1	19275	0	-3.7433
Actr3	5	1.12e-06	2.8e-06	0.00025	207	5	-2.2992	1	1	1	19274	0	-2.2992
Hmgcs1	5	1.13e-06	2.8e-06	0.00025	208	5	-3.2666	1	1	1	19273	0	-3.2666
Orc1	5	1.14e-06	2.8e-06	0.00025	209	5	-2.1235	1	1	1	19272	0	-2.1235
Bcs1l	5	1.14e-06	2.8e-06	0.00025	210	5	-3.351	1	1	1	19271	0	-3.351
Prelid1	5	1.16e-06	2.8e-06	0.00025	211	5	-3.5657	1	1	1	19270	0	-3.5657
Skiv2l2	5	1.16e-06	2.8e-06	0.00025	212	5	-1.6613	1	1	1	19269	0	-1.6613
Ubtf	5	1.16e-06	2.8e-06	0.00025	213	5	-3.5392	0.99996	0.99996	1	18844	0	-3.5392
Exosc8	5	1.17e-06	2.8e-06	0.00025	214	5	-2.4364	1	1	1	19268	0	-2.4364
Crnkl1	5	1.18e-06	2.8e-06	0.00025	215	5	-2.4626	1	1	1	19267	0	-2.4626
Cox6c	5	1.19e-06	2.8e-06	0.00025	216	5	-2.1685	1	1	1	19266	0	-2.1685
Nudt21	5	1.2e-06	2.8e-06	0.00025	217	5	-3.6804	1	1	1	19265	0	-3.6804
Mvd	5	1.21e-06	2.8e-06	0.00025	218	5	-2.6114	1	1	1	19264	0	-2.6114
Letm1	5	1.21e-06	3.05e-06	0.000271	219	5	-3.5662	1	1	1	19263	0	-3.5662
Mars	5	1.22e-06	3.31e-06	0.000274	220	5	-2.9469	0.99997	0.99997	1	18880	0	-2.9469
Arcn1	5	1.22e-06	3.31e-06	0.000274	221	5	-3.0867	1	1	1	19262	0	-3.0867
Cct4	5	1.22e-06	3.31e-06	0.000274	222	5	-3.7063	1	1	1	19261	0	-3.7063
Pole2	5	1.24e-06	3.31e-06	0.000274	223	5	-3.7209	1	1	1	19260	0	-3.7209
Rpl28	5	1.25e-06	3.31e-06	0.000274	224	5	-2.5058	1	1	1	19259	0	-2.5058
Mrto4	5	1.27e-06	3.31e-06	0.000274	225	5	-3.317	1	1	1	19258	0	-3.317
Mrpl43	5	1.27e-06	3.31e-06	0.000274	226	5	-1.8442	1	1	1	19257	0	-1.8442
Supt4a	5	1.27e-06	3.31e-06	0.000274	227	5	-1.3143	1	1	1	19256	0	-1.3143
Exosc3	5	1.31e-06	3.31e-06	0.000274	228	5	-1.6155	1	1	1	19255	0	-1.6155
Pold2	5	1.31e-06	3.31e-06	0.000274	229	5	-1.7572	1	1	1	19254	0	-1.7572
Sod1	5	1.34e-06	3.31e-06	0.000274	230	5	-3.9763	1	1	1	19253	0	-3.9763
Nae1	5	1.36e-06	3.31e-06	0.000274	231	5	-2.4531	1	1	1	19252	0	-2.4531
Mlst8	5	1.37e-06	3.31e-06	0.000274	232	5	-2.0949	1	1	1	19250	0	-2.0949
Ruvbl2	5	1.39e-06	3.31e-06	0.000274	233	5	-3.7136	1	1	1	19249	0	-3.7136
Copz1	5	1.39e-06	3.31e-06	0.000274	234	5	-3.6795	1	1	1	19248	0	-3.6795
Ercc2	5	1.4e-06	3.31e-06	0.000274	235	5	-2.257	1	1	1	19247	0	-2.257
Hus1	5	1.4e-06	3.82e-06	0.000308	236	5	-1.619	1	1	1	19246	0	-1.619
Oip5	5	1.41e-06	3.82e-06	0.000308	237	5	-3.9818	1	1	1	19245	0	-3.9818
Rfc2	5	1.41e-06	3.82e-06	0.000308	238	5	-3.2093	1	1	1	19244	0	-3.2093
Pold3	5	1.42e-06	3.82e-06	0.000308	239	5	-2.804	1	1	1	19243	0	-2.804
Cenpm	5	1.42e-06	3.82e-06	0.000308	240	5	-3.2191	1	1	1	19242	0	-3.2191
Ppp2r4	5	1.43e-06	3.82e-06	0.000308	241	5	-2.2591	1	1	1	19241	0	-2.2591
Fam96b	5	1.44e-06	4.32e-06	0.000345	242	5	-3.9738	1	1	1	19240	0	-3.9738
Cct5	5	1.44e-06	4.32e-06	0.000345	243	5	-2.869	1	1	1	19239	0	-2.869
Napa	5	1.44e-06	4.32e-06	0.000345	244	5	-3.2106	1	1	1	19238	0	-3.2106
Alg2	5	1.47e-06	4.83e-06	0.000382	245	5	-3.2821	1	0.99999	1	19110	0	-3.2821
Cpsf3l	5	1.48e-06	4.83e-06	0.000382	246	5	-2.481	1	1	1	19237	0	-2.481
Psmd6	5	1.49e-06	5.09e-06	0.000401	247	5	-2.4751	1	1	1	19236	0	-2.4751
Psmb1	5	1.49e-06	5.34e-06	0.000411	248	5	-2.6588	1	1	1	19235	0	-2.6588
Mvk	5	1.5e-06	5.34e-06	0.000411	249	5	-3.9265	0.99677	0.99675	1	18152	0	-3.9265
Sf3a2	5	1.5e-06	5.34e-06	0.000411	250	5	-3.4677	1	1	1	19160	0	-3.4677
Clp1	5	1.51e-06	5.34e-06	0.000411	251	5	-4.014	1	1	1	19234	0	-4.014
Slc25a3	5	1.52e-06	5.34e-06	0.000411	252	5	-2.947	1	1	1	19233	0	-2.947
Bora	5	1.57e-06	5.34e-06	0.000411	253	5	-1.8201	1	1	1	19232	0	-1.8201
Nip7	5	1.59e-06	5.85e-06	0.000436	254	5	-3.0141	1	1	1	19231	0	-3.0141
Cct8	5	1.6e-06	5.85e-06	0.000436	255	5	-3.6298	1	1	1	19230	0	-3.6298
Carm1	5	1.6e-06	5.85e-06	0.000436	256	5	-1.3029	1	1	1	19229	0	-1.3029
Nars2	5	1.61e-06	5.85e-06	0.000436	257	5	-3.2476	1	1	1	19228	0	-3.2476
Urod	5	1.65e-06	5.85e-06	0.000436	258	5	-2.0699	1	1	1	19227	0	-2.0699
Tnpo1	5	1.67e-06	5.85e-06	0.000436	259	5	-2.1371	1	1	1	19226	0	-2.1371
Phb2	5	1.72e-06	5.85e-06	0.000436	260	5	-4.5078	1	1	1	19225	0	-4.5078
Polg	5	1.72e-06	5.85e-06	0.000436	261	5	-1.7322	1	1	1	19224	0	-1.7322
Umps	5	1.74e-06	6.36e-06	0.000452	262	5	-2.0321	1	1	1	19223	0	-2.0321
Naa15	5	1.74e-06	6.36e-06	0.000452	263	5	-3.7806	1	1	1	19222	0	-3.7806
Nop2	5	1.76e-06	6.36e-06	0.000452	264	5	-1.9353	1	1	1	19221	0	-1.9353
Atp6v0c	5	1.78e-06	6.36e-06	0.000452	265	5	-3.8458	1	1	1	19220	0	-3.8458
Txnl4a	5	1.8e-06	6.36e-06	0.000452	266	5	-3.4395	1	1	1	19219	0	-3.4395
Wrb	5	1.81e-06	6.36e-06	0.000452	267	5	-1.4913	1	1	1	19218	0	-1.4913
Heatr1	5	1.83e-06	6.36e-06	0.000452	268	5	-3.2206	1	1	1	19217	0	-3.2206
Cct2	5	1.86e-06	6.36e-06	0.000452	269	5	-3.053	1	1	1	19216	0	-3.053
Uhrf1	5	1.88e-06	6.36e-06	0.000452	270	5	-1.7255	1	1	1	19215	0	-1.7255
Isg20l2	5	1.88e-06	6.36e-06	0.000452	271	5	-3.883	1	1	1	19214	0	-3.883
Cap1	5	1.9e-06	6.36e-06	0.000452	272	5	-2.71	1	1	1	19213	0	-2.71
Polr2l	5	2.05e-06	6.36e-06	0.000452	273	5	-4.8256	1	1	1	19212	0	-4.8256
Terf2	5	2.05e-06	6.36e-06	0.000452	274	5	-2.6887	0.99998	0.99998	1	18934	0	-2.6887
Bud31	5	2.06e-06	6.87e-06	0.000471	275	5	-2.3808	1	1	1	19211	0	-2.3808
Mrps21	5	2.06e-06	6.87e-06	0.000471	276	5	-1.8611	1	1	1	19210	0	-1.8611
Eif3f	5	2.08e-06	6.87e-06	0.000471	277	5	-2.8582	1	1	1	19209	0	-2.8582
Exosc2	5	2.11e-06	6.87e-06	0.000471	278	5	-5.2842	1	1	1	19208	0	-5.2842
Scd2	5	2.22e-06	6.87e-06	0.000471	279	5	-3.9369	1	1	1	19207	0	-3.9369
Hars2	5	2.23e-06	6.87e-06	0.000471	280	5	-2.1406	1	1	1	19206	0	-2.1406
Utp15	5	2.26e-06	6.87e-06	0.000471	281	5	-3.2717	1	1	1	19205	0	-3.2717
Cirh1a	5	2.27e-06	6.87e-06	0.000471	282	5	-3.8252	1	1	1	19204	0	-3.8252
Gins3	5	2.27e-06	6.87e-06	0.000471	283	5	-2.4695	1	1	1	19203	0	-2.4695
Dars2	5	2.28e-06	6.87e-06	0.000471	284	5	-3.2481	1	1	1	19202	0	-3.2481
Ruvbl1	5	2.3e-06	7.38e-06	0.000504	285	5	-3.233	1	1	1	19200	0	-3.233
Ndc80	5	2.31e-06	7.88e-06	0.000529	286	5	-2.8908	1	1	1	19199	0	-2.8908
Pnpt1	5	2.31e-06	7.88e-06	0.000529	287	5	-3.1117	1	1	1	19198	0	-3.1117
Mettl14	5	2.34e-06	7.88e-06	0.000529	288	5	-2.0702	1	1	1	19197	0	-2.0702
Hyou1	5	2.34e-06	7.88e-06	0.000529	289	5	-1.2976	1	1	1	19196	0	-1.2976
Rfc5	5	2.35e-06	7.88e-06	0.000529	290	5	-3.4079	1	1	1	19195	0	-3.4079
Mtch2	5	2.36e-06	8.39e-06	0.000559	291	5	-2.6703	1	1	1	19194	0	-2.6703
Psma2	5	2.38e-06	8.39e-06	0.000559	292	5	-3.3708	1	1	1	19193	0	-3.3708
Ssu72	5	2.38e-06	8.65e-06	0.000574	293	5	-4.3699	1	1	1	19192	0	-4.3699
Ncapd2	5	2.44e-06	1.04e-05	0.000668	294	5	-2.7324	1	1	1	19191	0	-2.7324
Tsr2	5	2.45e-06	1.04e-05	0.000668	295	5	-2.6662	0.99999	0.99999	1	19071	0	-2.6662
Mybbp1a	5	2.45e-06	1.04e-05	0.000668	296	5	-2.1368	1	1	1	19190	0	-2.1368
Tango6	5	2.47e-06	1.04e-05	0.000668	297	5	-1.2163	1	1	1	19189	0	-1.2163
Exosc7	5	2.49e-06	1.04e-05	0.000668	298	5	-3.2156	1	1	1	19188	0	-3.2156
Tomm22	5	2.51e-06	1.04e-05	0.000668	299	5	-2.5579	1	1	1	19187	0	-2.5579
Duxf3	5	2.51e-06	1.04e-05	0.000668	300	5	-1.5386	1	1	1	19186	0	-1.5386
Smc2	5	2.52e-06	1.04e-05	0.000668	301	4	-3.3183	0.90784	0.92403	1	16324	1	-3.3183
Yeats4	5	2.55e-06	1.04e-05	0.000668	302	5	-2.3163	1	1	1	19185	0	-2.3163
Azin1	5	2.58e-06	1.09e-05	0.000696	303	5	-1.7001	1	1	1	19184	0	-1.7001
Eif2b1	5	2.63e-06	1.09e-05	0.000696	304	5	-2.4237	1	1	1	19183	0	-2.4237
Krr1	5	2.72e-06	1.14e-05	0.000723	305	5	-3.9795	1	1	1	19181	0	-3.9795
Preb	5	2.75e-06	1.14e-05	0.000723	306	5	-2.0575	1	1	1	19180	0	-2.0575
Ppcs	5	2.81e-06	1.2e-05	0.000748	307	5	-1.6033	1	1	1	19179	0	-1.6033
Psmd11	5	2.84e-06	1.2e-05	0.000748	308	5	-1.5203	1	1	1	19178	0	-1.5203
Hnrnpk	5	2.89e-06	1.25e-05	0.00077	309	5	-2.7715	1	1	1	19177	0	-2.7715
Brd2	5	2.9e-06	1.25e-05	0.00077	310	5	-1.0761	1	1	1	19176	0	-1.0761
Rbbp5	5	2.9e-06	1.25e-05	0.00077	311	5	-2.4942	1	1	1	19175	0	-2.4942
Prc1	5	2.93e-06	1.25e-05	0.00077	312	5	-2.6075	1	1	1	19174	0	-2.6075
Cdc20	5	2.95e-06	1.3e-05	0.000789	313	5	-0.98155	1	1	1	19173	0	-0.98155
Rpl35a	3	2.97e-06	9.92e-06	0.000657	314	3	-3.2101	1	1	1	19172	0	-3.2101
Snrpd3	5	2.97e-06	1.3e-05	0.000789	315	5	-3.3323	1	1	1	19171	0	-3.3323
Mms22l	5	2.98e-06	1.3e-05	0.000789	316	5	-1.8392	1	1	1	19170	0	-1.8392
Cdk13	5	3e-06	1.3e-05	0.000789	317	5	-2.5425	1	1	1	19169	0	-2.5425
Cdc73	5	3.01e-06	1.3e-05	0.000789	318	5	-1.8449	1	1	1	19168	0	-1.8449
Snapc3	5	3.03e-06	1.35e-05	0.000802	319	5	-1.9725	1	1	1	19167	0	-1.9725
Pafah1b1	5	3.05e-06	1.35e-05	0.000802	320	5	-3.4434	0.99988	0.99988	1	18699	0	-3.4434
Timm17a	5	3.07e-06	1.35e-05	0.000802	321	5	-2.8669	1	1	1	19166	0	-2.8669
Nol10	5	3.09e-06	1.35e-05	0.000802	322	5	-3.6564	1	1	1	19164	0	-3.6564
Amd1	4	3.17e-06	1.2e-05	0.000748	323	4	-3.1376	1	1	1	19163	0	-3.1376
Jak2	5	3.22e-06	1.35e-05	0.000802	324	5	-1.2646	1	1	1	19162	0	-1.2646
Pik3ca	5	3.24e-06	1.35e-05	0.000802	325	5	-1.6946	1	1	1	19161	0	-1.6946
Cenpp	5	3.25e-06	1.35e-05	0.000802	326	5	-1.5156	1	1	1	19159	0	-1.5156
Srbd1	5	3.29e-06	1.4e-05	0.000806	327	5	-2.6707	1	1	1	19158	0	-2.6707
Xab2	5	3.3e-06	1.4e-05	0.000806	328	5	-2.6409	0.99967	0.99967	1	18561	0	-2.6409
Xrn2	5	3.3e-06	1.4e-05	0.000806	329	5	-4.0676	1	1	1	19157	0	-4.0676
Pam16	3	3.31e-06	1.04e-05	0.000668	330	3	-4.0307	1	1	1	19156	0	-4.0307
Imp3	5	3.31e-06	1.4e-05	0.000806	331	5	-3.6235	1	1	1	19155	0	-3.6235
Wdr33	5	3.32e-06	1.4e-05	0.000806	332	5	-2.8943	0.99985	0.99986	1	18669	0	-2.8943
Rbbp6	5	3.36e-06	1.4e-05	0.000806	333	5	-2.5543	1	1	1	19154	0	-2.5543
Ppp1r8	5	3.37e-06	1.4e-05	0.000806	334	5	-3.3691	1	1	1	19153	0	-3.3691
Deb1	5	3.45e-06	1.4e-05	0.000806	335	5	-2.4257	0.99999	0.99999	1	19030	0	-2.4257
Trmt6	5	3.46e-06	1.4e-05	0.000806	336	5	-2.8364	1	1	1	19152	0	-2.8364
Eif5a	5	3.5e-06	1.4e-05	0.000806	337	5	-2.5505	1	1	1	19151	0	-2.5505
Cdk1	5	3.5e-06	1.4e-05	0.000806	338	5	-2.538	1	1	1	19150	0	-2.538
Polr3k	5	3.57e-06	1.45e-05	0.000823	339	5	-1.6268	1	1	1	19149	0	-1.6268
Rpp40	5	3.59e-06	1.45e-05	0.000823	340	5	-1.9081	1	1	1	19148	0	-1.9081
Rpl7a	5	3.6e-06	1.45e-05	0.000823	341	5	-3.2034	0.99998	0.99998	1	18941	0	-3.2034
Prim1	5	3.61e-06	1.45e-05	0.000823	342	5	-3.1484	1	1	1	19147	0	-3.1484
Chp1	5	3.62e-06	1.45e-05	0.000823	343	5	-1.705	1	1	1	19146	0	-1.705
Iars	5	3.66e-06	1.5e-05	0.000839	344	5	-3.1196	1	1	1	19145	0	-3.1196
Bms1	5	3.67e-06	1.5e-05	0.000839	345	5	-1.8149	1	1	1	19144	0	-1.8149
Eif5	5	3.67e-06	1.5e-05	0.000839	346	5	-3.4428	1	1	1	19129	0	-3.4428
Nup43	5	3.67e-06	1.5e-05	0.000839	347	5	-4.1543	1	1	1	19143	0	-4.1543
Rad51	5	3.69e-06	1.55e-05	0.000863	348	5	-2.5937	0.99415	0.99415	1	17982	0	-2.5937
Ppat	5	3.69e-06	1.55e-05	0.000863	349	5	-2.5213	0.99999	0.99999	1	19087	0	-2.5213
Ddx1	5	3.76e-06	1.6e-05	0.000884	350	5	-2.8904	1	1	1	19141	0	-2.8904
Nup107	5	3.77e-06	1.6e-05	0.000884	351	5	-1.9454	1	1	1	19140	0	-1.9454
Mcrs1	5	3.81e-06	1.6e-05	0.000884	352	5	-1.7302	1	1	1	19139	0	-1.7302
Trappc5	5	3.83e-06	1.65e-05	0.000896	353	4	-2.7766	0.97107	0.97115	1	17297	0	-2.7766
Psma4	5	3.85e-06	1.65e-05	0.000896	354	4	-3.3887	0.40628	0.6332	1	11511	1	-3.3887
Nat10	5	3.87e-06	1.65e-05	0.000896	355	5	-2.4532	1	1	1	19138	0	-2.4532
Haus7	5	3.91e-06	1.65e-05	0.000896	356	5	-1.3838	1	1	1	19137	0	-1.3838
Rbbp4	5	3.92e-06	1.65e-05	0.000896	357	5	-1.7451	1	1	1	19136	0	-1.7451
Slc35b1	5	3.93e-06	1.65e-05	0.000896	358	5	-1.4229	1	1	1	19135	0	-1.4229
Arfrp1	5	3.96e-06	1.7e-05	0.000919	359	4	-1.8508	0.54522	0.73099	1	13087	1	-1.8508
Ncapg2	5	4.01e-06	1.7e-05	0.000919	360	5	-2.2232	1	1	1	19134	0	-2.2232
Rad17	5	4.06e-06	1.76e-05	0.000936	361	5	-2.1928	1	1	1	19133	0	-2.1928
Romo1	5	4.08e-06	1.76e-05	0.000936	362	5	-2.3969	1	1	1	19132	0	-2.3969
Snrnp200	5	4.11e-06	1.76e-05	0.000936	363	5	-3.3776	1	1	1	19131	0	-3.3776
Lonp1	5	4.13e-06	1.76e-05	0.000936	364	5	-2.4822	1	1	1	19130	0	-2.4822
Mrps5	5	4.31e-06	1.81e-05	0.000958	365	5	-1.4316	1	1	1	19128	0	-1.4316
Tinf2	5	4.38e-06	1.81e-05	0.000958	366	5	-2.4499	1	1	1	19127	0	-2.4499
Ipo13	5	4.42e-06	1.86e-05	0.000964	367	5	-2.285	1	0.99999	1	19126	0	-2.285
Stip1	5	4.43e-06	1.86e-05	0.000964	368	5	-1.3333	1	0.99999	1	19125	0	-1.3333
Psma5	5	4.46e-06	1.86e-05	0.000964	369	5	-2.8477	1	0.99999	1	19124	0	-2.8477
G6pdx	5	4.48e-06	1.86e-05	0.000964	370	5	-1.3806	1	0.99999	1	19123	0	-1.3806
Pggt1b	5	4.55e-06	1.86e-05	0.000964	371	5	-2.9348	0.9999	0.99991	1	18732	0	-2.9348
Rps13	3	4.55e-06	1.5e-05	0.000839	372	3	-4.919	1	1	1	19122	0	-4.919
Actr6	5	4.55e-06	1.86e-05	0.000964	373	4	-2.267	0.9755	0.97563	1	17406	0	-2.267
Eif2s2	5	4.55e-06	1.86e-05	0.000964	374	5	-2.3843	1	0.99999	1	19121	0	-2.3843
Supv3l1	5	4.64e-06	1.91e-05	0.000982	375	5	-2.5033	1	0.99999	1	19120	0	-2.5033
Atp6v1b2	5	4.64e-06	1.91e-05	0.000982	376	5	-3.0237	0.99995	0.99996	1	18819	0	-3.0237
Eif3h	5	4.71e-06	1.91e-05	0.000982	377	5	-1.6932	1	0.99999	1	19119	0	-1.6932
Yars	5	4.71e-06	1.96e-05	0.00099	378	5	-3.9383	0.99805	0.99805	1	18257	0	-3.9383
Pop4	5	4.72e-06	1.96e-05	0.00099	379	5	-1.1882	1	0.99999	1	19118	0	-1.1882
Cars2	5	4.72e-06	1.96e-05	0.00099	380	5	-2.7748	1	0.99999	1	19117	0	-2.7748
Wdr82	5	4.73e-06	1.96e-05	0.00099	381	5	-3.7355	0.99999	0.99999	1	18993	0	-3.7355
Cyc1	5	4.79e-06	1.96e-05	0.00099	382	5	-3.1296	1	0.99999	1	19116	0	-3.1296
Uqcc1	5	4.81e-06	1.96e-05	0.00099	383	5	-1.4161	1	0.99999	1	19115	0	-1.4161
Timm13	5	4.82e-06	1.96e-05	0.00099	384	5	-3.9514	1	0.99999	1	19114	0	-3.9514
Rpl8	5	4.84e-06	2.01e-05	0.001005	385	5	-3.6543	1	0.99999	1	19113	0	-3.6543
Ttc1	5	4.85e-06	2.01e-05	0.001005	386	5	-1.843	1	0.99999	1	19112	0	-1.843
Nol9	5	4.87e-06	2.01e-05	0.001005	387	5	-3.847	0.99992	0.99992	1	18756	0	-3.847
Mrps15	5	4.88e-06	2.01e-05	0.001005	388	5	-1.2681	1	0.99999	1	19111	0	-1.2681
Cpsf3	5	4.97e-06	2.06e-05	0.001023	389	5	-3.4188	0.99573	0.99569	1	18083	0	-3.4188
Anln	5	4.97e-06	2.06e-05	0.001023	390	5	-1.8285	1	0.99999	1	19109	0	-1.8285
Dync1h1	5	4.98e-06	2.06e-05	0.001023	391	5	-3.1854	1	0.99999	1	19108	0	-3.1854
Mrpl47	5	5.05e-06	2.11e-05	0.001046	392	5	-2.3468	0.99999	0.99999	1	19107	0	-2.3468
Aqr	5	5.08e-06	2.16e-05	0.001052	393	5	-2.5428	0.99999	0.99999	1	19106	0	-2.5428
Ybey	5	5.09e-06	2.16e-05	0.001052	394	5	-1.988	0.99999	0.99999	1	19105	0	-1.988
Vps25	5	5.13e-06	2.16e-05	0.001052	395	5	-3.3545	0.99999	0.99999	1	19103	0	-3.3545
Dhx36	5	5.15e-06	2.16e-05	0.001052	396	5	-1.5915	0.99999	0.99999	1	19102	0	-1.5915
Xpo1	5	5.15e-06	2.16e-05	0.001052	397	5	-3.0339	0.99999	0.99999	1	19101	0	-3.0339
Txn1	5	5.16e-06	2.16e-05	0.001052	398	5	-2.2941	0.99999	0.99999	1	19100	0	-2.2941
Vps13d	5	5.17e-06	2.16e-05	0.001052	399	5	-1.2574	0.99999	0.99999	1	19099	0	-1.2574
Tbcd	5	5.2e-06	2.21e-05	0.001074	400	5	-3.1046	0.99999	0.99999	1	19098	0	-3.1046
Rbm39	5	5.39e-06	2.47e-05	0.001192	401	5	-2.1426	0.99999	0.99999	1	19097	0	-2.1426
Pomp	5	5.47e-06	2.52e-05	0.001196	402	5	-2.0655	0.99999	0.99999	1	19096	0	-2.0655
Psmd1	5	5.52e-06	2.52e-05	0.001196	403	5	-1.1483	0.99999	0.99999	1	19095	0	-1.1483
Nubp1	5	5.52e-06	2.52e-05	0.001196	404	4	-3.0005	0.96826	0.96841	1	17223	0	-3.0005
Ddx49	5	5.53e-06	2.52e-05	0.001196	405	5	-3.9139	0.99998	0.99998	1	18939	0	-3.9139
Ddx54	5	5.54e-06	2.52e-05	0.001196	406	4	-3.3953	0.83708	0.89553	1	15755	1	-3.3953
Rpl23	5	5.58e-06	2.57e-05	0.001196	407	5	-3.5921	0.99999	0.99999	1	19094	0	-3.5921
Srsf1	5	5.67e-06	2.57e-05	0.001196	408	5	-4.0776	0.99999	0.99999	1	19093	0	-4.0776
Xylt2	5	5.68e-06	2.57e-05	0.001196	409	5	-1.4616	0.99999	0.99999	1	19092	0	-1.4616
Tti2	5	5.72e-06	2.57e-05	0.001196	410	5	-3.8455	0.99999	0.99999	1	19091	0	-3.8455
Nrf1	5	5.73e-06	2.57e-05	0.001196	411	5	-2.6681	0.99999	0.99999	1	19090	0	-2.6681
Abce1	5	5.74e-06	2.57e-05	0.001196	412	5	-3.905	0.99999	0.99999	1	19013	0	-3.905
Cops6	5	5.74e-06	2.57e-05	0.001196	413	5	-1.1238	0.99999	0.99999	1	19089	0	-1.1238
Smc5	5	5.75e-06	2.57e-05	0.001196	414	5	-2.1856	0.99999	0.99999	1	19088	0	-2.1856
Dhx15	5	5.77e-06	2.57e-05	0.001196	415	5	-3.3067	0.99118	0.99125	1	17862	0	-3.3067
Akap1	5	5.81e-06	2.62e-05	0.001208	416	5	-0.94655	0.99999	0.99999	1	19086	0	-0.94655
Prim2	5	5.86e-06	2.62e-05	0.001208	417	5	-2.6251	0.99999	0.99999	1	19061	0	-2.6251
Ndufb9	5	5.92e-06	2.62e-05	0.001208	418	5	-1.5644	0.99999	0.99999	1	19085	0	-1.5644
Noc2l	5	5.93e-06	2.62e-05	0.001208	419	5	-2.6205	0.99999	0.99999	1	19084	0	-2.6205
Sart3	5	5.94e-06	2.67e-05	0.001229	420	5	-2.1456	0.99999	0.99999	1	19083	0	-2.1456
Metap1	5	6.02e-06	2.77e-05	0.001267	421	5	-2.3828	0.99999	0.99999	1	19082	0	-2.3828
Ctr9	5	6.03e-06	2.77e-05	0.001267	422	5	-1.5849	0.99985	0.99986	1	18664	0	-1.5849
Pola2	5	6.07e-06	2.77e-05	0.001267	423	5	-3.0803	0.99999	0.99999	1	19081	0	-3.0803
Gpi1	5	6.13e-06	2.82e-05	0.001287	424	5	-1.4637	0.99999	0.99999	1	19079	0	-1.4637
Sys1	5	6.19e-06	2.87e-05	0.001304	425	5	-3.2748	0.99999	0.99999	1	19078	0	-3.2748
Ttk	5	6.24e-06	2.87e-05	0.001304	426	5	-1.8362	0.99999	0.99999	1	19077	0	-1.8362
Cstf3	5	6.3e-06	2.92e-05	0.001321	427	5	-2.6067	0.99999	0.99999	1	19076	0	-2.6067
Zc3hav1l	5	6.33e-06	2.92e-05	0.001321	428	5	-1.3744	0.99999	0.99999	1	19075	0	-1.3744
Mrps11	5	6.4e-06	2.98e-05	0.001338	429	5	-1.9922	0.99999	0.99999	1	19074	0	-1.9922
Eif2s1	5	6.46e-06	2.98e-05	0.001338	430	5	-2.6129	0.99999	0.99999	1	19073	0	-2.6129
Wbscr22	5	6.51e-06	3.03e-05	0.001357	431	5	-1.3563	0.99999	0.99999	1	19072	0	-1.3563
Phb	5	6.67e-06	3.08e-05	0.001371	432	4	-3.3367	0.88643	0.91392	1	16123	1	-3.3367
Exosc10	5	6.69e-06	3.08e-05	0.001371	433	4	-1.7273	0.72407	0.84104	1	14830	1	-1.7273
Ptdss1	5	6.71e-06	3.08e-05	0.001371	434	5	-2.931	0.99998	0.99999	1	18970	0	-2.931
Eftud2	5	6.82e-06	3.13e-05	0.001375	435	5	-2.7884	0.99999	0.99999	1	19014	0	-2.7884
Ak2	5	6.84e-06	3.13e-05	0.001375	436	5	-1.7518	0.99943	0.99941	1	18468	0	-1.7518
Rps2	3	6.85e-06	2.42e-05	0.00117	437	3	-3.7972	0.99999	0.99999	1	19070	0	-3.7972
Chmp6	5	6.85e-06	3.13e-05	0.001375	438	5	-1.9897	0.99999	0.99999	1	19069	0	-1.9897
Parn	5	6.87e-06	3.13e-05	0.001375	439	5	-1.319	0.99999	0.99999	1	19068	0	-1.319
Farsb	5	6.87e-06	3.13e-05	0.001375	440	5	-1.6352	0.99999	0.99999	1	19067	0	-1.6352
Wdr3	5	6.89e-06	3.13e-05	0.001375	441	5	-3.7808	0.99961	0.9996	1	18530	0	-3.7808
Strap	5	6.97e-06	3.18e-05	0.001384	442	4	-2.9913	0.62501	0.77824	1	13806	1	-2.9913
Rrp7a	5	6.99e-06	3.18e-05	0.001384	443	5	-1.1104	0.99999	0.99999	1	19066	0	-1.1104
Top2a	5	7e-06	3.18e-05	0.001384	444	5	-3.3418	0.99963	0.99962	1	18538	0	-3.3418
Pwp1	5	7.02e-06	3.18e-05	0.001384	445	5	-1.4423	0.99999	0.99999	1	19065	0	-1.4423
Ppp1r12a	5	7.08e-06	3.23e-05	0.001403	446	5	-2.8165	0.99999	0.99999	1	19064	0	-2.8165
Rev3l	5	7.24e-06	3.28e-05	0.001422	447	5	-2.0461	0.99999	0.99999	1	19063	0	-2.0461
Cdc16	5	7.24e-06	3.31e-05	0.00143	448	5	-2.5966	0.99945	0.99944	1	18473	0	-2.5966
Uqcrc1	5	7.26e-06	3.33e-05	0.001438	449	5	-1.192	0.99999	0.99999	1	19062	0	-1.192
Rps21	5	7.34e-06	3.38e-05	0.001457	450	5	-2.8214	0.99998	0.99998	1	18921	0	-2.8214
U2af2	5	7.41e-06	3.43e-05	0.001462	451	5	-2.3178	0.99999	0.99999	1	19060	0	-2.3178
Naa25	5	7.42e-06	3.43e-05	0.001462	452	5	-3.0935	0.99997	0.99997	1	18890	0	-3.0935
Mrps16	5	7.45e-06	3.43e-05	0.001462	453	4	-1.4656	0.96795	0.96808	1	17215	0	-1.4656
Prlr	5	7.45e-06	3.43e-05	0.001462	454	5	-1.1329	0.99999	0.99999	1	19059	0	-1.1329
Polr3a	5	7.46e-06	3.43e-05	0.001462	455	5	-2.1113	0.99999	0.99999	1	19058	0	-2.1113
Pgr15l	5	7.49e-06	3.48e-05	0.001481	456	5	-3.3369	0.99999	0.99999	1	19057	0	-3.3369
Ints5	5	7.52e-06	3.54e-05	0.001496	457	5	-1.0082	0.99999	0.99999	1	19056	0	-1.0082
Uba3	5	7.55e-06	3.54e-05	0.001496	458	5	-1.6652	0.99999	0.99999	1	19055	0	-1.6652
Cox4i1	5	7.84e-06	3.64e-05	0.001536	459	5	-2.2739	0.99999	0.99999	1	19054	0	-2.2739
Tsr1	5	7.88e-06	3.69e-05	0.001548	460	5	-2.1994	0.99999	0.99999	1	19053	0	-2.1994
Mrps30	5	7.89e-06	3.69e-05	0.001548	461	5	-2.0494	0.9995	0.99948	1	18488	0	-2.0494
Glrx3	5	7.98e-06	3.74e-05	0.001548	462	5	-1.5972	0.99999	0.99999	1	19052	0	-1.5972
Taf13	5	8.02e-06	3.74e-05	0.001548	463	4	-2.9256	0.98805	0.9881	1	17758	0	-2.9256
Ddx20	5	8.03e-06	3.74e-05	0.001548	464	5	-4.1565	0.99536	0.99535	1	18062	0	-4.1565
Slc31a1	5	8.05e-06	3.74e-05	0.001548	465	5	-0.62279	0.99999	0.99999	1	19051	0	-0.62279
Rsl24d1	5	8.06e-06	3.74e-05	0.001548	466	5	-3.0691	0.99999	0.99999	1	19050	0	-3.0691
Erh	5	8.07e-06	3.74e-05	0.001548	467	5	-2.2038	0.99984	0.99985	1	18651	0	-2.2038
Rpap1	5	8.08e-06	3.74e-05	0.001548	468	5	-1.1464	0.99999	0.99999	1	19049	0	-1.1464
Mecr	5	8.23e-06	3.79e-05	0.001563	469	5	-1.7047	0.99999	0.99999	1	19048	0	-1.7047
Cct7	5	8.26e-06	3.84e-05	0.001577	470	5	-3.6479	0.99999	0.99999	1	19047	0	-3.6479
Tfam	5	8.32e-06	3.84e-05	0.001577	471	5	-1.372	0.99999	0.99999	1	19046	0	-1.372
Tubgcp4	5	8.36e-06	3.89e-05	0.001588	472	5	-1.3145	0.99948	0.99946	1	18480	0	-1.3145
Sae1	5	8.39e-06	3.89e-05	0.001588	473	5	-2.0564	0.99491	0.9949	1	18034	0	-2.0564
Ptpn11	5	8.45e-06	3.89e-05	0.001588	474	5	-1.5235	0.99999	0.99999	1	19045	0	-1.5235
Mrpl18	5	8.47e-06	3.94e-05	0.001602	475	5	-1.7782	0.99999	0.99999	1	19044	0	-1.7782
Toe1	5	8.48e-06	3.94e-05	0.001602	476	4	-3.1576	0.88998	0.91548	1	16165	1	-3.1576
Ncapg	5	8.58e-06	3.99e-05	0.001609	477	5	-1.2221	0.99999	0.99999	1	19043	0	-1.2221
Itgav	5	8.61e-06	3.99e-05	0.001609	478	5	-1.781	0.99999	0.99999	1	19042	0	-1.781
Hcfc1	5	8.65e-06	3.99e-05	0.001609	479	4	-1.8088	0.9279	0.93537	1	16539	1	-1.8088
Cltc	5	8.65e-06	3.99e-05	0.001609	480	5	-1.695	0.99999	0.99999	1	19041	0	-1.695
Ap2s1	5	8.71e-06	4.04e-05	0.001616	481	5	-1.8632	0.99999	0.99999	1	19040	0	-1.8632
Gtf3c5	5	8.73e-06	4.04e-05	0.001616	482	5	-2.1744	0.9997	0.99969	1	18575	0	-2.1744
Cdc37	5	8.73e-06	4.04e-05	0.001616	483	5	-2.0162	0.99999	0.99999	1	19039	0	-2.0162
Psmc3	5	8.76e-06	4.04e-05	0.001616	484	5	-2.6542	0.99999	0.99999	1	19038	0	-2.6542
Rpa1	5	8.84e-06	4.12e-05	0.00164	485	5	-2.273	0.99999	0.99999	1	19037	0	-2.273
Mastl	5	8.88e-06	4.15e-05	0.00164	486	5	-1.1899	0.99999	0.99999	1	19036	0	-1.1899
Impdh2	5	8.94e-06	4.15e-05	0.00164	487	5	-3.0523	0.99999	0.99999	1	19035	0	-3.0523
Trub2	5	8.95e-06	4.15e-05	0.00164	488	5	-1.0112	0.99999	0.99999	1	19034	0	-1.0112
Gars	5	9.04e-06	4.15e-05	0.00164	489	5	-1.6299	0.99999	0.99999	1	19033	0	-1.6299
Pgm3	5	9.14e-06	4.2e-05	0.001644	490	5	-1.3756	0.99999	0.99999	1	19032	0	-1.3756
Gtf2b	5	9.19e-06	4.2e-05	0.001644	491	5	-2.0746	0.99999	0.99999	1	19031	0	-2.0746
Dtl	5	9.28e-06	4.2e-05	0.001644	492	5	-3.0402	0.9915	0.99156	1	17874	0	-3.0402
Eif3g	5	9.35e-06	4.2e-05	0.001644	493	5	-2.0681	0.99999	0.99999	1	19029	0	-2.0681
Chmp4b	5	9.35e-06	4.2e-05	0.001644	494	5	-1.5055	0.99999	0.99999	1	19028	0	-1.5055
Rnasek	5	9.38e-06	4.25e-05	0.001653	495	5	-3.0162	0.99999	0.99999	1	19027	0	-3.0162
Sap30bp	5	9.41e-06	4.25e-05	0.001653	496	5	-2.1255	0.99999	0.99999	1	19026	0	-2.1255
Ahcy	5	9.46e-06	4.25e-05	0.001653	497	5	-3.4646	0.99999	0.99999	1	19025	0	-3.4646
Psmd13	5	9.62e-06	4.35e-05	0.001683	498	5	-2.0091	0.99999	0.99999	1	19024	0	-2.0091
Spns1	5	9.67e-06	4.35e-05	0.001683	499	5	-1.3344	0.99999	0.99999	1	19023	0	-1.3344
Utp20	5	9.67e-06	4.35e-05	0.001683	500	5	-2.176	0.99999	0.99999	1	19022	0	-2.176
Fbl	5	9.77e-06	4.4e-05	0.001699	501	5	-3.5088	0.99997	0.99997	1	18874	0	-3.5088
Ndufab1	5	9.84e-06	4.45e-05	0.001709	502	5	-2.6449	0.9986	0.9986	1	18320	0	-2.6449
Wdr61	5	9.86e-06	4.45e-05	0.001709	503	5	-3.8059	0.99999	0.99999	1	19021	0	-3.8059
Rps20	5	9.87e-06	4.45e-05	0.001709	504	5	-2.6608	0.99999	0.99999	1	19020	0	-2.6608
Tbl3	5	9.94e-06	4.5e-05	0.001725	505	5	-2.2472	0.99999	0.99999	1	19019	0	-2.2472
Rpl18a	4	1.01e-05	3.79e-05	0.001563	506	4	-3.2776	0.99999	0.99999	1	19018	0	-3.2776
Eif2b4	5	1.02e-05	4.63e-05	0.00177	507	5	-2.1107	0.99999	0.99999	1	19017	0	-2.1107
Ddx47	5	1.02e-05	4.65e-05	0.001773	508	4	-2.5973	0.47021	0.68898	1	12398	1	-2.5973
Cmtr1	5	1.03e-05	4.65e-05	0.001773	509	5	-1.9591	0.99999	0.99999	1	19016	0	-1.9591
Lage3	5	1.05e-05	4.81e-05	0.001827	510	5	-3.4562	0.99999	0.99999	1	19015	0	-3.4562
Rnf20	5	1.07e-05	4.91e-05	0.001855	511	5	-1.3776	0.99999	0.99999	1	19012	0	-1.3776
Ngdn	5	1.07e-05	4.91e-05	0.001855	512	5	-3.6605	0.99999	0.99999	1	19011	0	-3.6605
Glce	5	1.08e-05	4.91e-05	0.001855	513	5	-1.6023	0.99999	0.99999	1	19010	0	-1.6023
Rpl30	2	1.09e-05	1.86e-05	0.000964	514	2	-3.6946	0.99999	0.99999	1	19009	0	-3.6946
Mtif2	5	1.1e-05	4.96e-05	0.001871	515	5	-0.92072	0.99999	0.99999	1	19008	0	-0.92072
Ctnnbl1	5	1.11e-05	5.01e-05	0.001886	516	5	-3.4502	0.99789	0.99787	1	18235	0	-3.4502
Vps35	5	1.13e-05	5.06e-05	0.001895	517	5	-1.6372	0.99999	0.99999	1	19007	0	-1.6372
Emg1	5	1.13e-05	5.06e-05	0.001895	518	5	-4.075	0.99905	0.99904	1	18388	0	-4.075
Zpr1	5	1.14e-05	5.06e-05	0.001895	519	4	-1.9759	0.14778	0.34353	0.926048	7055	1	-1.9759
Polr1a	5	1.15e-05	5.11e-05	0.001906	520	4	-3.4603	0.68385	0.81496	1	14394	1	-3.4603
Tbcb	5	1.15e-05	5.16e-05	0.001922	521	5	-2.8308	0.99982	0.99982	1	18634	0	-2.8308
Cenpw	5	1.16e-05	5.21e-05	0.001923	522	5	-1.43	0.99997	0.99998	1	18899	0	-1.43
Fcf1	5	1.16e-05	5.21e-05	0.001923	523	4	-3.3707	0.10345	0.26013	0.87418	5649	1	-3.3707
Mrpl4	5	1.17e-05	5.21e-05	0.001923	524	5	-1.439	0.99999	0.99999	1	19006	0	-1.439
Gemin4	5	1.17e-05	5.21e-05	0.001923	525	5	-3.3031	0.99999	0.99999	1	19005	0	-3.3031
Vps72	5	1.18e-05	5.26e-05	0.001923	526	5	-1.5024	0.99999	0.99999	1	19004	0	-1.5024
Sec22b	5	1.19e-05	5.26e-05	0.001923	527	5	-1.9636	0.99999	0.99999	1	19003	0	-1.9636
Larp4	5	1.19e-05	5.26e-05	0.001923	528	5	-1.4198	0.99999	0.99999	1	19002	0	-1.4198
Polrmt	5	1.19e-05	5.26e-05	0.001923	529	5	-1.1412	0.99999	0.99999	1	19001	0	-1.1412
Kpnb1	5	1.2e-05	5.26e-05	0.001923	530	5	-4.0358	0.99999	0.99999	1	18999	0	-4.0358
Utp6	5	1.21e-05	5.26e-05	0.001923	531	5	-3.7047	0.99998	0.99998	1	18932	0	-3.7047
Strip1	5	1.21e-05	5.32e-05	0.00193	532	5	-2.1188	0.99999	0.99999	1	18998	0	-2.1188
Alg14	5	1.21e-05	5.32e-05	0.00193	533	4	-2.413	0.96852	0.96865	1	17233	0	-2.413
Dcaf13	5	1.22e-05	5.32e-05	0.00193	534	5	-2.014	0.99999	0.99999	1	18997	0	-2.014
Ndufb11	5	1.24e-05	5.37e-05	0.001938	535	5	-1.3309	0.99999	0.99999	1	18996	0	-1.3309
Mcm4	5	1.25e-05	5.37e-05	0.001938	536	5	-2.3726	0.99928	0.99926	1	18439	0	-2.3726
Dnajc17	5	1.26e-05	5.37e-05	0.001938	537	5	-1.3702	0.99999	0.99999	1	18995	0	-1.3702
Gltscr2	5	1.27e-05	5.42e-05	0.001953	538	5	-1.27	0.99999	0.99999	1	18994	0	-1.27
Fam58b	5	1.28e-05	5.47e-05	0.001964	539	5	-2.2397	0.99999	0.99999	1	18992	0	-2.2397
Tbce	5	1.28e-05	5.47e-05	0.001964	540	5	-2.5764	0.99999	0.99999	1	18991	0	-2.5764
Pop7	5	1.28e-05	5.52e-05	0.001971	541	5	-1.8822	0.99999	0.99999	1	18990	0	-1.8822
Snrpb	5	1.29e-05	5.52e-05	0.001971	542	5	-3.6562	0.99999	0.99999	1	18989	0	-3.6562
Vps29	5	1.29e-05	5.52e-05	0.001971	543	5	-2.1081	0.99979	0.99979	1	18612	0	-2.1081
Rpl24	4	1.3e-05	5.11e-05	0.001906	544	4	-3.9269	0.99999	0.99998	1	18988	0	-3.9269
Nhlrc2	5	1.3e-05	5.57e-05	0.001975	545	4	-2.3277	0.94536	0.9474	1	16781	1	-2.3277
Cdc5l	5	1.31e-05	5.57e-05	0.001975	546	5	-1.6461	0.99999	0.99999	1	18987	0	-1.6461
Casc5	5	1.31e-05	5.57e-05	0.001975	547	5	-1.2795	0.99999	0.99999	1	18986	0	-1.2795
Dohh	5	1.32e-05	5.57e-05	0.001975	548	5	-3.0554	0.99999	0.99999	1	18985	0	-3.0554
Cdan1	5	1.34e-05	5.62e-05	0.001982	549	5	-1.8301	0.99999	0.99999	1	18984	0	-1.8301
Ubl5	5	1.34e-05	5.62e-05	0.001982	550	4	-2.8837	0.87981	0.91112	1	16073	1	-2.8837
Dimt1	5	1.34e-05	5.62e-05	0.001982	551	5	-1.2947	0.99525	0.99522	1	18053	0	-1.2947
Alg8	5	1.35e-05	5.67e-05	0.001996	552	4	-1.6046	0.97829	0.97844	1	17474	0	-1.6046
Ap2m1	5	1.36e-05	5.72e-05	0.002007	553	5	-1.8026	0.99999	0.99999	1	18983	0	-1.8026
BC052040	5	1.37e-05	5.72e-05	0.002007	554	5	-1.722	0.99999	0.99999	1	18982	0	-1.722
Gspt1	5	1.38e-05	5.77e-05	0.002021	555	5	-1.6562	0.99999	0.99999	1	18981	0	-1.6562
Nars	5	1.39e-05	5.88e-05	0.002049	556	4	-1.9833	0.8616	0.90398	1	15923	1	-1.9833
Dhx33	5	1.39e-05	5.88e-05	0.002049	557	5	-3.2313	0.99999	0.99999	1	18980	0	-3.2313
Armc7	5	1.41e-05	5.93e-05	0.00206	558	5	-2.3621	0.99998	0.99998	1	18963	0	-2.3621
Polr3c	5	1.41e-05	5.93e-05	0.00206	559	4	-3.5165	0.96702	0.96718	1	17201	0	-3.5165
Noc3l	5	1.42e-05	6.03e-05	0.002091	560	4	-2.9773	0.029615	0.10124	0.708905	2685	1	-2.9773
Pelp1	5	1.43e-05	6.08e-05	0.002105	561	5	-2.272	0.99999	0.99999	1	18979	0	-2.272
Qrich1	5	1.45e-05	6.18e-05	0.002137	562	5	-1.195	0.9968	0.99678	1	18156	0	-1.195
Coa7	5	1.45e-05	6.23e-05	0.002139	563	5	-2.2121	0.99999	0.99999	1	18978	0	-2.2121
Rpl23a	2	1.46e-05	2.57e-05	0.001196	564	2	-4.6228	0.99999	0.99998	1	18977	0	-4.6228
Ago2	5	1.46e-05	6.23e-05	0.002139	565	5	-1.0301	0.99999	0.99999	1	18976	0	-1.0301
Polr1c	5	1.46e-05	6.23e-05	0.002139	566	5	-3.6612	0.99975	0.99975	1	18595	0	-3.6612
Fastkd5	5	1.46e-05	6.23e-05	0.002139	567	5	-1.368	0.99999	0.99999	1	18975	0	-1.368
Mis12	5	1.48e-05	6.28e-05	0.002153	568	4	-3.2606	0.9804	0.98055	1	17520	0	-3.2606
Pmpcb	5	1.49e-05	6.33e-05	0.002166	569	4	-3.0877	0.85454	0.9014	1	15881	1	-3.0877
Pak1ip1	5	1.5e-05	6.38e-05	0.002169	570	5	-2.4913	0.99999	0.99999	1	18974	0	-2.4913
Ctps	5	1.5e-05	6.38e-05	0.002169	571	5	-1.898	0.99999	0.99999	1	18973	0	-1.898
Mcm2	5	1.5e-05	6.38e-05	0.002169	572	5	-1.8258	0.99998	0.99999	1	18972	0	-1.8258
Txnl4b	5	1.5e-05	6.38e-05	0.002169	573	5	-2.7969	0.99993	0.99993	1	18768	0	-2.7969
Taz	5	1.53e-05	6.43e-05	0.002171	574	5	-1.9993	0.99995	0.99996	1	18832	0	-1.9993
Polr1d	5	1.53e-05	6.43e-05	0.002171	575	5	-3.0012	0.99977	0.99977	1	18602	0	-3.0012
Mad2l1	5	1.53e-05	6.43e-05	0.002171	576	4	-3.8215	0.9839	0.98403	1	17615	0	-3.8215
Sf3b6	5	1.53e-05	6.43e-05	0.002171	577	5	-2.4738	0.99998	0.99999	1	18971	0	-2.4738
Cops3	5	1.54e-05	6.49e-05	0.002184	578	5	-1.0167	0.99998	0.99999	1	18969	0	-1.0167
Prpf8	5	1.55e-05	6.54e-05	0.00219	579	5	-2.0572	0.99954	0.99952	1	18503	0	-2.0572
Rabggtb	5	1.56e-05	6.54e-05	0.00219	580	5	-4.2687	0.99959	0.99958	1	18525	0	-4.2687
Znrd1	5	1.56e-05	6.54e-05	0.00219	581	5	-1.2326	0.99998	0.99999	1	18968	0	-1.2326
Ipo11	5	1.56e-05	6.59e-05	0.002203	582	5	-2.1216	0.99998	0.99999	1	18967	0	-2.1216
Coasy	5	1.58e-05	6.64e-05	0.002212	583	5	-2.2136	0.99998	0.99998	1	18966	0	-2.2136
Wdr24	5	1.58e-05	6.64e-05	0.002212	584	5	-1.6217	0.99998	0.99998	1	18965	0	-1.6217
Usp39	5	1.6e-05	6.69e-05	0.002222	585	5	-1.6114	0.99998	0.99998	1	18964	0	-1.6114
Csnk2b	5	1.61e-05	6.69e-05	0.002222	586	5	-2.6472	0.99998	0.99998	1	18929	0	-2.6472
Utp11l	5	1.62e-05	6.79e-05	0.002252	587	5	-1.2217	0.99998	0.99998	1	18962	0	-1.2217
Rab7	5	1.64e-05	7.02e-05	0.002324	588	5	-2.0024	0.99998	0.99998	1	18961	0	-2.0024
Setd1a	5	1.65e-05	7.05e-05	0.002328	589	5	-1.6724	0.99998	0.99998	1	18960	0	-1.6724
Dars	5	1.67e-05	7.2e-05	0.002371	590	5	-2.4537	0.9956	0.99557	1	18078	0	-2.4537
Mrpl24	5	1.67e-05	7.2e-05	0.002371	591	5	-1.8423	0.99998	0.99998	1	18959	0	-1.8423
Slc7a6os	5	1.71e-05	7.45e-05	0.002442	592	5	-1.4078	0.99998	0.99998	1	18958	0	-1.4078
Rrs1	5	1.72e-05	7.45e-05	0.002442	593	5	-1.2502	0.99998	0.99998	1	18956	0	-1.2502
Ppa1	5	1.72e-05	7.45e-05	0.002442	594	5	-2.6431	0.99998	0.99998	1	18955	0	-2.6431
Rpl14	5	1.73e-05	7.5e-05	0.00245	595	5	-4.2765	0.99998	0.99998	1	18954	0	-4.2765
Pus7	5	1.74e-05	7.5e-05	0.00245	596	5	-1.2702	0.99998	0.99998	1	18953	0	-1.2702
Ikbkap	5	1.76e-05	7.55e-05	0.002463	597	5	-0.98598	0.99998	0.99998	1	18952	0	-0.98598
Kpna6	5	1.77e-05	7.71e-05	0.002508	598	5	-0.71895	0.99998	0.99998	1	18951	0	-0.71895
Rpain	5	1.78e-05	7.76e-05	0.002508	599	5	-3.1301	0.99998	0.99998	1	18950	0	-3.1301
Smndc1	5	1.78e-05	7.76e-05	0.002508	600	5	-1.5798	0.99998	0.99998	1	18949	0	-1.5798
Psmb2	5	1.79e-05	7.76e-05	0.002508	601	5	-3.1479	0.99998	0.99998	1	18948	0	-3.1479
Mthfd1	5	1.79e-05	7.76e-05	0.002508	602	5	-1.7426	0.99998	0.99998	1	18947	0	-1.7426
Bub3	5	1.8e-05	7.81e-05	0.002508	603	5	-2.7185	0.99998	0.99998	1	18946	0	-2.7185
Prdx1	5	1.8e-05	7.81e-05	0.002508	604	4	-1.2723	0.57254	0.7469	1	13339	1	-1.2723
Mphosph10	5	1.8e-05	7.81e-05	0.002508	605	5	-1.545	0.99998	0.99998	1	18945	0	-1.545
Rad9a	5	1.8e-05	7.81e-05	0.002508	606	5	-2.9536	0.99998	0.99998	1	18944	0	-2.9536
Gbf1	5	1.81e-05	7.86e-05	0.002516	607	5	-1.1877	0.99998	0.99998	1	18943	0	-1.1877
Bcl2l1	5	1.81e-05	7.86e-05	0.002516	608	4	-2.6044	0.49586	0.70312	1	12629	1	-2.6044
Tex10	5	1.82e-05	7.91e-05	0.002524	609	5	-1.3014	0.99998	0.99998	1	18942	0	-1.3014
Sf3b5	5	1.83e-05	7.91e-05	0.002524	610	5	-3.0804	0.99905	0.99905	1	18391	0	-3.0804
Rrp36	5	1.86e-05	8.11e-05	0.002585	611	5	-2.2698	0.99998	0.99998	1	18940	0	-2.2698
Orc5	5	1.88e-05	8.16e-05	0.002588	612	5	-2.075	0.99973	0.99973	1	18587	0	-2.075
Pdcd5	5	1.88e-05	8.16e-05	0.002588	613	5	-1.4613	0.99998	0.99998	1	18938	0	-1.4613
Timm44	5	1.89e-05	8.16e-05	0.002588	614	5	-3.3458	0.99656	0.99652	1	18137	0	-3.3458
Tbca	5	1.9e-05	8.22e-05	0.002596	615	5	-3.1323	0.99911	0.99911	1	18407	0	-3.1323
1110004E09Rik	5	1.9e-05	8.22e-05	0.002596	616	5	-3.374	0.99998	0.99998	1	18937	0	-3.374
Paf1	5	1.91e-05	8.32e-05	0.002624	617	5	-1.5613	0.99998	0.99998	1	18936	0	-1.5613
Mtrf1l	5	1.93e-05	8.37e-05	0.002631	618	5	-1.8618	0.99975	0.99975	1	18596	0	-1.8618
Eif4a1	5	1.93e-05	8.37e-05	0.002631	619	5	-3.3672	0.99998	0.99998	1	18935	0	-3.3672
Yrdc	5	1.99e-05	8.57e-05	0.002691	620	5	-3.315	0.99511	0.99509	1	18046	0	-3.315
Snrpe	5	1.99e-05	8.62e-05	0.002702	621	5	-3.5294	0.99893	0.99893	1	18366	0	-3.5294
Dnaja3	5	2e-05	8.67e-05	0.002704	622	5	-1.832	0.9995	0.99949	1	18490	0	-1.832
Mtpap	5	2.03e-05	8.67e-05	0.002704	623	5	-1.9319	0.99998	0.99998	1	18931	0	-1.9319
Psma1	5	2.03e-05	8.67e-05	0.002704	624	5	-2.0363	0.99998	0.99998	1	18933	0	-2.0363
Traip	5	2.05e-05	8.72e-05	0.002704	625	5	-2.716	0.99998	0.99998	1	18930	0	-2.716
Sephs2	5	2.06e-05	8.72e-05	0.002704	626	5	-2.2031	0.99998	0.99998	1	18928	0	-2.2031
Sf3b1	5	2.07e-05	8.72e-05	0.002704	627	5	-1.6346	0.99998	0.99998	1	18927	0	-1.6346
Nup214	5	2.07e-05	8.72e-05	0.002704	628	5	-2.2875	0.99998	0.99998	1	18911	0	-2.2875
Prpf4	5	2.08e-05	8.77e-05	0.002711	629	5	-1.8521	0.99998	0.99998	1	18926	0	-1.8521
Nbn	5	2.08e-05	8.77e-05	0.002711	630	5	-1.353	0.99998	0.99998	1	18925	0	-1.353
Atp5d	5	2.1e-05	8.88e-05	0.002738	631	5	-2.029	0.99998	0.99998	1	18924	0	-2.029
Supt6	5	2.1e-05	8.98e-05	0.002765	632	5	-2.1166	0.99998	0.99998	1	18923	0	-2.1166
Anapc2	5	2.11e-05	9.03e-05	0.002776	633	5	-1.1966	0.99998	0.99998	1	18922	0	-1.1966
Thoc3	5	2.13e-05	9.13e-05	0.002799	634	5	-2.3477	0.99998	0.99998	1	18920	0	-2.3477
Dnaaf5	5	2.13e-05	9.13e-05	0.002799	635	5	-2.0934	0.99998	0.99998	1	18919	0	-2.0934
Hspd1	5	2.17e-05	9.33e-05	0.002857	636	5	-2.6178	0.99998	0.99998	1	18917	0	-2.6178
Grb2	5	2.18e-05	9.39e-05	0.002868	637	5	-2.1195	0.99998	0.99998	1	18918	0	-2.1195
Rpa3	5	2.23e-05	9.79e-05	0.002987	638	4	-2.8045	0.40072	0.62754	1	11398	1	-2.8045
Brpf1	5	2.24e-05	9.89e-05	0.003014	639	5	-1.563	0.99998	0.99998	1	18916	0	-1.563
Med11	5	2.24e-05	9.94e-05	0.003024	640	4	-3.1597	0.74494	0.85513	1	15058	1	-3.1597
Sec61a1	5	2.26e-05	0.00010046	0.003051	641	5	-3.3042	0.99995	0.99996	1	18825	0	-3.3042
Nckap1	5	2.27e-05	0.00010097	0.003061	642	4	-1.9724	0.23925	0.45495	0.995299	8760	1	-1.9724
Luc7l3	5	2.27e-05	0.00010148	0.003072	643	4	-3.1928	0.97416	0.97425	1	17376	0	-3.1928
Rps26	5	2.29e-05	0.00010352	0.003129	644	5	-1.6487	0.99996	0.99996	1	18839	0	-1.6487
Aurka	5	2.31e-05	0.00010403	0.003129	645	4	-2.6828	0.30878	0.53147	1	9912	1	-2.6828
Ak6	5	2.31e-05	0.00010403	0.003129	646	5	-1.0171	0.99998	0.99998	1	18915	0	-1.0171
Pnkp	5	2.31e-05	0.00010403	0.003129	647	5	-2.9024	0.9996	0.99959	1	18529	0	-2.9024
Trappc4	5	2.33e-05	0.00010453	0.00314	648	5	-2.0878	0.99998	0.99998	1	18914	0	-2.0878
Mrps12	5	2.34e-05	0.00010555	0.003161	649	5	-1.4185	0.99998	0.99998	1	18913	0	-1.4185
Mrpl46	5	2.34e-05	0.00010555	0.003161	650	4	-2.4421	0.97185	0.97191	1	17324	0	-2.4421
Mrps18a	5	2.35e-05	0.00010606	0.003171	651	5	-1.3516	0.99998	0.99998	1	18912	0	-1.3516
Nol6	5	2.36e-05	0.00010759	0.003212	652	5	-2.5456	0.99817	0.99815	1	18270	0	-2.5456
Dnm2	5	2.37e-05	0.00010809	0.003222	653	4	-4.0641	0.9639	0.9641	1	17117	0	-4.0641
Nmd3	5	2.38e-05	0.0001086	0.003227	654	5	-2.1786	0.99548	0.99546	1	18069	0	-2.1786
Grwd1	5	2.38e-05	0.0001086	0.003227	655	5	-1.7898	0.99997	0.99997	1	18891	0	-1.7898
Ciao1	5	2.4e-05	0.00011013	0.003263	656	5	-2.8539	0.99662	0.99658	1	18142	0	-2.8539
Ndor1	5	2.4e-05	0.00011013	0.003263	657	5	-2.5148	0.99998	0.99998	1	18910	0	-2.5148
Gpn3	5	2.41e-05	0.00011064	0.003273	658	5	-3.1081	0.99998	0.99998	1	18909	0	-3.1081
Snapc5	5	2.44e-05	0.00011166	0.003298	659	5	-3.287	0.9966	0.99656	1	18139	0	-3.287
Chaf1b	5	2.44e-05	0.00011191	0.0033	660	5	-1.6095	0.99998	0.99998	1	18908	0	-1.6095
Ppp1cb	5	2.45e-05	0.00011216	0.003303	661	5	-3.7909	0.99872	0.99872	1	18334	0	-3.7909
Mrpl17	5	2.49e-05	0.00011471	0.003347	662	5	-2.13	0.99998	0.99998	1	18907	0	-2.13
Cox20	5	2.49e-05	0.00011471	0.003347	663	5	-2.7185	0.99996	0.99997	1	18861	0	-2.7185
Ndufaf5	5	2.51e-05	0.00011522	0.003347	664	4	-1.2192	0.57233	0.74678	1	13337	1	-1.2192
Pold1	5	2.52e-05	0.00011522	0.003347	665	5	-1.4749	0.99997	0.99998	1	18906	0	-1.4749
Nploc4	5	2.52e-05	0.00011522	0.003347	666	5	-1.7278	0.99997	0.99998	1	18905	0	-1.7278
Cog1	5	2.53e-05	0.00011522	0.003347	667	5	-1.3841	0.99997	0.99998	1	18904	0	-1.3841
Cenpo	5	2.53e-05	0.00011522	0.003347	668	5	-0.83489	0.99997	0.99998	1	18903	0	-0.83489
Nolc1	5	2.54e-05	0.00011522	0.003347	669	5	-1.7881	0.99992	0.99992	1	18759	0	-1.7881
Cpsf1	5	2.54e-05	0.00011522	0.003347	670	5	-2.1359	0.99997	0.99998	1	18902	0	-2.1359
Tomm70a	5	2.56e-05	0.00011573	0.003357	671	5	-2.634	0.99997	0.99998	1	18901	0	-2.634
Polr2g	5	2.57e-05	0.00011623	0.003367	672	5	-1.5587	0.99997	0.99998	1	18900	0	-1.5587
Stt3a	5	2.59e-05	0.00011674	0.003376	673	5	-1.023	0.99997	0.99998	1	18898	0	-1.023
Cd3eap	5	2.61e-05	0.00011929	0.003445	674	4	-3.2393	0.79225	0.88245	1	15517	1	-3.2393
Ckap5	5	2.65e-05	0.00011979	0.003454	675	5	-1.6916	0.99997	0.99998	1	18897	0	-1.6916
Telo2	5	2.65e-05	0.0001203	0.003457	676	5	-1.6088	0.99946	0.99944	1	18474	0	-1.6088
Pkm	5	2.66e-05	0.00012081	0.003457	677	5	-1.7352	0.9924	0.99246	1	17908	0	-1.7352
Ddx3x	5	2.67e-05	0.00012081	0.003457	678	5	-1.591	0.99997	0.99998	1	18896	0	-1.591
Dolk	5	2.68e-05	0.00012132	0.003457	679	5	-1.9777	0.99818	0.99816	1	18273	0	-1.9777
Wdr77	5	2.69e-05	0.00012132	0.003457	680	5	-2.1242	0.99991	0.99992	1	18755	0	-2.1242
Osgep	5	2.7e-05	0.00012132	0.003457	681	5	-2.9951	0.99997	0.99998	1	18895	0	-2.9951
Ppcdc	5	2.7e-05	0.00012132	0.003457	682	5	-1.8652	0.99997	0.99998	1	18894	0	-1.8652
Nuf2	5	2.71e-05	0.00012132	0.003457	683	4	-2.4099	0.63563	0.78475	1	13921	1	-2.4099
Slc25a22	5	2.72e-05	0.00012183	0.003467	684	4	-1.1729	0.98667	0.98675	1	17696	0	-1.1729
Uba2	5	2.73e-05	0.00012234	0.003476	685	5	-1.849	0.99996	0.99997	1	18853	0	-1.849
Srrm1	5	2.74e-05	0.00012285	0.003486	686	5	-2.4889	0.99472	0.99471	1	18019	0	-2.4889
Ipo7	5	2.77e-05	0.00012437	0.003519	687	5	-0.78041	0.99997	0.99997	1	18893	0	-0.78041
Psmc6	5	2.77e-05	0.00012437	0.003519	688	5	-1.9289	0.99997	0.99997	1	18892	0	-1.9289
Flad1	5	2.83e-05	0.00012742	0.0036	689	4	-2.4362	0.96259	0.96279	1	17094	0	-2.4362
Prmt1	5	2.83e-05	0.00012768	0.003602	690	5	-4.0321	0.9982	0.99819	1	18276	0	-4.0321
Supt16	5	2.84e-05	0.00012844	0.003618	691	5	-2.9892	0.99997	0.99997	1	18889	0	-2.9892
Dnajc9	5	2.85e-05	0.00012895	0.003627	692	5	-3.8982	0.99857	0.99856	1	18314	0	-3.8982
Nfyc	5	2.87e-05	0.00012946	0.003636	693	4	-1.5687	0.98596	0.98606	1	17675	0	-1.5687
Mad2l2	5	2.89e-05	0.00013149	0.003683	694	5	-2.4282	0.99997	0.99997	1	18888	0	-2.4282
Atp6v1f	5	2.89e-05	0.00013149	0.003683	695	5	-1.6372	0.99997	0.99997	1	18887	0	-1.6372
Dhx9	5	2.9e-05	0.000132	0.003692	696	5	-1.7947	0.99869	0.99868	1	18330	0	-1.7947
Mis18bp1	5	2.91e-05	0.00013302	0.003715	697	5	-1.7875	0.99997	0.99997	1	18886	0	-1.7875
Shq1	5	2.91e-05	0.00013353	0.003724	698	5	-3.017	0.99997	0.99997	1	18885	0	-3.017
Slmo2	5	2.93e-05	0.00013506	0.003761	699	5	-3.3834	0.99997	0.99997	1	18884	0	-3.3834
Ints3	5	2.94e-05	0.00013556	0.003769	700	5	-1.5109	0.99997	0.99997	1	18883	0	-1.5109
Sf3a1	5	2.95e-05	0.00013607	0.003778	701	5	-1.5688	0.99997	0.99997	1	18882	0	-1.5688
Gtf2h2	5	2.98e-05	0.00013811	0.003824	702	5	-3.4584	0.99987	0.99988	1	18695	0	-3.4584
Prmt5	5	2.98e-05	0.00013811	0.003824	703	5	-3.1976	0.99997	0.99997	1	18881	0	-3.1976
Uqcrc2	5	3e-05	0.00013862	0.003832	704	4	-1.7834	0.94608	0.94799	1	16790	1	-1.7834
Atp6v1e1	5	3.03e-05	0.00013963	0.003855	705	5	-1.7058	0.99997	0.99997	1	18879	0	-1.7058
Eif4a3	5	3.1e-05	0.00014523	0.003998	706	4	-2.5359	0.030596	0.10362	0.712702	2731	1	-2.5359
Vhl	5	3.11e-05	0.00014523	0.003998	707	5	-1.6823	0.99995	0.99995	1	18814	0	-1.6823
Rcl1	5	3.15e-05	0.00014726	0.004031	708	5	-2.8698	0.99997	0.99997	1	18878	0	-2.8698
Prmt7	5	3.15e-05	0.00014726	0.004031	709	5	-0.74011	0.99997	0.99997	1	18877	0	-0.74011
Alg6	5	3.15e-05	0.00014726	0.004031	710	4	-1.224	0.97196	0.97202	1	17326	0	-1.224
Lipt2	5	3.15e-05	0.00014726	0.004031	711	5	-2.189	0.99997	0.99997	1	18876	0	-2.189
Urm1	5	3.18e-05	0.0001493	0.004076	712	4	-3.238	0.98456	0.98469	1	17631	0	-3.238
Tufm	5	3.18e-05	0.0001493	0.004076	713	5	-1.7839	0.99997	0.99997	1	18875	0	-1.7839
Taf12	5	3.29e-05	0.00015439	0.004203	714	5	-0.90514	0.99997	0.99997	1	18873	0	-0.90514
Slc25a26	5	3.29e-05	0.00015439	0.004203	715	5	-0.87527	0.99997	0.99997	1	18872	0	-0.87527
Slc2a1	5	3.3e-05	0.00015489	0.004205	716	5	-1.6825	0.99997	0.99997	1	18871	0	-1.6825
Pdxk	5	3.3e-05	0.00015489	0.004205	717	5	-0.68178	0.99997	0.99997	1	18870	0	-0.68178
Oxsm	5	3.32e-05	0.00015591	0.004221	718	5	-1.4981	0.99986	0.99987	1	18676	0	-1.4981
Elp5	5	3.33e-05	0.00015591	0.004221	719	5	-3.0523	0.99997	0.99997	1	18869	0	-3.0523
Tln1	5	3.35e-05	0.00015642	0.004223	720	5	-0.9986	0.99997	0.99997	1	18868	0	-0.9986
Nop58	5	3.35e-05	0.00015642	0.004223	721	5	-1.9756	0.99954	0.99952	1	18505	0	-1.9756
Aurkaip1	5	3.45e-05	0.00015998	0.004301	722	5	-2.0316	0.99992	0.99993	1	18762	0	-2.0316
Atp6v1a	5	3.45e-05	0.00015998	0.004301	723	5	-2.6514	0.99269	0.99274	1	17915	0	-2.6514
Psmd4	5	3.45e-05	0.00015998	0.004301	724	5	-2.9959	0.99915	0.99915	1	18413	0	-2.9959
Pfdn5	5	3.47e-05	0.00016151	0.00433	725	5	-3.6431	0.99989	0.99989	1	18710	0	-3.6431
Tomm40	5	3.48e-05	0.00016151	0.00433	726	5	-3.6039	0.99989	0.9999	1	18716	0	-3.6039
Rbm17	5	3.5e-05	0.00016252	0.004347	727	5	-1.6397	0.99997	0.99997	1	18867	0	-1.6397
Emc3	5	3.51e-05	0.00016303	0.004347	728	4	-1.685	0.88699	0.91417	1	16129	1	-1.685
Polr3b	5	3.51e-05	0.00016303	0.004347	729	4	-3.5454	0.71296	0.83379	1	14708	1	-3.5454
Gpx4	5	3.52e-05	0.00016303	0.004347	730	4	-3.382	0.96298	0.96318	1	17102	0	-3.382
AW822073	5	3.55e-05	0.00016558	0.004409	731	4	-2.8373	0.98722	0.98727	1	17726	0	-2.8373
Tsen54	5	3.56e-05	0.00016608	0.004416	732	5	-4.6164	0.9983	0.99829	1	18285	0	-4.6164
Chchd4	5	3.58e-05	0.00016914	0.004479	733	5	-1.2705	0.99996	0.99997	1	18866	0	-1.2705
H2afz	5	3.59e-05	0.00016914	0.004479	734	4	-3.0312	0.95658	0.9569	1	16975	1	-3.0312
Elp2	5	3.59e-05	0.00016914	0.004479	735	5	-1.9355	0.99993	0.99994	1	18773	0	-1.9355
Adat2	5	3.66e-05	0.0001727	0.004567	736	5	-1.5086	0.99996	0.99997	1	18865	0	-1.5086
Tfrc	5	3.67e-05	0.00017321	0.004574	737	5	-1.4614	0.99996	0.99997	1	18864	0	-1.4614
Cdipt	5	3.68e-05	0.00017422	0.004595	738	4	-1.9452	0.97662	0.97676	1	17433	0	-1.9452
Srd5a3	5	3.69e-05	0.00017473	0.004602	739	5	-2.2373	0.99996	0.99997	1	18862	0	-2.2373
Sbds	5	3.72e-05	0.00017626	0.004636	740	5	-2.402	0.99995	0.99995	1	18809	0	-2.402
Kdsr	5	3.74e-05	0.00017677	0.004637	741	5	-2.1874	0.99996	0.99997	1	18860	0	-2.1874
Rft1	5	3.75e-05	0.00017677	0.004637	742	5	-1.4783	0.99996	0.99997	1	18859	0	-1.4783
Mrgprd	5	3.76e-05	0.0001788	0.004684	743	5	-0.98236	0.99996	0.99997	1	18858	0	-0.98236
Mrpl57	5	3.77e-05	0.00017931	0.004691	744	5	-3.2282	0.99992	0.99993	1	18763	0	-3.2282
Smg5	5	3.77e-05	0.00017982	0.004692	745	4	-1.8105	0.98093	0.98108	1	17541	0	-1.8105
Rpf2	5	3.78e-05	0.00017982	0.004692	746	5	-3.8546	0.99996	0.99997	1	18857	0	-3.8546
Rpia	5	3.8e-05	0.00018033	0.004692	747	5	-2.6803	0.99931	0.99929	1	18444	0	-2.6803
Wdr43	5	3.82e-05	0.00018033	0.004692	748	5	-2.1967	0.99996	0.99997	1	18856	0	-2.1967
Trmu	5	3.84e-05	0.00018135	0.004713	749	5	-2.0546	0.99993	0.99994	1	18782	0	-2.0546
Uqcrfs1	5	3.88e-05	0.00018287	0.004746	750	5	-1.349	0.99996	0.99997	1	18855	0	-1.349
Stk11	5	3.91e-05	0.0001844	0.004779	751	5	-0.72763	0.99996	0.99997	1	18854	0	-0.72763
Timm50	5	3.96e-05	0.00018643	0.004825	752	5	-2.0486	0.9987	0.99869	1	18332	0	-2.0486
Tardbp	5	3.97e-05	0.00018694	0.004832	753	5	-1.8029	0.99968	0.99967	1	18564	0	-1.8029
Rbmx2	5	3.98e-05	0.00018796	0.004846	754	5	-2.8116	0.99996	0.99997	1	18852	0	-2.8116
Exosc4	5	4.01e-05	0.00018999	0.004885	755	5	-4.9108	0.99996	0.99996	1	18837	0	-4.9108
Hacd2	5	4.01e-05	0.00018999	0.004885	756	5	-1.8513	0.9999	0.99991	1	18737	0	-1.8513
Polr2i	5	4.03e-05	0.00019203	0.004924	757	5	-2.1001	0.99963	0.99962	1	18541	0	-2.1001
Coa3	5	4.07e-05	0.00019355	0.00495	758	5	-0.9619	0.99996	0.99996	1	18851	0	-0.9619
Crls1	5	4.08e-05	0.00019355	0.00495	759	5	-1.6175	0.99996	0.99996	1	18850	0	-1.6175
Gtf3c1	5	4.09e-05	0.00019457	0.00497	760	5	-1.6265	0.99996	0.99996	1	18849	0	-1.6265
Psmg3	5	4.1e-05	0.00019559	0.004989	761	5	-2.2555	0.99996	0.99996	1	18848	0	-2.2555
Arf1	5	4.11e-05	0.0001961	0.004996	762	5	-1.0252	0.99996	0.99996	1	18847	0	-1.0252
Dmap1	5	4.12e-05	0.00019661	0.005002	763	5	-1.7821	0.99996	0.99996	1	18846	0	-1.7821
Acly	5	4.16e-05	0.00019711	0.005009	764	5	-2.2327	0.99995	0.99996	1	18818	0	-2.2327
Abt1	5	4.17e-05	0.00019813	0.005028	765	5	-2.3257	0.99996	0.99996	1	18845	0	-2.3257
Eif3e	5	4.18e-05	0.00019915	0.005047	766	4	-2.3982	0.91307	0.92677	1	16376	1	-2.3982
Haus1	5	4.18e-05	0.00019966	0.005047	767	4	-1.9484	0.97587	0.97601	1	17412	0	-1.9484
Pdss1	5	4.19e-05	0.00019966	0.005047	768	5	-1.0617	0.99996	0.99996	1	18843	0	-1.0617
Clns1a	5	4.24e-05	0.00020169	0.005092	769	5	-0.95876	0.99996	0.99996	1	18842	0	-0.95876
Bap1	5	4.34e-05	0.00020525	0.005162	770	5	-1.1338	0.99996	0.99996	1	18841	0	-1.1338
Eif1ad	5	4.34e-05	0.00020525	0.005162	771	5	-4.0988	0.99982	0.99983	1	18637	0	-4.0988
Smc4	5	4.34e-05	0.00020525	0.005162	772	5	-3.086	0.99996	0.99996	1	18840	0	-3.086
Naa50	5	4.35e-05	0.00020576	0.005168	773	5	-2.2199	0.99548	0.99546	1	18070	0	-2.2199
Sephs1	5	4.4e-05	0.00020831	0.005225	774	5	-2.3213	0.99996	0.99996	1	18838	0	-2.3213
Mcm5	5	4.42e-05	0.00020881	0.005231	775	5	-4.3754	0.99849	0.99849	1	18307	0	-4.3754
Atp6v0b	5	4.44e-05	0.00021034	0.005262	776	3	-2.3119	0.11833	0.28897	0.89461	6138	1	-2.3119
Polr2h	5	4.46e-05	0.00021085	0.005268	777	5	-2.5846	0.99994	0.99995	1	18805	0	-2.5846
Pabpn1	5	4.47e-05	0.00021136	0.005274	778	5	-1.2151	0.99996	0.99996	1	18836	0	-1.2151
Brd7	5	4.49e-05	0.00021237	0.005293	779	5	-0.81596	0.99996	0.99996	1	18835	0	-0.81596
Zbtb8os	5	4.5e-05	0.00021339	0.005311	780	5	-1.9336	0.99795	0.99794	1	18245	0	-1.9336
Rnaseh2b	5	4.54e-05	0.00021441	0.005323	781	5	-1.3239	0.99995	0.99996	1	18834	0	-1.3239
Utp23	5	4.54e-05	0.00021441	0.005323	782	5	-2.6837	0.99994	0.99995	1	18807	0	-2.6837
Ctdp1	5	4.56e-05	0.00021543	0.005341	783	4	-1.276	0.95971	0.95988	1	17020	1	-1.276
Akr1d1	5	4.63e-05	0.00021848	0.00541	784	5	-0.81585	0.99995	0.99996	1	18831	0	-0.81585
Zfp131	5	4.65e-05	0.0002195	0.005429	785	5	-1.8836	0.99995	0.99996	1	18830	0	-1.8836
Cpsf6	5	4.67e-05	0.00022001	0.005434	786	5	-2.1467	0.99995	0.99996	1	18829	0	-2.1467
Wdr92	5	4.7e-05	0.00022102	0.005452	787	4	-1.8638	0.46259	0.68485	1	12340	1	-1.8638
Nup188	5	4.71e-05	0.00022204	0.005471	788	5	-1.2924	0.99987	0.99987	1	18687	0	-1.2924
Pcf11	5	4.72e-05	0.00022255	0.005476	789	5	-1.6745	0.99995	0.99996	1	18828	0	-1.6745
Utp18	5	4.81e-05	0.00022713	0.005573	790	5	-2.3258	0.99995	0.99995	1	18811	0	-2.3258
Srsf10	5	4.82e-05	0.00022713	0.005573	791	5	-1.2858	0.99995	0.99996	1	18827	0	-1.2858
Rpl13a	4	4.82e-05	0.00018745	0.004839	792	4	-3.4957	0.99624	0.99624	1	18109	0	-3.4957
Vdac1	5	4.83e-05	0.00022764	0.005573	793	5	-1.2005	0.99995	0.99996	1	18826	0	-1.2005
Sf3b4	5	4.85e-05	0.00022764	0.005573	794	5	-2.1637	0.99725	0.99724	1	18181	0	-2.1637
Lamtor4	5	4.85e-05	0.00022814	0.005579	795	5	-1.6493	0.99645	0.99641	1	18129	0	-1.6493
Hjurp	5	4.88e-05	0.00022916	0.005589	796	5	-3.8293	0.99995	0.99996	1	18824	0	-3.8293
Mrpl38	5	4.89e-05	0.00022916	0.005589	797	5	-1.4007	0.99995	0.99996	1	18823	0	-1.4007
Dhx30	5	4.89e-05	0.00022967	0.005595	798	5	-0.73183	0.99995	0.99996	1	18822	0	-0.73183
Rfc4	5	4.93e-05	0.0002317	0.005637	799	5	-1.9366	0.99991	0.99992	1	18750	0	-1.9366
Triap1	5	4.96e-05	0.00023323	0.005667	800	5	-2.8723	0.99988	0.99988	1	18702	0	-2.8723
Ccnf	5	5e-05	0.00023577	0.005715	801	5	-0.96874	0.99995	0.99996	1	18821	0	-0.96874
Uxs1	5	5.01e-05	0.00023577	0.005715	802	5	-0.90841	0.99995	0.99996	1	18820	0	-0.90841
Wbp11	5	5.15e-05	0.0002429	0.005871	803	5	-1.2303	0.99995	0.99996	1	18817	0	-1.2303
Rtel1	5	5.15e-05	0.0002429	0.005871	804	5	-1.3814	0.99896	0.99896	1	18373	0	-1.3814
Hspa5	5	5.16e-05	0.0002434	0.005871	805	5	-3.2167	0.99995	0.99996	1	18816	0	-3.2167
Ccdc12	5	5.16e-05	0.0002434	0.005871	806	5	-1.4334	0.99995	0.99996	1	18815	0	-1.4334
Csnk1a1	5	5.17e-05	0.00024442	0.005888	807	5	-2.426	0.99887	0.99887	1	18351	0	-2.426
Pdcd11	5	5.18e-05	0.00024493	0.005893	808	4	-1.2624	0.50421	0.70779	1	12695	1	-1.2624
Rbm28	5	5.23e-05	0.00024595	0.00591	809	5	-0.96852	0.99987	0.99988	1	18690	0	-0.96852
Rgp1	5	5.31e-05	0.000249	0.005976	810	4	-1.6756	0.75921	0.86491	1	15226	1	-1.6756
Slc25a19	5	5.32e-05	0.00025002	0.005993	811	5	-1.352	0.99995	0.99995	1	18813	0	-1.352
Dido1	5	5.35e-05	0.00025103	0.00601	812	5	-0.75351	0.99995	0.99995	1	18812	0	-0.75351
Idh3a	5	5.43e-05	0.0002551	0.0061	813	5	-1.1226	0.99995	0.99995	1	18810	0	-1.1226
Wdr7	5	5.47e-05	0.00025816	0.006165	814	5	-2.1811	0.99952	0.9995	1	18494	0	-2.1811
Wdr18	5	5.53e-05	0.00026172	0.006243	815	5	-3.3705	0.9998	0.99981	1	18624	0	-3.3705
Ints4	5	5.71e-05	0.00026528	0.00632	816	5	-2.1363	0.99989	0.9999	1	18714	0	-2.1363
Rpf1	5	5.77e-05	0.0002668	0.006348	817	5	-1.371	0.99994	0.99995	1	18808	0	-1.371
Dph5	5	5.8e-05	0.00026884	0.006389	818	5	-1.2063	0.99994	0.99995	1	18806	0	-1.2063
Ddx59	5	5.83e-05	0.00027138	0.006434	819	4	-1.3511	0.95326	0.95393	1	16902	1	-1.3511
Trmt112	5	5.84e-05	0.00027138	0.006434	820	5	-2.2974	0.99994	0.99995	1	18804	0	-2.2974
Gcn1l1	5	5.9e-05	0.00027291	0.006454	821	5	-0.68684	0.99994	0.99995	1	18803	0	-0.68684
Mtg2	5	5.91e-05	0.00027291	0.006454	822	5	-3.5033	0.99994	0.99995	1	18802	0	-3.5033
Cdc26	5	5.93e-05	0.00027393	0.006463	823	4	-1.9079	0.93649	0.941	1	16649	1	-1.9079
Zc3hav1	5	5.93e-05	0.00027393	0.006463	824	5	-1.3172	0.99521	0.99518	1	18050	0	-1.3172
Cenpl	5	5.96e-05	0.00027545	0.006475	825	5	-2.6477	0.99994	0.99995	1	18801	0	-2.6477
E4f1	5	5.96e-05	0.00027545	0.006475	826	5	-1.3389	0.99994	0.99995	1	18800	0	-1.3389
Sf3a3	5	5.97e-05	0.00027545	0.006475	827	5	-3.0513	0.99993	0.99993	1	18767	0	-3.0513
Nup85	5	6.02e-05	0.00027749	0.006507	828	5	-1.8031	0.99994	0.99995	1	18799	0	-1.8031
Uxt	5	6.02e-05	0.00027749	0.006507	829	5	-1.6058	0.99848	0.99848	1	18302	0	-1.6058
Rpl31	3	6.04e-05	0.00019101	0.004905	830	2	-3.3081	0.15174	0.28475	0.89184	7170	1	-3.3081
Uso1	5	6.08e-05	0.00027799	0.006511	831	5	-1.2185	0.99994	0.99995	1	18798	0	-1.2185
Pmf1	5	6.09e-05	0.0002785	0.006515	832	5	-3.0069	0.99994	0.99995	1	18797	0	-3.0069
Tars2	5	6.11e-05	0.00027952	0.006531	833	5	-1.458	0.99983	0.99984	1	18643	0	-1.458
Cenpi	5	6.14e-05	0.00028105	0.006559	834	5	-2.3066	0.99816	0.99814	1	18269	0	-2.3066
Nifk	5	6.16e-05	0.00028156	0.006563	835	4	-2.6627	0.93298	0.93861	1	16606	1	-2.6627
Ndufb8	5	6.17e-05	0.00028206	0.006567	836	5	-0.69276	0.99994	0.99995	1	18796	0	-0.69276
Dnlz	5	6.18e-05	0.00028257	0.006571	837	5	-0.93241	0.9946	0.99459	1	18012	0	-0.93241
Agk	5	6.19e-05	0.00028359	0.006587	838	5	-1.6119	0.99994	0.99995	1	18795	0	-1.6119
Psmg1	5	6.21e-05	0.00028563	0.006626	839	5	-0.91329	0.99994	0.99995	1	18794	0	-0.91329
Osbp	5	6.25e-05	0.00028715	0.006646	840	4	-1.4667	0.98718	0.98724	1	17724	0	-1.4667
Tmem41b	5	6.27e-05	0.00028715	0.006646	841	5	-1.9867	0.99988	0.99988	1	18696	0	-1.9867
Mrpl34	5	6.28e-05	0.00028766	0.00665	842	5	-1.6183	0.99985	0.99986	1	18665	0	-1.6183
Hnrnpu	5	6.31e-05	0.00028817	0.006654	843	5	-2.5619	0.99994	0.99994	1	18793	0	-2.5619
Dgcr8	5	6.33e-05	0.00028919	0.006669	844	5	-1.2288	0.99994	0.99994	1	18792	0	-1.2288
Rps19bp1	5	6.35e-05	0.00029071	0.006696	845	5	-1.1929	0.99994	0.99994	1	18791	0	-1.1929
Mcat	5	6.4e-05	0.00029224	0.006724	846	4	-1.614	0.42303	0.65005	1	11794	1	-1.614
Eral1	5	6.42e-05	0.00029326	0.006739	847	5	-1.4535	0.99974	0.99974	1	18590	0	-1.4535
Ahctf1	5	6.44e-05	0.00029427	0.006754	848	4	-2.8157	0.86677	0.90598	1	15965	1	-2.8157
Stmn1	5	6.44e-05	0.00029478	0.006758	849	5	-0.90199	0.99994	0.99994	1	18790	0	-0.90199
Exosc1	5	6.48e-05	0.00029834	0.006824	850	5	-1.2555	0.99994	0.99994	1	18789	0	-1.2555
Prpf19	5	6.53e-05	0.00030038	0.006862	851	5	-1.7478	0.99993	0.99994	1	18788	0	-1.7478
Rpp38	5	6.55e-05	0.00030089	0.006866	852	5	-3.3701	0.99993	0.99994	1	18787	0	-3.3701
Mrpl27	5	6.61e-05	0.00030394	0.006927	853	5	-1.1697	0.99993	0.99994	1	18786	0	-1.1697
Mrpl40	5	6.66e-05	0.00030597	0.006965	854	5	-1.7678	0.99993	0.99994	1	18785	0	-1.7678
Med20	5	6.72e-05	0.00030902	0.007027	855	5	-1.1176	0.99993	0.99994	1	18784	0	-1.1176
Dynlrb1	5	6.81e-05	0.00031309	0.007106	856	4	-3.5181	0.03739	0.11968	0.749042	3016	1	-3.5181
Lamtor1	5	6.82e-05	0.0003136	0.007106	857	5	-1.3932	0.99993	0.99994	1	18783	0	-1.3932
Ddx5	5	6.84e-05	0.0003136	0.007106	858	5	-1.3892	0.99895	0.99895	1	18372	0	-1.3892
Mrpl13	5	6.88e-05	0.00031615	0.007155	859	4	-1.7742	0.92031	0.93086	1	16444	1	-1.7742
Ndufaf6	5	6.9e-05	0.00031665	0.007158	860	5	-0.93546	0.99982	0.99983	1	18639	0	-0.93546
Lipt1	5	6.92e-05	0.00031767	0.007173	861	5	-1.6051	0.99894	0.99894	1	18368	0	-1.6051
Atic	5	6.98e-05	0.00032022	0.007222	862	5	-2.805	0.99419	0.99419	1	17986	0	-2.805
Wrap53	5	6.99e-05	0.00032123	0.007237	863	4	-1.3418	0.96084	0.96101	1	17053	0	-1.3418
Atp6ap2	5	7.04e-05	0.00032378	0.007277	864	5	-1.3448	0.99993	0.99994	1	18781	0	-1.3448
Ccna2	5	7.06e-05	0.00032378	0.007277	865	4	-1.861	0.19994	0.41043	0.972306	8065	1	-1.861
Cdc6	5	7.08e-05	0.00032428	0.00728	866	5	-2.8881	0.99993	0.99994	1	18780	0	-2.8881
Kars	5	7.12e-05	0.00032632	0.007317	867	5	-3.6905	0.99993	0.99994	1	18779	0	-3.6905
Rpl19	5	7.18e-05	0.00032785	0.007318	868	5	-4.9235	0.99993	0.99994	1	18778	0	-4.9235
Gins1	5	7.18e-05	0.00032785	0.007318	869	5	-1.2792	0.99993	0.99994	1	18777	0	-1.2792
Rpa2	5	7.19e-05	0.00032785	0.007318	870	5	-1.6371	0.99993	0.99994	1	18776	0	-1.6371
Incenp	5	7.19e-05	0.00032785	0.007318	871	5	-2.4709	0.99993	0.99994	1	18775	0	-2.4709
Uqcrq	5	7.22e-05	0.00033013	0.007358	872	5	-1.1184	0.99993	0.99994	1	18774	0	-1.1184
Prpf6	5	7.27e-05	0.0003309	0.007358	873	4	-2.252	0.98871	0.98879	1	17769	0	-2.252
Top1	5	7.27e-05	0.0003309	0.007358	874	4	-2.2506	0.98378	0.9839	1	17609	0	-2.2506
Atr	5	7.29e-05	0.00033141	0.007358	875	5	-1.4893	0.99993	0.99993	1	18772	0	-1.4893
Pitrm1	5	7.31e-05	0.00033192	0.007358	876	5	-1.0178	0.99993	0.99993	1	18771	0	-1.0178
Cdk7	5	7.31e-05	0.00033192	0.007358	877	5	-3.7684	0.99987	0.99987	1	18689	0	-3.7684
Lsm10	5	7.38e-05	0.00033395	0.007395	878	5	-2.4469	0.99993	0.99993	1	18770	0	-2.4469
Rnaseh1	5	7.43e-05	0.000337	0.007454	879	5	-0.88869	0.99993	0.99993	1	18769	0	-0.88869
Shfm1	5	7.5e-05	0.00034056	0.007516	880	4	-1.2247	0.80263	0.88527	1	15564	1	-1.2247
Yae1d1	5	7.5e-05	0.00034056	0.007516	881	4	-0.73328	0.35996	0.58554	1	10785	1	-0.73328
Pdia6	5	7.51e-05	0.00034107	0.007518	882	5	-1.0435	0.99992	0.99993	1	18766	0	-1.0435
Eme1	5	7.58e-05	0.00034361	0.007566	883	5	-0.93493	0.99992	0.99993	1	18765	0	-0.93493
Vdac2	5	7.6e-05	0.00034463	0.00758	884	5	-1.0366	0.99992	0.99993	1	18764	0	-1.0366
Psma7	5	7.67e-05	0.0003487	0.00766	885	5	-3.2356	0.99991	0.99991	1	18743	0	-3.2356
Dhfr	5	7.68e-05	0.00034921	0.007663	886	4	-1.581	0.98162	0.98178	1	17556	0	-1.581
C1d	5	7.74e-05	0.00035226	0.007721	887	4	-2.5147	0.96709	0.96726	1	17202	0	-2.5147
Vprbp	5	7.8e-05	0.00035582	0.00779	888	5	-2.3825	0.99637	0.99632	1	18120	0	-2.3825
Rps9	5	7.85e-05	0.00035837	0.007811	889	5	-1.7304	0.99992	0.99993	1	18761	0	-1.7304
Atp6ap1	5	7.85e-05	0.00035837	0.007811	890	4	-1.6	0.9198	0.93056	1	16436	1	-1.6
Wdr46	5	7.86e-05	0.00035837	0.007811	891	5	-0.92268	0.99992	0.99992	1	18760	0	-0.92268
Chordc1	5	7.87e-05	0.00035837	0.007811	892	5	-3.4865	0.99614	0.9961	1	18106	0	-3.4865
Mrpl23	5	7.94e-05	0.00035964	0.007827	893	4	-2.5039	0.2018	0.41259	0.972824	8105	1	-2.5039
Nxf1	5	7.94e-05	0.00035989	0.007827	894	4	-2.5041	0.81906	0.89006	1	15657	1	-2.5041
Smc3	5	7.95e-05	0.0003604	0.007829	895	4	-3.7257	0.81494	0.88888	1	15630	1	-3.7257
Sec63	5	8.02e-05	0.000366	0.007942	896	4	-2.1249	0.98227	0.98241	1	17573	0	-2.1249
Tonsl	5	8.05e-05	0.00036651	0.007944	897	5	-1.4621	0.99992	0.99992	1	18758	0	-1.4621
Ogt	5	8.05e-05	0.00036701	0.007946	898	5	-1.1729	0.99978	0.99978	1	18608	0	-1.1729
Gata3	5	8.09e-05	0.00037007	0.008003	899	5	-1.1284	0.99992	0.99992	1	18757	0	-1.1284
Huwe1	5	8.13e-05	0.00037159	0.008027	900	5	-2.3034	0.99968	0.99967	1	18563	0	-2.3034
Wdr36	5	8.41e-05	0.00038634	0.008328	901	5	-1.4917	0.99086	0.99093	1	17850	0	-1.4917
Zfp574	5	8.52e-05	0.00039143	0.008428	902	5	-1.6316	0.99991	0.99992	1	18754	0	-1.6316
Gak	5	8.56e-05	0.00039448	0.008484	903	5	-1.8697	0.99991	0.99992	1	18753	0	-1.8697
Eef1g	5	8.6e-05	0.0003955	0.008489	904	4	-1.4606	0.98643	0.98652	1	17686	0	-1.4606
Commd3	5	8.62e-05	0.00039601	0.008489	905	5	-0.90418	0.99991	0.99992	1	18752	0	-0.90418
Ykt6	5	8.62e-05	0.00039601	0.008489	906	5	-2.6017	0.99799	0.99797	1	18249	0	-2.6017
Faah	5	8.64e-05	0.00039652	0.00849	907	4	-0.89351	0.86688	0.90602	1	15966	1	-0.89351
Mrpl42	5	8.65e-05	0.00039703	0.008492	908	4	-2.2084	0.83807	0.89584	1	15762	1	-2.2084
Oraov1	5	8.73e-05	0.00040211	0.008582	909	5	-2.9678	0.99408	0.99408	1	17979	0	-2.9678
Racgap1	5	8.74e-05	0.00040211	0.008582	910	5	-0.99146	0.99932	0.99931	1	18446	0	-0.99146
Gpr31b	5	8.75e-05	0.00040313	0.008594	911	5	-0.83863	0.99991	0.99992	1	18751	0	-0.83863
Rnaseh2c	5	8.88e-05	0.00040618	0.008642	912	5	-2.0936	0.99991	0.99992	1	18749	0	-2.0936
Tmem209	5	8.89e-05	0.00040669	0.008642	913	5	-0.93739	0.99991	0.99992	1	18748	0	-0.93739
Arih1	5	8.9e-05	0.00040669	0.008642	914	5	-1.8884	0.99636	0.99631	1	18117	0	-1.8884
Mpdu1	5	8.93e-05	0.00040974	0.008697	915	5	-0.79658	0.99991	0.99992	1	18747	0	-0.79658
Dut	5	8.95e-05	0.00041076	0.008709	916	4	-3.4151	0.95686	0.95714	1	16980	1	-3.4151
Gps1	5	8.96e-05	0.00041127	0.008711	917	5	-2.202	0.99236	0.99241	1	17906	0	-2.202
Hypk	5	8.98e-05	0.00041229	0.008723	918	4	-1.9315	0.47805	0.69324	1	12465	1	-1.9315
Ankrd49	5	9.09e-05	0.00041687	0.0088	919	5	-1.1356	0.99991	0.99992	1	18745	0	-1.1356
Cstf2	5	9.09e-05	0.00041687	0.0088	920	5	-2.7415	0.99965	0.99964	1	18547	0	-2.7415
Puf60	5	9.1e-05	0.00041737	0.008801	921	5	-1.605	0.99991	0.99992	1	18744	0	-1.605
Cad	5	9.22e-05	0.00042195	0.008888	922	5	-1.522	0.99971	0.9997	1	18579	0	-1.522
Rbm25	5	9.23e-05	0.00042246	0.008889	923	4	-0.97494	0.98397	0.98409	1	17618	0	-0.97494
Xrcc3	5	9.25e-05	0.00042348	0.008893	924	5	-0.69718	0.99991	0.99991	1	18742	0	-0.69718
Thoc2	5	9.25e-05	0.00042373	0.008893	925	5	-1.4801	0.99991	0.99991	1	18741	0	-1.4801
Rpp21	5	9.26e-05	0.00042399	0.008893	926	4	-3.0722	0.92668	0.93463	1	16519	1	-3.0722
Stx5a	5	9.35e-05	0.00042755	0.008958	927	5	-2.8477	0.99989	0.99989	1	18709	0	-2.8477
Snrpd2	4	9.36e-05	0.00037464	0.008084	928	4	-3.2752	0.99991	0.99991	1	18740	0	-3.2752
Ptcd1	5	9.37e-05	0.00042856	0.008969	929	5	-1.0163	0.99991	0.99991	1	18739	0	-1.0163
Ttc37	5	9.38e-05	0.00042907	0.00897	930	5	-1.0441	0.99991	0.99991	1	18738	0	-1.0441
Ppp1r10	5	9.43e-05	0.00043213	0.009025	931	5	-1.7059	0.99977	0.99977	1	18603	0	-1.7059
Mrps27	5	9.55e-05	0.00043721	0.009121	932	5	-2.015	0.99984	0.99985	1	18652	0	-2.015
Rps7	5	9.6e-05	0.00043874	0.009143	933	4	-2.4635	0.61579	0.77269	1	13729	1	-2.4635
Mis18a	5	9.61e-05	0.00043925	0.009144	934	5	-2.6306	0.99902	0.99901	1	18381	0	-2.6306
Coq7	5	9.64e-05	0.00044026	0.009145	935	5	-0.56391	0.9999	0.99991	1	18736	0	-0.56391
Rnf4	5	9.65e-05	0.00044026	0.009145	936	5	-1.0106	0.9999	0.99991	1	18735	0	-1.0106
Gpkow	5	9.71e-05	0.0004423	0.009168	937	5	-1.5972	0.9999	0.99991	1	18734	0	-1.5972
Cog3	5	9.71e-05	0.0004423	0.009168	938	5	-1.434	0.9999	0.99991	1	18733	0	-1.434
Dph6	5	9.76e-05	0.00044535	0.009222	939	5	-1.0176	0.99937	0.99935	1	18456	0	-1.0176
Zc3h8	5	9.92e-05	0.00045603	0.009433	940	5	-1.1602	0.99526	0.99524	1	18055	0	-1.1602
Nadk	5	9.97e-05	0.00045807	0.009465	941	4	-1.1705	0.98019	0.98035	1	17515	0	-1.1705
Mrpl50	5	0.00010009	0.0004601	0.009487	942	5	-0.60231	0.9999	0.99991	1	18731	0	-0.60231
Mrgprf	5	0.00010012	0.0004601	0.009487	943	5	-1.6792	0.99969	0.99969	1	18573	0	-1.6792
Anapc10	5	0.00010029	0.00046061	0.009487	944	5	-1.0383	0.9999	0.99991	1	18730	0	-1.0383
Taf1c	5	0.0001008	0.00046366	0.00954	945	5	-1.3396	0.99986	0.99987	1	18677	0	-1.3396
Eif3c	5	0.0001012	0.0004657	0.009567	946	5	-2.0452	0.9999	0.99991	1	18729	0	-2.0452
Ndnl2	5	0.00010142	0.00046595	0.009567	947	5	-2.4658	0.99948	0.99946	1	18481	0	-2.4658
Emc6	5	0.00010188	0.00046672	0.009572	948	5	-0.7782	0.9999	0.99991	1	18728	0	-0.7782
Fen1	5	0.0001029	0.00047384	0.009708	949	5	-2.6943	0.9999	0.9999	1	18727	0	-2.6943
Pmvk	5	0.00010348	0.00047638	0.00975	950	5	-2.746	0.9999	0.9999	1	18726	0	-2.746
Rrm2	5	0.00010448	0.00047994	0.009813	951	5	-1.9885	0.9999	0.9999	1	18725	0	-1.9885
Sde2	5	0.00010552	0.00048427	0.009891	952	4	-1.7694	0.9736	0.97367	1	17368	0	-1.7694
Sf1	5	0.00010584	0.00048503	0.009896	953	5	-2.0105	0.99987	0.99987	1	18686	0	-2.0105
Rtf1	5	0.00010622	0.00048605	0.009906	954	5	-2.0487	0.99989	0.9999	1	18724	0	-2.0487
Chtf8	5	0.00010636	0.00048655	0.009906	955	5	-0.96575	0.99989	0.9999	1	18723	0	-0.96575
Stoml2	5	0.00010706	0.00049164	0.009999	956	5	-1.3272	0.99989	0.9999	1	18722	0	-1.3272
Gnl3l	5	0.00010717	0.00049215	0.009999	957	5	-0.69773	0.99989	0.9999	1	18721	0	-0.69773
Wbscr16	5	0.00010823	0.00049469	0.01004	958	5	-2.2608	0.99989	0.9999	1	18720	0	-2.2608
Mybl2	5	0.00010841	0.00049571	0.010051	959	5	-1.5835	0.99989	0.9999	1	18719	0	-1.5835
Kif11	5	0.00010876	0.00049673	0.01006	960	4	-2.4057	0.84369	0.89767	1	15797	1	-2.4057
Ptcd3	5	0.00010887	0.00049724	0.01006	961	5	-1.3027	0.99989	0.9999	1	18718	0	-1.3027
Ndufa10	5	0.00010894	0.00049775	0.01006	962	5	-0.97586	0.99989	0.9999	1	18717	0	-0.97586
Elac2	5	0.00010928	0.00049927	0.010081	963	4	-2.0989	0.86714	0.90612	1	15968	1	-2.0989
Mcm7	5	0.00010944	0.00050029	0.010091	964	5	-3.2823	0.99989	0.9999	1	18715	0	-3.2823
Stk38l	5	0.00010991	0.00050334	0.010142	965	5	-0.98173	0.99989	0.9999	1	18713	0	-0.98173
Sars	5	0.00011007	0.00050436	0.010151	966	5	-2.1654	0.99988	0.99989	1	18704	0	-2.1654
Hspa9	5	0.00011021	0.00050487	0.010151	967	5	-3.0677	0.99604	0.99599	1	18100	0	-3.0677
Alg9	5	0.00011038	0.00050538	0.010151	968	5	-0.80321	0.99989	0.9999	1	18712	0	-0.80321
Lsm5	5	0.000111	0.00050588	0.010151	969	4	-2.0122	0.96531	0.96549	1	17154	0	-2.0122
Tsen15	5	0.0001115	0.0005069	0.010161	970	5	-2.3386	0.99989	0.99989	1	18711	0	-2.3386
Gtf3c3	5	0.00011194	0.00051046	0.010222	971	5	-1.3012	0.99749	0.99746	1	18205	0	-1.3012
Ddx24	5	0.00011275	0.00051199	0.010242	972	5	-1.7113	0.99989	0.99989	1	18708	0	-1.7113
Dad1	5	0.000114	0.00051708	0.010333	973	5	-2.061	0.99989	0.99989	1	18707	0	-2.061
Atp5o	5	0.0001145	0.0005186	0.010352	974	4	-2.7265	0.9182	0.92964	1	16421	1	-2.7265
Zfp622	5	0.00011457	0.00051911	0.010352	975	5	-1.2772	0.99234	0.9924	1	17904	0	-1.2772
Kdm7a	5	0.00011498	0.00052114	0.010382	976	4	-1.3166	0.97053	0.97062	1	17286	0	-1.3166
Mterf3	5	0.00011546	0.00052318	0.010412	977	5	-0.75757	0.99988	0.99989	1	18706	0	-0.75757
Wac	5	0.00011689	0.00052928	0.010523	978	5	-0.74135	0.99988	0.99989	1	18705	0	-0.74135
Mrpl37	5	0.00011808	0.00053386	0.010603	979	4	-2.1093	0.26077	0.47892	1	9134	1	-2.1093
Snrnp25	5	0.0001183	0.00053539	0.010623	980	5	-2.0555	0.99685	0.99683	1	18162	0	-2.0555
Cdk11b	5	0.0001194	0.00053997	0.010692	981	5	-1.1785	0.99988	0.99989	1	18703	0	-1.1785
Sdhb	5	0.00012074	0.00054353	0.010751	982	5	-2.0775	0.99465	0.99464	1	18015	0	-2.0775
Foxred1	5	0.0001213	0.0005476	0.01081	983	5	-1.2629	0.99988	0.99988	1	18701	0	-1.2629
Coq4	5	0.00012134	0.0005476	0.01081	984	5	-1.0384	0.99988	0.99988	1	18700	0	-1.0384
Dcps	5	0.00012303	0.00055472	0.010939	985	5	-1.2512	0.99988	0.99988	1	18698	0	-1.2512
Brf1	5	0.00012389	0.00055879	0.011008	986	4	-2.4168	0.2066	0.41804	0.976535	8181	1	-2.4168
Trim24	5	0.00012473	0.00056489	0.011117	987	5	-0.79136	0.99988	0.99988	1	18697	0	-0.79136
Tsen2	5	0.00012563	0.00056896	0.011186	988	5	-1.9792	0.99984	0.99985	1	18654	0	-1.9792
Scfd1	5	0.00012585	0.00056998	0.011195	989	4	-3.0518	0.9313	0.93753	1	16583	1	-3.0518
Mrpl15	5	0.00012694	0.00057761	0.011316	990	5	-2.0738	0.99987	0.99988	1	18694	0	-2.0738
Narfl	5	0.00012694	0.00057761	0.011316	991	4	-0.96124	0.49319	0.70163	1	12603	1	-0.96124
Pgrmc2	5	0.00012714	0.00057812	0.011316	992	5	-1.3226	0.99987	0.99988	1	18693	0	-1.3226
Eif2b2	5	0.00012716	0.00057863	0.011316	993	5	-3.6821	0.99961	0.9996	1	18531	0	-3.6821
Ssrp1	5	0.00012731	0.00057913	0.011316	994	5	-2.3555	0.99955	0.99953	1	18508	0	-2.3555
Ndufs7	5	0.00012738	0.00057964	0.011316	995	5	-1.4622	0.99987	0.99988	1	18692	0	-1.4622
Nabp2	5	0.0001275	0.00058066	0.011325	996	5	-0.61292	0.99987	0.99988	1	18691	0	-0.61292
Rpl7l1	5	0.00012768	0.00058168	0.011333	997	4	-1.8422	0.98383	0.98396	1	17613	0	-1.8422
Tti1	5	0.00012827	0.00058575	0.011401	998	4	-1.2449	0.95982	0.95999	1	17022	1	-1.2449
Kif15	5	0.00012995	0.00059185	0.011497	999	5	-0.64759	0.99987	0.99987	1	18688	0	-0.64759
Kif20a	5	0.00013006	0.00059185	0.011497	1000	5	-0.90703	0.99918	0.99918	1	18422	0	-0.90703
Rtn4ip1	5	0.00013051	0.0005949	0.011545	1001	4	-1.8418	0.85159	0.90037	1	15855	1	-1.8418
Rrp1	5	0.00013096	0.00059643	0.011563	1002	4	-1.797	0.23946	0.45518	0.995299	8765	1	-1.797
Plrg1	5	0.00013165	0.00059846	0.011591	1003	4	-2.2828	0.066138	0.18372	0.826471	4207	1	-2.2828
Fam98b	5	0.00013261	0.00060457	0.011686	1004	5	-1.1715	0.99987	0.99987	1	18685	0	-1.1715
Poc1a	5	0.00013307	0.00060762	0.011731	1005	5	-2.0672	0.99671	0.99668	1	18148	0	-2.0672
Aasdhppt	5	0.0001332	0.00060813	0.011731	1006	5	-1.5076	0.99987	0.99987	1	18684	0	-1.5076
Sfi1	5	0.00013338	0.00061016	0.011757	1007	5	-4.6467	0.99961	0.9996	1	18532	0	-4.6467
Eif3b	5	0.00013345	0.00061067	0.011757	1008	5	-1.7524	0.98997	0.99003	1	17819	0	-1.7524
Eif2b5	5	0.00013467	0.00061576	0.011843	1009	5	-2.1979	0.99987	0.99987	1	18683	0	-2.1979
Rbm48	5	0.00013484	0.00061729	0.011859	1010	5	-1.154	0.99987	0.99987	1	18682	0	-1.154
Kdm2a	5	0.00013493	0.00061779	0.011859	1011	5	-1.1592	0.99987	0.99987	1	18681	0	-1.1592
Urb1	5	0.00013499	0.00061881	0.011867	1012	3	-1.4232	0.94428	0.94657	1	16767	1	-1.4232
Polr2c	5	0.00013552	0.00062085	0.011888	1013	4	-1.3811	0.95896	0.95915	1	17008	1	-1.3811
Tubb4b	5	0.0001356	0.00062136	0.011888	1014	5	-1.7279	0.99941	0.99939	1	18464	0	-1.7279
Kmt2d	5	0.00013595	0.00062237	0.011888	1015	5	-1.0866	0.99986	0.99987	1	18680	0	-1.0866
Gmps	5	0.00013614	0.00062237	0.011888	1016	5	-1.1228	0.99967	0.99967	1	18560	0	-1.1228
Cers2	5	0.00013702	0.00062644	0.011952	1017	5	-0.87388	0.99986	0.99987	1	18679	0	-0.87388
Dctn2	5	0.00013723	0.00062695	0.011952	1018	5	-1.3979	0.9992	0.9992	1	18426	0	-1.3979
Tnpo3	5	0.00013746	0.00062797	0.01196	1019	5	-1.1215	0.99887	0.99887	1	18349	0	-1.1215
Commd2	5	0.00013779	0.00062949	0.011977	1020	5	-0.79144	0.99986	0.99987	1	18678	0	-0.79144
Ccdc94	5	0.00013934	0.00063458	0.012062	1021	5	-2.084	0.99415	0.99415	1	17981	0	-2.084
Mrpl52	5	0.00013958	0.00063662	0.012089	1022	4	-2.6895	0.89711	0.91879	1	16225	1	-2.6895
Prss37	5	0.00013992	0.00063763	0.012096	1023	5	-1.0275	0.99986	0.99987	1	18675	0	-1.0275
Gart	5	0.00014102	0.00064018	0.012133	1024	3	-2.6038	0.48683	0.69808	1	12539	1	-2.6038
Pno1	5	0.00014168	0.00064374	0.012188	1025	5	-1.5454	0.99986	0.99987	1	18674	0	-1.5454
Ddx51	5	0.00014256	0.00064882	0.012273	1026	5	-0.84948	0.99986	0.99986	1	18673	0	-0.84948
Snrnp48	5	0.00014398	0.00065798	0.012422	1027	5	-1.0665	0.99986	0.99986	1	18672	0	-1.0665
Polr3e	5	0.00014403	0.00065798	0.012422	1028	5	-0.88233	0.99986	0.99986	1	18671	0	-0.88233
Psmd3	5	0.00014439	0.00066052	0.012458	1029	5	-1.3099	0.99986	0.99986	1	18670	0	-1.3099
Arpc2	5	0.00014556	0.00066714	0.012565	1030	5	-2.7399	0.99985	0.99986	1	18668	0	-2.7399
Rpap2	5	0.00014565	0.00066765	0.012565	1031	5	-1.8079	0.99985	0.99986	1	18667	0	-1.8079
Mrpl16	5	0.00014578	0.00066815	0.012565	1032	5	-1.0894	0.99985	0.99986	1	18666	0	-1.0894
Pgam1	5	0.0001459	0.00066917	0.012572	1033	4	-3.5571	0.98511	0.98523	1	17654	0	-3.5571
Psmb3	2	0.00014667	0.00029631	0.006785	1034	2	-3.5353	0.99985	0.99985	1	18663	0	-3.5353
Vmp1	5	0.0001468	0.00067375	0.012643	1035	5	-3.2487	0.99077	0.99083	1	17846	0	-3.2487
Mak16	5	0.00014688	0.00067426	0.012643	1036	5	-3.9083	0.99936	0.99935	1	18453	0	-3.9083
Mgat1	5	0.00014833	0.00068291	0.012793	1037	5	-1.1828	0.99985	0.99986	1	18662	0	-1.1828
Tra2b	5	0.0001486	0.00068443	0.012809	1038	5	-0.90074	0.99985	0.99986	1	18661	0	-0.90074
Taf11	5	0.00014874	0.00068596	0.012826	1039	3	-2.3024	0.66541	0.80318	1	14216	2	-2.3024
Acd	5	0.00014944	0.00069003	0.012889	1040	5	-1.4716	0.99882	0.99881	1	18342	0	-1.4716
Upf2	5	0.00015052	0.00069766	0.013019	1041	5	-2.0262	0.99948	0.99947	1	18482	0	-2.0262
Eny2	4	0.00015133	0.00060253	0.011658	1042	4	-1.0211	0.99985	0.99985	1	18660	0	-1.0211
Wdr83os	5	0.00015151	0.00070122	0.013073	1043	5	-0.5146	0.99985	0.99986	1	18659	0	-0.5146
Mrps35	5	0.00015254	0.00070885	0.013203	1044	5	-0.69775	0.99985	0.99986	1	18658	0	-0.69775
Exoc3	5	0.00015268	0.00071037	0.013219	1045	5	-0.62754	0.99985	0.99986	1	18657	0	-0.62754
Fdxr	5	0.00015301	0.0007119	0.013231	1046	5	-0.93405	0.99985	0.99986	1	18656	0	-0.93405
Nsmce2	5	0.0001531	0.00071241	0.013231	1047	5	-1.4428	0.99985	0.99986	1	18655	0	-1.4428
Hspa14	5	0.00015329	0.00071343	0.013238	1048	5	-0.83526	0.99965	0.99964	1	18548	0	-0.83526
Ranbp1	5	0.00015507	0.00072411	0.013423	1049	5	-2.104	0.99892	0.99892	1	18363	0	-2.104
Mrpl51	5	0.00015575	0.00072614	0.013448	1050	5	-1.7734	0.99935	0.99934	1	18451	0	-1.7734
Gtf2h3	5	0.00015601	0.00072767	0.013463	1051	5	-2.7458	0.99965	0.99964	1	18549	0	-2.7458
Ptar1	5	0.00015641	0.00073072	0.013507	1052	5	-1.0356	0.99984	0.99985	1	18653	0	-1.0356
Lsm2	5	0.00015695	0.00073174	0.013513	1053	5	-3.9331	0.99838	0.99838	1	18296	0	-3.9331
Eif4e	5	0.00015755	0.00073377	0.013538	1054	5	-2.5859	0.99415	0.99415	1	17983	0	-2.5859
Atp1a1	5	0.00015804	0.00073632	0.013572	1055	5	-2.2505	0.99984	0.99985	1	18650	0	-2.2505
Rsl1d1	5	0.00015894	0.00074497	0.013718	1056	5	-2.9707	0.99825	0.99824	1	18280	0	-2.9707
Aco2	5	0.00016033	0.00075361	0.013864	1057	5	-2.1265	0.99942	0.9994	1	18465	0	-2.1265
Ufsp2	5	0.00016115	0.00075666	0.0139	1058	5	-0.86424	0.99984	0.99984	1	18649	0	-0.86424
Nsl1	5	0.00016125	0.00075717	0.0139	1059	5	-1.5821	0.99984	0.99984	1	18648	0	-1.5821
1110001J03Rik	5	0.00016144	0.00075768	0.0139	1060	5	-0.93634	0.99984	0.99984	1	18647	0	-0.93634
Tyms	5	0.00016272	0.00076073	0.013942	1061	5	-1.6564	0.99984	0.99984	1	18646	0	-1.6564
Mcph1	5	0.00016341	0.0007648	0.014004	1062	5	-2.5956	0.99459	0.99458	1	18009	0	-2.5956
Polr2e	5	0.00016403	0.00076735	0.01402	1063	4	-3.4753	0.26627	0.48507	1	9199	1	-3.4753
Rpn1	5	0.00016406	0.00076735	0.01402	1064	5	-2.6112	0.99984	0.99984	1	18645	0	-2.6112
Tgs1	5	0.00016429	0.00076786	0.01402	1065	4	-1.4775	0.54373	0.73013	1	13068	1	-1.4775
Ppp1r11	5	0.0001653	0.00077345	0.014096	1066	5	-1.536	0.99983	0.99984	1	18644	0	-1.536
Nup153	5	0.00016536	0.00077345	0.014096	1067	4	-1.4966	0.97022	0.97028	1	17278	0	-1.4966
Rad54l2	5	0.00016653	0.00077956	0.014194	1068	5	-1.1315	0.99345	0.99346	1	17945	0	-1.1315
Dpagt1	5	0.00016788	0.00078769	0.014329	1069	4	-5.0772	0.98043	0.98059	1	17522	0	-5.0772
Prdm10	5	0.00016978	0.00079685	0.014482	1070	5	-0.90865	0.99643	0.99638	1	18125	0	-0.90865
Tmem205	5	0.00017009	0.00079838	0.014496	1071	5	-0.46745	0.99983	0.99984	1	18642	0	-0.46745
Snrnp40	5	0.00017116	0.00080194	0.014547	1072	5	-1.5619	0.99968	0.99968	1	18567	0	-1.5619
Trappc8	5	0.0001718	0.00080346	0.014561	1073	4	-1.005	0.25397	0.4713	1	9009	1	-1.005
Ncaph2	5	0.00017266	0.00080855	0.01464	1074	5	-0.73903	0.99983	0.99983	1	18641	0	-0.73903
Tmem213	5	0.00017327	0.00081465	0.014732	1075	4	-0.89476	0.86405	0.9049	1	15941	1	-0.89476
Dld	5	0.00017385	0.00082025	0.01481	1076	5	-0.96135	0.99983	0.99983	1	18640	0	-0.96135
Copb1	5	0.00017483	0.00082483	0.014865	1077	4	-1.9809	0.98597	0.98607	1	17676	0	-1.9809
Arhgap11a	5	0.00017594	0.00082941	0.014934	1078	5	-1.4519	0.99982	0.99983	1	18638	0	-1.4519
Ppwd1	5	0.00017606	0.00083042	0.014938	1079	4	-1.4992	0.97261	0.97269	1	17342	0	-1.4992
Haus4	5	0.0001771	0.00083297	0.014966	1080	5	-1.3583	0.9989	0.9989	1	18359	0	-1.3583
Mrps25	5	0.00017738	0.00083348	0.014966	1081	4	-1.7161	0.83727	0.89559	1	15757	1	-1.7161
Mterf4	5	0.00017785	0.00083449	0.01497	1082	5	-1.1078	0.99967	0.99967	1	18559	0	-1.1078
Dnajc11	5	0.00017895	0.00083958	0.015047	1083	5	-1.5321	0.99982	0.99982	1	18636	0	-1.5321
Naf1	5	0.00017917	0.00084111	0.015061	1084	4	-1.9077	0.28609	0.50691	1	9557	1	-1.9077
Iars2	5	0.00018041	0.00084721	0.015156	1085	4	-2.0926	0.9472	0.94887	1	16806	1	-2.0926
Pes1	5	0.00018238	0.00085535	0.015288	1086	5	-3.4367	0.99982	0.99982	1	18635	0	-3.4367
Asun	5	0.00018329	0.0008584	0.015328	1087	4	-0.86121	0.72014	0.83844	1	14789	1	-0.86121
Lsm11	5	0.00018483	0.00086705	0.015463	1088	4	-1.1479	0.97727	0.97742	1	17448	0	-1.1479
Bccip	5	0.00018523	0.00086756	0.015463	1089	4	-2.6189	0.94322	0.94576	1	16750	1	-2.6189
Vkorc1l1	5	0.00018543	0.00086857	0.015467	1090	5	-1.4871	0.99981	0.99982	1	18633	0	-1.4871
Ddx56	5	0.00018571	0.0008701	0.01548	1091	5	-2.2454	0.99694	0.99692	1	18168	0	-2.2454
Tut1	5	0.00018653	0.00087366	0.01553	1092	4	-3.7173	0.92016	0.93077	1	16441	1	-3.7173
Sdhd	5	0.0001874	0.00087926	0.01561	1093	5	-1.2521	0.99981	0.99982	1	18632	0	-1.2521
Dync1i2	5	0.00018746	0.00087977	0.01561	1094	5	-2.1153	0.99981	0.99982	1	18631	0	-2.1153
Rpl12	5	0.00018796	0.0008818	0.015631	1095	4	-3.3317	0.82451	0.89164	1	15684	1	-3.3317
Esf1	5	0.00018835	0.00088384	0.015653	1096	4	-1.8744	0.44955	0.67634	1	12217	1	-1.8744
Anapc5	5	0.00018968	0.00088892	0.015729	1097	5	-1.0754	0.99981	0.99981	1	18630	0	-1.0754
Spcs1	5	0.00019007	0.00089096	0.015748	1098	5	-0.40851	0.99981	0.99981	1	18629	0	-0.40851
Pprc1	5	0.00019102	0.0008935	0.015748	1099	4	-1.2301	0.98223	0.98237	1	17571	0	-1.2301
Ints8	5	0.00019107	0.0008935	0.015748	1100	5	-1.5531	0.99981	0.99981	1	18628	0	-1.5531
Pik3r4	5	0.00019135	0.00089401	0.015748	1101	4	-2.7969	0.96992	0.97	1	17269	0	-2.7969
D2hgdh	5	0.00019135	0.00089401	0.015748	1102	5	-0.87243	0.99981	0.99981	1	18627	0	-0.87243
Mrpl49	5	0.00019192	0.00089808	0.015805	1103	5	-2.43	0.99979	0.99979	1	18614	0	-2.43
Ddx27	5	0.00019259	0.00090011	0.015826	1104	5	-0.89901	0.99981	0.99981	1	18626	0	-0.89901
Spcs2	5	0.0001952	0.0009108	0.016	1105	5	-1.8664	0.9998	0.99981	1	18625	0	-1.8664
Tsfm	5	0.00019574	0.00091385	0.016024	1106	4	-2.2065	0.90869	0.92445	1	16334	1	-2.2065
Kansl3	5	0.00019789	0.00092097	0.016135	1107	5	-1.0166	0.9998	0.99981	1	18623	0	-1.0166
Twistnb	5	0.00019899	0.00092758	0.016222	1108	5	-0.66134	0.9998	0.9998	1	18622	0	-0.66134
Dhodh	5	0.00019922	0.00092809	0.016222	1109	5	-1.1098	0.9998	0.9998	1	18621	0	-1.1098
Dusp12	5	0.00019941	0.0009286	0.016222	1110	4	-1.5828	0.30918	0.53191	1	9920	1	-1.5828
Rptor	5	0.00020009	0.00093013	0.016222	1111	5	-1.1632	0.9998	0.9998	1	18620	0	-1.1632
Hexim1	5	0.00020013	0.00093013	0.016222	1112	5	-1.4165	0.99958	0.99957	1	18519	0	-1.4165
Rrp12	5	0.00020116	0.00093623	0.016314	1113	4	-1.471	0.9859	0.986	1	17674	0	-1.471
U2surp	5	0.0002022	0.00094386	0.016418	1114	5	-0.81534	0.9998	0.9998	1	18619	0	-0.81534
Mob4	5	0.0002023	0.00094386	0.016418	1115	4	-0.93538	0.92917	0.93619	1	16555	1	-0.93538
Espl1	5	0.00020375	0.00094895	0.016491	1116	4	-1.5741	0.90779	0.924	1	16323	1	-1.5741
Kri1	5	0.00020417	0.000952	0.01653	1117	4	-1.2433	0.94205	0.94491	1	16735	1	-1.2433
Nsun4	5	0.00020509	0.00095556	0.016577	1118	5	-2.4561	0.99979	0.9998	1	18618	0	-2.4561
Prkrir	5	0.00020598	0.00095963	0.016632	1119	5	-1.5631	0.99979	0.9998	1	18617	0	-1.5631
Fh1	5	0.00020775	0.00096624	0.016732	1120	5	-1.9583	0.99828	0.99827	1	18283	0	-1.9583
Ing5	5	0.00020903	0.00097438	0.016843	1121	5	-1.1841	0.99979	0.99979	1	18616	0	-1.1841
Vrk1	5	0.00020955	0.00097692	0.016866	1122	5	-2.9273	0.99049	0.99055	1	17833	0	-2.9273
Rpe	5	0.00020987	0.00097743	0.016866	1123	5	-1.1487	0.99979	0.99979	1	18615	0	-1.1487
Nubp2	5	0.00021042	0.00097845	0.016869	1124	5	-0.88479	0.99773	0.9977	1	18219	0	-0.88479
Ogdh	5	0.00021094	0.00097998	0.016874	1125	5	-2.7207	0.99904	0.99903	1	18386	0	-2.7207
Ddx19a	5	0.00021097	0.00098048	0.016874	1126	5	-2.2584	0.99906	0.99906	1	18392	0	-2.2584
Elp6	5	0.0002119	0.00098608	0.016955	1127	4	-2.5567	0.92799	0.93543	1	16542	1	-2.5567
Mtif3	5	0.00021212	0.00098761	0.016966	1128	5	-0.53652	0.99979	0.99979	1	18613	0	-0.53652
Rpp25l	5	0.00021334	0.00099371	0.017056	1129	5	-0.93427	0.99979	0.99979	1	18611	0	-0.93427
Lsg1	5	0.00021438	0.0009988	0.017128	1130	5	-0.96445	0.99862	0.99862	1	18324	0	-0.96445
Med12	5	0.00021524	0.0010024	0.017174	1131	5	-0.69613	0.99978	0.99979	1	18610	0	-0.69613
Cdca8	5	0.00021536	0.0010034	0.017177	1132	5	-1.6175	0.993	0.99301	1	17928	0	-1.6175
Skiv2l	5	0.0002171	0.001012	0.017279	1133	4	-1.0195	0.9069	0.92353	1	16318	1	-1.0195
Akirin2	5	0.00021721	0.001012	0.017279	1134	5	-2.2278	0.99749	0.99747	1	18206	0	-2.2278
Mrps14	5	0.00021864	0.0010161	0.017333	1135	5	-2.3785	0.99067	0.99073	1	17843	0	-2.3785
Luc7l2	5	0.00021941	0.0010186	0.017361	1136	5	-2.0113	0.99949	0.99948	1	18484	0	-2.0113
Slc35b2	5	0.00022078	0.0010258	0.017452	1137	4	-1.8652	0.86908	0.90687	1	15980	1	-1.8652
Kansl2	5	0.00022079	0.0010258	0.017452	1138	5	-1.3397	0.99978	0.99978	1	18607	0	-1.3397
Trappc11	5	0.00022173	0.0010293	0.017498	1139	5	-1.4285	0.99978	0.99978	1	18606	0	-1.4285
Trmt5	5	0.00022229	0.0010308	0.017508	1140	4	-1.9827	0.98801	0.98806	1	17757	0	-1.9827
Bard1	5	0.0002231	0.0010344	0.017553	1141	5	-3.0097	0.99839	0.99839	1	18297	0	-3.0097
Mrpl32	5	0.00022474	0.0010431	0.017685	1142	4	-0.87431	0.57069	0.74581	1	13327	1	-0.87431
Ankle2	5	0.00022643	0.0010517	0.017816	1143	5	-1.4262	0.99972	0.99972	1	18584	0	-1.4262
Rps5	5	0.0002276	0.0010563	0.017878	1144	5	-3.0864	0.99977	0.99977	1	18605	0	-3.0864
Ddx41	5	0.00022799	0.0010583	0.017893	1145	5	-1.7353	0.99977	0.99977	1	18604	0	-1.7353
2025-09-07	5	0.00022881	0.0010598	0.017893	1146	4	-1.2828	0.96385	0.96404	1	17116	0	-1.2828
Usp36	5	0.00022903	0.0010609	0.017893	1147	4	-1.145	0.72945	0.84463	1	14885	1	-1.145
Nop9	5	0.00023012	0.0010659	0.017963	1148	5	-1.9092	0.99906	0.99906	1	18395	0	-1.9092
Wdr55	5	0.00023087	0.001071	0.018033	1149	4	-1.7097	0.98484	0.98497	1	17649	0	-1.7097
Rictor	5	0.00023189	0.0010736	0.018061	1150	5	-1.6676	0.99908	0.99908	1	18399	0	-1.6676
Hyls1	5	0.0002328	0.0010782	0.018122	1151	5	-1.1139	0.99977	0.99977	1	18601	0	-1.1139
Stard7	5	0.00023408	0.0010802	0.01814	1152	5	-0.82964	0.99478	0.99477	1	18024	0	-0.82964
Rbmxl1	5	0.00023501	0.0010827	0.018167	1153	5	-1.275	0.99886	0.99886	1	18347	0	-1.275
Mrps24	5	0.00023524	0.0010837	0.018169	1154	4	-1.5097	0.75492	0.86192	1	15164	1	-1.5097
Mphosph6	5	0.00023652	0.0010878	0.018221	1155	4	-1.1946	0.83761	0.89569	1	15759	1	-1.1946
Grpel1	5	0.00023722	0.0010919	0.018274	1156	5	-2.5843	0.99017	0.99023	1	17826	0	-2.5843
Asna1	5	0.00023777	0.001098	0.01836	1157	5	-1.905	0.99976	0.99976	1	18600	0	-1.905
Osbpl11	5	0.0002385	0.001101	0.018388	1158	4	-0.90887	0.50795	0.70991	1	12733	1	-0.90887
Plk1	5	0.00023874	0.0011016	0.018388	1159	4	-3.0114	0.72993	0.84493	1	14893	1	-3.0114
Ubald2	5	0.00023951	0.0011061	0.018417	1160	5	-1.52	0.99976	0.99976	1	18599	0	-1.52
Oxa1l	5	0.00023956	0.0011061	0.018417	1161	4	-1.7303	0.98488	0.985	1	17652	0	-1.7303
Cars	5	0.00023968	0.0011061	0.018417	1162	4	-2.1762	0.96785	0.96798	1	17212	0	-2.1762
Sp140	4	0.00024057	0.00091181	0.016003	1163	4	-1.5274	0.99976	0.99976	1	18598	0	-1.5274
Acaca	5	0.00024334	0.001126	0.018731	1164	5	-1.7994	0.99915	0.99915	1	18416	0	-1.7994
Ddost	5	0.00024385	0.0011285	0.018758	1165	3	-2.2986	0.11818	0.2887	0.89461	6127	2	-2.2986
Commd9	5	0.00024459	0.0011305	0.018776	1166	5	-0.49987	0.99976	0.99975	1	18597	0	-0.49987
Mtx2	5	0.00024549	0.0011326	0.018793	1167	4	-1.1871	0.055167	0.16004	0.804499	3755	1	-1.1871
Gls	5	0.00024573	0.0011346	0.018811	1168	4	-0.99414	0.90227	0.92125	1	16273	1	-0.99414
Spcs3	5	0.00024741	0.0011422	0.018921	1169	5	-1.8823	0.99745	0.99743	1	18202	0	-1.8823
Wdr25	5	0.00024776	0.0011438	0.018931	1170	3	-2.3869	0.59423	0.7597	1	13523	2	-2.3869
Orc4	5	0.00024874	0.0011468	0.018957	1171	4	-2.0257	0.88357	0.91269	1	16098	1	-2.0257
Ccnk	5	0.00024881	0.0011473	0.018957	1172	3	-1.8474	0.56872	0.74468	1	13306	2	-1.8474
Zwilch	5	0.00025156	0.0011631	0.019194	1173	5	-1.8744	0.99975	0.99975	1	18594	0	-1.8744
Dscc1	5	0.00025178	0.0011636	0.019194	1174	4	-0.89813	0.97966	0.9798	1	17504	0	-0.89813
Gnb1l	5	0.00025383	0.0011702	0.019286	1175	5	-1.781	0.99944	0.99942	1	18471	0	-1.781
Htra2	5	0.00025509	0.0011763	0.019371	1176	4	-2.006	0.059256	0.16895	0.812952	3931	1	-2.006
Bysl	5	0.00025585	0.0011819	0.019446	1177	5	-1.7351	0.99974	0.99975	1	18593	0	-1.7351
Dusp11	5	0.00025713	0.0011875	0.019505	1178	5	-0.58409	0.99974	0.99974	1	18592	0	-0.58409
Rnf40	5	0.00025719	0.0011875	0.019505	1179	4	-1.7607	0.98479	0.98491	1	17646	0	-1.7607
Nup88	5	0.00025841	0.0011936	0.019589	1180	5	-1.307	0.99974	0.99974	1	18591	0	-1.307
Mrps9	5	0.00025992	0.0012002	0.019681	1181	4	-1.0425	0.86447	0.90506	1	15943	1	-1.0425
Snrnp70	5	0.00026483	0.0012267	0.020098	1182	5	-1.2651	0.99245	0.9925	1	17911	0	-1.2651
Ythdc1	5	0.00026562	0.0012302	0.020139	1183	5	-0.65372	0.99973	0.99973	1	18589	0	-0.65372
Sco1	5	0.00026699	0.0012358	0.020214	1184	5	-1.7789	0.99947	0.99945	1	18476	0	-1.7789
Rpl7	2	0.00026711	0.00053946	0.010692	1185	2	-3.8113	0.99973	0.99973	1	18588	0	-3.8113
Gapdh	5	0.00026986	0.0012481	0.020379	1186	4	-1.8095	0.95229	0.95305	1	16881	1	-1.8095
Mrpl35	5	0.00027212	0.0012587	0.020536	1187	5	-1.0844	0.99936	0.99934	1	18452	0	-1.0844
Pum1	5	0.00027539	0.0012745	0.020776	1188	5	-0.7753	0.99972	0.99972	1	18586	0	-0.7753
Thoc1	5	0.00027628	0.001277	0.0208	1189	4	-1.1078	0.74171	0.85289	1	15015	1	-1.1078
Thap11	5	0.00027753	0.0012821	0.020866	1190	4	-1.8948	0.97446	0.97456	1	17382	0	-1.8948
Rragc	5	0.00027785	0.0012842	0.020881	1191	5	-1.5048	0.99932	0.99931	1	18447	0	-1.5048
Pdcd7	5	0.00027818	0.0012857	0.020889	1192	5	-1.5102	0.99972	0.99972	1	18585	0	-1.5102
Pdrg1	5	0.00027956	0.0012954	0.021028	1193	5	-1.9078	0.99161	0.99167	1	17882	0	-1.9078
Atp5e	5	0.00028009	0.0012994	0.021077	1194	4	-1.6652	0.965	0.96519	1	17148	0	-1.6652
Nelfb	5	0.00028075	0.0013015	0.021092	1195	4	-1.9951	0.98694	0.98701	1	17708	0	-1.9951
Mrps2	5	0.00028128	0.0013038	0.021112	1196	4	-2.5774	0.96539	0.96557	1	17159	0	-2.5774
Slc25a1	5	0.00028267	0.0013106	0.021205	1197	5	-0.9906	0.99972	0.99971	1	18583	0	-0.9906
Atp5a1	5	0.0002839	0.0013162	0.02126	1198	5	-1.1256	0.99972	0.99971	1	18582	0	-1.1256
Kntc1	5	0.00028392	0.0013162	0.02126	1199	4	-1.7908	0.86954	0.90703	1	15985	1	-1.7908
Rpl38	4	0.0002841	0.0010609	0.017893	1200	3	-1.8765	0.47429	0.6403	1	12431	1	-1.8765
Usp37	5	0.0002854	0.0013259	0.021388	1201	5	-1.2495	0.99916	0.99916	1	18420	0	-1.2495
Exoc4	5	0.00028581	0.0013274	0.021388	1202	5	-0.94216	0.99958	0.99957	1	18523	0	-0.94216
Terf1	5	0.00028583	0.0013274	0.021388	1203	5	-3.0862	0.99971	0.99971	1	18581	0	-3.0862
Trmt61a	5	0.00028876	0.0013422	0.02159	1204	4	-2.8905	0.73357	0.84741	1	14928	1	-2.8905
Yap1	5	0.00028971	0.0013457	0.02162	1205	4	-1.9204	0.94966	0.95083	1	16843	1	-1.9204
Nfs1	5	0.0002898	0.0013462	0.02162	1206	4	-2.9919	0.20607	0.41745	0.976136	8169	1	-2.9919
Adrm1	5	0.00029055	0.0013503	0.021667	1207	5	-0.74372	0.98927	0.98935	1	17787	0	-0.74372
Cops5	5	0.00029107	0.0013533	0.021697	1208	4	-1.5422	0.76866	0.87141	1	15319	1	-1.5422
Ankrd11	5	0.00029134	0.0013544	0.021697	1209	4	-1.2651	0.87667	0.90984	1	16046	1	-1.2651
Nop56	5	0.00029286	0.001363	0.021817	1210	5	-1.3954	0.99971	0.9997	1	18580	0	-1.3954
Sin3a	5	0.0002938	0.0013656	0.02184	1211	5	-0.88229	0.99971	0.9997	1	18578	0	-0.88229
Aamp	5	0.00029434	0.0013671	0.021846	1212	3	-1.5861	0.57628	0.74906	1	13376	1	-1.5861
Gins2	5	0.00029461	0.0013686	0.021853	1213	5	-4.0264	0.9967	0.99666	1	18146	0	-4.0264
Sec13	5	0.00029531	0.0013722	0.021892	1214	5	-3.1124	0.9997	0.9997	1	18577	0	-3.1124
Cdca5	5	0.0002964	0.0013762	0.021939	1215	4	-1.601	0.47701	0.69263	1	12452	1	-1.601
Psmg2	5	0.0002969	0.0013783	0.021953	1216	5	-3.1963	0.9997	0.9997	1	18576	0	-3.1963
Vbp1	5	0.00029944	0.0013884	0.022097	1217	4	-1.819	0.98086	0.98102	1	17539	0	-1.819
Sin3b	5	0.00030293	0.0014113	0.022425	1218	5	-0.41913	0.9997	0.99969	1	18574	0	-0.41913
Pfdn2	5	0.00030348	0.0014154	0.022471	1219	4	-1.2699	0.98886	0.98893	1	17772	0	-1.2699
Coa6	5	0.00030545	0.0014215	0.02255	1220	4	-1.1734	0.18348	0.39137	0.958712	7796	1	-1.1734
Pot1b	5	0.00030615	0.0014251	0.022588	1221	4	-0.85071	0.98494	0.98507	1	17653	0	-0.85071
Mrps22	5	0.00030659	0.0014276	0.02261	1222	5	-1.3199	0.99969	0.99969	1	18572	0	-1.3199
Rbm7	5	0.00030813	0.0014347	0.022704	1223	4	-0.97112	0.020595	0.076382	0.662784	2168	1	-0.97112
Ndufaf7	5	0.00030855	0.0014373	0.022715	1224	4	-0.82739	0.34874	0.57378	1	10582	1	-0.82739
Zmiz1	5	0.00030873	0.0014378	0.022715	1225	5	-0.98791	0.99969	0.99969	1	18571	0	-0.98791
Tprkb	5	0.00030926	0.0014408	0.022722	1226	5	-1.5767	0.99964	0.99963	1	18542	0	-1.5767
Ppil2	5	0.00030955	0.0014414	0.022722	1227	4	-1.4607	0.97222	0.9723	1	17332	0	-1.4607
Nsmce4a	5	0.00030998	0.0014429	0.022722	1228	5	-1.1647	0.99391	0.99392	1	17971	0	-1.1647
Cdc123	5	0.00031015	0.0014429	0.022722	1229	3	-2.6725	0.76194	0.86682	1	15254	2	-2.6725
Oser1	5	0.00031112	0.0014454	0.022733	1230	5	-0.72647	0.99969	0.99968	1	18570	0	-0.72647
Vwa9	5	0.0003114	0.0014459	0.022733	1231	5	-1.4808	0.99333	0.99334	1	17942	0	-1.4808
Ubiad1	5	0.0003124	0.0014495	0.022771	1232	4	-1.2397	0.90617	0.92317	1	16308	1	-1.2397
Zfp830	5	0.00031344	0.0014525	0.0228	1233	5	-1.3336	0.99969	0.99968	1	18569	0	-1.3336
Cenpe	5	0.00031398	0.0014551	0.022817	1234	5	-1.9083	0.99876	0.99875	1	18337	0	-1.9083
Mesdc2	5	0.00031436	0.0014566	0.022817	1235	5	-0.65223	0.99969	0.99968	1	18568	0	-0.65223
Lin9	5	0.00031455	0.0014571	0.022817	1236	4	-0.83228	0.026719	0.094353	0.695799	2555	1	-0.83228
Eprs	5	0.00031718	0.0014673	0.022958	1237	4	-1.7703	0.90265	0.92145	1	16276	1	-1.7703
Gfm2	5	0.00031933	0.0014724	0.023016	1238	4	-1.6507	0.95986	0.96003	1	17025	1	-1.6507
Rhno1	5	0.00031999	0.0014734	0.023016	1239	5	-0.47459	0.99968	0.99968	1	18566	0	-0.47459
Fancm	5	0.0003205	0.0014754	0.02303	1240	5	-0.63378	0.99968	0.99968	1	18565	0	-0.63378
Rnaseh2a	5	0.00032088	0.001477	0.023035	1241	3	-2.0566	0.84206	0.89713	1	15786	1	-2.0566
Rrn3	5	0.00032195	0.001481	0.02308	1242	4	-1.1845	0.9836	0.98374	1	17605	0	-1.1845
Hspa8	5	0.00032371	0.0014902	0.023193	1243	4	-0.96976	0.98471	0.98484	1	17641	0	-0.96976
Urb2	5	0.0003239	0.0014907	0.023193	1244	5	-1.3832	0.99968	0.99967	1	18562	0	-1.3832
Banp	5	0.00032474	0.0014943	0.02323	1245	4	-1.1977	0.10925	0.27154	0.882536	5849	1	-1.1977
Smarcb1	5	0.00032888	0.0015115	0.02348	1246	5	-1.4886	0.9995	0.99948	1	18486	0	-1.4886
Psmd14	5	0.00033292	0.0015268	0.023698	1247	4	-0.87782	0.75715	0.86345	1	15197	1	-0.87782
Rtfdc1	5	0.00033408	0.0015324	0.023766	1248	4	-1.8406	0.79786	0.88395	1	15545	1	-1.8406
Tmem41a	5	0.00033543	0.001539	0.02385	1249	5	-0.67121	0.99966	0.99966	1	18558	0	-0.67121
Ccdc85b	5	0.00033693	0.0015497	0.023996	1250	5	-0.90595	0.99966	0.99966	1	18557	0	-0.90595
Ppp2r1a	5	0.00033713	0.0015512	0.024001	1251	4	-0.84279	0.4216	0.64855	1	11764	1	-0.84279
Dis3	5	0.00033792	0.0015563	0.02406	1252	4	-1.7064	0.98488	0.985	1	17651	0	-1.7064
Ndufb2	5	0.00033834	0.0015583	0.024073	1253	5	-1.3506	0.99966	0.99966	1	18556	0	-1.3506
Srm	5	0.00034078	0.0015706	0.024242	1254	4	-1.0102	0.98821	0.98827	1	17762	0	-1.0102
Rpl27a	3	0.00034118	0.0010085	0.017248	1255	3	-3.3124	0.99966	0.99966	1	18555	0	-3.3124
Ranbp2	5	0.00034145	0.0015736	0.02427	1256	5	-1.2216	0.99966	0.99966	1	18554	0	-1.2216
Suds3	5	0.00034279	0.0015767	0.024298	1257	5	-2.1422	0.99966	0.99966	1	18553	0	-2.1422
Mrps18b	5	0.00034351	0.0015797	0.024326	1258	5	-1.9282	0.99966	0.99966	1	18552	0	-1.9282
Nrbp1	5	0.00034386	0.0015817	0.024338	1259	5	-1.44	0.9983	0.99829	1	18284	0	-1.44
Ppa2	5	0.00034585	0.0015873	0.024374	1260	5	-1.8253	0.99965	0.99965	1	18551	0	-1.8253
Mrps34	5	0.000346	0.0015873	0.024374	1261	3	-1.94	0.87004	0.90722	1	15991	1	-1.94
Nudc	5	0.00034612	0.0015879	0.024374	1262	5	-1.8335	0.99965	0.99965	1	18550	0	-1.8335
Mrpl3	5	0.00034832	0.001597	0.024495	1263	4	-1.3141	0.9325	0.93831	1	16596	1	-1.3141
Aurkb	5	0.00035026	0.0016036	0.024577	1264	4	-1.7738	0.84796	0.89908	1	15829	1	-1.7738
Klf16	5	0.00035449	0.0016219	0.024838	1265	5	-0.79822	0.99965	0.99964	1	18546	0	-0.79822
Med14	5	0.00035646	0.0016301	0.024943	1266	5	-1.3656	0.99648	0.99644	1	18130	0	-1.3656
Ccdc174	5	0.00035753	0.0016352	0.025001	1267	5	-0.92527	0.99964	0.99964	1	18545	0	-0.92527
Get4	5	0.00036125	0.0016484	0.025184	1268	5	-0.99893	0.99964	0.99963	1	18544	0	-0.99893
Dpm2	5	0.00036181	0.0016509	0.025203	1269	5	-1.1144	0.99964	0.99963	1	18543	0	-1.1144
Dctn4	5	0.00036829	0.0016814	0.025649	1270	5	-0.99779	0.99433	0.99433	1	17995	0	-0.99779
Xpo6	5	0.00037086	0.0016926	0.025782	1271	5	-0.63167	0.99963	0.99962	1	18540	0	-0.63167
Mettl3	5	0.00037119	0.0016942	0.025782	1272	4	-0.98198	0.98417	0.9843	1	17623	0	-0.98198
Timm22	5	0.00037124	0.0016942	0.025782	1273	5	-1.0542	0.99963	0.99962	1	18539	0	-1.0542
Hmgcr	5	0.00037238	0.0016993	0.025839	1274	4	-1.3968	0.75227	0.86012	1	15143	1	-1.3968
Cdk10	5	0.00037347	0.0017028	0.025868	1275	4	-1.193	0.76726	0.87046	1	15299	1	-1.193
Pa2g4	5	0.0003738	0.0017038	0.025868	1276	5	-1.0275	0.99188	0.99193	1	17890	0	-1.0275
Gar1	5	0.00037593	0.001715	0.026018	1277	4	-0.93974	0.55033	0.73396	1	13136	1	-0.93974
Dhps	5	0.00037649	0.0017171	0.026029	1278	4	-3.4244	0.36803	0.59389	1	10905	1	-3.4244
Dhx35	5	0.00037691	0.0017191	0.026034	1279	4	-0.85769	0.94382	0.94622	1	16758	1	-0.85769
Ice1	5	0.000377	0.0017201	0.026034	1280	5	-0.59458	0.99962	0.99962	1	18537	0	-0.59458
Mrpl41	5	0.00038054	0.0017349	0.026237	1281	5	-4.2182	0.99683	0.99681	1	18159	0	-4.2182
Mrpl2	5	0.00038195	0.001742	0.026324	1282	5	-1.0448	0.99962	0.99961	1	18536	0	-1.0448
Nsf	5	0.00038576	0.0017618	0.026604	1283	5	-1.4705	0.99961	0.99961	1	18535	0	-1.4705
AU019823	5	0.00038671	0.0017669	0.02666	1284	4	-1.3455	0.88327	0.91255	1	16097	1	-1.3455
Fntb	5	0.00038853	0.001774	0.026746	1285	5	-1.106	0.99961	0.9996	1	18534	0	-1.106
Cdc42	5	0.00038971	0.0017827	0.026856	1286	5	-1.2413	0.99961	0.9996	1	18533	0	-1.2413
Rmnd1	5	0.00039108	0.0017857	0.026881	1287	5	-0.76892	0.99732	0.99729	1	18189	0	-0.76892
Rexo1	5	0.00039481	0.0017979	0.027044	1288	5	-0.74769	0.99604	0.996	1	18101	0	-0.74769
Cebpz	5	0.00039549	0.001802	0.027084	1289	5	-1.5203	0.99726	0.99724	1	18182	0	-1.5203
Ube2cbp	5	0.00039754	0.0018091	0.02717	1290	5	-1.1248	0.9993	0.99929	1	18443	0	-1.1248
Wee2	5	0.00040135	0.001829	0.027447	1291	5	-0.69043	0.9996	0.99959	1	18528	0	-0.69043
Cox5a	5	0.00040218	0.0018351	0.027518	1292	4	-1.383	0.968	0.96813	1	17216	0	-1.383
Ska2	5	0.00040356	0.0018427	0.027611	1293	5	-1.2307	0.99733	0.9973	1	18190	0	-1.2307
Ndufb4	5	0.00040546	0.0018519	0.027727	1294	4	-1.2569	0.96905	0.96914	1	17247	0	-1.2569
Adat3	5	0.00040716	0.001859	0.027812	1295	5	-1.8415	0.99959	0.99958	1	18527	0	-1.8415
Cenph	5	0.00040842	0.001863	0.027851	1296	4	-1.3994	0.27683	0.49674	1	9400	1	-1.3994
Pdpk1	5	0.0004086	0.0018651	0.02786	1297	4	-1.2623	0.98342	0.98355	1	17601	0	-1.2623
Det1	5	0.00040932	0.0018692	0.0279	1298	5	-0.51248	0.99959	0.99958	1	18526	0	-0.51248
Ints1	5	0.00041015	0.0018753	0.027956	1299	4	-1.4221	0.95606	0.95642	1	16961	1	-1.4221
Anapc4	5	0.00041034	0.0018758	0.027956	1300	4	-1.4917	0.10746	0.26803	0.881274	5779	1	-1.4917
Mrpl45	5	0.00041192	0.0018844	0.028063	1301	4	-1.3562	0.95636	0.9567	1	16970	1	-1.3562
Cep120	5	0.00041253	0.0018875	0.028087	1302	5	-0.81659	0.99959	0.99958	1	18524	0	-0.81659
Rps15a	2	0.00041264	0.00081516	0.014732	1303	2	-3.9441	0.99738	0.99734	1	18193	0	-3.9441
Tmem258	5	0.00041344	0.0018931	0.028149	1304	4	-1.8862	0.96493	0.96513	1	17147	0	-1.8862
Rrp15	5	0.00041544	0.0018987	0.02821	1305	4	-0.93564	0.58289	0.75299	1	13428	1	-0.93564
Fau	2	0.0004186	0.00082279	0.014842	1306	2	-4.423	0.99958	0.99958	1	18522	0	-4.423
D2Wsu81e	5	0.00041863	0.0019109	0.02837	1307	5	-1.0703	0.99946	0.99945	1	18475	0	-1.0703
Lsm8	5	0.00041969	0.0019134	0.028386	1308	4	-2.6444	0.95337	0.95403	1	16905	1	-2.6444
Rpp30	5	0.00042041	0.0019175	0.028425	1309	4	-2.2823	0.98084	0.981	1	17538	0	-2.2823
Tagln2	5	0.00042079	0.00192	0.028441	1310	5	-0.50339	0.99958	0.99957	1	18521	0	-0.50339
Rps12	3	0.0004214	0.0012399	0.020263	1311	3	-3.8976	0.99782	0.99787	1	18229	0	-3.8976
Supt5	5	0.00042174	0.0019231	0.028464	1312	5	-1.9748	0.99958	0.99957	1	18520	0	-1.9748
Gclc	5	0.00042435	0.0019378	0.028661	1313	5	-1.4152	0.99509	0.99507	1	18045	0	-1.4152
Cdc23	5	0.00042526	0.0019439	0.028729	1314	4	-3.0297	0.54209	0.72919	1	13056	1	-3.0297
Rae1	5	0.00042683	0.0019495	0.02879	1315	5	-3.3094	0.99957	0.99956	1	18518	0	-3.3094
Ddx6	5	0.00042831	0.0019551	0.028851	1316	4	-1.2905	0.87292	0.90838	1	16020	1	-1.2905
Ttc27	5	0.00042849	0.0019582	0.02886	1317	4	-0.7607	0.33316	0.55751	1	10316	1	-0.7607
Polr1b	5	0.00042903	0.0019597	0.02886	1318	4	-1.7696	0.95836	0.95858	1	16998	1	-1.7696
Wee1	5	0.00042918	0.0019602	0.02886	1319	5	-3.9315	0.99957	0.99956	1	18517	0	-3.9315
Stra8	5	0.00043012	0.0019638	0.028891	1320	5	-1.7018	0.99907	0.99907	1	18397	0	-1.7018
Son	5	0.00043084	0.0019683	0.028922	1321	4	-1.2481	0.94742	0.94903	1	16813	1	-1.2481
Mapkap1	5	0.0004309	0.0019689	0.028922	1322	5	-1.3607	0.99957	0.99956	1	18516	0	-1.3607
Srsf7	5	0.00043165	0.0019724	0.028953	1323	5	-1.9191	0.99957	0.99956	1	18515	0	-1.9191
Nop14	5	0.00043294	0.0019795	0.029035	1324	5	-0.81811	0.99957	0.99956	1	18514	0	-0.81811
Gtf2h1	5	0.0004339	0.0019836	0.029073	1325	3	-1.5627	0.98008	0.98023	1	17512	0	-1.5627
Msto1	5	0.00043485	0.0019861	0.029074	1326	4	-1.9052	0.8155	0.88905	1	15633	1	-1.9052
Cdc27	5	0.00043503	0.0019867	0.029074	1327	5	-2.1688	0.99791	0.99789	1	18237	0	-2.1688
Palb2	5	0.00043558	0.0019892	0.029089	1328	4	-0.59076	0.94263	0.94532	1	16743	1	-0.59076
Osbpl9	5	0.00043673	0.0019938	0.029134	1329	5	-0.63359	0.99956	0.99955	1	18513	0	-0.63359
Marcksl1	5	0.00043943	0.0020116	0.029307	1330	5	-0.65914	0.9891	0.98918	1	17778	0	-0.65914
Npm1	5	0.00043962	0.0020116	0.029307	1331	5	-1.057	0.9994	0.99939	1	18463	0	-1.057
Mfn2	5	0.00043999	0.0020126	0.029307	1332	4	-1.1801	0.85307	0.90088	1	15871	1	-1.1801
Gpx2	5	0.0004401	0.0020131	0.029307	1333	5	-0.66167	0.99956	0.99955	1	18512	0	-0.66167
Dsn1	5	0.00044017	0.0020131	0.029307	1334	4	-1.7392	0.98726	0.98732	1	17728	0	-1.7392
1110008L16Rik	5	0.00044188	0.0020212	0.029396	1335	4	-1.5044	0.45309	0.67976	1	12261	1	-1.5044
Chmp7	5	0.00044239	0.0020238	0.029396	1336	5	-1.0871	0.99943	0.99941	1	18467	0	-1.0871
Ctcf	5	0.00044317	0.0020279	0.029433	1337	5	-2.2144	0.99956	0.99955	1	18511	0	-2.2144
Seh1l	5	0.00044759	0.0020462	0.029677	1338	4	-2.0424	0.74378	0.8543	1	15046	1	-2.0424
Cox19	5	0.00044909	0.0020538	0.029766	1339	4	-0.90781	0.98678	0.98685	1	17702	0	-0.90781
Rplp1	3	0.00045124	0.0013299	0.021411	1340	3	-1.684	0.99955	0.99955	1	18510	0	-1.684
Exoc7	5	0.0004518	0.0020645	0.029898	1341	5	-1.6969	0.99955	0.99953	1	18509	0	-1.6969
Pcbp1	5	0.00045267	0.0020686	0.029935	1342	5	-1.8658	0.99744	0.99742	1	18200	0	-1.8658
Pole	5	0.0004537	0.0020736	0.029986	1343	5	-2.4003	0.99955	0.99953	1	18507	0	-2.4003
Fnta	5	0.00045501	0.0020797	0.030052	1344	4	-1.8646	0.43005	0.657	1	11903	1	-1.8646
Gm5849	5	0.00046069	0.0021037	0.030375	1345	5	-0.43842	0.99954	0.99952	1	18506	0	-0.43842
Polr2d	5	0.00046171	0.0021093	0.030433	1346	5	-1.1909	0.99954	0.99952	1	18504	0	-1.1909
Hbs1l	5	0.00046693	0.0021316	0.030733	1347	4	-1.3472	0.81992	0.89031	1	15666	1	-1.3472
Npm3	5	0.0004681	0.0021377	0.030783	1348	5	-0.55707	0.99953	0.99952	1	18502	0	-0.55707
Meaf6	5	0.00046848	0.0021382	0.030783	1349	4	-1.0541	0.97513	0.97526	1	17398	0	-1.0541
Wsb1	5	0.00046964	0.0021449	0.030831	1350	5	-0.88066	0.99815	0.99813	1	18268	0	-0.88066
C330027C09Rik	5	0.00046971	0.0021454	0.030831	1351	5	-1.033	0.99953	0.99951	1	18501	0	-1.033
Txnrd1	5	0.00047002	0.0021474	0.030831	1352	4	-1.3661	0.98744	0.98751	1	17735	0	-1.3661
Ppp4r2	5	0.00047005	0.0021479	0.030831	1353	5	-1.232	0.99953	0.99951	1	18500	0	-1.232
Dnm1l	5	0.00047254	0.0021601	0.030983	1354	5	-1.3384	0.99826	0.99825	1	18281	0	-1.3384
Ebna1bp2	5	0.00047313	0.0021632	0.031004	1355	4	-1.2971	0.69708	0.8234	1	14541	1	-1.2971
Heatr6	5	0.00047433	0.0021693	0.031069	1356	5	-0.52927	0.99953	0.99951	1	18499	0	-0.52927
Pnpo	5	0.00047549	0.0021754	0.03111	1357	5	-0.92658	0.99952	0.99951	1	18498	0	-0.92658
Snw1	5	0.00047566	0.0021759	0.03111	1358	4	-1.3145	0.91009	0.9252	1	16353	1	-1.3145
Ufc1	5	0.00047595	0.0021769	0.03111	1359	5	-0.68244	0.99952	0.99951	1	18497	0	-0.68244
Cdk5rap3	5	0.0004798	0.0021906	0.031283	1360	5	-0.80953	0.99952	0.99951	1	18496	0	-0.80953
Uqcrb	3	0.00048003	0.0014063	0.022362	1361	3	-1.6057	0.99952	0.99952	1	18495	0	-1.6057
Imp4	5	0.00048036	0.0021932	0.031296	1362	4	-4.1111	0.98248	0.9826	1	17582	0	-4.1111
Srp9	5	0.00048056	0.0021957	0.03131	1363	4	-2.2102	0.59407	0.7596	1	13521	1	-2.2102
Stau1	5	0.00048321	0.0022095	0.031459	1364	5	-0.38229	0.99952	0.9995	1	18493	0	-0.38229
E330009J07Rik	5	0.0004851	0.0022161	0.03153	1365	5	-0.76874	0.99951	0.9995	1	18492	0	-0.76874
Ddx52	5	0.00048947	0.0022334	0.031753	1366	4	-1.0226	0.76977	0.87218	1	15336	1	-1.0226
4930427A07Rik	5	0.00049027	0.0022379	0.031795	1367	4	-0.95477	0.070189	0.19229	0.835237	4358	1	-0.95477
Dap3	5	0.00049222	0.0022486	0.031924	1368	5	-0.80256	0.99951	0.99949	1	18491	0	-0.80256
Immt	5	0.00049267	0.0022517	0.031944	1369	4	-0.99261	0.81372	0.88851	1	15620	1	-0.99261
Ccdc86	5	0.00049327	0.0022537	0.031949	1370	4	-1.7349	0.68396	0.81501	1	14395	1	-1.7349
Las1l	5	0.00049448	0.0022608	0.032027	1371	4	-2.6554	0.95208	0.95286	1	16875	1	-2.6554
Ube2m	5	0.00049608	0.00227	0.032133	1372	5	-1.2145	0.99176	0.99181	1	17889	0	-1.2145
Ndufaf3	5	0.00050012	0.0022919	0.032419	1373	4	-1.8283	0.97967	0.97982	1	17505	0	-1.8283
Cand1	5	0.00050222	0.0023056	0.03259	1374	5	-0.73174	0.9995	0.99949	1	18489	0	-0.73174
Chchd3	5	0.00050368	0.0023132	0.032674	1375	5	-0.9201	0.9995	0.99948	1	18487	0	-0.9201
Snrnp27	5	0.00050489	0.0023178	0.032715	1376	5	-1.387	0.9995	0.99948	1	18485	0	-1.387
Ppp1r15b	5	0.00050562	0.0023204	0.032727	1377	5	-1.3198	0.99651	0.99647	1	18132	0	-1.3198
Dnajc2	5	0.00050746	0.002329	0.032825	1378	5	-1.1915	0.99229	0.99234	1	17901	0	-1.1915
Mcmbp	5	0.00050787	0.0023315	0.032837	1379	5	-1.331	0.99804	0.99803	1	18254	0	-1.331
Pgs1	5	0.0005088	0.0023376	0.032899	1380	4	-1.2608	0.89336	0.91702	1	16194	1	-1.2608
Stil	5	0.00051164	0.0023504	0.033045	1381	5	-0.74629	0.99949	0.99947	1	18483	0	-0.74629
Efr3a	5	0.00051198	0.0023514	0.033045	1382	4	-0.60005	0.70432	0.82812	1	14606	1	-0.60005
Snip1	5	0.0005126	0.002356	0.033085	1383	5	-1.4873	0.99937	0.99935	1	18455	0	-1.4873
Cds2	5	0.00051694	0.0023702	0.033261	1384	5	-1.5838	0.99145	0.99151	1	17869	0	-1.5838
Dnajc8	5	0.00052132	0.002388	0.033487	1385	4	-1.8848	0.50433	0.70786	1	12697	1	-1.8848
Heatr3	5	0.00052332	0.0023982	0.033606	1386	5	-1.0439	0.99948	0.99946	1	18479	0	-1.0439
Furin	5	0.00052488	0.0024048	0.033657	1387	5	-0.91001	0.99852	0.99852	1	18311	0	-0.91001
Oca2	5	0.00052496	0.0024053	0.033657	1388	5	-0.59769	0.99948	0.99945	1	18478	0	-0.59769
Tpi1	5	0.00052593	0.0024099	0.033697	1389	5	-1.9332	0.99875	0.99874	1	18336	0	-1.9332
Rrp9	5	0.00052845	0.0024221	0.033843	1390	5	-1.3246	0.99822	0.99821	1	18278	0	-1.3246
Sec11a	5	0.00053091	0.0024343	0.033989	1391	5	-1.1923	0.99773	0.99771	1	18220	0	-1.1923
Ddx28	5	0.00053205	0.0024379	0.034015	1392	5	-1.3054	0.99851	0.99851	1	18310	0	-1.3054
Serbp1	5	0.00053439	0.0024485	0.034115	1393	5	-0.83804	0.99849	0.99849	1	18305	0	-0.83804
Mcm3	5	0.00054295	0.0024877	0.034618	1394	4	-2.9877	0.2181	0.43097	0.982354	8393	1	-2.9877
Kdm8	5	0.00054316	0.0024882	0.034618	1395	4	-1.1354	0.96322	0.96342	1	17106	0	-1.1354
Mgea5	5	0.00055047	0.0025192	0.035025	1396	5	-0.49123	0.99945	0.99943	1	18472	0	-0.49123
Ndufs8	5	0.00055422	0.0025355	0.035226	1397	4	-1.4554	0.86983	0.90714	1	15988	1	-1.4554
Ctu2	5	0.00055905	0.0025594	0.035533	1398	4	-2.5579	0.9129	0.92667	1	16375	1	-2.5579
Sf3b3	5	0.00056435	0.0025833	0.035839	1399	4	-2.8703	0.97611	0.97626	1	17415	0	-2.8703
Ttc4	5	0.00056673	0.0025925	0.03594	1400	5	-1.8844	0.99943	0.99942	1	18470	0	-1.8844
Ndufaf1	5	0.00056946	0.0026001	0.036021	1401	5	-1.083	0.99869	0.99868	1	18331	0	-1.083
Fam210a	5	0.0005708	0.0026052	0.036065	1402	4	-1.0532	0.85089	0.90013	1	15848	1	-1.0532
Arid5b	5	0.0005725	0.0026139	0.036159	1403	5	-0.59887	0.99943	0.99941	1	18469	0	-0.59887
Mrpl19	5	0.00057764	0.0026383	0.036452	1404	5	-1.0504	0.99942	0.99941	1	18466	0	-1.0504
Mogs	5	0.00057775	0.0026388	0.036452	1405	5	-0.96661	0.99837	0.99837	1	18293	0	-0.96661
Mrpl36	5	0.00058386	0.0026657	0.036799	1406	4	-0.86395	0.9866	0.98668	1	17693	0	-0.86395
Pfas	5	0.00058522	0.0026708	0.036843	1407	5	-1.2564	0.99385	0.99385	1	17967	0	-1.2564
Rheb	5	0.00058568	0.0026729	0.036845	1408	5	-1.233	0.99506	0.99505	1	18044	0	-1.233
Ints2	5	0.00058933	0.0026876	0.03701	1409	5	-1.08	0.99906	0.99906	1	18393	0	-1.08
Taf7	5	0.00058984	0.0026886	0.03701	1410	3	-0.88558	0.32412	0.54785	1	10169	2	-0.88558
Zmat5	5	0.00059185	0.0026988	0.037097	1411	5	-1.0164	0.99295	0.99297	1	17926	0	-1.0164
Elavl1	5	0.00059208	0.0026988	0.037097	1412	5	-1.4823	0.99858	0.99857	1	18315	0	-1.4823
Vps33a	5	0.00059368	0.0027085	0.037204	1413	5	-0.8639	0.99865	0.99864	1	18326	0	-0.8639
Gfm1	5	0.00059474	0.0027141	0.037254	1414	4	-0.65414	0.91334	0.92694	1	16381	1	-0.65414
Cep97	5	0.0006025	0.0027446	0.03762	1415	5	-0.44292	0.9994	0.99938	1	18462	0	-0.44292
Slc35e3	5	0.00060645	0.0027604	0.03781	1416	5	-0.61984	0.99939	0.99937	1	18461	0	-0.61984
Secisbp2	5	0.00060853	0.0027685	0.037895	1417	4	-1.0324	0.9542	0.95474	1	16915	1	-1.0324
Ercc3	5	0.00061268	0.0027889	0.03812	1418	5	-1.1079	0.99939	0.99937	1	18460	0	-1.1079
Gnpnat1	5	0.00061512	0.0027985	0.038225	1419	4	-2.1639	0.57128	0.74615	1	13332	1	-2.1639
Ckap2	5	0.00061782	0.0028102	0.038338	1420	5	-0.87448	0.99938	0.99936	1	18459	0	-0.87448
Alg12	5	0.00061797	0.0028107	0.038338	1421	5	-0.53523	0.99938	0.99936	1	18458	0	-0.53523
Mki67	5	0.000623	0.0028367	0.038664	1422	5	-0.89824	0.99938	0.99936	1	18457	0	-0.89824
Hsp90b1	5	0.00062366	0.0028407	0.038693	1423	5	-1.6002	0.99921	0.99921	1	18429	0	-1.6002
Rcc1	5	0.00063276	0.0028911	0.039351	1424	5	-3.3307	0.99923	0.99922	1	18432	0	-3.3307
Med8	5	0.0006358	0.0029008	0.039455	1425	5	-0.7424	0.99936	0.99935	1	18454	0	-0.7424
Pkmyt1	5	0.00063833	0.0029125	0.039587	1426	4	-1.0735	0.82973	0.89324	1	15712	1	-1.0735
Mdn1	5	0.00064637	0.0029516	0.040091	1427	4	-1.4325	0.98752	0.98759	1	17739	0	-1.4325
Ncapd3	5	0.00065152	0.002975	0.040381	1428	5	-0.6765	0.99837	0.99837	1	18292	0	-0.6765
Psmd12	5	0.00065397	0.0029842	0.040477	1429	4	-0.56485	0.98259	0.9827	1	17587	0	-0.56485
Tecr	5	0.00065745	0.003	0.040662	1430	4	-0.97712	0.49824	0.70444	1	12650	1	-0.97712
Mrpl44	5	0.0006603	0.0030132	0.040813	1431	3	-2.6448	0.98466	0.98479	1	17639	0	-2.6448
Cstf1	5	0.00066417	0.0030289	0.040998	1432	5	-2.0724	0.99776	0.99774	1	18223	0	-2.0724
Rnmt	5	0.00066792	0.0030457	0.041145	1433	5	-1.412	0.99912	0.99912	1	18409	0	-1.412
Dnajc19	5	0.00066841	0.0030483	0.041145	1434	5	-1.3266	0.99933	0.99932	1	18449	0	-1.3266
Lemd2	5	0.00067085	0.00306	0.041275	1435	5	-0.85865	0.99933	0.99932	1	18448	0	-0.85865
Med10	5	0.00068029	0.0031017	0.041808	1436	4	-0.96016	0.86566	0.90553	1	15962	1	-0.96016
Cept1	5	0.00068393	0.0031164	0.041978	1437	4	-2.0715	0.45371	0.68012	1	12267	1	-2.0715
Dnajc15	5	0.00068437	0.003119	0.041983	1438	5	-0.96579	0.99416	0.99415	1	17984	0	-0.96579
Pstk	5	0.00068546	0.003122	0.041995	1439	4	-2.8244	0.62491	0.77819	1	13804	1	-2.8244
Chd4	5	0.00068739	0.0031307	0.042083	1440	5	-1.7662	0.99931	0.9993	1	18445	0	-1.7662
Ndufs3	5	0.00069206	0.0031475	0.042279	1441	4	-1.8542	0.97808	0.97824	1	17469	0	-1.8542
Ndufv1	5	0.00069309	0.0031526	0.042318	1442	5	-1.2854	0.99655	0.99651	1	18135	0	-1.2854
Pmpca	5	0.00069665	0.0031648	0.042453	1443	5	-1.5501	0.9993	0.99929	1	18442	0	-1.5501
Ssbp1	5	0.00069982	0.0031785	0.042608	1444	5	-1.7837	0.99893	0.99892	1	18364	0	-1.7837
Bub1	5	0.00070138	0.0031902	0.042735	1445	4	-0.9482	0.90302	0.92164	1	16281	1	-0.9482
Vars2	5	0.00070409	0.0031994	0.042828	1446	5	-1.2965	0.9993	0.99928	1	18441	0	-1.2965
Spata5	5	0.00070915	0.0032207	0.043085	1447	5	-1.3241	0.99544	0.99543	1	18067	0	-1.3241
Rps29	3	0.00070994	0.0020228	0.029396	1448	3	-3.4694	0.99929	0.9993	1	18440	0	-3.4694
Ftsj2	5	0.00071019	0.0032233	0.043089	1449	5	-1.7993	0.99728	0.99726	1	18184	0	-1.7993
Mipep	5	0.00071367	0.0032375	0.04322	1450	4	-1.3176	0.66192	0.80099	1	14183	1	-1.3176
Fgfr2	5	0.00071751	0.0032584	0.043469	1451	5	-1.7326	0.99897	0.99896	1	18374	0	-1.7326
Mrpl11	5	0.00072081	0.0032701	0.043579	1452	5	-1.2956	0.99574	0.99571	1	18085	0	-1.2956
Trnt1	5	0.00072119	0.0032711	0.043579	1453	4	-2.9073	0.87654	0.9098	1	16044	1	-2.9073
Ticrr	5	0.00072214	0.0032746	0.04358	1454	4	-2.1742	0.9295	0.93639	1	16561	1	-2.1742
Mepce	5	0.00072258	0.0032757	0.04358	1455	5	-2.583	0.99928	0.99926	1	18438	0	-2.583
Syf2	5	0.00072559	0.0032904	0.043746	1456	4	-1.0241	0.42796	0.65489	1	11871	1	-1.0241
Ttc14	5	0.00072853	0.0033067	0.04393	1457	5	-1.2254	0.9989	0.9989	1	18357	0	-1.2254
Dctn3	5	0.00073121	0.0033184	0.044028	1458	4	-0.97262	0.95645	0.95678	1	16972	1	-0.97262
Dgcr14	5	0.00073963	0.003357	0.04448	1459	5	-1.442	0.99926	0.99924	1	18437	0	-1.442
Tars	5	0.00074299	0.0033693	0.044612	1460	4	-2.2614	0.96942	0.96949	1	17253	0	-2.2614
Taf1d	5	0.00075078	0.0034023	0.045019	1461	5	-0.81429	0.99925	0.99923	1	18436	0	-0.81429
Arglu1	5	0.00075229	0.0034079	0.045062	1462	5	-0.76753	0.99925	0.99923	1	18435	0	-0.76753
Esco2	5	0.00075414	0.0034161	0.045139	1463	5	-0.96124	0.99925	0.99923	1	18434	0	-0.96124
Usp7	5	0.00075645	0.0034293	0.045221	1464	5	-1.0149	0.9987	0.9987	1	18333	0	-1.0149
Snrnp35	5	0.00075673	0.0034306	0.045221	1465	5	-1.0153	0.99107	0.99114	1	17857	0	-1.0153
Raly	5	0.000757	0.0034318	0.045221	1466	5	-0.38745	0.99924	0.99923	1	18433	0	-0.38745
Rabggta	5	0.00075703	0.0034318	0.045221	1467	3	-1.325	0.55569	0.73709	1	13183	1	-1.325
Actl7a	5	0.00075783	0.0034339	0.045221	1468	4	-0.72899	0.73797	0.8504	1	14972	1	-0.72899
Skp2	5	0.00075838	0.0034384	0.045251	1469	5	-1.3423	0.98913	0.9892	1	17780	0	-1.3423
Nhp2	5	0.00076193	0.0034527	0.045407	1470	4	-2.0872	0.94422	0.94652	1	16766	1	-2.0872
Frs2	5	0.00076473	0.0034644	0.045531	1471	4	-1.1336	0.15538	0.35718	0.933415	7280	1	-1.1336
Strada	5	0.00077418	0.0035035	0.045983	1472	5	-0.42982	0.99923	0.99922	1	18431	0	-0.42982
Foxk1	5	0.0007742	0.0035035	0.045983	1473	5	-0.85827	0.99471	0.9947	1	18018	0	-0.85827
Sdad1	5	0.00077842	0.0035229	0.046206	1474	4	-2.8576	0.89555	0.91808	1	16213	1	-2.8576
Slc25a28	5	0.00078888	0.0035712	0.04679	1475	5	-0.73506	0.99921	0.99921	1	18430	0	-0.73506
Mfn1	5	0.00079237	0.003586	0.046938	1476	5	-0.77859	0.99921	0.9992	1	18428	0	-0.77859
Wdr70	5	0.00079605	0.0036027	0.047126	1477	5	-0.52775	0.9992	0.9992	1	18427	0	-0.52775
Cenpa	5	0.00079963	0.003618	0.047294	1478	3	-1.0501	0.87006	0.90723	1	15992	1	-1.0501
Rnf25	5	0.0008015	0.0036266	0.047375	1479	5	-0.5941	0.9992	0.9992	1	18425	0	-0.5941
Rbm22	5	0.00080468	0.0036409	0.047529	1480	5	-0.75219	0.9992	0.9992	1	18424	0	-0.75219
Uqcc2	5	0.00080627	0.003649	0.047598	1481	5	-1.6024	0.99561	0.99558	1	18080	0	-1.6024
Nsmce1	5	0.00080656	0.0036511	0.047598	1482	5	-2.5376	0.99739	0.99737	1	18194	0	-2.5376
Atp5j	5	0.00080867	0.0036592	0.047673	1483	4	-1.2901	0.97755	0.9777	1	17455	0	-1.2901
Ccdc59	5	0.00081197	0.0036694	0.047773	1484	5	-0.8983	0.99919	0.99919	1	18423	0	-0.8983
Tmem199	5	0.00081553	0.0036818	0.047903	1485	4	-1.1341	0.9733	0.97337	1	17357	0	-1.1341
Ndufa13	5	0.00081785	0.0036963	0.04806	1486	4	-1.362	0.89041	0.91566	1	16172	1	-1.362
Chchd1	5	0.00082507	0.0037243	0.048391	1487	5	-1.2077	0.99917	0.99917	1	18421	0	-1.2077
Nkap	5	0.00082574	0.0037284	0.048412	1488	4	-0.88251	0.86451	0.90508	1	15944	1	-0.88251
Ppp2r3c	5	0.00082721	0.003737	0.048492	1489	5	-0.67386	0.99529	0.99527	1	18060	0	-0.67386
Mrps26	5	0.00082779	0.0037396	0.048492	1490	5	-1.4563	0.99773	0.9977	1	18218	0	-1.4563
Mcm3ap	5	0.00083044	0.0037528	0.048632	1491	4	-0.96941	0.55447	0.73638	1	13173	1	-0.96941
Skp1a	5	0.00083297	0.0037625	0.048724	1492	5	-1.0159	0.99716	0.99714	1	18176	0	-1.0159
Tbl1x	5	0.00083605	0.0037762	0.048805	1493	5	-1.4395	0.99707	0.99705	1	18174	0	-1.4395
Tmem82	5	0.00083634	0.0037767	0.048805	1494	4	-0.81435	0.98713	0.98719	1	17718	0	-0.81435
Mettl1	5	0.00083669	0.0037787	0.048805	1495	5	-0.62034	0.99916	0.99916	1	18419	0	-0.62034
Srp72	5	0.00083677	0.0037787	0.048805	1496	4	-1.2606	0.40844	0.63539	1	11538	1	-1.2606
Lamtor5	4	0.0008375	0.0030376	0.041087	1497	4	-1.0416	0.99916	0.99916	1	18418	0	-1.0416
Pfdn4	5	0.00083797	0.0037859	0.048865	1498	5	-0.75612	0.99916	0.99916	1	18417	0	-0.75612
Rmi1	5	0.00084198	0.0037986	0.048996	1499	5	-0.7114	0.99673	0.9967	1	18149	0	-0.7114
Lsm4	5	0.00084734	0.0038169	0.049167	1500	5	-0.54173	0.99915	0.99915	1	18415	0	-0.54173
Prkra	5	0.00084914	0.0038235	0.049194	1501	4	-2.4766	0.34206	0.56691	1	10462	1	-2.4766
Dlst	5	0.00084937	0.003824	0.049194	1502	5	-1.6966	0.99915	0.99915	1	18414	0	-1.6966
Ndufv2	5	0.00085755	0.003855	0.049561	1503	4	-0.51536	0.94839	0.94983	1	16827	1	-0.51536
Isca1	3	0.00085987	0.0024404	0.034026	1504	3	-1.4593	0.99914	0.99915	1	18412	0	-1.4593
Atp6v0d1	5	0.00086481	0.0038856	0.04992	1505	5	-1.4543	0.99459	0.99458	1	18010	0	-1.4543
Fam21	5	0.00086745	0.0038957	0.049985	1506	5	-0.99179	0.99913	0.99913	1	18411	0	-0.99179
Nxt1	5	0.00086754	0.0038957	0.049985	1507	5	-1.7301	0.99895	0.99894	1	18370	0	-1.7301
Gng3	5	0.00087538	0.0039293	0.050382	1508	5	-0.39978	0.99912	0.99912	1	18410	0	-0.39978
Dnttip2	5	0.000877	0.0039369	0.050447	1509	5	-1.0754	0.99432	0.99432	1	17993	0	-1.0754
Fxn	5	0.00088161	0.0039532	0.050622	1510	4	-1.509	0.63404	0.78376	1	13905	1	-1.509
1810043H04Rik	5	0.00088202	0.0039578	0.050647	1511	5	-1.1208	0.99912	0.99912	1	18408	0	-1.1208
Lamtor2	5	0.00088376	0.0039675	0.050738	1512	5	-2.5772	0.98948	0.98958	1	17801	0	-2.5772
Ddx46	5	0.00088852	0.0039832	0.050906	1513	5	-0.71103	0.99911	0.99911	1	18406	0	-0.71103
Ash1l	5	0.00088967	0.0039883	0.050937	1514	5	-0.75346	0.99911	0.99911	1	18405	0	-0.75346
Mrps31	5	0.00089544	0.0040122	0.051189	1515	5	-0.5085	0.9991	0.9991	1	18404	0	-0.5085
Ndufa2	5	0.00089583	0.0040132	0.051189	1516	5	-1.3216	0.9991	0.9991	1	18403	0	-1.3216
Phax	5	0.00090155	0.0040372	0.05146	1517	4	-1.3275	0.85259	0.90072	1	15864	1	-1.3275
2700060E02Rik	5	0.00090365	0.0040448	0.051523	1518	5	-1.9268	0.99472	0.99471	1	18022	0	-1.9268
Rars2	5	0.00090521	0.0040509	0.051553	1519	4	-1.2179	0.68717	0.81708	1	14433	1	-1.2179
Ndufa6	5	0.00090585	0.0040524	0.051553	1520	4	-0.96421	0.66689	0.8041	1	14228	1	-0.96421
Ehmt1	5	0.00090805	0.0040575	0.051584	1521	5	-1.2806	0.99634	0.99629	1	18116	0	-1.2806
Uqcc3	5	0.00091039	0.0040672	0.051652	1522	5	-0.79696	0.99909	0.99908	1	18402	0	-0.79696
Pgls	5	0.00091056	0.0040682	0.051652	1523	4	-1.1064	0.42273	0.6497	1	11786	1	-1.1064
Trps1	5	0.00091156	0.0040753	0.051709	1524	5	-0.55311	0.99909	0.99908	1	18401	0	-0.55311
Spc25	5	0.00091469	0.004088	0.051776	1525	5	-1.9305	0.99909	0.99908	1	18400	0	-1.9305
Alg11	5	0.00091501	0.0040885	0.051776	1526	4	-1.492	0.78194	0.87972	1	15464	1	-1.492
Ndufs2	5	0.00091625	0.0040951	0.051826	1527	4	-1.3383	0.87074	0.90752	1	15999	1	-1.3383
Ddx21	5	0.00091688	0.0040982	0.051831	1528	4	-2.0046	0.84066	0.89667	1	15777	1	-2.0046
Fam136a	5	0.00091783	0.0041013	0.051836	1529	4	-0.99841	0.27044	0.48965	1	9280	1	-0.99841
Cwc15	5	0.0009191	0.0041074	0.051852	1530	4	-1.1923	0.9371	0.94139	1	16663	1	-1.1923
Syncrip	5	0.00091932	0.0041079	0.051852	1531	5	-1.2958	0.99538	0.99537	1	18063	0	-1.2958
Spdl1	5	0.00092259	0.0041257	0.052043	1532	5	-1.5628	0.99778	0.99776	1	18225	0	-1.5628
Cope	5	0.00092454	0.0041363	0.052144	1533	5	-1.2741	0.99908	0.99907	1	18398	0	-1.2741
Polr2f	5	0.00092555	0.0041425	0.052187	1534	4	-2.5474	0.85421	0.90129	1	15880	1	-2.5474
Ing3	5	0.00093029	0.0041628	0.052409	1535	5	-0.5498	0.99907	0.99907	1	18396	0	-0.5498
Riok1	5	0.00093967	0.004204	0.052894	1536	5	-1.9557	0.99906	0.99906	1	18394	0	-1.9557
Ccdc142	5	0.00095075	0.0042595	0.053507	1537	5	-0.28633	0.99905	0.99905	1	18390	0	-0.28633
Smarcc1	5	0.00095115	0.004261	0.053507	1538	5	-0.88141	0.99905	0.99905	1	18389	0	-0.88141
Dpm3	5	0.00095123	0.004261	0.053507	1539	4	-0.7904	0.98576	0.98586	1	17671	0	-0.7904
Taf2	5	0.00095644	0.0042849	0.053772	1540	4	-1.3169	0.61144	0.77006	1	13686	1	-1.3169
Ncoa6	5	0.0009571	0.0042884	0.053782	1541	5	-0.72811	0.99149	0.99155	1	17873	0	-0.72811
Rpl27	3	0.00095859	0.0027237	0.037361	1542	3	-2.9928	0.99859	0.99863	1	18318	0	-2.9928
Tmed2	5	0.00096009	0.0042986	0.053875	1543	5	-0.79667	0.99904	0.99904	1	18387	0	-0.79667
Rad51c	5	0.00096786	0.0043347	0.054293	1544	5	-0.42221	0.99903	0.99903	1	18385	0	-0.42221
Iba57	5	0.0009728	0.0043622	0.054602	1545	5	-0.73613	0.99903	0.99902	1	18384	0	-0.73613
Kat5	5	0.00097453	0.0043703	0.054665	1546	5	-0.95941	0.99494	0.99493	1	18039	0	-0.95941
Eif4h	5	0.00097548	0.0043729	0.054665	1547	5	-0.73355	0.99902	0.99902	1	18383	0	-0.73355
Nop10	5	0.00097817	0.0043871	0.054808	1548	5	-0.44654	0.99902	0.99902	1	18382	0	-0.44654
Sars2	5	0.00098749	0.0044355	0.055376	1549	3	-1.9622	0.52912	0.7218	1	12924	2	-1.9622
Dicer1	5	0.00098878	0.004439	0.055385	1550	4	-1.0258	0.29225	0.5136	1	9650	1	-1.0258
Rps18	1	0.00098939	0.00097336	0.01684	1551	1	-3.203	0.99901	0.99904	1	18380	0	-3.203
Glrx5	5	0.00099119	0.0044461	0.055439	1552	4	-2.3246	0.9761	0.97625	1	17414	0	-2.3246
Snrpa1	5	0.00099187	0.0044492	0.055441	1553	4	-1.5859	0.48587	0.69757	1	12528	1	-1.5859
Ube2g2	5	0.00099489	0.0044573	0.055507	1554	4	-0.71113	0.98054	0.98069	1	17528	0	-0.71113
Ndufc1	5	0.00099657	0.0044644	0.05556	1555	5	-0.76006	0.9984	0.9984	1	18298	0	-0.76006
Ppie	5	0.0010005	0.0044772	0.055683	1556	4	-2.0111	0.98724	0.9873	1	17727	0	-2.0111
Zfp207	5	0.0010057	0.0045062	0.055974	1557	4	-1.4973	0.96246	0.96265	1	17091	0	-1.4973
Gpr137b	5	0.0010062	0.0045082	0.055974	1558	5	-0.79067	0.99899	0.99899	1	18379	0	-0.79067
Psmc5	5	0.0010067	0.0045092	0.055974	1559	4	-1.362	0.85635	0.90205	1	15896	1	-1.362
Ddx11	5	0.001008	0.0045174	0.056039	1560	5	-1.0529	0.99542	0.9954	1	18066	0	-1.0529
Rps10	5	0.0010088	0.0045219	0.05606	1561	5	-0.92863	0.99899	0.99899	1	18378	0	-0.92863
Anapc15	5	0.0010118	0.0045362	0.056201	1562	4	-1.0679	0.8527	0.90075	1	15866	1	-1.0679
Prpf31	5	0.0010156	0.0045519	0.056361	1563	4	-1.6735	0.89146	0.91616	1	16176	1	-1.6735
Bola3	5	0.0010173	0.0045606	0.056432	1564	5	-0.57911	0.99898	0.99898	1	18377	0	-0.57911
Thap1	5	0.0010195	0.0045708	0.056522	1565	5	-1.0842	0.99891	0.99891	1	18360	0	-1.0842
Pyurf	5	0.001023	0.004586	0.056634	1566	5	-0.6838	0.99898	0.99897	1	18376	0	-0.6838
Gab2	5	0.0010233	0.0045865	0.056634	1567	5	-0.39355	0.99898	0.99897	1	18375	0	-0.39355
Kmt2b	5	0.0010238	0.0045886	0.056634	1568	4	-0.76991	0.98785	0.98792	1	17751	0	-0.76991
Cox15	5	0.0010281	0.0046064	0.056818	1569	5	-1.5302	0.99482	0.99483	1	18029	0	-1.5302
Obfc1	5	0.00103	0.0046176	0.05692	1570	4	-0.93855	0.79168	0.8823	1	15514	1	-0.93855
Gtf2f2	5	0.0010324	0.0046293	0.057028	1571	4	-0.82405	0.92171	0.93167	1	16458	1	-0.82405
Lars2	5	0.0010387	0.0046603	0.057374	1572	4	-1.988	0.94412	0.94645	1	16764	1	-1.988
Gtpbp3	5	0.0010537	0.0047391	0.058308	1573	5	-0.63886	0.99895	0.99894	1	18371	0	-0.63886
Nup133	5	0.0010547	0.0047432	0.058321	1574	5	-1.2023	0.99573	0.9957	1	18084	0	-1.2023
Ube2n	5	0.0010567	0.0047519	0.05839	1575	5	-0.81395	0.99894	0.99894	1	18369	0	-0.81395
Mrps10	5	0.0010586	0.004758	0.058428	1576	4	-0.58066	0.81759	0.88962	1	15647	1	-0.58066
Aes	5	0.0010642	0.0047798	0.05866	1577	5	-0.45578	0.99894	0.99893	1	18367	0	-0.45578
Snf8	5	0.0010718	0.0048114	0.05901	1578	5	-1.0597	0.99893	0.99893	1	18365	0	-1.0597
Fbxo5	5	0.0010773	0.0048409	0.059334	1579	5	-0.87673	0.99348	0.99349	1	17948	0	-0.87673
Lrrc41	5	0.0010789	0.004849	0.059397	1580	5	-0.70491	0.99892	0.99891	1	18362	0	-0.70491
Sart1	5	0.0010839	0.0048694	0.059608	1581	5	-0.42163	0.99892	0.99891	1	18361	0	-0.42163
Arpc3	5	0.0010852	0.0048755	0.059646	1582	4	-1.211	0.98671	0.98678	1	17699	0	-1.211
Sympk	5	0.001093	0.0049121	0.060056	1583	4	-1.0489	0.78021	0.87926	1	15454	1	-1.0489
Taf1a	5	0.0010967	0.0049233	0.060155	1584	4	-2.1021	0.86901	0.90684	1	15978	1	-2.1021
Parp12	5	0.0010995	0.0049355	0.060266	1585	5	-0.45818	0.9989	0.9989	1	18358	0	-0.45818
A230050P20Rik	5	0.0011024	0.0049477	0.060377	1586	5	-0.26974	0.9989	0.99889	1	18356	0	-0.26974
Mcm6	5	0.0011075	0.0049721	0.060637	1587	5	-2.6445	0.99147	0.99154	1	17871	0	-2.6445
Anapc13	5	0.0011177	0.0050159	0.061133	1588	5	-0.58685	0.99888	0.99888	1	18355	0	-0.58685
Gal3st3	5	0.0011215	0.0050357	0.061322	1589	4	-0.40774	0.10228	0.2579	0.873984	5595	1	-0.40774
Rpusd2	5	0.0011226	0.0050377	0.061322	1590	5	-0.54498	0.99888	0.99888	1	18354	0	-0.54498
Rps8	2	0.0011234	0.0021983	0.031323	1591	2	-3.6343	0.99888	0.99886	1	18353	0	-3.6343
Ccdc9	5	0.0011244	0.0050443	0.061364	1592	5	-0.7208	0.99888	0.99888	1	18352	0	-0.7208
Tiprl	5	0.0011307	0.0050723	0.061659	1593	3	-2.1918	0.29357	0.51505	1	9666	1	-2.1918
Fam173b	5	0.0011309	0.0050749	0.061659	1594	5	-0.60864	0.99887	0.99887	1	18350	0	-0.60864
Hspa13	5	0.001133	0.005084	0.061731	1595	5	-1.0497	0.99887	0.99887	1	18348	0	-1.0497
Idi1	5	0.0011342	0.0050881	0.061742	1596	4	-1.604	0.20427	0.41539	0.975081	8143	1	-1.604
Krit1	5	0.0011373	0.0051018	0.06187	1597	5	-0.49303	0.99806	0.99805	1	18259	0	-0.49303
Cks1b	3	0.0011418	0.0032329	0.043189	1598	3	-1.3623	0.99886	0.99889	1	18346	0	-1.3623
Fars2	5	0.0011441	0.0051385	0.062276	1599	4	-1.9792	0.57819	0.75019	1	13390	1	-1.9792
Dmrt2	5	0.0011537	0.0051756	0.062687	1600	5	-0.33333	0.99885	0.99885	1	18345	0	-0.33333
Aip	5	0.001165	0.005228	0.063282	1601	5	-0.71728	0.99698	0.99697	1	18170	0	-0.71728
Ldha	3	0.0011691	0.0033087	0.04393	1602	3	-1.0753	0.99883	0.99886	1	18344	0	-1.0753
Ndc1	5	0.0011817	0.0052941	0.064043	1603	5	-0.79277	0.99198	0.99203	1	17892	0	-0.79277
Sumo2	3	0.0011822	0.0033413	0.044302	1604	3	-1.1615	0.99882	0.99885	1	18343	0	-1.1615
Clec5a	5	0.0011867	0.0053124	0.064224	1605	4	-0.54528	0.95621	0.95656	1	16967	1	-0.54528
St7	5	0.0011875	0.005316	0.064227	1606	5	-1.0057	0.99286	0.99288	1	17921	0	-1.0057
Nob1	5	0.0011951	0.0053536	0.064642	1607	5	-0.89007	0.9988	0.9988	1	18341	0	-0.89007
Gm7104	5	0.0011961	0.0053602	0.064682	1608	5	-0.65034	0.9988	0.9988	1	18340	0	-0.65034
Ncaph	5	0.0011997	0.005376	0.064832	1609	4	-0.88306	0.92039	0.93091	1	16445	1	-0.88306
Msl1	5	0.0012044	0.0054004	0.06507	1610	5	-1.094	0.99819	0.99817	1	18274	0	-1.094
Uimc1	5	0.0012052	0.0054025	0.06507	1611	5	-0.55844	0.99472	0.99471	1	18020	0	-0.55844
Hccs	5	0.0012221	0.0054803	0.065967	1612	4	-2.7689	0.90633	0.92325	1	16311	1	-2.7689
Eif4b	5	0.001223	0.0054838	0.065969	1613	5	-0.78833	0.99878	0.99877	1	18339	0	-0.78833
Slc25a51	5	0.0012372	0.0055398	0.066543	1614	5	-1.0561	0.99865	0.99864	1	18325	0	-1.0561
Ddx23	5	0.0012377	0.0055418	0.066543	1615	5	-0.85605	0.99876	0.99876	1	18338	0	-0.85605
Ndufc2	5	0.0012472	0.0055861	0.067033	1616	4	-1.4482	0.13574	0.32145	0.914893	6681	1	-1.4482
Slc35b4	5	0.0012499	0.0056008	0.067169	1617	5	-0.70627	0.99776	0.99774	1	18222	0	-0.70627
Yme1l1	5	0.0012588	0.00564	0.067586	1618	5	-1.8886	0.99874	0.99874	1	18335	0	-1.8886
Fasn	5	0.0012595	0.0056426	0.067586	1619	4	-0.94551	0.3076	0.53021	1	9887	1	-0.94551
Atp6v1h	5	0.0012655	0.0056685	0.067855	1620	4	-0.97547	0.71362	0.83424	1	14716	1	-0.97547
Dlgap5	5	0.0012707	0.0056914	0.068087	1621	5	-0.64564	0.98991	0.98998	1	17817	0	-0.64564
Adar	5	0.0012759	0.0057107	0.068276	1622	5	-0.91806	0.99817	0.99816	1	18272	0	-0.91806
Tubgcp2	5	0.0012775	0.0057158	0.068295	1623	4	-1.2818	0.97652	0.97665	1	17429	0	-1.2818
Xrn1	5	0.0012861	0.005754	0.068709	1624	4	-1.0753	0.7228	0.84022	1	14818	1	-1.0753
Taf10	5	0.0012917	0.0057809	0.068988	1625	3	-1.6247	0.075815	0.20433	0.841196	4593	2	-1.6247
Kat8	5	0.0013082	0.0058582	0.069868	1626	5	-2.7007	0.99747	0.99745	1	18204	0	-2.7007
Edrf1	5	0.0013098	0.0058664	0.069922	1627	4	-0.5322	0.82462	0.89167	1	15686	1	-0.5322
Isca2	5	0.0013114	0.0058735	0.069964	1628	4	-1.1563	0.82113	0.89066	1	15671	1	-1.1563
Uba5	5	0.0013168	0.0058994	0.07023	1629	4	-0.81633	0.96002	0.96019	1	17028	1	-0.81633
Fdx1l	5	0.0013238	0.0059259	0.070502	1630	5	-3.263	0.99619	0.99614	1	18107	0	-3.263
Ppip5k2	5	0.0013248	0.0059305	0.070514	1631	5	-0.51007	0.99868	0.99867	1	18329	0	-0.51007
Tm2d3	5	0.0013348	0.0059661	0.070894	1632	5	-0.53271	0.99867	0.99866	1	18328	0	-0.53271
Zfp593	5	0.0013388	0.0059834	0.071056	1633	5	-0.3642	0.99866	0.99865	1	18327	0	-0.3642
Lin52	5	0.001341	0.0059935	0.071133	1634	4	-1.1646	0.9805	0.98065	1	17527	0	-1.1646
Lsm3	5	0.0013484	0.0060241	0.071432	1635	5	-1.4758	0.99802	0.99801	1	18252	0	-1.4758
Kti12	5	0.0013489	0.0060261	0.071432	1636	4	-1.1256	0.69029	0.81909	1	14456	1	-1.1256
Znhit2	5	0.0013632	0.0060866	0.072106	1637	4	-1.0394	0.96426	0.96444	1	17126	0	-1.0394
Pcnt	5	0.001367	0.0061004	0.072225	1638	4	-0.54091	0.79228	0.88246	1	15518	1	-0.54091
Cmpk1	5	0.0013768	0.0061406	0.072656	1639	4	-1.4702	0.044859	0.13689	0.779641	3320	1	-1.4702
Vps37c	5	0.0013865	0.0061777	0.073051	1640	5	-0.46236	0.99861	0.99861	1	18323	0	-0.46236
Clasp2	5	0.0013905	0.006197	0.073235	1641	5	-0.84035	0.99559	0.99557	1	18077	0	-0.84035
Epc2	5	0.0013936	0.0062102	0.073321	1642	5	-1.0339	0.99795	0.99793	1	18244	0	-1.0339
Fhl3	5	0.0013937	0.0062118	0.073321	1643	5	-0.62273	0.99861	0.9986	1	18322	0	-0.62273
Polq	5	0.001397	0.0062265	0.07345	1644	5	-0.72474	0.9986	0.9986	1	18321	0	-0.72474
Med26	5	0.0014036	0.0062479	0.073658	1645	5	-0.81338	0.9986	0.99859	1	18319	0	-0.81338
Rpl37a	2	0.0014203	0.0027731	0.037931	1646	2	-3.8789	0.99858	0.99858	1	18317	0	-3.8789
Kctd10	5	0.0014233	0.0063339	0.074626	1647	5	-0.54557	0.99858	0.99857	1	18316	0	-0.54557
Ttf1	5	0.0014266	0.0063496	0.074767	1648	5	-2.0813	0.99426	0.99425	1	17990	0	-2.0813
Atad1	5	0.0014279	0.0063537	0.074769	1649	4	-1.2134	0.38417	0.61056	1	11165	1	-1.2134
Tpcn2	5	0.001445	0.0064285	0.075603	1650	5	-0.46899	0.99856	0.99855	1	18313	0	-0.46899
Nedd1	5	0.0014473	0.0064379	0.075668	1651	4	-0.78088	0.51058	0.71135	1	12758	1	-0.78088
Cpsf4	5	0.0014541	0.006462	0.075907	1652	4	-1.3242	0.95976	0.95992	1	17021	1	-1.3242
Mta2	5	0.0014563	0.0064712	0.075968	1653	5	-0.76743	0.99854	0.99854	1	18312	0	-0.76743
Atp5j2	3	0.0014574	0.004087	0.051776	1654	3	-2.433	0.99783	0.99788	1	18230	0	-2.433
Coq2	5	0.0014633	0.0065073	0.076346	1655	4	-0.97011	0.87971	0.91107	1	16072	1	-0.97011
Psmd7	5	0.0014651	0.0065129	0.076366	1656	4	-0.90703	0.012136	0.047299	0.614804	1443	1	-0.90703
Kansl1	5	0.0014668	0.0065195	0.076397	1657	4	-1.3634	0.88966	0.91535	1	16161	1	-1.3634
Ei24	5	0.0014785	0.0065623	0.076852	1658	5	-0.72974	0.99355	0.99356	1	17954	0	-0.72974
Kif23	5	0.0014964	0.0066492	0.077824	1659	3	-0.45663	0.080171	0.21331	0.849034	4754	2	-0.45663
Hdhd3	5	0.0014995	0.0066635	0.077944	1660	5	-0.51213	0.9985	0.9985	1	18309	0	-0.51213
Ash2l	5	0.0015021	0.0066742	0.078005	1661	5	-1.1083	0.98934	0.98943	1	17791	0	-1.1083
Tmem151a	5	0.0015029	0.0066772	0.078005	1662	5	-1.0397	0.9952	0.99517	1	18048	0	-1.0397
Ltv1	5	0.0015038	0.0066808	0.078005	1663	3	-2.0818	0.53093	0.72283	1	12945	2	-2.0818
2310007B03Rik	5	0.0015062	0.0066894	0.078059	1664	5	-0.35145	0.99849	0.99849	1	18308	0	-0.35145
Agtrap	5	0.0015118	0.0067144	0.078303	1665	5	-0.27508	0.99849	0.99849	1	18306	0	-0.27508
Pcnxl3	5	0.0015153	0.0067296	0.078387	1666	4	-0.64203	0.98165	0.98181	1	17557	0	-0.64203
Ncl	5	0.0015153	0.0067296	0.078387	1667	5	-1.6938	0.99848	0.99849	1	18304	0	-1.6938
Dnajb12	5	0.0015167	0.0067347	0.0784	1668	5	-0.71231	0.99848	0.99849	1	18303	0	-0.71231
Gpn2	5	0.001532	0.0067993	0.079104	1669	3	-3.2204	0.5525	0.73521	1	13153	2	-3.2204
Ndufa1	4	0.0015363	0.0055078	0.066216	1670	4	-1.1364	0.99794	0.99795	1	18243	0	-1.1364
Scx	5	0.0015473	0.0068649	0.07982	1671	5	-0.3123	0.99845	0.99845	1	18301	0	-0.3123
Bdp1	5	0.0015506	0.0068792	0.079938	1672	5	-0.7696	0.99845	0.99845	1	18300	0	-0.7696
Hsd17b12	5	0.0015544	0.0068944	0.080067	1673	4	-1.7743	0.83596	0.8952	1	15751	1	-1.7743
Taf9	5	0.0015587	0.0069082	0.080155	1674	5	-0.89168	0.99808	0.99807	1	18262	0	-0.89168
Kmt2a	5	0.0015592	0.0069102	0.080155	1675	5	-0.90012	0.99609	0.99606	1	18102	0	-0.90012
Hscb	5	0.0015628	0.0069229	0.080255	1676	4	-1.6331	0.98166	0.98182	1	17558	0	-1.6331
Timmdc1	5	0.0015663	0.0069326	0.080301	1677	4	-0.82738	0.98696	0.98704	1	17710	0	-0.82738
Cst6	5	0.0015668	0.0069351	0.080301	1678	5	-0.42762	0.99843	0.99844	1	18299	0	-0.42762
Slc33a1	5	0.0015823	0.0069977	0.080977	1679	4	-1.4829	0.93707	0.94138	1	16662	1	-1.4829
Zbtb11	5	0.0015889	0.0070241	0.081216	1680	4	-1.025	0.96434	0.96452	1	17128	0	-1.025
Vps16	5	0.0015894	0.0070267	0.081216	1681	4	-0.75146	0.034461	0.11287	0.733773	2902	1	-0.75146
Ccdc115	5	0.001591	0.0070318	0.081226	1682	4	-1.6857	0.94617	0.94806	1	16792	1	-1.6857
Taf5	5	0.0015954	0.0070536	0.081431	1683	5	-1.9733	0.99053	0.9906	1	17835	0	-1.9733
B3gat3	5	0.0016003	0.0070816	0.081705	1684	4	-1.1456	0.16811	0.37351	0.947772	7504	1	-1.1456
Tcof1	5	0.0016197	0.0071584	0.082542	1685	5	-1.1037	0.99838	0.99837	1	18295	0	-1.1037
Becn1	5	0.0016262	0.0071834	0.082749	1686	5	-0.5261	0.99837	0.99837	1	18294	0	-0.5261
Ubxn2a	5	0.0016267	0.0071849	0.082749	1687	4	-1.4203	0.93352	0.93895	1	16617	1	-1.4203
Srpk1	5	0.0016402	0.0072419	0.083356	1688	5	-0.89875	0.99697	0.99695	1	18169	0	-0.89875
Mapk1ip1	5	0.0016421	0.0072482	0.08338	1689	5	-0.57035	0.99836	0.99836	1	18291	0	-0.57035
Ipo9	5	0.0016485	0.0072831	0.083731	1690	4	-0.73968	0.92596	0.93419	1	16508	1	-0.73968
Zfp335	5	0.0016534	0.0073004	0.083881	1691	4	-1.2513	0.56528	0.74267	1	13272	1	-1.2513
Nup62	5	0.0016597	0.0073321	0.084196	1692	5	-1.5047	0.99834	0.99834	1	18290	0	-1.5047
Ranbp3	5	0.0016646	0.0073527	0.084383	1693	5	-0.96859	0.99529	0.99527	1	18059	0	-0.96859
Abcb7	5	0.0016676	0.00737	0.084532	1694	4	-1.5753	0.83947	0.89628	1	15770	1	-1.5753
Etfa	5	0.0016829	0.0074311	0.085146	1695	5	-0.32336	0.99832	0.99831	1	18289	0	-0.32336
Eef1e1	5	0.0016836	0.0074346	0.085146	1696	3	-2.0907	0.031517	0.10581	0.71756	2772	2	-2.0907
Hist4h4	5	0.0016842	0.0074367	0.085146	1697	5	-0.59334	0.99832	0.99831	1	18288	0	-0.59334
Mrpl21	5	0.0016855	0.0074443	0.085174	1698	5	-1.3018	0.99831	0.99831	1	18287	0	-1.3018
Zw10	5	0.0016867	0.0074479	0.085174	1699	5	-1.2406	0.99831	0.99831	1	18286	0	-1.2406
Dot1l	5	0.0016961	0.0074896	0.0856	1700	4	-1.2748	0.98865	0.98873	1	17768	0	-1.2748
Ttc26	5	0.0016982	0.0074998	0.085666	1701	4	-0.55832	0.97235	0.97243	1	17335	0	-0.55832
Nufip1	5	0.0017222	0.0075918	0.086667	1702	4	-0.92475	0.96488	0.96508	1	17145	0	-0.92475
Nanos1	5	0.0017261	0.0076112	0.086837	1703	5	-0.63914	0.99827	0.99826	1	18282	0	-0.63914
Mrpl9	5	0.0017288	0.0076178	0.086861	1704	5	-0.91056	0.9917	0.99175	1	17886	0	-0.91056
Psmc1	5	0.001743	0.0076808	0.087529	1705	5	-1.1827	0.99389	0.99389	1	17969	0	-1.1827
Pelo	5	0.0017452	0.0076915	0.0876	1706	4	-1.6154	0.98158	0.98173	1	17553	0	-1.6154
Polr3d	5	0.0017562	0.0077368	0.08803	1707	5	-1.0235	0.99793	0.99791	1	18241	0	-1.0235
Dhx16	5	0.0017564	0.0077383	0.08803	1708	5	-1.2121	0.99702	0.997	1	18171	0	-1.2121
Fam171a2	5	0.0017596	0.00775	0.088111	1709	5	-0.42892	0.99824	0.99823	1	18279	0	-0.42892
Atpaf2	5	0.0017674	0.0077856	0.088464	1710	4	-1.462	0.29333	0.5148	1	9657	1	-1.462
Pcyt1a	5	0.0017696	0.0077958	0.088528	1711	4	-1.2882	0.19826	0.40849	0.971824	8032	1	-1.2882
Haus6	5	0.0017961	0.0079057	0.0897	1712	4	-1.9104	0.96958	0.96966	1	17258	0	-1.9104
Prpf39	5	0.0017967	0.0079082	0.0897	1713	5	-0.33662	0.9982	0.99819	1	18277	0	-0.33662
Nelfa	5	0.0018041	0.0079393	0.089953	1714	4	-0.84719	0.9888	0.98887	1	17771	0	-0.84719
Arl1	5	0.0018044	0.0079398	0.089953	1715	5	-0.7176	0.9982	0.99818	1	18275	0	-0.7176
Pxn	5	0.0018229	0.0080262	0.09088	1716	5	-0.99505	0.99778	0.99777	1	18226	0	-0.99505
Ndufa3	5	0.0018265	0.0080379	0.09096	1717	5	-0.80883	0.99817	0.99816	1	18271	0	-0.80883
Ankrd52	5	0.0018498	0.0081387	0.092046	1718	5	-0.64533	0.99481	0.99481	1	18027	0	-0.64533
Clasrp	5	0.0018514	0.0081437	0.09205	1719	5	-1.2345	0.99387	0.99388	1	17968	0	-1.2345
Dnajb9	5	0.0018588	0.0081814	0.092422	1720	4	-0.48409	0.9696	0.96967	1	17259	0	-0.48409
Atrip	5	0.0018596	0.008187	0.092431	1721	5	-1.0321	0.99643	0.99639	1	18126	0	-1.0321
Mrpl39	5	0.001894	0.0083284	0.093973	1722	5	-0.52294	0.99811	0.99809	1	18267	0	-0.52294
Klhl15	5	0.0018961	0.0083381	0.093991	1723	5	-0.31393	0.9981	0.99808	1	18266	0	-0.31393
Ppp2ca	5	0.0018968	0.0083396	0.093991	1724	5	-0.69589	0.9981	0.99808	1	18265	0	-0.69589
Tox4	5	0.001901	0.0083569	0.094131	1725	5	-0.82651	0.9981	0.99808	1	18264	0	-0.82651
Snapc1	5	0.0019056	0.0083752	0.094283	1726	4	-0.86802	0.41945	0.64642	1	11732	1	-0.86802
Atp5c1	5	0.0019104	0.0083945	0.094446	1727	5	-2.0068	0.99551	0.99548	1	18073	0	-2.0068
Cox18	5	0.0019158	0.00842	0.094674	1728	5	-0.77046	0.99798	0.99796	1	18247	0	-0.77046
Cherp	5	0.0019176	0.0084245	0.094674	1729	5	-0.66623	0.99808	0.99807	1	18263	0	-0.66623
Txnrd2	5	0.0019251	0.0084586	0.095002	1730	5	-0.46288	0.99644	0.99639	1	18127	0	-0.46288
Sugt1	5	0.0019275	0.0084718	0.095096	1731	3	-0.95385	0.76034	0.86573	1	15236	1	-0.95385
Cdc25a	5	0.001934	0.0084917	0.095264	1732	5	-0.65619	0.99807	0.99806	1	18261	0	-0.65619
Rtcb	5	0.0019366	0.0085019	0.095323	1733	4	-1.0667	0.61498	0.77221	1	13722	1	-1.0667
Nipbl	5	0.0019377	0.008508	0.095336	1734	5	-0.82341	0.99567	0.99564	1	18081	0	-0.82341
Rps4x	2	0.0019382	0.0038062	0.049062	1735	2	-3.4576	0.99806	0.99804	1	18260	0	-3.4576
Mrpl55	5	0.0019404	0.0085217	0.095435	1736	4	-1.811	0.56471	0.74232	1	13266	1	-1.811
Gm340	5	0.0019429	0.0085283	0.095454	1737	5	-0.52631	0.99806	0.99805	1	18258	0	-0.52631
Rmi2	5	0.0019448	0.0085344	0.095468	1738	5	-0.95051	0.99493	0.99492	1	18036	0	-0.95051
Pdcd2l	5	0.001947	0.0085456	0.095538	1739	4	-0.78243	0.88009	0.91123	1	16075	1	-0.78243
Tube1	5	0.0019516	0.0085583	0.095625	1740	5	-0.44212	0.99805	0.99804	1	18256	0	-0.44212
Pga5	5	0.0019552	0.0085741	0.095703	1741	5	-0.64136	0.99804	0.99804	1	18255	0	-0.64136
Cops2	5	0.0019553	0.0085751	0.095703	1742	4	-1.16	0.5634	0.74158	1	13255	1	-1.16
Thoc5	5	0.0019591	0.0085914	0.09583	1743	5	-0.44107	0.99804	0.99803	1	18253	0	-0.44107
Slc38a2	5	0.0019786	0.0086728	0.096682	1744	4	-1.7528	0.98431	0.98444	1	17625	0	-1.7528
Endov	5	0.0019892	0.008718	0.097131	1745	5	-0.35117	0.99801	0.998	1	18251	0	-0.35117
Idh3b	5	0.0020028	0.0087791	0.097755	1746	5	-0.37195	0.998	0.99798	1	18250	0	-0.37195
Fbxw11	5	0.0020105	0.0088147	0.098096	1747	4	-0.88298	0.71767	0.83684	1	14761	1	-0.88298
Ddx42	5	0.0020124	0.0088218	0.098119	1748	5	-0.83649	0.99799	0.99797	1	18248	0	-0.83649
Rad54l	5	0.0020279	0.008893	0.098854	1749	5	-0.59421	0.99797	0.99795	1	18246	0	-0.59421
Thoc7	5	0.0020462	0.0089587	0.099527	1750	5	-0.83157	0.99561	0.99558	1	18079	0	-0.83157
Snrpf	5	0.0020546	0.0089907	0.099826	1751	4	-2.492	0.89466	0.91765	1	16206	1	-2.492
Sfpq	5	0.0020639	0.0090304	0.100197	1752	3	-2.3634	0.96975	0.96983	1	17263	0	-2.3634
Arid4a	5	0.0020652	0.0090344	0.100197	1753	5	-1.2712	0.99793	0.99791	1	18242	0	-1.2712
Tef	5	0.0020743	0.0090731	0.100569	1754	5	-0.35527	0.99793	0.99791	1	18240	0	-0.35527
Tmem147	5	0.0020824	0.0091097	0.100917	1755	4	-0.62205	0.56534	0.7427	1	13273	1	-0.62205
Cox11	5	0.0020849	0.0091219	0.100995	1756	5	-1.0337	0.99792	0.9979	1	18239	0	-1.0337
Bod1l	5	0.0020871	0.009128	0.101005	1757	3	-0.68576	0.94437	0.94664	1	16769	1	-0.68576
Cactin	5	0.0020894	0.0091403	0.101048	1758	5	-0.47219	0.99791	0.99789	1	18238	0	-0.47219
Lias	5	0.00209	0.0091423	0.101048	1759	4	-0.98228	0.96995	0.97003	1	17271	0	-0.98228
Mtx1	5	0.0020957	0.0091657	0.101249	1760	4	-0.63441	0.54977	0.73366	1	13129	1	-0.63441
Ccnb2	5	0.0021068	0.0092191	0.101728	1761	5	-0.80694	0.99787	0.99785	1	18234	0	-0.80694
G3bp1	5	0.0021073	0.0092216	0.101728	1762	4	-0.5487	0.52853	0.72149	1	12918	1	-0.5487
Exoc5	5	0.0021081	0.0092247	0.101728	1763	5	-0.41671	0.99789	0.99787	1	18236	0	-0.41671
Nupl2	5	0.0021219	0.0092852	0.102337	1764	4	-0.55612	0.56778	0.74413	1	13299	1	-0.55612
Mpi	5	0.0021365	0.0093519	0.103013	1765	4	-1.0553	0.78953	0.88171	1	15503	1	-1.0553
Adck4	5	0.0021407	0.0093732	0.103102	1766	3	-1.6713	0.47101	0.6894	1	12408	2	-1.6713
Ube4b	5	0.0021408	0.0093737	0.103102	1767	5	-0.84666	0.99786	0.99784	1	18233	0	-0.84666
Pbk	5	0.0021416	0.0093758	0.103102	1768	5	-0.5916	0.99786	0.99784	1	18232	0	-0.5916
Atp5sl	5	0.0021521	0.0094165	0.103491	1769	5	-0.66884	0.99785	0.99783	1	18231	0	-0.66884
Zbtb2	5	0.0021948	0.0095843	0.105276	1770	5	-0.62635	0.99781	0.99779	1	18228	0	-0.62635
Slc25a34	5	0.0021987	0.0096082	0.105479	1771	5	-0.30767	0.9978	0.99778	1	18227	0	-0.30767
Ndufb6	5	0.0022094	0.009653	0.105911	1772	4	-0.6177	0.96854	0.96867	1	17235	0	-0.6177
1810043G02Rik	5	0.0022124	0.0096637	0.105968	1773	4	-0.58213	0.85372	0.90111	1	15875	1	-0.58213
Nubpl	5	0.0022172	0.0096856	0.106149	1774	4	-1.0861	0.98752	0.98758	1	17738	0	-1.0861
Naa35	5	0.0022239	0.0097125	0.106384	1775	4	-0.55402	0.62319	0.77714	1	13782	1	-0.55402
Npat	5	0.0022258	0.0097247	0.106458	1776	4	-0.21202	0.98688	0.98695	1	17704	0	-0.21202
Dclre1c	5	0.0022342	0.0097624	0.10681	1777	5	-0.55883	0.99777	0.99774	1	18224	0	-0.55883
Usp16	5	0.0022403	0.0097919	0.107073	1778	4	-1.0863	0.96749	0.96763	1	17210	0	-1.0863
Rhoa	5	0.0022523	0.0098361	0.107496	1779	3	-1.5833	0.93479	0.93983	1	16633	1	-1.5833
Slu7	5	0.0022534	0.0098427	0.107508	1780	4	-1.234	0.60105	0.7638	1	13579	1	-1.234
Trp53bp1	5	0.002264	0.0098814	0.10787	1781	5	-0.32858	0.99774	0.99771	1	18221	0	-0.32858
Rars	5	0.0022685	0.0098997	0.10796	1782	4	-1.3457	0.80292	0.88535	1	15566	1	-1.3457
Hdac1	5	0.0022688	0.0099007	0.10796	1783	4	-0.81313	0.013812	0.053163	0.636997	1570	1	-0.81313
Setd8	5	0.002281	0.0099562	0.108443	1784	4	-1.403	0.40296	0.6298	1	11446	1	-1.403
Phf23	5	0.0022958	0.010019	0.109063	1785	5	-0.41861	0.9977	0.99768	1	18217	0	-0.41861
Gatc	5	0.0022969	0.010024	0.109063	1786	4	-0.75694	0.9375	0.94166	1	16667	1	-0.75694
Lars	5	0.0023037	0.010053	0.109279	1787	4	-0.6686	0.86922	0.90692	1	15982	1	-0.6686
Nelfe	5	0.0023044	0.010055	0.109279	1788	5	-0.90443	0.99656	0.99652	1	18138	0	-0.90443
Gosr2	5	0.0023093	0.01008	0.109477	1789	5	-0.64188	0.99769	0.99767	1	18216	0	-0.64188
Taf6	5	0.0023111	0.010085	0.109477	1790	4	-1.1623	0.96195	0.96213	1	17077	0	-1.1623
Med22	5	0.0023347	0.010181	0.110453	1791	5	-1.9489	0.99366	0.99367	1	17959	0	-1.9489
Pdhb	5	0.0023369	0.01019	0.110474	1792	5	-0.82426	0.99703	0.99701	1	18173	0	-0.82426
Ska1	5	0.0023382	0.010194	0.110474	1793	4	-0.80764	0.49045	0.70008	1	12578	1	-0.80764
Pmm2	5	0.0023414	0.010206	0.11055	1794	3	-0.75612	0.93937	0.94295	1	16694	1	-0.75612
Ddias	5	0.0023432	0.010215	0.110582	1795	5	-0.52653	0.99766	0.99763	1	18215	0	-0.52653
Pinx1	5	0.0023489	0.010242	0.110795	1796	4	-0.97149	0.58779	0.75588	1	13464	1	-0.97149
Pdcl	5	0.0023501	0.010246	0.110795	1797	5	-1.4482	0.99665	0.99661	1	18144	0	-1.4482
Ppil1	5	0.0023552	0.01027	0.110989	1798	4	-0.99609	0.79103	0.88212	1	15511	1	-0.99609
Ubxn1	5	0.0023658	0.010318	0.111447	1799	5	-0.40141	0.99763	0.99761	1	18214	0	-0.40141
Rbbp7	5	0.0023697	0.010336	0.11158	1800	3	-0.84503	0.25631	0.47389	1	9049	2	-0.84503
Ect2	5	0.0023823	0.010383	0.112026	1801	4	-2.5717	0.29689	0.5187	1	9723	1	-2.5717
Mrps7	5	0.0023868	0.010403	0.112183	1802	4	-0.74436	0.96834	0.96848	1	17226	0	-0.74436
Vmn2r60	5	0.0023902	0.010416	0.112252	1803	5	-0.37943	0.99761	0.99758	1	18213	0	-0.37943
Bloc1s1	5	0.0024062	0.010477	0.112785	1804	5	-0.85016	0.99755	0.99752	1	18212	0	-0.85016
Lin54	5	0.0024216	0.010534	0.113336	1805	5	-1.5495	0.99347	0.99348	1	17947	0	-1.5495
Hgs	5	0.0024268	0.010549	0.113429	1806	4	-1.7617	0.98657	0.98666	1	17692	0	-1.7617
Pln	5	0.0024274	0.010554	0.113429	1807	4	-0.55368	0.92258	0.93216	1	16467	1	-0.55368
Sbno1	5	0.0024451	0.010629	0.11417	1808	4	-1.2324	0.94334	0.94586	1	16751	1	-1.2324
Rrm2b	5	0.0024514	0.010652	0.114353	1809	4	-0.76123	0.9695	0.96957	1	17256	0	-0.76123
Rdh13	5	0.0024544	0.010666	0.114443	1810	5	-0.34108	0.99755	0.99752	1	18211	0	-0.34108
Myh14	5	0.0024587	0.010684	0.114576	1811	5	-0.44815	0.99754	0.99751	1	18210	0	-0.44815
Fam131c	5	0.0024652	0.01071	0.114786	1812	5	-0.48443	0.99753	0.99751	1	18209	0	-0.48443
Gatad2a	5	0.0024813	0.010772	0.115393	1813	5	-0.43175	0.99752	0.99749	1	18208	0	-0.43175
Gps2	5	0.0024882	0.010802	0.11562	1814	5	-1.0722	0.99751	0.99749	1	18207	0	-1.0722
Timm10	5	0.0024894	0.010805	0.11562	1815	4	-1.8164	0.98243	0.98255	1	17580	0	-1.8164
Adss	5	0.0024914	0.010814	0.115628	1816	5	-0.77062	0.99452	0.99451	1	18006	0	-0.77062
Trappc3	5	0.0024934	0.010818	0.115628	1817	5	-1.2817	0.98892	0.98899	1	17775	0	-1.2817
Pnn	5	0.0025006	0.010847	0.11588	1818	5	-0.60445	0.9932	0.99321	1	17933	0	-0.60445
Rab6a	5	0.0025119	0.010894	0.116311	1819	4	-1.0723	0.74047	0.85207	1	15001	1	-1.0723
Trit1	5	0.0025145	0.010905	0.116366	1820	4	-1.5123	0.69258	0.82058	1	14484	1	-1.5123
Znhit6	5	0.00253	0.01097	0.116997	1821	4	-0.94714	0.98149	0.98164	1	17551	0	-0.94714
Morf4l2	5	0.0025358	0.010992	0.117166	1822	5	-0.31507	0.99746	0.99744	1	18203	0	-0.31507
Ggta1	5	0.00255	0.011058	0.117807	1823	5	-0.26586	0.99745	0.99743	1	18201	0	-0.26586
Gm9923	5	0.0025629	0.011115	0.118354	1824	5	-1.3561	0.99744	0.99742	1	18199	0	-1.3561
Ep400	5	0.0025748	0.011174	0.118917	1825	4	-1.5551	0.2659	0.48466	1	9197	1	-1.5551
Prkdc	5	0.0025835	0.011213	0.119258	1826	4	-0.64666	0.23139	0.44602	0.990722	8623	1	-0.64666
Ugt1a1	5	0.0025944	0.011255	0.119592	1827	5	-0.34957	0.99741	0.99739	1	18197	0	-0.34957
AI837181	5	0.0025951	0.011258	0.119592	1828	4	-1.1309	0.94073	0.94396	1	16715	1	-1.1309
Igfbp5	5	0.0025962	0.011262	0.119592	1829	5	-0.31322	0.9974	0.99739	1	18196	0	-0.31322
Recql4	5	0.0026007	0.011284	0.119754	1830	5	-0.63429	0.9974	0.99738	1	18195	0	-0.63429
Pdcd10	5	0.0026128	0.011332	0.120196	1831	4	-0.94926	0.97178	0.97183	1	17321	0	-0.94926
Nsfl1c	5	0.0026155	0.011344	0.12026	1832	5	-1.2364	0.99192	0.99197	1	17891	0	-1.2364
Dbf4	5	0.0026223	0.011372	0.120496	1833	4	-0.60773	0.98579	0.98589	1	17672	0	-0.60773
Peo1	5	0.0026431	0.011449	0.121244	1834	4	-1.936	0.52437	0.71909	1	12884	1	-1.936
D630045J12Rik	5	0.0026539	0.011494	0.121645	1835	4	-0.59028	0.83571	0.89512	1	15748	1	-0.59028
Zbtb17	5	0.0026553	0.0115	0.121645	1836	4	-1.0581	0.96247	0.96266	1	17092	0	-1.0581
Aar2	5	0.0026591	0.011517	0.121762	1837	5	-0.43817	0.99734	0.99732	1	18192	0	-0.43817
Egln1	5	0.0026647	0.011543	0.121975	1838	5	-0.98874	0.99734	0.99731	1	18191	0	-0.98874
Gtf3a	5	0.0026774	0.011599	0.1225	1839	3	-0.98415	0.25103	0.46808	1	8965	2	-0.98415
Vps41	5	0.0026971	0.011675	0.123228	1840	5	-0.39532	0.9973	0.99728	1	18188	0	-0.39532
Parl	5	0.0027009	0.011689	0.123317	1841	5	-0.81793	0.9973	0.99728	1	18187	0	-0.81793
Hlcs	5	0.0027055	0.011711	0.123475	1842	5	-0.85403	0.99729	0.99727	1	18186	0	-0.85403
Hist2h2bb	5	0.002713	0.01174	0.123695	1843	4	-0.73779	0.89784	0.91912	1	16231	1	-0.73779
Tdg	5	0.0027149	0.011744	0.123695	1844	5	-0.35069	0.99729	0.99727	1	18185	0	-0.35069
Ccnh	5	0.0027319	0.01182	0.124426	1845	4	-1.0785	0.67047	0.80636	1	14268	1	-1.0785
Hsp90ab1	5	0.0027368	0.011839	0.124557	1846	4	-1.2355	0.95705	0.95732	1	16985	1	-1.2355
Nupl1	5	0.0027407	0.011853	0.12462	1847	5	-0.43556	0.99726	0.99724	1	18183	0	-0.43556
BC003331	5	0.0027419	0.011858	0.12462	1848	4	-0.94239	0.9514	0.95228	1	16869	1	-0.94239
Nop16	5	0.0027431	0.011864	0.124623	1849	5	-1.5061	0.99062	0.99069	1	17840	0	-1.5061
Sf3b2	5	0.0027532	0.011907	0.125004	1850	4	-0.97217	0.91325	0.92688	1	16379	1	-0.97217
Cox7a2	5	0.0027563	0.01192	0.125024	1851	5	-0.34188	0.99724	0.99722	1	18180	0	-0.34188
Metap2	5	0.0027569	0.011922	0.125024	1852	3	-1.0538	0.67932	0.812	1	14352	2	-1.0538
Mrpl28	5	0.0027663	0.011958	0.125273	1853	5	-1.2755	0.99723	0.99722	1	18179	0	-1.2755
Ttll2	5	0.0027924	0.01206	0.126266	1854	5	-0.85568	0.99493	0.99492	1	18037	0	-0.85568
Ints7	5	0.0028009	0.012091	0.126397	1855	4	-1.3757	0.83228	0.89403	1	15724	1	-1.3757
Ccdc77	5	0.0028012	0.012092	0.126397	1856	5	-0.30761	0.9972	0.99719	1	18178	0	-0.30761
Sap130	5	0.0028147	0.012154	0.126983	1857	4	-1.1966	0.86101	0.90377	1	15920	1	-1.1966
Mapre1	5	0.0028233	0.012191	0.127297	1858	5	-0.84759	0.99718	0.99716	1	18177	0	-0.84759
Polr2j	5	0.0028523	0.012309	0.128461	1859	4	-1.8665	0.49119	0.70052	1	12585	1	-1.8665
Alg5	5	0.0028632	0.012356	0.128811	1860	5	-1.3099	0.99714	0.99712	1	18175	0	-1.3099
Pop1	5	0.0028776	0.012417	0.129378	1861	5	-1.3561	0.99541	0.9954	1	18065	0	-1.3561
Orc6	5	0.0029276	0.012596	0.131102	1862	4	-2.0488	0.22326	0.43681	0.986044	8479	1	-2.0488
1700074P13Rik	5	0.0029294	0.012602	0.131102	1863	5	-0.77183	0.98943	0.98952	1	17798	0	-0.77183
Minos1	5	0.0029516	0.0127	0.132048	1864	3	-1.3561	0.2283	0.44256	0.989415	8566	1	-1.3561
Slc1a5	5	0.0029666	0.012759	0.13259	1865	5	-0.73041	0.99575	0.99571	1	18086	0	-0.73041
Prdx6	5	0.0029741	0.012789	0.132831	1866	5	-0.44538	0.98964	0.98972	1	17805	0	-0.44538
Gatad2b	5	0.0029814	0.012818	0.133056	1867	5	-0.48822	0.99702	0.997	1	18172	0	-0.48822
1110037F02Rik	5	0.0029858	0.012832	0.133133	1868	3	-0.9386	0.77258	0.87414	1	15370	2	-0.9386
Mtpn	5	0.0029937	0.012864	0.1334	1869	5	-1.2482	0.994	0.99399	1	17973	0	-1.2482
Srrt	5	0.0030035	0.012905	0.133745	1870	5	-1.4383	0.99293	0.99295	1	17924	0	-1.4383
Pi4ka	5	0.0030148	0.01295	0.134148	1871	4	-0.81613	0.93833	0.94224	1	16677	1	-0.81613
Ska3	5	0.0030188	0.012969	0.134272	1872	3	-0.75083	0.62643	0.77911	1	13824	2	-0.75083
Cul3	5	0.0030334	0.013023	0.134758	1873	3	-1.0982	0.82963	0.8932	1	15711	1	-1.0982
1810009A15Rik	5	0.0030401	0.013057	0.135039	1874	5	-1.1432	0.99432	0.99432	1	17994	0	-1.1432
Actr8	5	0.0030467	0.013087	0.135278	1875	5	-0.69665	0.99093	0.991	1	17852	0	-0.69665
Cmtr2	5	0.003061	0.01314	0.135752	1876	5	-0.28357	0.99694	0.99692	1	18167	0	-0.28357
Nutf2	1	0.0030846	0.0030483	0.041145	1877	1	-2.9024	0.99692	0.99697	1	18166	0	-2.9024
Vps39	5	0.0030853	0.013232	0.136626	1878	5	-0.33401	0.99691	0.9969	1	18165	0	-0.33401
Orc3	5	0.0030943	0.013272	0.136906	1879	4	-0.84259	0.98206	0.98221	1	17567	0	-0.84259
Ube2s	5	0.0030946	0.013273	0.136906	1880	5	-0.20257	0.99691	0.99689	1	18164	0	-0.20257
Cluh	5	0.0031129	0.013343	0.137557	1881	5	-0.88257	0.99652	0.99648	1	18134	0	-0.88257
Dph2	5	0.003116	0.013356	0.137615	1882	4	-0.6096	0.98078	0.98092	1	17537	0	-0.6096
Ptpn23	5	0.0031206	0.013372	0.137715	1883	4	-0.75151	0.96048	0.96064	1	17038	0	-0.75151
Yeats2	5	0.0031236	0.013384	0.137758	1884	3	-1.7998	0.41605	0.64303	1	11677	2	-1.7998
Btg1	5	0.0031286	0.013405	0.137905	1885	5	-0.28383	0.99687	0.99685	1	18163	0	-0.28383
BC005624	5	0.0031331	0.013424	0.138023	1886	4	-0.98157	0.97962	0.97975	1	17501	0	-0.98157
Tspan31	5	0.0031401	0.013452	0.138188	1887	4	-0.39183	0.80623	0.8863	1	15579	1	-0.39183
Med4	5	0.0031413	0.013454	0.138188	1888	4	-1.1089	0.93815	0.94211	1	16675	1	-1.1089
Chmp2a	5	0.0031523	0.0135	0.138554	1889	5	-1.0215	0.99685	0.99682	1	18161	0	-1.0215
Gnb1	5	0.0031538	0.013504	0.138554	1890	5	-0.31348	0.99685	0.99682	1	18160	0	-0.31348
Taf1b	5	0.0031697	0.01357	0.139159	1891	5	-0.84688	0.99683	0.9968	1	18158	0	-0.84688
Eapp	5	0.0031879	0.013653	0.139862	1892	4	-0.5754	0.95853	0.95873	1	17001	1	-0.5754
Rbck1	5	0.0031958	0.013677	0.140036	1893	5	-0.52574	0.9968	0.99678	1	18157	0	-0.52574
Farsa	5	0.0032016	0.013703	0.140225	1894	3	-2.7456	0.32772	0.55169	1	10235	2	-2.7456
Zwint	5	0.0032054	0.01372	0.140333	1895	5	-1.1711	0.99679	0.99677	1	18155	0	-1.1711
Cpa5	5	0.0032225	0.0138	0.141059	1896	5	-0.95517	0.99678	0.99675	1	18154	0	-0.95517
Mto1	5	0.0032241	0.013806	0.141059	1897	5	-0.26001	0.99678	0.99675	1	18153	0	-0.26001
Haus2	5	0.0032292	0.013829	0.141224	1898	5	-0.97447	0.99527	0.99525	1	18058	0	-0.97447
Ercc6l	5	0.0032473	0.013899	0.141861	1899	4	-0.93864	0.98471	0.98484	1	17642	0	-0.93864
Tbrg4	5	0.0032499	0.013911	0.141906	1900	4	-0.38824	0.9767	0.97683	1	17434	0	-0.38824
Oxld1	5	0.0032592	0.013955	0.142288	1901	5	-0.30465	0.99674	0.99672	1	18151	0	-0.30465
Cep63	5	0.003269	0.013997	0.142559	1902	5	-0.31992	0.99673	0.99671	1	18150	0	-0.31992
Fermt2	5	0.003293	0.014081	0.143339	1903	5	-0.65192	0.99671	0.99668	1	18147	0	-0.65192
1810026J23Rik	5	0.0033061	0.014136	0.143828	1904	4	-1.9767	0.59649	0.76109	1	13539	1	-1.9767
Smarca5	5	0.0033188	0.014192	0.144322	1905	4	-0.7276	0.41938	0.64635	1	11731	1	-0.7276
Pola1	5	0.0033424	0.014276	0.145105	1906	5	-0.86361	0.99666	0.99662	1	18145	0	-0.86361
Acsl1	5	0.0033741	0.014401	0.14629	1907	5	-0.57128	0.99663	0.99659	1	18143	0	-0.57128
Znhit3	5	0.0033825	0.01443	0.146513	1908	5	-0.64487	0.99662	0.99658	1	18141	0	-0.64487
Creb3l2	5	0.0033959	0.01449	0.147041	1909	5	-0.41821	0.9966	0.99656	1	18140	0	-0.41821
Timeless	5	0.0034113	0.014544	0.147516	1910	4	-2.392	0.68779	0.81749	1	14439	1	-2.392
Mat2a	5	0.0034194	0.01457	0.147708	1911	5	-1.0425	0.98945	0.98954	1	17799	0	-1.0425
Polr1e	5	0.0034214	0.014579	0.147713	1912	4	-1.7763	0.98275	0.98286	1	17591	0	-1.7763
Hnrnpf	4	0.0034249	0.012066	0.126267	1913	4	-0.55873	0.97704	0.97722	1	17443	0	-0.55873
Irs2	5	0.0034426	0.014665	0.148512	1914	4	-0.79366	0.63005	0.78129	1	13860	1	-0.79366
Ctsw	5	0.0034494	0.01469	0.148692	1915	5	-0.32317	0.99655	0.99651	1	18136	0	-0.32317
Gabpb1	5	0.0034594	0.014736	0.149073	1916	5	-0.90208	0.9924	0.99246	1	17907	0	-0.90208
Orc2	5	0.0034761	0.01481	0.149664	1917	4	-0.46676	0.85203	0.90052	1	15860	1	-0.46676
Brf2	5	0.0034887	0.014859	0.15009	1918	5	-0.81465	0.99651	0.99647	1	18133	0	-0.81465
Gtf3c4	5	0.0034923	0.014874	0.150161	1919	3	-0.7749	0.46459	0.68594	1	12354	2	-0.7749
Coa5	5	0.0035036	0.014909	0.150437	1920	5	-0.9891	0.9965	0.99646	1	18131	0	-0.9891
Ctsf	5	0.0035609	0.015138	0.152594	1921	5	-0.70609	0.99644	0.99639	1	18128	0	-0.70609
Ndufs1	5	0.0035613	0.015139	0.152594	1922	4	-1.3491	0.67199	0.80734	1	14285	1	-1.3491
Nosip	5	0.0035687	0.015164	0.152771	1923	4	-1.347	0.9633	0.9635	1	17107	0	-1.347
Ehmt2	5	0.003576	0.015202	0.153071	1924	5	-0.64906	0.99642	0.99638	1	18124	0	-0.64906
Ercc1	5	0.0035842	0.015238	0.153355	1925	5	-0.71738	0.99642	0.99637	1	18123	0	-0.71738
Tmem126b	5	0.0036102	0.015334	0.154248	1926	4	-0.89889	0.88722	0.91427	1	16131	1	-0.89889
Mrpl53	5	0.0036185	0.015362	0.154441	1927	4	-1.0239	0.028479	0.09857	0.705185	2628	1	-1.0239
Shank3	5	0.003623	0.015376	0.154441	1928	5	-0.25871	0.99638	0.99633	1	18122	0	-0.25871
Gpaa1	5	0.0036245	0.01538	0.154441	1929	4	-0.68612	0.95555	0.95597	1	16948	1	-0.68612
Atp8b2	5	0.0036259	0.015385	0.154441	1930	5	-0.32106	0.99637	0.99632	1	18121	0	-0.32106
Papss1	5	0.0036332	0.015416	0.154672	1931	4	-1.6253	0.78327	0.88005	1	15472	1	-1.6253
Rpl18	1	0.0036348	0.0035722	0.04679	1932	1	-4.0208	0.99637	0.99643	1	18119	0	-4.0208
Msrb1	5	0.0036354	0.015425	0.154674	1933	5	-0.20033	0.99636	0.99631	1	18118	0	-0.20033
Cdt1	5	0.0036436	0.015462	0.154967	1934	4	-0.86778	0.76416	0.86832	1	15277	1	-0.86778
Fosl1	5	0.0036461	0.015473	0.154999	1935	5	-1.5287	0.99632	0.99628	1	18113	0	-1.5287
Ndufa5	5	0.0036506	0.015491	0.155023	1936	3	-1.0386	0.34451	0.56944	1	10503	2	-1.0386
Gpr89	5	0.003665	0.015552	0.155549	1937	5	-1.3405	0.99633	0.99629	1	18115	0	-1.3405
Gemin7	5	0.0036671	0.01556	0.15555	1938	4	-0.93048	0.64267	0.78909	1	14004	1	-0.93048
Gtf3c6	5	0.003671	0.015575	0.155618	1939	5	-0.62443	0.99633	0.99628	1	18114	0	-0.62443
Olfr544	5	0.0036889	0.015645	0.156244	1940	5	-0.49211	0.99631	0.99627	1	18112	0	-0.49211
Xrcc2	5	0.0037262	0.015781	0.15752	1941	5	-0.53748	0.99627	0.99623	1	18111	0	-0.53748
Slc39a10	5	0.0037389	0.015836	0.157987	1942	5	-0.90103	0.99626	0.99621	1	18110	0	-0.90103
Mtbp	5	0.0037458	0.015864	0.15818	1943	3	-0.66361	0.401	0.62784	1	11407	2	-0.66361
Mid1	5	0.003749	0.015875	0.158211	1944	4	-0.52682	0.98614	0.98622	1	17682	0	-0.52682
Ccnd1	5	0.0037565	0.015906	0.158439	1945	4	-1.3403	0.66601	0.80354	1	14220	1	-1.3403
Ugp2	5	0.0037796	0.016	0.159295	1946	5	-0.75099	0.99622	0.99618	1	18108	0	-0.75099
Upf1	5	0.0038256	0.016182	0.161025	1947	4	-0.84716	0.98524	0.98535	1	17657	0	-0.84716
Mkrn1	5	0.0038349	0.016219	0.161307	1948	4	-1.1949	0.97287	0.97294	1	17348	0	-1.1949
Nelfcd	5	0.0038396	0.016242	0.161457	1949	3	-0.87683	0.71187	0.83307	1	14697	2	-0.87683
Nsun5	5	0.0038439	0.016258	0.161537	1950	4	-0.78189	0.93256	0.93834	1	16598	1	-0.78189
Afg3l1	5	0.0038575	0.016321	0.162081	1951	4	-0.75551	0.93086	0.93724	1	16577	1	-0.75551
Pik3c3	5	0.003866	0.016346	0.162223	1952	4	-0.90256	0.66647	0.80383	1	14222	1	-0.90256
Ptn	5	0.0038676	0.016352	0.162223	1953	5	-0.27783	0.99613	0.99609	1	18105	0	-0.27783
Smg7	5	0.0038838	0.016416	0.162776	1954	4	-0.4313	0.92572	0.93404	1	16506	1	-0.4313
Mrps28	5	0.0038969	0.016471	0.163102	1955	5	-1.1964	0.9961	0.99607	1	18104	0	-1.1964
Ccs	5	0.0038971	0.016472	0.163102	1956	4	-0.83257	0.93384	0.93916	1	16621	1	-0.83257
Vps18	5	0.0038982	0.016474	0.163102	1957	5	-0.66667	0.9961	0.99607	1	18103	0	-0.66667
Trim8	5	0.0039669	0.016749	0.165653	1958	5	-0.66298	0.99603	0.99599	1	18099	0	-0.66298
Pigp	5	0.0039846	0.016821	0.166247	1959	5	-0.20555	0.99602	0.99597	1	18098	0	-0.20555
Snrpa	5	0.0039885	0.016835	0.166247	1960	4	-1.1115	0.8065	0.88638	1	15581	1	-1.1115
Dis3l	5	0.0039905	0.016843	0.166247	1961	4	-0.78513	0.96506	0.96525	1	17149	0	-0.78513
Nrd1	5	0.0039917	0.016845	0.166247	1962	4	-1.9312	0.89747	0.91894	1	16227	1	-1.9312
Uri1	5	0.0039933	0.016852	0.166247	1963	5	-0.8351	0.99472	0.99471	1	18021	0	-0.8351
Bex4	4	0.0039968	0.013992	0.142559	1964	4	-0.50563	0.996	0.99598	1	18097	0	-0.50563
Sltm	5	0.0040082	0.016914	0.16678	1965	4	-0.75246	0.76793	0.87091	1	15308	1	-0.75246
Zc3hc1	5	0.0040217	0.016974	0.167217	1966	5	-0.84022	0.99598	0.99595	1	18096	0	-0.84022
BC024978	5	0.0040222	0.016976	0.167217	1967	4	-0.81412	0.72163	0.83944	1	14808	1	-0.81412
Pfdn6	5	0.0040331	0.017019	0.167558	1968	4	-1.0827	0.96412	0.9643	1	17122	0	-1.0827
Kif18a	5	0.0040502	0.017091	0.168184	1969	4	-0.63881	0.19257	0.4019	0.965756	7946	1	-0.63881
Ankrd40	5	0.0040681	0.017162	0.168729	1970	5	-0.77633	0.99593	0.9959	1	18095	0	-0.77633
Cisd3	5	0.004069	0.017164	0.168729	1971	4	-0.74149	0.95993	0.96011	1	17026	1	-0.74149
Tmem261	5	0.0040764	0.017189	0.168884	1972	4	-0.89527	0.97165	0.97173	1	17312	0	-0.89527
Cxxc1	5	0.004087	0.017231	0.169133	1973	4	-0.78935	0.96556	0.96573	1	17164	0	-0.78935
Afg3l2	5	0.0040895	0.017241	0.169143	1974	5	-1.1535	0.99591	0.99588	1	18094	0	-1.1535
Leo1	5	0.004095	0.017259	0.169237	1975	5	-0.63495	0.99054	0.9906	1	17837	0	-0.63495
Spag7	5	0.0041021	0.017283	0.169381	1976	5	-0.46399	0.99173	0.99179	1	17888	0	-0.46399
Mier2	5	0.0041352	0.017416	0.170601	1977	5	-0.40214	0.99586	0.99583	1	18093	0	-0.40214
Sec16a	5	0.0041535	0.017489	0.171167	1978	4	-1.0188	0.9555	0.95592	1	16945	1	-1.0188
Cfdp1	5	0.0041602	0.017524	0.171404	1979	5	-0.7239	0.99523	0.9952	1	18051	0	-0.7239
Cul1	5	0.0041621	0.017534	0.171412	1980	4	-0.4967	0.18285	0.3906	0.958378	7783	1	-0.4967
Hnrnpc	5	0.0041681	0.017563	0.17161	1981	5	-1.4262	0.99583	0.99579	1	18092	0	-1.4262
Pink1	5	0.0041846	0.017625	0.17213	1982	5	-0.21857	0.99582	0.99578	1	18091	0	-0.21857
Rimbp3	5	0.0041926	0.017665	0.172431	1983	5	-0.24432	0.99581	0.99576	1	18090	0	-0.24432
Tmem230	5	0.0041992	0.017693	0.172588	1984	5	-0.45923	0.9958	0.99576	1	18089	0	-0.45923
Dhx38	5	0.0042015	0.017702	0.172588	1985	4	-1.2174	0.74302	0.85378	1	15032	1	-1.2174
Pnisr	5	0.0042038	0.017707	0.172588	1986	5	-0.45629	0.9958	0.99575	1	18088	0	-0.45629
Trp53rka	4	0.0042242	0.014746	0.149104	1987	4	-0.8107	0.99578	0.99575	1	18087	0	-0.8107
Bcas2	5	0.0042734	0.017979	0.175095	1988	3	-1.9215	0.1983	0.40852	0.971824	8034	2	-1.9215
Men1	5	0.0042741	0.017983	0.175095	1989	5	-0.99931	0.99357	0.99358	1	17956	0	-0.99931
Paox	5	0.004316	0.01814	0.176537	1990	5	-0.31639	0.99568	0.99565	1	18082	0	-0.31639
Nudcd3	5	0.0043252	0.018171	0.176756	1991	5	-0.79453	0.99305	0.99306	1	17930	0	-0.79453
Gemin2	5	0.0043307	0.018197	0.176915	1992	4	-0.66964	0.97428	0.97436	1	17380	0	-0.66964
Mrps18c	5	0.0043647	0.018336	0.178181	1993	5	-0.8735	0.9935	0.99352	1	17951	0	-0.8735
Cenpk	5	0.0043846	0.01842	0.178907	1994	4	-0.97257	0.15038	0.34824	0.929271	7132	1	-0.97257
Sfswap	5	0.0044097	0.018511	0.179702	1995	5	-0.29339	0.99559	0.99557	1	18076	0	-0.29339
Dctn1	5	0.004425	0.018561	0.180091	1996	3	-0.8938	0.95556	0.95597	1	16949	1	-0.8938
Zfp706	5	0.0044334	0.01859	0.180287	1997	4	-0.8863	0.8723	0.90813	1	16015	1	-0.8863
Clptm1	5	0.0044464	0.018652	0.180794	1998	5	-0.3706	0.99555	0.99553	1	18075	0	-0.3706
Trim37	5	0.0044778	0.018788	0.181934	1999	4	-0.79875	0.94245	0.94519	1	16738	1	-0.79875
[truncated: 17,465 more rows]
