# Supplementary material for: Impaired mitochondrial metabolism is a critical cancer vulnerability for MYC inhibitors
Source: Sci Adv. 2025 Jul 16;11(29):eadw5228. doi: 10.1126/sciadv.adw5228 (PMC12266110; doi:10.1126/sciadv.adw5228)
Supplement: Supplementary file 3 — Tables S1 to S7 [file sciadv.adw5228_tables_s1_to_s7.zip › adw5228_table_s2.xlsx]

## Sheet: A. Morrish
Symbol
AARS2
AATK
ABCB10
ABCB6
ABCB8
ABCE1
ABCF2
ACAA2
ACAD8
ACAD9
ACADM
ACADVL
ACAT1
ACBD3
ACN9
ACO2
ACOT13
ACOT7
ACSF3
ACSL1
ACSL5
ACSM3
ACSS1
ADC
ADCK3
ADO
AFG3L2
AGMAT
AGPAT5
AIFM1
AK2
AK3
AK4
AKAP1
AKAP10
ALDH1B1
ALDH18A1
ALDH2
ALDH5A1
AMACR
AP2M1
APEX1
ARG2
ATAD3A
ATAD3B
ATP5B
ATP5C1
ATP5D
ATP5E
ATP5G1
ATP5G2
ATP5G3
ATP5I
ATP5J
ATP5L
ATP5S
ATPAF1
ATPAF2
ATPIF1
AUH
BAX
BBC3
BCAT2
BCKDHA
BCKDHB
BCL2
BCL2A1
BCL2L1
BCL2L11
BCS1L
BDH1
BNIP3
BNIP3L
C1QBP
C10orf2
C12orf10
C14orf159
C14orf2
C15orf62
C17orf76-AS1
C2orf47
C21orf33
Corf32
CARS2
CASP8
CCDC90A
CCDC90B
CHCHD2
CHCHD3
CHCHD4
CISD1
CKMT2
CLIC4
CLN3
CLPP
CLPX
CLYBL
CMC1
CMC2
COA4
COQ2
COQ3
COQ4
COQ9
COQ10A
COX10
COX11
COX15
COX16
COX18
COX4I2
COX5A
COX5B
COX6A1
COX6A2
COX7A2L
COX7B
CPOX
CPT1A
CRAT
CRLS1
CS
CYB5-M
CYC1
CYCS
CYP27B1
D2HGDH
DAP3
DARS2
DBI
DDX28
DEGS1
DGUOK
DHODH
DHX30
DIABLO
DLAT
DLD
DLST
DNA2
DNAJA3
DNAJC11
DNAJC19
DUT
EARS2
ECI1
ECSIT
ELK3
ENDOG
ENOSF1
ESR2
ETFDH
ETHE1
FAM136A
FAM162A
FANCG
FARS2
FASTKD2
FDX1L
FECH
FEN1
FH
FIBP
FPGS
FTSJ2
FXC1
FXN
GARS
GBAS
GCAT
GCDH
GCET2
GCSH
GDAP1
GFER
GFM1
GK
GLDC
GLRX2
GLS
GLS2
GLUD1
GLUD2
GLYCTK
GOLPH3
GOT2
GPAM
GPAT2
GRPEL1
GRPEL2
GSR
GSTP1
GSTZ1
GTPBP3
GTPBP5
GUF1
HADH
HAGS
HARS2
HAX1
HCCS
HCLS1
HIBADH
HIRIP5
HK2
HKDC1
HLCS
HSCB
HSD17B8
HSPA9
HSPD1
HSPE1
HTRA2
IARS2
IBA57
IDH2
IDH3A
IDH3B
IDH3G
ILF3
IMMPL2L
IMMT
ISCA1
ISCU
ISOC2
KARS
KIAA1967
KMO
L2HGDH
LARS2
LETM1
LIAS
LIPT1
LRPPRC
LYRM2
LYRM4
MCAT
MCCC1
MCCC2
MCL1
MDH2
ME2
MECR
METAP1D
MFF
MFN2
MGST1
MIPEP
MLXIP
MMAA
MMAB
MPC1
MPC2
MPV17
MRM1
MRPL1
MRPL11
MRPL12
MRPL13
MRPL14
MRPL15
MRPL16
MRPL17
MRPL18
MRPL19
MRPL21
MRPL
MRPL23
MRPL24
MRPL27
MRPL3
MRPL32
MRPL34
MRPL36
MRPL37
MRPL38
MRPL39
MRPL4
MRPL40
MRPL42
MRPL43
MRPL44
MRPL45
MRPL46
MRPL47
MRPL48
MRPL49
MRPL50
MRPL51
MRPL53
MRPL54
MRPL55
MRPL9
MRPS10
MRPS12
MRPS14
MRPS15
MRPS16
MRPS17
MRPS18B
MRPS18C
MRPS2
MRPS21
MRPS22
MRPS23
MRPS25
MRPS26
MRPS27
MRPS28
MRPS30
MRPS31
MRPS33
MRPS34
MRPS35
MRPS36
MRPS5
MRPS7
MRRF
MRS2
MSTO1
MTCH1
MTCH2
MTERF
MTERFD1
MTFMT
MTFP1
MTFR1
MTG1
MTHFD1L
MTHFD2
MTIF2
MTIF3
MTO1
MTPAP
MTRF1
MTRF1L
MTUS1
MTX2
MUT
MYCBP
MYL10
NADKD1
NARS2
NDUFA1
NDUFA11
NDUFA12
NDUFA2
NDUFA3
NDUFA4
NDUFA6
NDUFA7
NDUFA8
NDUFAB1
NDUFAF2
NDUFAF3
NDUFAF4
NDUFAF6
NDUFAF7
NDUFB10
NDUFB2
NDUFB3
NDUFB5
NDUFB6
NDUFB7
NDUFB9
NDUFC1
NDUFC2
NDUFS1
NDUFS5
NDUFS6
NDUFS7
NDUFV1
NDUFV2
NDUFV3
NEK9
NELFE
NFS1
NIPSNAP1
NLN
NME4
NNT
NT5M
NUDT1
NUDT19
NUDT8
OAT
OGDH
OGDHL
OGG1
OPA1
OPA3
OXCT1
OXNAD1
P4HA1
PAM16
PARK7
PARL
PARS2
PCCB
PCK2
PDF
PDHA1
PDHB
PDK1
PDK2
PDK3
PDK4
PDP1
PDP2
PEMT
PET112
PGS1
PHB
PHB2
PICK1
PINK1
PITRM1
PLD6
PMAIP1
PMPCA
PNPLA7
PNPT1
POLG
POLG2
POLRMT
PPA2
PPIF
PPOX
PPP1CC
PPP2CA
PPP2R1A
PRDX3
PRDX5
PTCD2
PTCD3
PTPMT1
PTRH2
PUS1
PYCR1
QARS
QTRTD1
RAB1B
RAF1
RARS2
RBFA
RDH13
REXO2
RHOT2
RIPK1
RMDN3
RMRP
RNASEH1
RNF5
ROMO1
RPS6KB1
RSAD1
RSAD2
SAMM50
SARDH
SARM
SARS2
SCO1
SCO2
SDHA
SDHAF1
SDHB
SDHD
SEPW1
SFXN1
SFXN3
SFXN4
SHMT2
SIRT3
SIRT5
SLC22A4
SLC25A1
SLC25A10
SLC25A11
SLC25A12
SLC25A13
SLC25A15
SLC25A17
SLC25A19
SLC25A20
SLC25A22
SLC25A23
SLC25A26
SLC25A28
SLC25A3
SLC25A32
SLC25A33
SLC25A36
SLC25A37
SLC25A38
SLC25A39
SLC25A4
SLC25A40
SLC25A42
SLC25A45
SLC25A5
SLC25A51
SLC9B2
SLIRP
SMCR7L
SOD2
SORD
SPG7
SPNS1
SSBP1
STARD7
STOML2
SUCLG1
SUCLG2
SUPV3L1
TACO1
TARS2
TFAM
TFB1M
TFB2M
THG1L
TIMM10
TIMM13
TIMM16
TIMM17A
TIMM17B
TIMM21
TIMM22
TIMM23
TIMM44
TIMM50
TIMM8A
TIMM8B
TIMM9
TIMMDC1
TK2
TMEM14C
TMEM126A
TMEM70
TOMM20
TOMMS22
TOMM23
TOMM34
TOMM40
TOMM40L
TOMM5
TOMM6
TOMM7
TOMM70A
TOP1MT
TRAK1
TRAP1
TRIAP1
TRIM39
TRIT1
TRMT10C
TRMU
TRNT1
TSFM
TSPO
TUFM
TXN2
TXNRD2
UCP1
UCP2
UCP3
UNG
UQCRB
UQCRC1
UQCRC2
URI1
UROS
USMG5
VAMP1
VARS2
VDAC1
VDAC2
VDAC3
WARS2
WWOX
XPNPEP3
YARS2
YRDC
YWHAE
ZKSCAN1

## Sheet: B. P493
Symbol
DPM1
C1orf112
LAS1L
CYP51A1
NDUFAF7
SLC7A2
SARM1
POLDIP2
PLXND1
AK2
CD38
FKBP4
KDM1A
CAMKK1
NDUFAB1
SLC25A13
ST7
HCCS
DVL2
UPF1
SLC25A5
POLR2J
DHX33
LIG3
CIAPIN1
GCFC2
WDR54
IBTK
GDE1
REX1BD
ZNF263
RALA
AGK
GGCT
DBF4
COX10
GTF2IRD1
ELAC2
PNPLA4
ADIPOR2
CCDC124
BLTP2
MATK
RPUSD1
LUC7L
TSR3
CRAMP1
DNAJC11
PSMB1
NADK
ADAM22
CYB561
SS18L2
MPND
MGST1
CRY1
IL32
PKD1
MED24
SEC62
CSDE1
UBE3C
POMT2
VTA1
BAZ1B
METTL13
DYRK4
ZNF207
UQCRC1
PHF7
SEMA3G
FUZ
SCMH1
NME1-NME2
UTP18
RNF216
TTC19
PTBP1
DPF1
LARS2
WIZ
QPCTL
PPP5C
MBTPS2
MAP4K5
PSMC4
SLC25A39
POLR3B
ANGEL1
RNF14
DDX11
UFL1
POLA2
MDH1
BID
MATR3
XYLT2
NUDCD3
GLT8D1
SLC38A5
RALBP1
AGPS
STEEP1
TTC27
NCDN
ADGRA2
ZFP64
MRE11
AQR
FHL1
ZDHHC6
RNH1
NDUFS1
RB1CC1
GLRX2
SNAPC1
STRAP
GCLM
DEPDC1
RRAGD
HSF2
PHF20
NCAPH2
TOMM34
KPNA6
MIPEP
VEZT
BRD9
BCLAF1
TFB1M
RABEP1
HMGB3
SARS1
RANBP3
EIPR1
ALG1
ZCCHC8
ABCF2
SLC4A7
PEX3
FAM136A
DEPDC1B
NSMAF
ADSS2
RFC1
ZZZ3
USP2
RPL26L1
NSUN2
MRI1
METTL1
PI4K2B
EDC4
MTREX
SPDL1
CTNS
PHF23
PSMA4
LSG1
PARP3
THAP3
TDP1
TRIT1
HSPA5
GEMIN8
YTHDC2
POLR2B
TPR
SCML1
MAP4
GOPC
NOP16
MRPS10
FAM120A
ERCC8
PER3
RCN1
RFC2
CLPTM1L
HEXB
PTCD2
NFE2L3
MCUR1
LAMC3
MAPK9
RAD51
POLQ
THOC3
HEBP2
MPHOSPH9
SIKE1
RRP12
MSMO1
AKR7A2
MRTO4
AP5M1
ANAPC4
TRAPPC3
THRAP3
PHPT1
NOP58
KCNH2
CUL1
USP36
PUM2
MRPL43
ZFR
ZNF280C
DCBLD2
SOAT1
PITHD1
SEC61A1
CROCC
POLR3E
RIOK2
NDC1
ALDH18A1
TARBP1
GATB
DNAJC25
YBX3
CCAR1
SNRNP40
RIMBP2
QSER1
MPC1
BCAT1
NCKAP1
MRPS35
GUCY1B1
SFSWAP
DGAT2
CS
MRPS24
POLD1
EIF4B
ISOC2
U2AF2
ZNF275
INTS13
TM7SF3
TNPO3
TMEM161A
CTSA
SUGP2
SLC12A2
EYA2
DDX20
BTBD1
FAR2
PMS1
HMG20B
TAF11
AP3D1
SLC9A3R2
NTHL1
BLTP3A
IPO5
OAT
WDR3
WDR18
MCM10
KARS1
PDIA5
NDUFB4
SPEN
ZC3H15
PACC1
SLK
ME1
MTHFD2
YBX1
ELAVL1
SLC9A3
POLR1H
ZBTB11
LRRC40
ISOC1
THUMPD1
MSANTD3
MTFR1
FECH
PFKP
IDI1
PKM
DHX29
DNTTIP2
RRP15
IARS2
HYAL2
COASY
ACSL4
FTSJ1
POLR1A
PITX1
NUP133
NUCKS1
VPS35
DNAJA2
KCNAB2
GAL
ATP1B3
MAPK6
HDHD5
UFD1
LRP6
PHRF1
ELP1
NUCB2
SLC44A1
RNF126
MNT
FRMPD1
NDST1
ASNS
AP3M2
PABPC1
CFAP20
CSNK2A2
EIF2B3
TCOF1
RAD18
ARHGAP10
BUD23
TRIP13
TCF3
DAZAP1
MBD3
HLTF
CPSF1
PDCD2
RDH11
ADGRL1
ACTN1
ALDH3A2
TFRC
SREBF1
UBE2D1
SMC1A
HSD17B10
TRNT1
EVC
TMEM38A
SCARB1
MCM2
NLE1
SDHA
IGF2BP2
MRPS34
CLNS1A
BCS1L
LMAN1
HACD3
ENO1
MYDGF
TUBE1
KCNQ2
ACTR6
TIPIN
SRI
NUP37
ACAT1
TIMM21
RASAL2
ZNF37A
SLC25A3
WDR62
RAB7A
SART3
EXOSC7
MKRN2
MCM6
REXO2
MLH1
UNG
SLC46A1
SPAG5
MCAM
XAB2
MAP2K7
TOP2B
TM9SF3
UBE2T
PPP1R12B
GTF3C1
SNRPA
EXOSC5
POLD3
JADE1
SLC25A43
PIAS2
UBE2K
TULP3
GNB1
MLLT10
ITM2A
VDAC3
SDF4
UBE2D4
THOC1
FKBP7
XRCC5
SAR1A
FDFT1
PAFAH1B3
KIF22
PGM1
DDX1
RABL2B
KEAP1
RIF1
SRCAP
PUM3
CPOX
HSP90AA1
PCNP
EXD2
UBA5
JMJD4
DUSP12
PHLPP1
STRADB
BZW1
ME2
FAM135A
MRPL22
GEMIN5
XPO1
PALB2
BCKDHB
TNPO1
PLOD1
ITGAE
DIS3
PIBF1
NUFIP1
OXCT1
SLC27A5
ZNF324
CHMP2B
PPIE
ZMPSTE24
STARD7
SSH1
GSTP1
APLP2
FAM234B
WBP11
EIF3I
TXLNA
AGBL5
RAB10
HADHA
CAD
AK6
SCAMP1
PREP
SEH1L
AKR1B1
RRN3
MTIF2
DDHD2
ORC1
MGST2
CHERP
POMGNT1
RAD54L
MAST2
DNAJA1
NFX1
DIMT1
IPO11
EIF2AK1
EPDR1
SEPHS1
MRPL28
TMED2
TXLNG
ZW10
ALG9
MTMR2
TRIP6
SRRT
PSMC5
UIMC1
OGFOD1
NOP14
L2HGDH
RTRAF
SF3B2
KLHL42
DNM1L
ERGIC2
AURKA
METTL2A
PTPN4
DDX18
KHSRP
GNA11
DNMT3B
TPX2
PDRG1
TGDS
COQ9
KIF9
CRLS1
ATRN
FKBP1A
NSFL1C
ZNF343
XRN2
DYNLL1
TESC
SNX5
MAPKAPK5
ESF1
RBBP9
ANAPC5
SLC23A2
TMEM230
GCN1
TRMT6
PEBP1
FUS
GRAMD1A
CDIP1
GANAB
BIRC5
MLF2
DDX24
ZBTB25
DHX32
PAPOLA
CCNK
MRPS33
NDUFB2
NUDC
MAEA
STRN4
TFAP4
PDCD7
SPG21
DNAJB11
PABPC4
EFNB1
PDPR
AARS1
DLL3
NAT14
RBM27
PUS7
DLD
TXNL1
MAP3K20
FH
ALKBH5
OSGEP
G2E3
HNRNPC
SUPT16H
GEMIN2
TRPM7
WDR76
PHGDH
CLSPN
NUP50
CDC45
COMT
SEC22C
XYLB
CDC6
CDC23
AAAS
CBX5
MSH2
HOOK2
TMEM38B
PSMD5
NUP188
NANS
CWF19L1
BTAF1
IKZF5
NUBP2
FKBP5
SRPK1
MRPS18A
HSP90AB1
CDC5L
ITPR3
HNRNPH3
ABL1
ACOT7
CDC7
SYDE2
SCD
ABLIM1
ERMP1
WASHC2A
PSMD8
FBXL19
SETD1A
BCL7C
ATP5F1D
HNRNPM
NDUFB7
TECR
TIMM13
CDC34
MTAP
POLR2E
POLRMT
ARVCF
TRMT2A
RANBP1
ZDHHC8
CRKL
LZTR1
DERL3
DDTL
DDT
SF3A1
SNRPD3
PES1
PPM1F
MFNG
SLC25A1
GGA1
HIRA
HPS4
SRRD
PATZ1
GCAT
ANKRD54
SNU13
POLR2F
CENPM
TCF20
CBY1
TOMM22
XBP1
JOSD1
RHBDD3
HMGXB4
NEFH
MCAT
THOC5
MCM5
TTLL12
RBFOX2
SYNGR1
MIEF1
SAMM50
TXN2
FOXRED2
EIF3D
KIAA0930
SLC25A17
ST13
L3MBTL2
RANGAP1
ZC3H7B
PHF5A
ACO2
POLR3H
TRMU
DESI1
ZBED4
FKBP3
PRMT5
COCH
POLE2
PYGL
TRIM9
PSMC6
GNPNAT1
CDKN3
CNIH1
PIGH
PSMA3
VTI1B
TIMM9
KIAA0586
TMED8
AHSA1
LGMN
ALKBH1
SNW1
PPM1A
SIX4
ERH
EIF5
DICER1
MTHFD1
ZC3H14
TELO2
VRK1
PSMC1
PPP4R3A
PSMB5
YY1
ACIN1
APEX1
PABPN1
CINP
SRP54
PSMA6
PNN
PLTP
GSS
PYGB
ABHD12
GINS1
UQCC1
MYBL2
NDRG3
RAB5IF
ADNP
PFDN4
CSTF1
BMP7
RAE1
TPD52L2
NELFCD
PRPF6
PRELID3B
MTG2
PSMA7
SLCO4A1
MRGBP
TCFL5
SLC17A9
C20orf27
ARFRP1
NDUFAF5
TRIB3
CSNK2A1
HM13
TM9SF4
CRNKL1
POFUT1
NOP56
MANBAL
IDH3B
MAPRE1
CDK5RAP1
SNTA1
TTI1
E2F1
RPRD1B
ACTR5
AHCY
DHX35
PIGU
APMAP
ADNP2
RBFA
USP14
VAPA
RNMT
RBBP8
CSTF2
PSMD10
PGRMC1
POLA1
MCTS2
ALG13
PRPS2
AMMECR1
CHRDL1
SUV39H1
ATP11C
NAA10
RBBP7
SCML2
PQBP1
EMD
PGK1
SMS
UBL4A
EEA1
JADE3
HTATSF1
FGD1
RBM3
PBDC1
RUBCNL
DNAJC3
MRPS31
SLC25A15
KPNA3
RGCC
VWA8
TSC22D1
NUTF2
NUP93
CENPT
LONP2
DHODH
CTCF
ACD
POLR2C
CYB5B
CCDC113
NME3
PSMD7
SETD6
VAC14
TANGO6
WDR59
CMC2
AXIN1
HCFC1R1
NPRL3
HSDL1
TAF1C
NAGPA
USP10
NME4
NOMO3
CLCN7
HAGHL
SLC7A5
METRN
FBXO31
STUB1
UBE2I
EEF2K
CAPN15
PIEZO1
GSPT1
ZNF174
CLUAP1
UBFD1
EARS2
ELOB
USP31
HMOX2
DNAJA3
BFAR
RPGRIP1L
MAZ
BCKDK
KAT8
NOMO1
CCP110
KNOP1
IQCH
MTFMT
FAH
HOMER2
CEP152
DTWD1
EIF3J
RHOV
OIP5
CSPP1
ZFAND1
FZD3
INTS9
BPNT2
LAPTM4B
POP1
EIF3E
EMC2
ARMC1
CHRAC1
GFUS
PYCR3
SQLE
INTS10
ERI1
SLC39A14
LEPROTL1
GSR
TNFRSF10A
UBXN8
ERICH1
KLHDC4
MCM4
KCTD9
ASAH1
HNRNPL
NFKBIB
TUBB4A
SARS2
SNRNP70
ERCC2
DOT1L
PLEKHJ1
RNASEH2A
SF3A2
AMH
OAZ1
TRMT1
STX10
PTOV1
SGTA
C19orf53
TIMM44
CCDC61
PPP6R1
C19orf44
AKAP8
ILVBL
POP4
URI1
PDCD5
ANKRD27
TIMM50
FBL
GPI
PIAS4
TBCB
FSD1
POLR2I
SLC1A5
CACTIN
TGFB1
MRPL4
ICAM5
ETFB
BABAM1
CDC37
ATP1A3
GRWD1
LIG1
TMEM205
BCAT2
TNPO2
GCDH
MAST1
PRPF31
PIK3R2
RAB3A
ISYNA1
CRTC1
DDX49
ATP4A
ARMC6
TMEM147
USF2
KXD1
ERF
GSK3A
ZNF574
GTPBP10
RASA4
CDK6
DNAJC2
NAMPT
POLR1F
DUS4L
PALS2
OGDH
DNAJB6
BRAT1
SSBP1
CPED1
ABHD11
FKBP14
PLEKHA8
GARS1
MINDY4
CHCHD2
HSPB1
PDAP1
PTCD1
EIF3B
NUDT1
AIMP2
RBM28
IMPDH1
LSM5
AP1S1
PLOD3
RPA3
PHF14
EZH2
CEP41
MEST
CHCHD3
PSMA2
MRPL32
URGCP
RHEB
AEBP1
POLD2
BCL7B
YKT6
TBL2
EIF4H
DNM1
KANK1
NCS1
FUBP3
BAG1
NPDC1
ABCA2
SHB
EXOSC3
DVL1
CCNJ
RAB11FIP2
ERLIN1
EIF3A
DDX50
SEC23IP
NSMCE4A
PLEKHA1
PALD1
TWNK
LZTS2
NPM3
CUEDC2
SUFU
LARP4B
GTPBP4
EDRF1
BCCIP
MTPAP
SH3PXD2A
PITRM1
GLRX3
TASOR2
XPNPEP1
SMC3
TFAM
UBE2S
DNAJC12
PPIF
NUFIP2
GIT1
UBTF
PSMD3
CASC3
RAD51C
TRIM37
DHX40
KPNB1
PNPO
RPS6KB1
CDK5RAP3
CBX1
RECQL5
GALK1
INTS2
SLC25A11
RAI1
NUP88
C1QBP
BLMH
CCDC47
MED31
DRG2
FTSJ3
B9D1
UTP6
DDX5
C17orf75
PSMD11
PEX12
KAT2A
MLX
MRPL27
VAT1
LRRC59
LUC7L3
MPP2
DUSP3
EFTUD2
YWHAE
RANGRF
DPH1
NAT9
TMEM97
TMEM33
OCIAD1
DCUN1D4
UBE2D3
NDUFC1
ZNF330
GAB1
WFS1
GRPEL1
GAR1
FRG1
GALNT7
DHX15
NSD2
NCAPG
HTATIP2
CTSC
CCDC34
ZPR1
MTCH2
SC5D
HSPA8
PUS3
DCPS
FOXRED1
ST3GAL4
CCDC86
PRPF19
TMEM109
CHORDC1
ANAPC15
EIF4G2
GALNT18
NECTIN1
KIAA1549L
PDHX
COMMD9
PTPMT1
CARS1
CD81
SLC35F2
C11orf58
NUP98
NDUFS8
CHKA
GTF2H1
PSMD9
PRPF40B
CORO1C
ASIC1
SLC11A2
MLEC
MVK
CAMKK2
ATP5F1B
PTGES3
CYP27B1
PPM1H
METAP2
LTA4H
MAGOHB
FOXM1
GPN3
NAA25
OGFOD2
CDK2AP1
RASAL1
GTF2H3
EIF2B1
DDX55
ENDOU
RFC5
CAND1
NUP107
TIMELESS
CPSF6
KRR1
MRPL51
GAPDH
NOP2
CHD4
BLTP3B
CHPT1
USP5
TPI1
NT5DC3
LDHB
CMAS
COX6A1
SRSF9
ENSG00000111788
RWDD1
PAK1IP1
SMIM8
ASF1A
HDDC2
FBXO5
MTRF1L
KCTD20
SRSF3
MRPL18
MCM3
RNF8
FBXO9
MDN1
BAG2
GPR63
FBXL4
CCNC
PTP4A1
ASCC3
GPLD1
ALDH5A1
ACOT13
GMNN
SLC16A10
EPM2A
SLC39A7
CUTA
QKI
BYSL
TBP
PPP2R5D
MRPL2
DNPH1
COX7A2
GMDS
SENP6
VEGFA
PRPF4B
TTK
SLC29A1
FBRSL1
TENT4A
HMGCS1
BRD8
KIF20A
MRPS30
HSPA9
IK
HMGCR
RNF130
CLINT1
CNOT6
TTC1
MSH3
CCNG1
POLR3G
DROSHA
LMNB1
TARS1
RAD1
BRIX1
SLC12A7
RAD50
SKP1
NUP155
PPP2CA
TTC33
RARS1
WWC1
MACROH2A1
TCERG1
SMAD5
HMGXB3
ERGIC1
STC2
DBN1
ZNF346
EHHADH
SMC4
TBCCD1
TIMMDC1
ARL6
NIT2
FAM162A
KPNA1
PCCB
UBE3A
SLC25A36
RNF7
TFDP2
PFKFB4
TUSC2
NPRL2
RPL24
IFT57
GNB4
GBE1
UMPS
NCBP2
SNX4
PLXNA1
PODXL2
KLHL18
SCAP
MRPL3
MAPKAPK3
ACVR2B
COMMD2
RRP9
ABCC5
ABHD14B
ABHD14A-ACY1
SSR3
CLCN2
EIF4G1
SPCS1
NEK4
EEF1B2
LMAN2L
TTL
FAHD2A
NCL
ACTR1B
STEAP3
SF3B6
MPV17
GTF3C2
EIF2B4
PSMD14
PPM1G
INO80B
MOGS
NDUFS7
AUP1
RTN4
LOXL3
POLE4
MRPL19
LANCL1
WDR75
GLS
IGFBP2
CCT4
EHBP1
SF3B1
CHST10
PDCL3
HSPE1
ZNF142
HDLBP
STK25
ODC1
NOL10
PLEKHB2
GORASP2
CEBPZ
DCAF17
SLC25A12
DARS1
SRSF7
SDC1
ORC2
COX7A2L
PNO1
ORC4
THADA
PCYOX1
KISS1R
SUMO1
MSH6
SPR
FARSB
ALMS1
DHCR24
CACYBP
CEP104
FAM20B
LRRC42
WRAP73
MRPL37
ICMT
QSOX1
PHF13
PARK7
SRSF4
MECR
KCNC4
EDEM3
WDR77
ATP5PB
HDAC1
SCAMP3
SFPQ
LAMTOR2
SRM
C1orf21
MAD2L2
DNAJC6
KIAA2013
MFN2
MIIP
PLA2G4A
UCHL5
BCAS2
SRSF11
AGMAT
CRYZ
TTF2
TMEM9
ADPRS
MAP7D1
WARS2
MRPS15
GNPAT
C1orf109
MTR
KCNQ4
ACADM
SDHB
RPF1
UAP1
SSX2IP
ZNHIT6
GALE
CD46
P3H1
EBNA1BP2
CDC20
IPO13
ATP6V0B
B4GALT2
ERI3
PTCH2
AKR1A1
PRDX1
SLC19A2
NSUN4
TMED5
DR1
PRRC2C
ABCD3
DPH5
PTBP2
PRDX6
DARS2
UTP25
STMN1
NENF
CENPF
RPA2
PPP1R8
OSBPL9
ESYT2
POLR1G
MESD
RCN2
CTSD
STK11
IFT46
KPTN
CAMSAP2
MREG
FASTKD2
NRP2
B4GALT6
SPCS2
HMGN3
UBE3D
MYB
SLC16A7
RXYLT1
VAMP8
DCLRE1B
RPN2
MFSD1
EEF2KMT
UBN1
UCHL3
WDR35
NDUFB3
ITGB1BP1
CPSF3
C1orf198
HEATR1
RAD23B
CTNNAL1
ABITRAM
SET
GLE1
PPP6C
NDUFA8
RBM18
MAPKAP1
GALNT12
KDSR
YLPM1
DCAF4
FCF1
BBOF1
ACYP1
DNAL1
ACOT2
MLH3
TTLL5
SLIRP
RBM25
EIF2B2
TMEM214
ATL2
FAM98A
LGALSL
EPCAM
IDE
GPAM
CUTC
CNNM1
MXI1
SMNDC1
HELLS
TCTN3
GOT1
C10orf95
PANK3
RCL1
CAAP1
NUP43
MTHFD1L
LRP11
PCMT1
WDR55
MRPS14
ACAT2
TCP1
NUDCD1
ENY2
PROSER1
UFM1
SMAD9
HSPH1
ALG5
EXOSC8
ETF1
FAM53C
UTP20
TMPO
ARL1
MTERF2
NFYB
UBIAD1
TARDBP
TNFRSF8
ZNF706
LYPLA1
COPS5
RDH10
AKAP1
COIL
SLC35B1
NCAPH
MND1
TENT4B
PSPC1
SEC22A
NAA50
DESI2
ZMYM2
TBC1D15
ZCCHC17
KHDRBS1
ZNF639
PDS5A
LIAS
ZRANB3
GTF3A
MRPS2
RBBP6
SHLD2
PRXL2A
RPL5
TRMT13
RPAP2
PMS2
KLHL7
CBX3
HNRNPA2B1
MRM2
SMU1
SLC25A51
ACO1
KIAA1549
TRIM24
CISD1
ZWINT
RBM19
DDX54
WWP1
PRDX4
DDX39A
GIPC1
SPRYD7
EBPL
NLN
ATF1
TSFM
ATG101
TUBA1B
EEF1AKMT3
SARDH
ATPAF1
AMD1
NDUFAF4
MORF4L2
RAB9A
METTL8
TTC21B
BATF3
EXOSC9
PLA2G12A
CKS2
ACSL3
CHPF
DNPEP
ENKD1
FAM210B
NCOA5
VAPB
PARD6B
PLCG1
SRSF6
ARFGEF2
CSE1L
STAU1
MOCS3
DDX27
MTRR
FASTKD3
PEPD
MCEE
SNRNP27
MPHOSPH10
USP22
ZNF576
MRS2
WRNIP1
RRP36
SNRPC
XPO5
ENSG00000124593
AARS2
KLHDC3
MEA1
SOX4
GLO1
SSR1
RIOK1
RPP40
NUP153
DEK
EEF1E1
EMC3
PHAF1
GOT2
TMTC4
RAP2A
ABCC4
UPF3B
MRPS7
NUP85
SLC25A19
MSTO1
TTF1
GTF3C4
DDX31
MBOAT7
SLC2A4RG
POLR1B
SLC25A23
CLPP
THOC2
ATG4C
TNFSF14
SNRPD2
SYMPK
CENPB
PSMF1
DTD1
SNRPB
NRSN2
MKKS
DSTN
SNRPB2
ITPA
MCM8
MRPS26
NCLN
HNRNPR
DYNLRB1
EIF2S2
ROMO1
PLAGL2
PSMB2
UROD
XRCC3
TUBGCP3
PCID2
PDCD2L
RBM42
UBA2
COX6B1
THRA
NR1D1
BCL2L12
PRMT1
SCAF1
SBDS
TRAP1
DNAJC8
EMG1
ELK1
TIMM17B
PCNX4
KTN1
DLGAP5
TRMT5
RHOT1
FAM78A
NUP214
TIMM8A
CANX
INTS11
IPPK
TRAF2
YEATS4
LRRC61
FGFRL1
AUNIP
PIN1
EMC1
SLC35E1
EPS15L1
UQCR11
SYNGR3
PKMYT1
WDR24
FBXL16
CHTF18
SMARCA4
EMC6
METTL16
AAMP
PNKD
ECHS1
SEM1
POR
LRFN1
SRD5A3
PAICS
PPAT
DGCR6L
DGCR8
SDF2L1
YWHAH
ATF4
MPST
EMC4
DOCK4
ATP6V1F
FLNC
CALU
NDUFA5
MRPS12
MYO1B
MTX2
EIF2S2P4
HAT1
HERC2
PSMG2
ARHGAP22
EIF2AK4
INO80
ICE2
KNSTRN
DUT
CLN6
ARPP19
CALML4
ANAPC13
PSMA1
SUMF2
SPCS3
DCTD
RPAIN
TXNDC17
MPDU1
PUS7L
KRI1
ILF3
NGDN
DTD2
PARP2
HEATR5A
EGLN3
NEDD8
DAD1
MAP7D3
TTI2
KLF16
DOHH
GAMT
PHF10
CRACR2A
GNL3L
DOCK6
ECSIT
ELOF1
PRKCSH
THEM6
TOMM40
XPO7
SAFB2
GDF1
GTPBP3
NSUN5
COLGALT1
DDA1
MRPL34
LSM7
MTRES1
MLLT1
NDUFA10
SSBP4
LSM4
UBAC1
ATXN10
TUBGCP2
PAK4
CEP85
TAF4
LAMA5
ADRM1
ASS1
EXOSC2
UBE2M
TRIM28
METTL26
TMEM160
LRRC47
ATP5IF1
PPAN
EIF3G
DNMT1
DKC1
LRP3
MTRFR
NOL11
UBE4B
HABP4
AAR2
RBM39
COX4I1
EMC8
GINS2
COX7B
PRR7
PPT1
ABCB7
HAUS8
MRPS25
SLC6A6
KIF3A
TUBG1
PSME3
RPL27
PSMC3IP
ACLY
VPS25
NDUFA2
ACAP3
C1orf159
KREMEN2
THOC6
NPHP4
MAP1B
ZCCHC9
CHD1L
PDHA1
MCCC2
SNRPA1
LLGL1
RHPN2
DNAJB1
FBXW9
LRRC41
DHX30
NUP210
ENOSF1
ARFIP2
RRP8
TIMM10B
PTCD3
IMMT
MRPL35
ILKAP
PER2
SCLY
RAN
CLUH
MYBBP1A
RPA1
UBE2G1
EEFSEC
TBC1D14
COQ3
SEC61G
LANCL2
FIGNL1
GRSF1
JCHAIN
ANKRD17
UTP3
TRIM47
ZRANB2
EIF5A
RIDA
ERAL1
PRMT7
NIP7
VPS4A
MTSS2
BTBD3
PCNA
NXT1
DAP3
KHDC4
MMACHC
DPH2
TOE1
NASP
CTNNBL1
ZBED3
XPO4
POMP
CDK8
HMGB1P5
MYH10
PEMT
SCO1
MYBPH
SLC41A1
RFXAP
GPALPP1
RFC3
TCEAL4
SRRM1
HSPBP1
SLF1
MACROD1
WDR74
RTN3
CEP20
MED10
ADCK2
AGAP3
ACTR3B
C12orf29
ATP13A3
KRAS
LARS1
E2F5
CCDC59
MEN1
COX16
MED6
EIF2S1
ELP3
CTIF
IER3IP1
MRPS36
CCNB1
THUMPD3
VHL
ARL8B
EMC7
GSTM1
PRPF38B
LAMTOR5
SPIRE1
PPHLN1
FKBP11
YWHAQ
LDHA
TIMM17A
NARS1
RBM17
ANKRD16
CCNH
TMEM241
CABLES1
RBMX2
STK26
YARS1
PHC2
CDCA8
GNL2
RNF138
ELP2
TPGS2
SLC43A3
TIMM10
DHX34
FADS2
TMEM165
DZIP1
UBAC2
ARGLU1
POGLUT2
CARS2
STT3A
NREP
WDR36
RFK
UBQLN1
NAA35
C9orf40
GOLM1
PSAT1
ISCA1
FBXO21
DTX1
HILPDA
RINT1
[truncated: 2,864 more rows]

## Sheet: C. PC3
Symbol
DPM1
C1orf112
FGR
FUCA2
GCLC
NFYA
NIPAL3
LAS1L
ENPP4
CFTR
MYH16
LAP3
HS3ST1
AOC1
HECW1
MAD1L1
KLHL13
CYP26B1
TFPI
NDUFAF7
SLC7A2
POLDIP2
AK2
CD38
FKBP4
KDM1A
RBM6
CAMKK1
RECQL
VPS50
HSPB6
NDUFAB1
SLC25A13
CDC27
SLC4A1
CALCR
HCCS
PRSS22
UPF1
SLC25A5
MCUB
HOXA11
DHX33
LIG3
RPAP3
ACSM3
REXO5
CIAPIN1
MSL3
GCFC2
SOX8
IBTK
ZNF195
FBXL3
ITGAL
ITGA2B
CRLF1
MAP3K14
ABCC8
CX3CL1
TNFRSF12A
MAP3K9
RALA
BAIAP2L1
KDM7A
ETV1
AGK
TTC22
GGCT
DBF4
IFRD1
COX10
GTF2IRD1
VPS41
ELAC2
PNPLA4
PROM1
CCDC124
PAFAH1B1
GAS7
MATK
CEACAM7
CD79B
ST7L
TKTL1
RPUSD1
LUC7L
TSR3
CRAMP1
DNAJC11
FMO3
MYLIP
E2F2
PSMB1
SYN1
CAMK1G
NADK
DLEC1
CYB561
MPND
MGST1
CRY1
ST3GAL1
PKD1
MED24
HEATR5B
SEC62
RPS20
CSDE1
UBE3C
REV3L
MASP2
IYD
FAM76A
TRAF3IP3
POMT2
VTA1
MLXIPL
BAZ1B
SPRTN
METTL13
DYRK4
ZNF207
UQCRC1
STARD3NL
NCAPD2
PHF7
FUZ
CD4
SCMH1
FMO1
ELOA
NME1-NME2
ABHD5
UTP18
PTBP1
DPF1
SYT7
LARS2
PIK3C2A
PLAUR
ANLN
RABGAP1
QPCTL
PPP5C
CEP68
BRCA1
ERCC1
CD22
MBTPS2
ALOX5
KDM5D
UBR7
SLC7A14
NUB1
PGM3
POLR3B
ANGEL1
RNF14
DDX11
HEBP1
GPRC5A
TACC3
POLA2
CAPN1
ACP3
MDH1
COX15
CCDC88C
YAF2
ZMYND11
WAS
DPEP1
BID
MATR3
NPC1L1
XYLT2
RGPD5
NUDCD3
ISL1
CHDH
IL20RA
ATP2C1
IGF1
SLC38A5
RALBP1
AGPS
STEEP1
TTC27
SYT13
SNAI2
CD74
ZFP64
MNAT1
RUNX3
MRE11
SERPINB1
CYP3A43
SPAST
OSBPL5
CPS1
GRAMD1B
RNH1
NDUFS1
ALAS1
GLRX2
SNAPC1
DERA
STRAP
DEPDC1
HSF2
PHF20
HSD17B6
NR1H3
NCAPH2
TOMM34
SEC63
RNASET2
CD44
AGPAT4
MIPEP
PRKCH
IFNGR1
VRK2
TNFRSF1B
BRD9
TBPL1
BMAL2
BCLAF1
SLC39A9
IBSP
TFB1M
RABEP1
NUP160
SARS1
RANBP3
PNPLA6
ALG1
ZCCHC8
ABCF2
LRRC7
ATP6V0A1
MAP2K3
CLXN
ASTE1
PEX3
MYOC
SH3YL1
FAM136A
DEPDC1B
NSMAF
ADSS2
RFC1
CUL3
OTC
ZZZ3
USP2
CASR
RPL26L1
NSUN2
MRI1
METTL1
HOXC8
AGA
MAT2B
EDC4
VCAN
CDH1
MTREX
RAI14
CTNS
RAB27B
PSMA4
MYO16
LSG1
RIPOR3
AIFM2
SPATA7
MED17
TG
BARX2
DCUN1D1
ZIC2
LCP2
TRIT1
CUL7
PHKA2
CNTLN
EPHA3
DSG2
OFD1
GPM6B
WDR37
YTHDC2
ATP6V1H
ARAP2
TPR
CP
SCML1
ARHGAP6
FAM184B
MAP4
GOPC
USP28
NOP16
CC2D2A
ZNF800
LMO3
MRPS10
GUCA1A
CELF2
FAM120A
R3HDM1
RCN1
RFC2
CLPTM1L
NEDD4L
NFE2L3
MCUR1
LIMA1
LETMD1
LAMC3
TNIP3
MAPK9
FHIP1B
RAD51
PIK3CB
CYBA
THOC3
SIKE1
RRP12
TTC17
MRTO4
USE1
LAMA3
ANAPC4
THRAP3
ENTPD2
LY75
SDCCAG8
SYNE2
RELT
GALC
SZRD1
KCNH2
CUL1
FAM114A2
TAB2
USP36
CCDC85A
PUM2
MRPL43
ITIH4
HPF1
ZFR
ZNF280C
NPFFR2
TRAF3IP2
DCBLD2
PKP2
GDI2
ATG5
PITHD1
SEC61A1
PPP1R12A
CROCC
POLR3E
ZC3H11A
RIOK2
UNKL
PARP12
ALDH18A1
TARBP1
GATB
DNAJC25
SLC2A3
CTDP1
YBX3
STYK1
CCAR1
GNA15
CREB3L3
PTPRU
SNRNP40
RIMBP2
BCAT1
NCKAP1
MRPS35
SFSWAP
TNK2
CDH3
ARSF
GPBP1
DGAT2
CS
MRPS24
POLD1
EIF4B
RPL18
CA11
ISOC2
U2AF2
EPN1
MTMR1
ADCK1
RNF4
CASP8
INTS13
TM7SF3
CCN5
ST3GAL6
NGFR
CDON
HIPK2
TMEM161A
LPAR2
EYA2
DDX20
BTBD1
FAR2
POU1F1
CHI3L2
PMS1
TAF11
ZNF76
NTHL1
BLTP3A
IPO5
OAT
WDR3
PKN2
WDR18
MCM10
KARS1
PDIA5
NDUFB4
ZC3H15
SLK
CYB5R4
COL17A1
GSTO2
FAM107B
ME1
TBC1D1
MTHFD2
YBX1
PPP2R5A
ELAVL1
TIE1
DIP2B
NFYC
SLC9A3
ELOVL1
SPI1
POLR1H
ATXN3
GOLGA5
FGFR2
LRRC40
ISOC1
TRMT11
THUMPD1
KIF26A
MTFR1
STAG3
PFKP
SP100
KLF6
PHKA1
TNFRSF1A
DNTTIP2
METTL22
TRO
RRP15
RHOA
DHX8
IARS2
NAV3
IDH3G
CBFB
HYAL2
RASSF1
FGFR3
HEATR6
COASY
GPKOW
FTSJ1
PRR11
REEP1
ATP11A
POLR1A
TTC7A
SRBD1
RASGRP2
PSME4
PYGM
PITX1
NUP133
VPS35
DNAJA2
BCL3
ABCC9
GAL
FUNDC1
MAOB
PLA2G10
HDHD5
UFD1
PHRF1
ELP1
SPTB
DAPP1
SLC44A1
SMG6
EXOC5
RNF126
MNT
ZXDC
JMJD6
POLB
ST6GALNAC1
FRMPD1
ASNS
AP3M2
PABPC1
CFAP20
CSNK2A2
EIF2B3
CAMK2A
TCOF1
CDC42
OSBPL3
EPHA8
SLC12A3
RAD18
MAP4K4
MGAT4A
RPL31
ARHGAP10
ING3
LMCD1
BUD23
TRIP13
TCF3
TRIB2
DAZAP1
CPSF1
MYO3B
PDCD2
SLC6A15
PRKACA
EPN2
PTPN18
ALDH3A2
TFRC
UBE2D1
RHOBTB1
SMC1A
HSD17B10
MARK2
HMMR
P4HA2
TRNT1
ACAP1
EVC
IRAG1
AP1M1
XRCC1
SCARB1
CYP2W1
MCM2
SELENOO
LLGL2
NLE1
SMARCE1
ADAM11
FERMT2
ABCB11
DHRS9
PTGS2
ST6GAL1
FRY
MRPS34
EED
SNCB
TSG101
NCBP3
CA12
BCS1L
LMAN1
HACD3
IPCEF1
NOX3
ENO1
SLC12A1
TUBE1
TXK
ACTR6
TIPIN
SRI
NUP37
SEMA3A
GTSE1
SEMA3C
ACAT1
WNT8B
SLC25A40
TIMM21
RASAL2
MARK3
SLC25A3
FOSL2
FSCN1
MOCOS
WDR62
BCAP29
SEC31B
ARHGAP15
TUBA3D
EXOSC7
MKRN2
MCM6
RBM7
RBMS2
MLH1
UNG
KLHL20
SLC46A1
PLXNA2
TPD52
ACACB
PAG1
ICAM3
MBNL3
CAMSAP3
MAP2K7
DGKD
TM9SF3
UBE2T
PPP1R12B
SNRPA
EXOSC5
DYNC1I2
APBB1IP
POLD3
GPR137B
JADE1
SLC25A43
SMC1B
ITGA8
AMPH
MCCC1
UBE2K
PIK3C3
TIGAR
ADCY2
RBFOX1
HOXA9
ADCYAP1R1
P2RY10
ITM2A
VDAC3
MYH7B
UBE2D4
CLUL1
RUNX1T1
CDH17
THOC1
FKBP7
SLC1A3
XRCC5
SP140
TNS1
REXO1
CEACAM1
DUSP13
PAFAH1B3
KIF22
CARMIL1
DDX1
STX7
RABL2B
KEAP1
DDX43
DCT
SLC35C2
CRYBG3
SCTR
RIF1
RAB21
SESN1
SRCAP
PUM3
CPB2
KCNN2
CPOX
CLDND1
HSP90AA1
RBL1
NDC80
AP4E1
MAGI3
AFP
CDH7
IMPG2
PCNP
EXD2
PKP1
UBA5
ZNF506
DUSP12
SLC13A1
HSPB11
PHLPP1
ATP8B1
IL12RB2
WDR70
FYB1
ME2
FAM135A
COL19A1
DLG3
MRPL22
GEMIN5
OPRK1
XPO1
TRPM3
PALB2
KAT6A
TUT7
ULK2
TNPO1
P2RX5
ITGAE
DIS3
PIBF1
TDRD3
NUFIP1
PDS5B
OXCT1
SLC27A5
RPS5
CHMP2B
PPIE
ZMPSTE24
NOA1
HAL
SSH1
GSTP1
FAM234B
WBP11
EIF3I
TXLNA
HADHA
CAD
AK6
FCN1
MECOM
PREP
HACE1
SEH1L
OVGP1
SLC25A24
ABCB1
ZNF213
AKR1B1
CPNE3
RRN3
CTTN
MTIF2
DDHD2
TTC39A
EPS15
ORC1
MGST2
CHERP
ATG16L1
POMGNT1
RAD54L
DNAJA1
B4GALT1
CHMP5
NFX1
DIMT1
IPO11
EIF2AK1
SNX10
MRPL28
HBQ1
CEACAM6
RBM22
TMED2
TXLNG
HUWE1
ZW10
ALG9
MYBPC2
NOX4
ACOX3
MTMR2
PPP1R15A
FTL
SRRT
BAX
NLK
PSMC5
UIMC1
CETP
MT3
LPCAT2
GNAO1
OGFOD1
SH3BP2
NOP14
ADD1
L2HGDH
RTRAF
SF3B2
PTHLH
PHACTR3
ERGIC2
PIR
RFX2
METTL2A
SULT2B1
CNOT3
DDX18
KHSRP
GNA11
EDEM2
DNMT3B
TPX2
PDRG1
DOCK9
TGDS
COQ9
KIF9
CRLS1
SMOX
SIGLEC1
NSFL1C
ZNF343
XRN2
KIZ
DYNLL1
SNX5
RPL6
MAPKAPK5
ESF1
ANAPC5
SLC23A2
TMEM230
KDM2B
LHX5
TASP1
GCN1
RPLP0
PXN
TRMT6
CHGB
TBX5
BRAP
ERP29
FUS
IGBP1
FXYD5
GANAB
RBM41
BIRC5
DDX24
ANKRD24
PAPOLA
CCNK
RGS1
MRPS33
NDUFB2
NUDC
STRN4
LYZ
TFAP4
PDCD7
SPG21
DNAJB11
CHRD
FLT3LG
PABPC4
CD209
USP48
EFNB1
AARS1
GLG1
KIF4A
DLL3
EXOC1
OSBPL8
DTX2
NLRC4
PUS7
NRCAM
LAMB1
SLC26A4
DLD
TXNL1
MAP3K20
FH
CDV3
ALKBH5
APOH
SPAG7
ORC6
ZC3HC1
ESR1
RGS17
ANGPT2
PPP2R3C
HAUS4
JPH4
OSGEP
SCFD1
G2E3
HNRNPC
SUPT16H
GEMIN2
TGM1
SEMA6A
WDR76
TBX15
PHGDH
COL9A3
EZR
CLSPN
RFFL
UNC13D
NUP50
CDC45
COMT
ADA2
VNN3P
ECHDC1
XYLB
HDAC6
OR1I1
CDC6
CDC23
AAAS
MSH2
MAP3K1
DHPS
HOOK2
NXPE1
ARCN1
EPB41L4B
PSMD5
PTGS1
NUP188
SH2D3C
NANS
CWF19L1
IKZF5
BLNK
CYP26A1
TDRD1
SORBS1
BAMBI
NUBP2
CRISP3
FKBP5
SRPK1
MRPS18A
TMEM14A
HSP90AB1
CDC5L
ITPR3
DSP
SIRT1
HNRNPH3
IFT74
IL12RB1
ACOT7
SH3GLB1
CDC7
SYDE2
ABLIM1
ERMP1
RAB18
PRTFDC1
PALMD
OCEL1
CATSPERG
PSMD8
SETD1A
BCL7C
CIRBP
ATP5F1D
PCDH11Y
HNRNPM
MARCHF2
NDUFB7
TIMM13
CDC34
MTAP
MISP
POLRMT
HCN2
IZUMO4
MADCAM1
MKNK2
RANBP1
ZDHHC8
LZTR1
SMARCB1
P2RX6
DERL3
BCL2L13
DDT
GSTT2
OSM
SF3A1
GGT5
SEC14L2
SPECC1L
UPB1
SNRPD3
PES1
GGT1
PRODH
TOP3B
CRYBB3
CYTH4
ESS2
GRK3
HIRA
SH3BP1
SEZ6L
HPS4
SRRD
TFIP11
ANKRD54
EIF3L
SNU13
MICALL1
POLR2F
DEPDC5
PICK1
CENPM
DMC1
HSCB
CBY1
TOMM22
RTCB
JOSD1
FBXO7
GTPBP1
POLDIP3
SBF1
CYB5R3
LMF2
PACSIN2
AP1B1
NEFH
BIK
MCAT
THOC5
MCM5
APOBEC3H
TSPO
TTLL12
ACR
RPL3
TAB1
ASCC2
APOL4
SAMM50
TXN2
GRAP2
EIF3D
KIAA0930
NCF4
CSF2RB
SLC25A17
FAM118A
ST13
IL2RB
EP300
POLR3H
ZBED4
MLC1
HDAC10
FKBP3
SDR39U1
PRMT5
COCH
POLE2
VCPKMT
SOS2
CDKL1
NIN
PYGL
PSMC6
GNPNAT1
CDKN3
CNIH1
CGRRF1
ATP6V1D
CCDC198
PLEK2
PSMA3
VTI1B
TIMM9
KIAA0586
AHSA1
ISM2
SPTLC2
LGMN
ALKBH1
SNW1
SIX4
CEP128
ERH
SRSF5
EIF5
MTHFD1
TCL1A
ZC3H14
TELO2
PCNX1
BDKRB1
VRK1
PSMC1
PAPLN
RPS6KA5
PPP4R3A
C14orf93
PSMB5
ACIN1
TRIP11
APEX1
PABPN1
CINP
DHRS2
PRORP
PSMA6
BRMS1L
SEC23A
PNN
RABGGTA
PCIF1
PYGB
ABHD12
PROCR
GINS1
UQCC1
SGK2
MYBL2
HNF4A
RAB5IF
STK4
ADNP
PFDN4
RAE1
TPD52L2
DNAJC5
NELFCD
PRPF6
TUBB1
PRELID3B
MTG2
SLCO4A1
MRGBP
TCFL5
DIDO1
GID8
NKAIN4
ARFGAP1
C20orf27
CDC25B
NDUFAF5
SEL1L2
CSNK2A1
RPS10P5
HM13
MYLK2
FERMT1
HAO1
HCK
CRNKL1
POFUT1
MROH8
NOP56
IDH3B
MAPRE1
JAG1
CDK5RAP1
TTI1
E2F1
RPRD1B
PXMP4
CHMP4B
ACTR5
WFDC2
AHCY
PPP1R16B
FAM83D
EPPIN
DHX35
DNTTIP1
PIGU
APMAP
CELF4
ZNF516
ADNP2
RBFA
USP14
VAPA
SMCHD1
MYOM1
CEP76
CEP192
RBBP8
CSTF2
VSIG1
STS
TBL1X
POLA1
NKAP
NXT2
ATP1B4
MCTS2
ALG13
PRPS2
AMMECR1
SUV39H1
SRPX
STAG2
ATP11C
MCF2
CCDC22
CACNA1F
SYP
PLP2
BMX
NAA10
ELF4
ASB9
SLC25A14
PIM2
SCML2
PQBP1
EMD
RAB40AL
PGK1
SMS
PHEX
UBL4A
EEA1
JADE3
CDK16
PCYT1B
HTATSF1
CD40LG
KLHL4
PCDH11X
SYTL4
ZDHHC15
CENPI
DRP2
TAF7L
PBDC1
GLA
RUBCNL
NDFIP2
CDADC1
KLF5
STK24
ACP5
ARHGEF7
PARP4
MRPS31
SLC25A15
KPNA3
RGCC
INTS6
ACOD1
DHRS12
TSC22D1
CLN5
MGRN1
HSF4
ELMO3
NUTF2
NUP93
N4BP1
CCL22
DHODH
CTCF
ACD
POLR2C
PSMD7
SETD6
VAC14
HAS3
TANGO6
SLC7A6OS
ESRP2
WDR59
MON1B
CMC2
AXIN1
NPRL3
MPG
WFDC1
COTL1
USP10
CRISPLD2
ZNF500
ENSG00000103200
ABCC1
HAGHL
ANTKMT
SLC7A5
FBXO31
STUB1
NUBP1
UBE2I
EEF2K
CAPN15
GSPT1
ZNF174
CLUAP1
PRSS33
EARS2
ELOB
AQP8
CPPED1
USP31
HMOX2
DNAJA3
QPRT
XYLT1
RPGRIP1L
MAZ
KAT8
IL21R
TMC5
KNOP1
IQCH
HERC1
TRIP4
MTFMT
AP3B2
ACSBG1
CTSH
GOLGA8UP
FAH
RPAP1
HOMER2
EHD4
TMEM87A
ZNF106
CEP152
ATP8B4
DTWD1
SCG3
EIF3J
RHOV
SGK3
TRIM35
ZFAND1
RP1
CA2
FZD3
INTS9
RIPK2
NBN
TRPA1
DECR1
CALB1
POP1
IKBKB
JPH1
STK3
GDAP1
RAB2A
EIF3E
EMC2
ESRP1
NDRG1
IL7
ARMC1
SPAG1
CHRAC1
NCALD
SNX16
UBR5
GFUS
PYCR3
EEF1D
ANXA13
SH2D4A
INTS10
ERI1
SLC39A14
LEPROTL1
DCTN6
TNFRSF10A
ERICH1
NEFM
KLHDC4
MCM4
FGL1
ASAH1
TULP2
MAP4K1
HNRNPL
NFKBIB
LHB
CGB3
SARS2
SNRNP70
CLASRP
CKM
PEX11G
DOT1L
PLEKHJ1
RNASEH2A
KLC3
SF3A2
AMH
DKKL1
LYL1
OAZ1
TRMT1
STX10
FCER2
CLEC4M
NOVA2
SGTA
LILRB1
MED25
TIMM44
CCDC61
ASF1B
MED26
RASAL3
AKAP8
ILVBL
CASP14
SLC1A6
POP4
URI1
PDCD5
RPS16
TIMM50
FBL
GPI
PRX
PIAS4
YJU2
POLR2I
SLC1A5
CACTIN
HNRNPUL1
MYH14
MRPL4
SIGLEC8
CD79A
RPS19
NOP53
ICAM5
CRX
TYK2
SULT2A1
CDC37
ATP1A3
CNFN
GRWD1
CLEC11A
FAM83E
RASIP1
FGF21
BCAT2
TNPO2
GCDH
LILRB5
KLF1
MAST1
PRPF31
JAK3
RPL18A
ARRDC2
PDE4C
CRTC1
COMP
UPK1A
COPE
DDX49
ATP4A
ARMC6
TMEM147
HAMP
USF2
LSR
KXD1
SUGP1
PBX4
GSK3A
ZNF574
SIPA1L3
ZNF85
ETHE1
SMG9
RUNDC3B
CFAP69
GTPBP10
RASA4
PMPCB
DNAJC2
TFPI2
NAMPT
POLR1F
PON2
ITGB8
DNAH11
DLX5
MTPN
STEAP1B
PALS2
ATP6V0A4
OGDH
H2AZ2
CAV2
CAV1
RNF32
DNAJB6
HOXA2
HOXA3
LFNG
HOXA5
HOXA6
BRAT1
VIPR2
TSPAN12
SSBP1
HIBADH
GRB10
COBL
FKBP14
NOD1
GARS1
MINDY4
NSUN5P2
CHCHD2
PDAP1
BUD31
PTCD1
EIF3B
SNX8
NUDT1
PTPRZ1
HYAL4
AIMP2
TFR2
RBM28
USP42
IMPDH1
LSM5
MOGAT3
C1GALT1
PLOD3
RPA3
PHF14
NRF1
EZH2
CEP41
MEST
MEOX2
ANKMY2
ACTR3C
POU6F2
TSPAN13
AHR
CHCHD3
GIMAP2
PSMA2
MRPL32
COA1
URGCP
GCK
BCL7B
TBL2
EIF4H
LHX2
SEC61B
ASPN
ECM2
LHX6
AKNA
AK1
RLN2
PLGRKT
TBC1D13
KDM4C
DOCK8
KANK1
NCS1
CA9
FUBP3
BAG1
SH3GL2
SHB
UBE2R2
EXOSC3
ZFAND5
DVL1
CCNJ
GATA3
ATRNL1
HPS1
PHYH
DNMBP
RAB11FIP2
ERLIN1
EIF3A
TRDMT1
DDX50
MAPK8
NSMCE4A
PLEKHA1
PPP3CB
TWNK
FGF8
NPM3
PITX3
CPEB3
SUFU
ANKRD26
ACBD5
GTPBP4
EDRF1
BCCIP
PITRM1
STN1
MAP3K8
GLRX3
TASOR2
XPNPEP1
SMC3
TFAM
CCDC6
UBE2S
RPL28
ZMIZ1
PPIF
TSPAN14
LGI1
CYP2C18
GIT1
RPL19
PSMD3
CASC3
RNF43
ASPA
RAD51C
TRIM37
KRT37
KPNB1
PNPO
CDK5RAP3
CBX1
RECQL5
PIGL
GALK1
INTS2
CAMTA2
ENO3
RNF167
SLC25A11
RASD1
CHRNE
NUP88
C1QBP
SLC6A4
BLMH
GOSR1
CCDC47
MED31
DRG2
FTSJ3
AKAP10
ALDH3A1
UTP6
DDX5
C17orf75
CYTH1
PSMD11
PEX12
DHX58
KAT2A
HSD17B1P1
MLX
ABI3
EZH1
DLX4
PPP1R9B
MRPL27
LRRC59
LUC7L3
EFTUD2
HLF
SLC16A6
YWHAE
ENSG00000108958
MMD
RANGRF
DPH1
DHRS7B
SLC9A3R1
MYH3
NAT9
TMEM104
VTN
TMEM97
PMP22
UNC119
TMEM33
CWH43
NMU
PF4V1
NFKB1
AREG
MANBA
NDUFC1
UCP1
ZNF330
INPP4B
KLHL2
RPL34
ANXA10
GRPEL1
GAR1
FRG1
CLCN3
AADAT
DHX15
SLC2A9
NEIL3
CLNK
SH3D19
MFSD10
GLRB
KLF3
FAM149A
NCAPG
DDX25
HTATIP2
CTSC
CCDC34
ZPR1
MTCH2
FNBP4
B3GAT1
HSPA8
DNAJC4
SIAE
LPXN
EHD1
UNC93B1
PUS3
DCPS
FOXRED1
ST3GAL4
CCND1
CCDC86
HPX
CHORDC1
ANAPC15
FOLR3
RNF141
IL10RA
NECTIN1
FBXO3
PDHX
SLC1A2
CD5
ACCS
PTPMT1
CARS1
ELMOD1
C11orf58
RPS13
NUP98
NDUFS8
CHKA
EXPH5
HPS5
GTF2H1
PTPN5
VWF
PSMD9
PPFIBP1
PRDM4
CLEC2B
COQ5
SELPLG
ASIC1
CAPRIN2
KCTD10
CAMKK2
ATP5F1B
PTGES3
BCL7A
LIN7A
KRT18
ACSS3
METAP2
LTA4H
MAGOHB
ITFG2
PRMT8
GPN3
VPS29
MANSC1
ACAD10
NAA25
GSG1
MGP
GTF2H3
EIF2B1
DDX55
ENDOU
VDR
RFC5
ADGRD1
COPZ1
RAB5B
NUP107
CNOT2
TIMELESS
CPSF6
KRR1
MRPL51
NOP2
CHD4
BLTP3B
CDCA3
CHPT1
TPI1
GNPTAB
NT5DC3
SLCO1B3
NANOG
SUDS3
GOLT1B
LDHB
ST8SIA1
AICDA
COX6A1
RFX4
ENSG00000111788
FGFR1OP2
TDP2
FRK
RWDD1
MAK
PAK1IP1
MCM9
FAM184A
RNGTT
MAN1A1
HDDC2
NCOA7
FBXO5
MTRF1L
SLC26A8
MAPK14
RHAG
SRSF3
MRPL18
MCM3
RNF8
PHACTR1
FBXO9
MDN1
TREML2
ZNF451
GPR63
FBXL4
CCNC
PTP4A1
ASCC3
BVES
COL9A1
MED23
GPLD1
ALDH5A1
VNN2
ACOT13
SMAP1
RPS12
B3GAT2
GMNN
HBS1L
PEX7
ZBTB24
PERP
SLC16A10
HECA
ADGRG6
EPM2A
MDFI
BYSL
TBP
GUCA1B
BICRAL
MRPL2
SRF
CUL9
DNPH1
EXOC2
COX7A2
GMDS
SENP6
VEGFA
TTK
SLC29A1
LAMA4
TENT5A
FBRSL1
ENPP5
ERBIN
HARS2
CEP72
MAN2A1
TENT4A
KIF20A
MRPS30
HSPA9
MRPS27
HBEGF
SLC4A9
IK
PCDHB6
PDE8B
PCDHB15
HAVCR1
GRM6
THG1L
CLINT1
THBS4
BTNL8
TTC1
GABRG2
POLR3G
DROSHA
LMNB1
GOLPH3
SUB1
TARS1
PDE4D
RAD1
BRIX1
PRLR
SLC12A7
RAD50
IL5
ST8SIA4
PCDH12
NUP155
PPP2CA
NR3C1
PPWD1
LIFR
TRIM23
RARS1
MACROH2A1
TCERG1
SMAD5
HMGXB3
ERGIC1
ATP6V0E1
BNIP1
CNTN3
SMC4
TIMMDC1
BCL6
CD86
NIT2
FAM162A
OGG1
KPNA1
PCCB
UBE3A
CEP70
RBP1
SLC25A36
RNF7
TFDP2
BCHE
LRRC31
[truncated: 15,501 more rows]

## Sheet: D. C1
Symbol
ACAD9
AIFM1
COA1
DMAC1
DMAC2
ECSIT
FOXRED1
LYRM2
MT-ND1
MT-ND2
MT-ND3
MT-ND4
MT-ND4L
MT-ND5
MT-ND6
NDUFA1
NDUFA10
NDUFA11
NDUFA12
NDUFA13
NDUFA2
NDUFA3
NDUFA5
NDUFA6
NDUFA7
NDUFA8
NDUFA9
NDUFAB1
NDUFAF1
NDUFAF2
NDUFAF3
NDUFAF4
NDUFAF5
NDUFAF6
NDUFAF7
NDUFAF8
NDUFB1
NDUFB10
NDUFB11
NDUFB2
NDUFB3
NDUFB4
NDUFB5
NDUFB6
NDUFB7
NDUFB8
NDUFB9
NDUFC1
NDUFC2
NDUFS1
NDUFS2
NDUFS3
NDUFS4
NDUFS5
NDUFS6
NDUFS7
NDUFS8
NDUFV1
NDUFV2
NDUFV3
NUBPL
TIMMDC1
TMEM126A
TMEM126B
TMEM186
TMEM70

## Sheet: E. C2
Symbol
SDHA
SDHAF1
SDHAF2
SDHAF3
SDHAF4
SDHB
SDHC
SDHD

## Sheet: F. C3
Symbol
BCS1L
CYC1
LYRM7
MT-CYB
TTC19
UQCC1
UQCC2
UQCC3
UQCR10
UQCR11
UQCRB
UQCRC1
UQCRC2
UQCRFS1
UQCRH
UQCRQ

## Sheet: G. C4
Symbol
CEP89
CMC1
CMC2
COA1
COA3
COA4
COA5
COA6
COA7
COA8
COX10
COX11
COX14
COX15
COX16
COX17
COX18
COX19
COX20
COX4I1
COX4I2
COX5A
COX5B
COX6A1
COX6A2
COX6B1
COX6B2
COX6C
COX7A1
COX7A2
COX7A2L
COX7B
COX7B2
COX7C
COX8A
COX8C
HIGD1A
MT-CO1
MT-CO2
MT-CO3
NDUFA4
PET100
PET117
PNKD
SCO1
SCO2
SMIM20
SURF1
TACO1
TIMM21
TMEM177

## Sheet: H. C5
Symbol
ATP5F1A
ATP5F1B
ATP5F1C
ATP5F1D
ATP5F1E
ATP5IF1
ATP5MC1
ATP5MC2
ATP5MC3
ATP5MD
ATP5ME
ATP5MF
ATP5MG
ATP5MPL
ATP5PB
ATP5PD
ATP5PF
ATP5PO
ATPAF1
ATPAF2
ATPSCKMT
DMAC2L
FMC1
MT-ATP6
MT-ATP8
TMEM70

## Sheet: I. Synergistic (Screen)
Symbol
A230072I06RIK
ABCA12
ACAD9
ACO2
IRG1
ALG8
ANKRD60
SVS1
APOC3
ARID2
ARL1
ATG14
ATP2C2
AXL
B4GALT7
BEST3
BMPR1A
BOLA3
BPIFA6
CCDC181
CCDC90B
CD63
CDH7
CENPJ
CEP104
CES4A
CHCHD5
CLOCK
CLPX
CLUH
CMC1
CNTN4
COA3
COG3
COL1A1
COLQ
COQ2
COQ4
COQ5
COQ7
ADCK4
COX10
COX5B
COX8A
CSMD3
CTSJ
DAAM1
DAB1
DAPK3
DCLK3
DLAT
DAP3
DPM1
DPM3
DSE
DUS4L
TSSC1
EVI2A
EXOG
F8
FABP4
FAM72A
FBXO21
FGF17
GABRB1
GALNT7
GFM2
GLRX5
GM10604
GM10840
GM11983
GM27029
GM4792
GNB2
GPR89
GRHPR
GTPBP3
HECA
HIBCH
HIF1A
HK2
HSPB3
FAM126A
ICAM5
IDH3A
PYDC3
IFNA4
IL12B
IL1RN
INSIG2
ISCA1
JTB
KCNJ16
KLHL20
KLHL23
LCN12
LDHA
LDLR
LIG1
LIPT1
LPGAT1
LSMEM1
MCAT
MCPT4
METTL17
MMAB
MGAT1
MRFAP1
MRPS23
MRPS5
MRRF
MAL
MTIF2
MTO1
MUC15
MYBPH
MYH9
NDUFA1
NDUFA10
NDUFA11
NDUFA13
NDUFA2
NDUFA3
NDUFA6
NDUFA9
NDUFAF1
NDUFAF2
NDUFAF3
NDUFAF4
NDUFAF5
NDUFAF6
NDUFB11
NDUFB4
NDUFB5
NDUFB8
NDUFB9
NDUFS1
NDUFS2
NDUFS5
NDUFS6
NDUFS8
NDUFV2
PDZD3
NOA1
NOMO1
NPC1
NSUN3
NUDT2
OCIAD1
OLFR532
OLFR378
OLFR1178
OLFR313
OLFR1102
OLFR1415
OLFR914
OLFR983
OSBPL11
OST4
PAPLN
PDE7B
PDSS1
PDSS2
PFKFB3
PHLDA1
GPI1
PIH1D1
PM20D1
PMM2
PPIF
PRSS38
PSAPL1
PSTPIP2
PXN
RAB2A
RALGPS1
RARB
RGS5
RNF2
RPRD2
RTN4IP1
SAMHD1
SCARB2
SCML2
SDHD
EPT1
SERPINB3C
SFXN4
SH2B1
SHMT2
SLC10A7
SLC2A1
SLC30A9
SLC39A9
SLC5A4B
HTT
SMG7
SMIM15
SOD2
SPRYD7
SRPK2
SRRM4
STARD3NL
STAT6
STKLD1
STT3B
SURF1
SUZ12
SYNPR
TAPT1
TAS2R134
TBC1D31
TIMMDC1
TM9SF2
TMC3
TMED2
TMED9
TMEM126B
TMEM150C
TMEM18
TMEM186
TMEM69
TRDN
TSPAN31
TUBD1
UBE2F
UBE2N
UBIAD1
GRP
UOX
UPF1
UQCRC2
USP24
USP34
VDAC3
VMN2R65
VPS13B
XYLT1
ZBTB46
ZC3H14
ZFP174
ZFP872
ZFP9
ZMPSTE24
ZPBP
GM17720

## Sheet: J. NormalizedCount_P493
	gene	CON1	CON2	CON3	MYCi1	MYCi2	MYCi3	Tetra1	Tetra2	Tetra3	SYMBOL
1	ENSG00000000003.15	4.59032	2.41929	7.05918	3.48358	2.97019	5.98843	2.21512	3.60395	1.91585	TSPAN6
2	ENSG00000000005.6	0	0	0	0	0	0	0	0	0	TNMD
3	ENSG00000000419.14	472.803	499.987	404.39	376.227	375.234	368.288	179.425	215.036	213.617	DPM1
4	ENSG00000000457.14	100.987	133.061	126.057	116.7	169.301	124.759	170.564	147.762	197.332	SCYL3
5	ENSG00000000460.17	211.155	209.672	295.477	155.019	196.032	174.663	139.553	120.132	215.533	C1orf112
6	ENSG00000000938.13	413.129	396.764	392.289	438.06	410.876	370.285	778.616	742.414	713.654	FGR
7	ENSG00000000971.17	18.3613	12.9029	11.093	6.09627	10.8907	14.9711	17.721	8.40922	12.453	CFH
8	ENSG00000001036.14	26.6239	32.2572	40.3382	34.8358	45.5429	34.9325	35.442	49.254	42.1487	FUCA2
9	ENSG00000001084.13	204.728	185.479	198.665	189.855	203.953	221.572	252.524	243.867	219.365	GCLC
10	ENSG00000001167.15	494.837	516.115	472.965	529.505	481.17	449.132	471.821	461.306	455.972	NFYA
11	ENSG00000001460.18	25.7058	24.9993	16.1353	25.256	51.4832	20.9595	35.442	21.6237	38.317	STPG1
12	ENSG00000001461.17	133.119	119.352	134.124	175.05	156.43	203.607	279.105	307.537	261.513	NIPAL3
13	ENSG00000001497.18	1663.53	1756.41	1908	1615.51	1632.61	1787.55	510.586	454.098	553.68	LAS1L
14	ENSG00000001561.7	59.6742	55.6437	50.4227	62.7045	65.3441	68.8669	156.166	142.957	146.562	ENPP4
15	ENSG00000001617.12	6.42645	12.9029	1.00845	1.74179	2.97019	0	1.10756	3.60395	0.957924	SEMA3F
16	ENSG00000001626.18	0	0	0	0	1.98012	0	0	1.20132	0	CFTR
17	ENSG00000001629.10	367.226	299.992	375.145	453.737	383.154	449.132	493.972	372.408	541.227	ANKIB1
18	ENSG00000001630.18	1099.84	1075.78	1074	1113	1087.09	1043.98	211.544	327.959	282.588	CYP51A1
19	ENSG00000001631.17	415.883	329.83	271.274	407.579	287.118	347.329	337.806	337.57	357.306	KRIT1
20	ENSG00000002016.18	52.3297	35.4829	85.7186	42.6739	50.4932	34.9325	46.5176	69.6764	64.1809	RAD52
21	ENSG00000002079.14	0	2.41929	3.02536	0	1.98012	0.998072	5.53781	7.2079	0.957924	MYH16
22	ENSG00000002330.14	100.987	116.932	108.913	106.249	125.738	106.794	115.186	123.736	97.7083	BAD
23	ENSG00000002549.13	844.619	930.62	973.158	913.569	801.95	662.72	2105.47	1895.68	1926.39	LAP3
24	ENSG00000002586.20	708.746	673.369	746.256	907.473	875.215	886.288	1285.88	1264.99	1212.73	CD99
25	ENSG00000002587.10	3.67226	1.61286	3.02536	5.22537	4.95031	3.99229	11.0756	12.0132	7.6634	HS3ST1
26	ENSG00000002726.21	0	0	0	0	0	0.998072	0	0	0	AOC1
27	ENSG00000002745.13	0	0	0	0	0	0	0	0	0.957924	WNT16
28	ENSG00000002746.15	0.918064	16.1286	38.3213	49.641	19.8012	0.998072	42.0873	1.20132	21.0743	HECW1
29	ENSG00000002822.16	418.637	648.37	464.897	524.279	499.981	485.063	717.7	599.457	596.787	MAD1L1
30	ENSG00000002834.18	1916	2072.53	2115.74	2421.96	2367.24	2307.54	6264.37	6075.06	6387.44	LASP1
31	ENSG00000002919.15	108.332	63.708	84.7102	100.153	118.807	84.8361	219.297	246.27	225.112	SNX11
32	ENSG00000002933.9	0	0	0	0	0	0	0	0	0	TMEM176A
33	ENSG00000003056.8	958.459	916.105	995.344	1083.39	986.102	920.222	982.407	910.598	874.585	M6PR
34	ENSG00000003096.15	537.986	586.275	569.777	602.66	535.624	580.878	554.888	551.404	500.037	KLHL13
35	ENSG00000003137.9	0.918064	0	0	0	0	0	0	0	0	CYP26B1
36	ENSG00000003147.19	1.83613	2.41929	3.02536	2.61269	8.91056	6.9865	13.2907	12.0132	7.6634	ICA1
37	ENSG00000003249.15	2.75419	6.45144	2.01691	9.57985	11.8807	5.98843	21.0437	10.8119	19.1585	DBNDD1
38	ENSG00000003393.16	130.365	130.642	130.091	114.087	122.768	134.74	219.297	309.94	196.375	ALS2
39	ENSG00000003400.16	112.922	113.707	86.7271	86.2187	63.364	93.8187	499.51	534.586	534.522	CASP10
40	ENSG00000003402.21	249.713	252.413	242.029	202.048	325.73	298.423	1157.4	1116.02	971.335	CFLAR
41	ENSG00000003436.16	32.1322	33.8701	39.3297	36.5776	20.7913	29.9422	63.131	68.4751	87.1711	TFPI
42	ENSG00000003509.16	222.172	265.316	189.589	202.919	198.012	261.495	147.306	164.58	112.077	NDUFAF7
43	ENSG00000003756.17	1125.55	917.718	1058.88	814.287	725.716	881.297	1138.57	1393.53	1466.58	RBM5
44	ENSG00000003987.14	0	0.80643	0	0	0	0	0	0	0	MTMR7
45	ENSG00000003989.18	590.315	615.306	543.557	709.78	747.497	661.722	68.6688	63.6698	52.6858	SLC7A2
46	ENSG00000004059.11	321.322	383.861	380.187	360.551	357.412	366.292	444.132	400.038	379.338	ARF5
47	ENSG00000004139.14	343.356	293.541	298.502	372.743	353.452	377.271	36.5495	61.2672	71.8443	SARM1
48	ENSG00000004142.12	1288.96	1385.45	1435.03	1415.21	1303.91	1304.48	491.757	527.378	487.584	POLDIP2
49	ENSG00000004399.13	665.597	491.922	497.168	530.375	641.56	617.806	307.902	335.167	318.989	PLXND1
50	ENSG00000004455.18	3014.92	2956.37	3097.97	2806.03	2817.72	2519.13	691.118	617.477	530.69	AK2
51	ENSG00000004468.13	649.071	707.239	656.504	654.043	680.173	615.81	486.219	524.975	532.606	CD38
52	ENSG00000004478.8	5319.26	5359.54	5144.13	5058.16	4924.57	4586.14	409.798	376.012	339.105	FKBP4
53	ENSG00000004487.18	3454.68	3495.88	3536.65	3325.95	3353.34	3431.37	1339.04	1289.01	1220.4	KDM1A
54	ENSG00000004534.15	773.01	667.724	551.624	553.019	655.421	499.036	645.708	713.582	683.958	RBM6
55	ENSG00000004660.15	187.285	170.157	181.522	169.825	165.34	145.718	14.3983	15.6171	22.9902	CAMKK1
56	ENSG00000004700.16	602.25	668.531	658.521	557.373	393.055	489.055	911.523	691.958	679.168	RECQL
57	ENSG00000004766.17	246.959	199.995	240.012	168.083	186.132	260.497	200.469	228.25	214.575	VPS50
58	ENSG00000004776.13	3.67226	0.80643	7.05918	3.48358	1.98012	0.998072	1.10756	1.20132	0.957924	HSPB6
59	ENSG00000004777.19	29.3781	11.29	44.372	40.9321	32.672	117.772	48.7327	37.2408	31.6115	ARHGAP33
60	ENSG00000004779.10	1672.71	1845.11	1835.39	1561.52	1465.29	1498.11	510.586	511.761	446.393	NDUFAB1
61	ENSG00000004799.8	0	0	0	0	0	0	0	1.20132	0	PDK4
62	ENSG00000004809.14	0	0	0	0	0	0	0	0	0	SLC22A16
63	ENSG00000004838.14	4.59032	1.61286	1.00845	0	1.98012	0.998072	1.10756	1.20132	1.91585	ZMYND10
64	ENSG00000004846.17	6.42645	6.45144	5.04227	4.35448	0.990062	5.98843	6.64537	0	7.6634	ABCB5
65	ENSG00000004848.8	1.83613	0	0	0	0	0.998072	3.32268	1.20132	0.957924	ARX
66	ENSG00000004864.14	223.09	366.119	350.942	253.431	292.068	340.342	143.983	192.211	137.941	SLC25A13
67	ENSG00000004866.22	275.419	265.316	266.232	329.199	296.029	291.437	103.003	150.165	108.245	ST7
68	ENSG00000004897.12	1180.63	1150.78	1105.27	963.211	1177.18	920.222	1303.6	1583.34	1339.18	CDC27
69	ENSG00000004939.16	9.18064	6.45144	14.1184	4.35448	8.91056	2.99422	9.96805	10.8119	17.2426	SLC4A1
70	ENSG00000004948.16	0	0	0	0	0	0	0	0	0	CALCR
71	ENSG00000004961.15	405.784	449.988	473.974	377.969	391.075	312.396	224.835	241.465	237.565	HCCS
72	ENSG00000004975.12	350.701	309.669	328.756	280.428	312.86	269.479	207.114	233.055	175.3	DVL2
73	ENSG00000005001.10	0	0	0	0	0	0	0	0	0	PRSS22
74	ENSG00000005007.14	1825.11	1928.17	1855.56	1953.42	1787.06	1702.71	1160.72	1281.8	1315.23	UPF1
75	ENSG00000005020.13	0	3.22572	0	0.870896	0	0.998072	0	0	0.957924	SKAP2
76	ENSG00000005022.6	3982.56	4260.37	4301.06	4216.01	4020.64	4066.14	3619.51	3403.33	3437.99	SLC25A5
77	ENSG00000005059.16	337.848	395.957	376.153	337.907	323.75	328.366	708.839	729.199	612.114	MCUB
78	ENSG00000005073.6	0	0.80643	0	0	0.990062	0	0	0	0	HOXA11
79	ENSG00000005075.16	1374.34	1500.77	1348.3	1272.38	1263.32	1208.66	928.136	921.41	783.582	POLR2J
80	ENSG00000005100.13	852.882	816.107	830.966	773.355	765.318	729.59	126.262	114.125	122.614	DHX33
81	ENSG00000005102.14	0	1.61286	0	1.74179	0	0	0	0	1.91585	MEOX1
82	ENSG00000005108.17	0	0	1.00845	0	0	0	1.10756	0	0.957924	THSD7A
83	ENSG00000005156.12	937.344	1157.23	1014.5	920.537	1076.2	881.297	352.204	460.104	438.729	LIG3
84	ENSG00000005175.10	766.584	804.817	625.242	666.235	640.57	746.558	788.584	729.199	808.488	RPAP3
85	ENSG00000005187.12	22.9516	15.3222	10.0845	16.547	18.8112	22.9556	15.5059	20.4224	14.3689	ACSM3
86	ENSG00000005189.20	67.9367	31.4508	18.1522	20.9015	56.4335	34.9325	53.1629	45.65	45.0224	REXO5
87	ENSG00000005194.15	469.131	519.341	568.768	450.253	351.472	434.161	268.03	211.432	220.323	CIAPIN1
88	ENSG00000005206.17	189.121	220.155	216.818	208.144	246.525	230.555	221.512	260.686	220.323	SPPL2B
89	ENSG00000005238.20	27.5419	18.5479	36.3044	24.3851	12.8708	36.9287	240.341	252.277	239.481	ATOSB
90	ENSG00000005243.10	0	0	0	0	0	0	0	2.40263	0	COPZ2
91	ENSG00000005249.14	425.064	494.342	468.931	402.354	342.561	350.323	481.789	480.527	496.205	PRKAR2B
92	ENSG00000005302.19	392.013	354.023	365.06	382.323	408.896	354.315	569.287	659.523	789.33	MSL3
93	ENSG00000005339.15	1902.23	1963.66	2363.82	2042.25	1888.05	1854.42	3217.47	4170.97	3699.5	CREBBP
94	ENSG00000005379.17	42.231	31.4508	38.3213	134.118	62.3739	51.8997	45.41	98.508	87.1711	TSPOAP1
95	ENSG00000005381.9	0.918064	0	0	0	0	0	0	0	0	MPO
96	ENSG00000005421.9	0	0	0	0	0	0	0	1.20132	2.87377	PON1
97	ENSG00000005436.14	351.619	395.957	376.153	496.41	448.498	412.204	108.541	120.132	107.288	GCFC2
98	ENSG00000005448.17	281.846	266.928	289.426	339.649	305.929	292.435	159.489	158.574	162.847	WDR54
99	ENSG00000005469.12	22.0335	29.0315	38.3213	11.3216	6.93043	22.9556	12.1832	27.6303	9.57924	CROT
100	ENSG00000005471.19	0	0.80643	0	0	0	0.998072	0	0	0	ABCB4
101	ENSG00000005483.23	752.813	666.111	739.197	761.163	782.149	811.432	1477.49	1633.79	1524.06	KMT2E
102	ENSG00000005486.17	95.4787	103.223	101.854	109.733	113.857	93.8187	132.907	124.937	102.498	RHBDD2
103	ENSG00000005513.10	0	0	0	0	0	0	0	0	0	SOX8
104	ENSG00000005700.15	350.701	292.734	307.579	365.776	341.571	364.296	241.448	263.088	203.08	IBTK
105	ENSG00000005801.18	318.568	320.959	368.086	299.588	319.79	349.325	309.01	263.088	326.652	ZNF195
106	ENSG00000005810.20	2569.66	2881.38	2653.24	3044.65	3134.54	3395.44	4200.98	4324.74	4198.58	MYCBP2
107	ENSG00000005812.11	449.851	438.698	386.238	397.999	366.323	375.275	605.836	511.761	523.985	FBXL3
108	ENSG00000005844.19	90.8884	104.836	63.5326	134.118	116.827	192.628	203.791	363.999	274.924	ITGAL
109	ENSG00000005882.12	157.907	248.381	285.393	319.619	179.201	165.68	258.062	201.821	221.281	PDK2
110	ENSG00000005884.18	26.6239	37.0958	40.3382	26.9978	28.7118	32.9364	101.896	54.0593	52.6858	ITGA3
111	ENSG00000005889.16	1230.21	1222.55	1080.05	1014.59	1055.41	1171.74	1440.94	1403.14	1417.73	ZFX
112	ENSG00000005893.17	318.568	395.151	359.01	417.159	381.174	381.263	382.109	415.656	378.38	LAMP2
113	ENSG00000005961.19	0.918064	2.41929	0	25.256	1.98012	0	8.86049	40.8448	2.87377	ITGA2B
114	ENSG00000005981.13	1.83613	0	2.01691	1.74179	1.98012	0.998072	2.21512	1.20132	0	ASB4
115	ENSG00000006007.12	363.553	431.44	400.356	416.288	368.303	381.263	229.265	263.088	218.407	GDE1
116	ENSG00000006015.18	170.76	168.544	196.649	203.79	168.311	174.663	135.122	98.508	120.698	REX1BD
117	ENSG00000006016.12	0	3.22572	0	0	2.97019	0	0	0	0.957924	CRLF1
118	ENSG00000006025.12	127.611	118.545	105.888	87.9605	111.877	109.788	150.628	105.716	149.436	OSBPL7
119	ENSG00000006042.12	11.0168	3.22572	12.1015	15.6761	14.8509	3.99229	5.53781	9.61053	5.74755	TMEM98
120	ENSG00000006047.13	0	0.80643	1.00845	3.48358	0	0.998072	12.1832	3.60395	0	YBX2
121	ENSG00000006059.4	0	0	0	0	0	0	0	0	0	KRT33A
122	ENSG00000006062.18	439.753	455.633	390.272	430.222	466.319	440.15	728.775	747.219	748.139	MAP3K14
123	ENSG00000006071.16	4.59032	4.03215	6.05073	2.61269	2.97019	4.99036	3.32268	4.80527	3.8317	ABCC8
124	ENSG00000006116.4	0	0	0	0	0	0	1.10756	1.20132	0	CACNG3
125	ENSG00000006118.15	35.8045	69.353	43.3635	114.958	78.2149	132.744	22.1512	56.4619	54.6017	TMEM132A
126	ENSG00000006125.18	1551.53	1798.34	1699.25	1843.69	1645.48	1914.3	1748.84	1702.27	1834.43	AP2B1
127	ENSG00000006128.12	0	0	0	0	0	0	0	0	0	TAC1
128	ENSG00000006194.11	313.06	374.184	346.908	318.748	321.77	327.368	246.986	285.913	235.649	ZNF263
129	ENSG00000006210.7	4.59032	6.45144	2.01691	0.870896	4.95031	2.99422	24.3663	16.8184	19.1585	CX3CL1
130	ENSG00000006282.21	205.646	183.06	176.479	211.628	186.132	196.62	178.317	209.029	243.313	SPATA20
131	ENSG00000006283.18	0	0.80643	0	2.61269	0	0	4.43025	1.20132	7.6634	CACNA1G
132	ENSG00000006327.14	6.42645	4.03215	4.03382	2.61269	11.8807	1.99614	6.64537	8.40922	4.78962	TNFRSF12A
133	ENSG00000006377.11	0	0	0	0	0	0	0	0	0	DLX6
134	ENSG00000006432.16	46.8213	49.9987	45.3804	39.1903	81.1851	30.9402	60.9159	82.8909	78.5498	MAP3K9
135	ENSG00000006451.8	571.036	624.177	640.368	712.393	774.229	733.583	456.315	484.131	487.584	RALA
136	ENSG00000006453.14	14.689	29.8379	27.2283	25.256	7.9205	11.9769	68.6688	79.2869	63.223	BAIAP2L1
137	ENSG00000006459.11	104.659	112.094	115.972	136.731	149.499	139.73	311.225	287.115	324.736	KDM7A
138	ENSG00000006468.15	3.67226	0	0	0.870896	0.990062	0	0	2.40263	0	ETV1
139	ENSG00000006530.18	475.557	498.374	442.711	579.146	534.634	444.142	381.001	187.405	296.957	AGK
140	ENSG00000006534.17	22.0335	34.6765	21.1775	39.1903	20.7913	26.9479	46.5176	50.4553	44.0645	ALDH3B1
141	ENSG00000006555.11	0.918064	2.41929	1.00845	0	3.96025	0.998072	7.75293	2.40263	2.87377	TTC22
142	ENSG00000006576.17	313.978	333.862	392.289	292.621	291.078	276.466	547.135	485.332	515.363	PHTF2
143	ENSG00000006606.9	0	0	0	0	0	0	0	0	0	CCL26
144	ENSG00000006607.14	962.131	906.428	891.474	810.804	744.527	779.494	910.415	908.195	871.711	FARP2
145	ENSG00000006611.17	0	0	0	0	0	0	0	0	0	USH1C
146	ENSG00000006625.18	316.732	351.604	382.204	278.687	337.611	281.456	73.099	74.4816	94.8345	GGCT
147	ENSG00000006634.8	823.504	894.331	725.079	671.46	656.411	746.558	250.309	311.141	292.167	DBF4
148	ENSG00000006638.13	38.5587	35.4829	47.3974	37.4485	39.6025	59.8843	54.2705	63.6698	60.3492	TBXA2R
149	ENSG00000006652.15	324.995	344.346	317.663	343.133	431.667	432.165	363.28	384.421	382.212	IFRD1
150	ENSG00000006659.13	0	0	0	0	0.990062	0.998072	0	0	0	LGALS14
151	ENSG00000006695.12	405.784	421.763	416.492	388.419	346.522	355.314	141.768	146.561	198.29	COX10
152	ENSG00000006704.11	103.741	105.642	106.896	154.149	153.46	130.747	60.9159	39.6435	48.8541	GTF2IRD1
153	ENSG00000006712.15	533.395	556.437	557.675	503.378	491.071	524.986	704.409	631.893	573.797	PAF1
154	ENSG00000006715.16	603.168	533.05	518.345	557.373	508.892	580.878	743.174	652.315	635.104	VPS41
155	ENSG00000006740.18	23.8697	33.0636	27.2283	42.6739	31.682	52.8978	14.3983	24.0263	15.3268	ARHGAP44
156	ENSG00000006744.19	1382.6	1726.57	1794.04	1277.6	1286.09	1172.73	564.856	636.698	631.272	ELAC2
157	ENSG00000006747.15	19.2793	0.80643	5.04227	2.61269	8.91056	5.98843	3.32268	3.60395	2.87377	SCIN
158	ENSG00000006756.16	2.75419	4.83858	5.04227	8.70896	1.98012	3.99229	3.32268	2.40263	1.91585	ARSD
159	ENSG00000006757.12	174.432	178.221	191.606	161.116	205.933	212.589	121.832	100.911	114.951	PNPLA4
160	ENSG00000006788.14	0	0.80643	0	0	0	0	0	0	0	MYH13
161	ENSG00000006831.10	824.422	714.497	786.594	761.163	848.483	704.639	512.801	561.015	584.334	ADIPOR2
162	ENSG00000006837.12	25.7058	18.5479	8.06763	26.1269	16.8311	17.9653	23.2588	9.61053	13.4109	CDKL3
163	ENSG00000007001.13	0	0	0	0	0	0	0	0	0	UPP2
164	ENSG00000007038.11	0	0	0	0	0	0	0	0	0	PRSS21
165	ENSG00000007047.16	247.877	253.219	275.308	348.358	325.73	399.229	472.929	482.929	446.393	MARK4
166	ENSG00000007062.12	0	0	0	0	0	0	0	0	0	PROM1
167	ENSG00000007080.11	852.882	869.332	944.922	882.217	895.016	785.482	303.472	255.88	272.051	CCDC124
168	ENSG00000007129.18	34.8864	47.5794	44.372	45.2866	49.5031	43.9152	77.5293	90.0988	82.3815	CEACAM21
169	ENSG00000007168.14	891.44	827.397	891.474	836.06	831.652	938.187	1279.23	1333.46	1250.09	PAFAH1B1
170	ENSG00000007171.19	1.83613	1.61286	1.00845	0	0.990062	3.99229	1.10756	0	1.91585	NOS2
171	ENSG00000007174.18	2.75419	1.61286	1.00845	0	0.990062	1.99614	1.10756	2.40263	0.957924	DNAH9
172	ENSG00000007202.15	3775.08	3236.2	3499.34	3474.87	3823.62	3685.88	2754.5	2926.41	2996.39	BLTP2
173	ENSG00000007216.16	0	0	0	0	0	0	0	0	0	SLC13A2
174	ENSG00000007237.19	1325.68	1406.41	1499.57	1458.75	1478.16	1597.91	1765.45	1845.22	1766.41	GAS7
175	ENSG00000007255.10	76.1993	63.708	87.7355	113.216	102.966	105.796	69.7764	94.904	68.0126	TRAPPC6A
176	ENSG00000007264.15	955.705	1063.68	1034.67	1156.55	1051.45	1083.91	160.596	189.808	192.543	MATK
177	ENSG00000007306.15	0	0	0	0	0	0	0	0	0	CEACAM7
178	ENSG00000007312.14	790.453	800.785	702.893	806.449	902.937	802.45	3064.62	3468.2	2873.77	CD79B
179	ENSG00000007314.12	0	4.83858	2.01691	4.35448	4.95031	11.9769	17.721	24.0263	12.453	SCN4A
180	ENSG00000007341.19	60.5922	41.1279	53.4481	34.8358	49.5031	25.9499	73.099	68.4751	62.2651	ST7L
181	ENSG00000007350.17	0	0.80643	0	0	0	0	0	1.20132	1.91585	TKTL1
182	ENSG00000007372.25	0	0	1.00845	1.74179	1.98012	0.998072	0	0	3.8317	PAX6
183	ENSG00000007376.8	336.011	348.378	373.128	404.966	408.896	418.192	167.242	136.95	174.342	RPUSD1
184	ENSG00000007384.15	1.83613	2.41929	0	0.870896	0.990062	0	3.32268	3.60395	6.70547	RHBDF1
185	ENSG00000007392.17	498.509	470.149	500.193	346.616	379.194	373.279	318.978	249.874	292.167	LUC7L
186	ENSG00000007402.12	3.67226	0	2.01691	1.74179	0	5.98843	1.10756	0	0	CACNA2D2
187	ENSG00000007516.14	17.4432	3.22572	13.1099	35.7067	16.8311	12.9749	24.3663	26.429	38.317	BAIAP3
188	ENSG00000007520.4	611.431	653.208	631.292	682.782	650.471	635.772	269.137	327.959	285.461	TSR3
189	ENSG00000007541.17	175.35	163.705	154.294	175.921	214.843	125.757	90.82	130.944	127.404	PIGQ
190	ENSG00000007545.16	425.982	362.894	332.79	334.424	365.333	459.113	184.963	221.042	232.776	CRAMP1
191	ENSG00000007866.22	44.0671	26.6122	29.2452	22.6433	32.672	25.9499	31.0117	10.8119	29.6957	TEAD3
192	ENSG00000007908.16	0	0	0	0	0	0	0	0	0	SELE
193	ENSG00000007923.17	1725.96	1711.24	1618.57	1425.66	1400.94	1487.13	387.646	527.378	574.755	DNAJC11
194	ENSG00000007933.13	5.50838	3.22572	2.01691	6.96716	1.98012	0.998072	0	4.80527	0	FMO3
195	ENSG00000007944.15	225.844	246.768	273.291	296.975	308.899	301.418	252.524	300.329	270.135	MYLIP
196	ENSG00000007952.18	0	0	0	0	0	0	0	0	0	NOX1
197	ENSG00000007968.7	780.355	721.755	725.079	635.754	707.894	700.646	1344.58	1249.37	1260.63	E2F2
198	ENSG00000008018.9	606.84	637.08	639.36	586.113	556.415	554.928	375.463	354.388	315.157	PSMB1
199	ENSG00000008056.14	8.26258	0.80643	0	0	3.96025	0	0	0	0.957924	SYN1
200	ENSG00000008083.14	324.995	308.056	282.367	351.842	297.019	312.396	507.263	479.325	457.888	JARID2
201	ENSG00000008086.13	22.0335	14.5157	22.186	17.4179	19.8012	16.9672	29.9042	42.0461	52.6858	CDKL5
202	ENSG00000008118.10	0	0.80643	0	0	0	0	0	0	0	CAMK1G
203	ENSG00000008128.23	201.974	227.413	159.336	165.47	149.499	171.668	270.245	299.128	304.62	CDK11A
204	ENSG00000008130.15	1190.73	1127.39	1162.75	1067.72	1101.94	988.091	1003.45	1064.37	972.293	NADK
205	ENSG00000008196.13	0	0	0	0	0	0	0	0	0	TFAP2B
206	ENSG00000008197.5	0	0	0	0	0	0	0	0	0	TFAP2D
207	ENSG00000008226.20	2.75419	1.61286	2.01691	3.48358	1.98012	0.998072	1.10756	0	26.8219	DLEC1
208	ENSG00000008256.16	268.993	133.061	143.201	216.853	257.416	293.433	342.236	372.408	249.06	CYTH3
209	ENSG00000008277.15	89.9703	74.998	136.141	139.343	107.917	107.792	22.1512	67.2737	39.2749	ADAM22
210	ENSG00000008282.10	322.241	337.088	323.714	330.94	343.552	325.371	441.917	380.817	409.992	SYPL1
211	ENSG00000008283.16	137.71	148.383	140.175	212.499	133.658	173.664	69.7764	78.0856	61.3072	CYB561
212	ENSG00000008294.22	746.386	664.499	948.955	642.721	561.365	570.897	748.711	637.899	522.069	SPAG9
213	ENSG00000008300.17	17.4432	10.4836	10.0845	13.9343	12.8708	18.9634	6.64537	4.80527	7.6634	CELSR3
214	ENSG00000008311.16	1.83613	7.25787	4.03382	15.6761	6.93043	10.9788	23.2588	18.0198	29.6957	AASS
215	ENSG00000008323.16	1.83613	0.80643	1.00845	0	0	0	6.64537	3.60395	0.957924	PLEKHG6
216	ENSG00000008324.12	159.743	149.996	161.353	138.472	155.44	107.792	93.0351	91.3001	79.5077	SS18L2
217	ENSG00000008382.16	195.548	159.673	180.513	185.501	169.301	248.52	108.541	114.125	118.783	MPND
218	ENSG00000008394.13	365.39	420.15	420.525	391.032	351.472	392.242	91.9276	100.911	80.4657	MGST1
219	ENSG00000008405.12	260.73	252.413	296.486	229.916	290.088	196.62	103.003	114.125	142.731	CRY1
220	ENSG00000008438.5	0	0	0	0	0	0	0	0	0	PGLYRP1
221	ENSG00000008441.19	36.7226	28.2251	87.7355	39.1903	59.4037	48.9055	29.9042	25.2277	30.6536	NFIX
222	ENSG00000008513.16	241.451	223.381	194.632	267.365	223.754	291.437	892.694	798.876	1092.03	ST3GAL1
223	ENSG00000008516.18	1.83613	17.7415	3.02536	4.35448	3.96025	5.98843	3.32268	7.2079	7.6634	MMP25
224	ENSG00000008517.19	748.222	706.433	781.552	955.372	970.261	945.174	594.76	633.094	564.218	IL32
225	ENSG00000008710.20	673.859	890.299	831.975	492.927	495.031	987.093	322.3	347.181	373.591	PKD1
226	ENSG00000008735.14	20.1974	24.9993	24.2029	40.0612	30.6919	30.9402	23.2588	25.2277	23.9481	MAPK8IP2
227	ENSG00000008838.21	2010.56	1837.85	1696.22	1668.64	1384.11	1435.23	972.439	1153.26	1161	MED24
228	ENSG00000008853.18	677.531	717.723	743.231	770.743	754.427	962.141	1412.14	922.611	1268.29	RHOBTB2
229	ENSG00000008869.12	493.919	495.955	461.872	505.119	583.147	488.057	636.848	856.539	641.809	HEATR5B
230	ENSG00000008952.17	2721.14	2843.47	2602.82	2805.15	2655.35	2604.97	1964.81	2211.62	2180.24	SEC62
231	ENSG00000008988.11	8925.42	8820.73	9038.78	11629.1	11617.4	10556.6	12322.7	11705.6	11450.1	RPS20
232	ENSG00000009307.17	6595.37	6537.73	7442.39	6841.76	7141.32	7197.1	4691.63	5139.23	4652.64	CSDE1
233	ENSG00000009335.18	1179.71	1279	1209.14	1040.72	1114.81	1063.94	881.619	670.335	539.311	UBE3C
234	ENSG00000009413.16	359.881	395.957	315.646	282.17	403.945	361.302	303.472	348.382	209.785	REV3L
235	ENSG00000009694.14	1.83613	0	0	0	0	0	0	0	0	TENM1
236	ENSG00000009709.12	0	0	0	0	0	0	0	0	0	PAX7
237	ENSG00000009724.18	0.918064	1.61286	1.00845	0	0	0	0	0	1.91585	MASP2
238	ENSG00000009765.15	18.3613	11.29	17.1437	6.96716	13.8609	1.99614	11.0756	13.2145	15.3268	IYD
239	ENSG00000009780.16	152.399	162.899	145.217	151.536	137.619	161.688	179.425	175.392	126.446	FAM76A
240	ENSG00000009790.15	423.228	359.668	380.187	418.901	431.667	407.213	754.249	791.668	757.718	TRAF3IP3
241	ENSG00000009830.13	156.071	167.737	152.277	113.216	151.48	104.798	75.3142	48.0527	119.741	POMT2
242	ENSG00000009844.16	261.648	237.09	277.325	283.912	240.585	287.445	181.64	171.788	167.637	VTA1
243	ENSG00000009950.16	4.59032	10.4836	11.093	8.70896	4.95031	8.98265	12.1832	15.6171	12.453	MLXIPL
244	ENSG00000009954.11	3822.82	3718.45	3673.8	2995.88	2970.19	3131.95	2128.73	2457.89	2164.91	BAZ1B
245	ENSG00000010017.13	195.548	224.188	224.885	226.433	199.993	235.545	243.663	222.244	225.112	RANBP9
246	ENSG00000010030.14	0	0	0	0	0	0	1.10756	0	0	ETV7
247	ENSG00000010072.16	161.579	162.092	190.598	165.47	252.466	166.678	132.907	127.34	154.226	SPRTN
248	ENSG00000010165.20	616.939	586.275	711.969	692.362	509.882	606.828	275.783	225.848	231.818	METTL13
249	ENSG00000010219.14	132.201	135.48	153.285	182.017	173.261	173.664	81.9595	114.125	107.288	DYRK4
250	ENSG00000010244.19	2085.84	2019.3	2051.2	1749.63	1800.92	1791.54	1866.24	1914.9	1778.87	ZNF207
251	ENSG00000010256.11	1664.45	1734.63	1678.07	1811.46	1741.52	1643.82	878.296	808.486	844.889	UQCRC1
252	ENSG00000010270.14	183.613	196.769	204.716	197.693	181.181	193.626	194.931	183.801	148.478	STARD3NL
253	ENSG00000010278.15	388.341	412.892	408.424	396.257	351.472	406.215	449.67	497.345	499.079	CD9
254	ENSG00000010282.15	0.918064	0	0	0	0	0	0	0	0	HHATL
255	ENSG00000010292.13	4024.79	3746.67	4013.65	3719.6	3669.17	4161.96	3766.82	4072.46	3674.6	NCAPD2
256	ENSG00000010295.20	89.9703	73.3852	75.6341	88.8313	86.1354	75.8535	125.154	138.151	106.33	IFFO1
257	ENSG00000010310.9	33.0503	19.3543	18.1522	17.4179	5.94037	19.9614	69.7764	79.2869	59.3913	GIPR
258	ENSG00000010318.22	58.7561	60.4823	45.3804	47.0284	64.354	54.8939	26.5815	36.0395	25.864	PHF7
259	ENSG00000010319.7	14.689	18.5479	15.1268	25.256	17.8211	8.98265	3.32268	6.00658	0	SEMA3G
260	ENSG00000010322.16	383.751	401.602	427.585	352.713	488.101	348.327	291.289	354.388	478.962	NISCH
261	ENSG00000010327.10	0	0.80643	0	0	0	0	0	1.20132	0	STAB1
262	ENSG00000010361.14	96.3967	83.8687	121.015	108.862	117.817	94.8168	40.9798	52.8579	44.0645	FUZ
263	ENSG00000010379.16	0	0	0	0	0	0	1.10756	0	0	SLC6A13
264	ENSG00000010404.18	912.556	791.108	879.372	961.469	1022.73	903.255	1058.83	1088.39	1017.32	IDS
265	ENSG00000010438.17	1.83613	0.80643	0	0	0	0	0	0	0	PRSS3
266	ENSG00000010539.12	110.168	149.996	154.294	181.146	145.539	128.751	114.079	96.1053	117.825	ZNF200
267	ENSG00000010610.10	7.34451	11.29	0	2.61269	0	0.998072	7.75293	8.40922	14.3689	CD4
268	ENSG00000010626.15	38.5587	27.4186	18.1522	23.5142	27.7217	24.9518	28.7966	36.0395	54.6017	LRRC23
269	ENSG00000010671.18	1466.15	1632.21	1501.59	1484.01	1468.26	1514.07	2266.07	2387.02	2117.01	BTK
270	ENSG00000010704.19	22.9516	20.1608	12.1015	16.547	13.8609	23.9537	9.96805	15.6171	26.8219	HFE
271	ENSG00000010803.17	369.062	376.603	275.308	573.92	448.498	333.356	142.875	216.237	177.216	SCMH1
272	ENSG00000010810.18	272.665	230.639	305.562	296.104	347.512	266.485	281.321	365.2	204.038	FYN
273	ENSG00000010818.11	56.92	49.9987	93.7862	64.4463	42.5727	32.9364	68.6688	55.2606	69.9285	HIVEP2
274	ENSG00000010932.17	8.26258	9.67716	4.03382	7.83806	3.96025	2.99422	6.64537	28.8316	17.2426	FMO1
275	ENSG00000011007.13	951.114	946.749	961.057	967.565	878.185	850.357	1077.66	1047.55	997.199	ELOA
276	ENSG00000011009.11	271.747	291.928	262.198	246.463	275.237	242.531	234.803	229.451	208.828	LYPLA2
277	ENSG00000011021.23	190.039	142.738	226.902	270.849	199.993	207.599	166.134	141.755	145.605	CLCN6
278	ENSG00000011028.14	0	9.67716	1.00845	0	0	1.99614	4.43025	6.00658	42.1487	MRC2
279	ENSG00000011052.21	36.7226	26.6122	62.5242	53.1246	49.5031	49.9036	8.86049	13.2145	14.3689	NME1-NME2
280	ENSG00000011083.9	0	0	0	0	0	0	0	0	0	SLC6A7
281	ENSG00000011105.14	35.8045	18.5479	7.05918	28.7396	9.90062	6.9865	5.53781	4.80527	36.4011	TSPAN9
282	ENSG00000011114.15	340.602	357.249	325.731	338.778	356.422	352.319	375.463	377.213	452.14	BTBD7
283	ENSG00000011132.12	110.168	111.287	81.6848	92.3149	95.046	94.8168	135.122	85.2935	113.035	APBA3
284	ENSG00000011143.19	69.7729	99.1909	92.7778	87.0896	102.966	95.8149	56.4856	87.6961	67.0547	MKS1
285	ENSG00000011198.10	50.4935	51.6115	66.558	60.9627	47.523	43.9152	26.5815	43.2474	47.8962	ABHD5
286	ENSG00000011201.12	0	0	1.00845	0	0	0	0	0	0	ANOS1
287	ENSG00000011243.19	420.473	379.022	376.153	463.316	610.868	517.001	418.658	524.975	644.683	AKAP8L
288	ENSG00000011258.16	312.142	368.539	378.17	365.776	359.393	394.238	245.879	294.323	317.073	MBTD1
289	ENSG00000011260.14	899.703	926.588	935.846	853.478	877.195	755.54	359.957	376.012	306.536	UTP18
290	ENSG00000011275.19	842.783	874.17	990.302	832.576	889.076	760.531	647.923	815.694	728.023	RNF216
291	ENSG00000011295.16	459.95	443.537	436.661	439.802	449.488	462.107	146.198	138.151	144.647	TTC19
292	ENSG00000011304.22	4515.96	4916	5469.86	4492.95	4306.77	4674.97	2377.93	2535.98	2099.77	PTBP1
293	ENSG00000011332.22	39.4768	30.6443	89.7524	65.3172	65.3441	49.9036	25.4739	8.40922	3.8317	DPF1
294	ENSG00000011347.10	0	0	0	1.74179	0	0	2.21512	1.20132	0.957924	SYT7
295	ENSG00000011376.12	659.17	751.593	833.992	681.911	668.292	573.891	532.737	353.187	386.044	LARS2
296	ENSG00000011405.14	514.116	508.857	421.534	357.067	440.578	355.314	486.219	319.55	372.633	PIK3C2A
297	ENSG00000011422.12	0.918064	6.45144	4.03382	1.74179	1.98012	4.99036	3.32268	6.00658	4.78962	PLAUR
298	ENSG00000011426.11	482.902	476.6	417.5	471.155	350.482	370.285	672.29	540.593	591.039	ANLN
299	ENSG00000011451.21	526.969	543.534	543.557	459.833	510.872	501.032	286.858	249.874	276.84	WIZ
300	ENSG00000011454.18	746.386	664.499	598.013	870.896	711.855	634.774	1057.72	848.13	870.753	RABGAP1
301	ENSG00000011465.18	0.918064	2.41929	2.01691	4.35448	3.96025	1.99614	2.21512	1.20132	1.91585	DCN
302	ENSG00000011478.13	125.775	146.77	152.277	128.893	182.171	127.753	45.41	56.4619	67.0547	QPCTL
303	ENSG00000011485.15	1371.59	1445.12	1445.11	1251.48	1381.14	1159.76	588.115	579.035	486.626	PPP5C
304	ENSG00000011523.15	391.095	338.701	400.356	433.706	496.021	445.14	313.44	401.24	408.076	CEP68
305	ENSG00000011566.15	187.285	193.543	274.3	237.754	246.525	350.323	418.658	302.732	334.316	MAP4K3
306	ENSG00000011590.14	41.3129	59.6758	34.2874	31.3522	49.5031	33.9344	37.6571	67.2737	85.2553	ZBTB32
307	ENSG00000011600.12	2.75419	0	1.00845	0	2.97019	0	4.43025	8.40922	6.70547	TYROBP
308	ENSG00000011638.11	53.2477	81.4495	84.7102	100.153	104.947	73.8573	202.684	198.217	162.847	LDAF1
309	ENSG00000011677.13	34.8864	38.7087	41.3466	36.5776	34.6522	32.9364	62.0234	50.4553	102.498	GABRA3
310	ENSG00000012048.24	776.682	918.524	733.146	602.66	613.839	740.569	654.569	766.44	625.525	BRCA1
311	ENSG00000012061.16	358.963	315.314	380.187	424.126	358.402	353.317	474.036	484.131	403.286	ERCC1
312	ENSG00000012124.17	708.746	630.628	661.546	817.771	789.079	841.374	1474.16	1591.74	1717.56	CD22
313	ENSG00000012171.20	3.67226	4.03215	5.04227	0	2.97019	1.99614	5.53781	3.60395	7.6634	SEMA3B
314	ENSG00000012174.12	178.104	150.802	176.479	212.499	199.002	207.599	81.9595	105.716	99.6241	MBTPS2
315	ENSG00000012211.13	179.023	232.252	210.767	221.207	247.516	250.516	128.477	168.184	176.258	PRICKLE3
316	ENSG00000012223.13	0	0	0	0	0	0	0	0	0	LTF
317	ENSG00000012232.10	215.745	158.06	264.215	312.652	229.694	241.533	335.591	386.824	288.335	EXTL3
318	ENSG00000012504.15	0	0	0	0	0	0	0	0	0	NR1H4
319	ENSG00000012660.14	878.587	999.973	1019.55	1062.49	965.311	1028.01	1137.47	1162.87	1158.13	ELOVL5
320	ENSG00000012779.12	649.071	788.689	674.656	856.09	898.976	743.563	1854.06	1991.78	1944.59	ALOX5
321	ENSG00000012817.16	2.75419	0	0	0	0	0	0	0	0	KDM5D
322	ENSG00000012822.16	56.92	108.062	76.6425	87.9605	64.354	89.8265	281.321	270.296	283.546	CALCOCO1
323	ENSG00000012963.15	594.906	506.438	584.903	551.277	482.16	404.219	995.698	868.552	1062.34	UBR7
324	ENSG00000012983.12	425.982	385.474	416.492	424.126	366.323	328.366	290.181	331.563	274.924	MAP4K5
325	ENSG00000013016.16	5.50838	2.41929	2.01691	3.48358	5.94037	0.998072	12.1832	13.2145	24.906	EHD3
326	ENSG00000013275.8	949.278	926.588	966.099	868.283	905.907	781.49	571.502	610.269	538.354	PSMC4
327	ENSG00000013288.9	299.289	245.155	262.198	249.076	243.555	246.524	573.717	615.074	552.722	MAN2B2
328	ENSG00000013293.6	3.67226	75.8044	14.1184	25.256	62.3739	26.9479	19.9361	7.2079	38.317	SLC7A14
329	ENSG00000013297.12	0	0	0	0.870896	0	0	0	1.20132	2.87377	CLDN11
330	ENSG00000013306.16	1043.84	992.716	965.091	1050.3	940.559	924.214	415.335	463.708	315.157	SLC25A39
331	ENSG00000013364.19	77.1174	87.9009	77.651	91.444	97.0261	91.8226	1011.2	986.281	1061.38	MVP
332	ENSG00000013374.17	714.254	760.464	716.003	866.541	889.076	840.376	1763.24	2083.08	1653.38	NUB1
333	ENSG00000013375.17	168.924	142.738	127.065	198.564	184.152	140.728	129.585	93.7027	135.067	PGM3
334	ENSG00000013392.8	6.42645	4.83858	8.06763	13.0634	10.8907	12.9749	22.1512	18.0198	12.453	RWDD2A
335	ENSG00000013441.17	199.22	203.22	209.758	177.663	201.973	247.522	450.777	426.467	471.299	CLK1
336	ENSG00000013503.10	434.244	385.474	406.407	330.069	361.373	374.277	191.608	253.478	171.468	POLR3B
337	ENSG00000013523.11	276.337	302.411	315.646	328.328	343.552	332.358	145.091	103.313	91.0028	ANGEL1
338	ENSG00000013561.18	456.278	345.152	451.788	359.68	384.144	420.188	340.021	330.362	315.157	RNF14
339	ENSG00000013563.14	65.1826	92.7395	86.7271	77.5097	85.1453	94.8168	66.4537	105.716	98.6662	DNASE1L1
340	ENSG00000013573.17	715.172	652.402	683.732	741.132	763.338	679.687	424.196	426.467	478.004	DDX11
341	ENSG00000013583.10	0	3.22572	3.02536	6.09627	0.990062	2.99422	2.21512	2.40263	0	HEBP1
342	ENSG00000013588.9	1.83613	4.03215	2.01691	0.870896	2.97019	1.99614	1.10756	21.6237	2.87377	GPRC5A
343	ENSG00000013619.15	0	0.80643	0	0.870896	0	0	0	0	0	MAMLD1
344	ENSG00000013725.14	218.499	207.253	239.004	223.82	300.979	280.458	400.937	389.227	340.063	CD6
345	ENSG00000013810.21	1733.31	1749.95	1717.4	1380.37	1562.32	1429.24	1397.74	1616.97	1599.73	TACC3
346	ENSG00000014123.10	351.619	344.346	353.967	359.68	376.224	329.364	218.19	327.959	249.06	UFL1
347	ENSG00000014138.10	580.217	633.854	607.089	533.859	558.395	520.993	333.376	359.194	312.283	POLA2
348	ENSG00000014164.7	270.829	291.121	312.621	273.461	245.535	295.429	260.277	326.758	306.536	ZC3H3
349	ENSG00000014216.16	1098.92	1166.9	1145.6	1202.71	1161.34	1138.8	2949.44	3101.8	2783.73	CAPN1
350	ENSG00000014257.17	0.918064	0	0	0	0	4.99036	5.53781	13.2145	2.87377	ACP3
351	ENSG00000014641.21	1741.57	1870.92	1743.62	1845.43	1706.87	1596.91	1083.19	911.799	1042.22	MDH1
352	ENSG00000014824.14	601.332	545.953	638.352	661.881	719.775	620.801	534.952	488.936	538.354	SLC30A9
353	ENSG00000014914.21	0	0.80643	0	0	0	0	0	0	0	MTMR11
354	ENSG00000014919.13	680.286	697.562	758.358	862.187	800.96	756.538	780.831	707.576	687.79	COX15
355	ENSG00000015133.20	1571.73	1480.61	1216.2	1360.34	1345.49	1464.17	1735.55	1680.64	1824.85	CCDC88C
356	ENSG00000015153.15	250.632	257.251	306.57	267.365	268.307	289.441	311.225	283.511	287.377	YAF2
357	ENSG00000015171.21	342.438	381.441	352.959	337.907	280.188	365.294	386.539	363.999	353.474	ZMYND11
358	ENSG00000015285.12	729.861	808.043	886.431	777.71	775.219	813.428	1337.93	1525.67	1379.41	WAS
359	ENSG00000015413.10	0	0	0	0	0	0	0	0	0	DPEP1
360	ENSG00000015475.19	544.412	604.823	531.455	511.216	620.769	507.02	284.643	284.712	282.588	BID
361	ENSG00000015479.20	4425.99	4539.4	3968.27	3741.37	3922.63	3725.8	2571.76	2471.11	2222.38	MATR3
362	ENSG00000015520.15	0	0	0	0	0	1.99614	1.10756	1.20132	0	NPC1L1
363	ENSG00000015532.10	221.253	224.188	170.429	174.179	169.301	193.626	70.8839	81.6895	98.6662	XYLT2
364	ENSG00000015568.13	28.46	99.1909	74.6256	71.4134	30.6919	87.8303	39.8722	56.4619	135.067	RGPD5
365	ENSG00000015592.17	1.83613	2.41929	3.02536	2.61269	0	0	3.32268	3.60395	2.87377	STMN4
366	ENSG00000015676.18	1007.12	802.398	967.108	1114.75	1100.95	969.128	467.391	510.56	536.438	NUDCD3
367	ENSG00000016082.15	0	0	0	0	0	0	0	0	0.957924	ISL1
368	ENSG00000016391.11	18.3613	18.5479	14.1184	13.0634	24.7516	17.9653	27.689	20.4224	32.5694	CHDH
369	ENSG00000016402.14	0	0	0	0	0	0	0	0	0	IL20RA
370	ENSG00000016490.16	0.918064	0	0	0	0	0	0	0	0	CLCA1
371	ENSG00000016602.9	0	0	0	0	0	1.99614	0	0	0	CLCA4
372	ENSG00000016864.19	252.468	247.574	224.885	290.008	211.873	275.468	130.692	124.937	82.3815	GLT8D1
373	ENSG00000017260.20	898.785	1083.84	1205.1	1128.68	974.221	1021.03	1013.42	994.69	1274.04	ATP2C1
374	ENSG00000017427.17	4.59032	6.45144	4.03382	2.61269	5.94037	0.998072	13.2907	16.8184	8.62132	IGF1
375	ENSG00000017483.16	784.027	743.529	789.62	612.24	685.123	650.743	26.5815	26.429	49.8121	SLC38A5
376	ENSG00000017797.13	1773.7	1714.47	1508.65	1705.21	1770.23	1739.64	1020.06	1000.7	1073.83	RALBP1
377	ENSG00000018189.13	379.16	345.959	295.477	379.71	340.581	342.339	502.833	372.408	425.318	RUFY3
378	ENSG00000018236.15	5.50838	1.61286	0	0	0	0	6.64537	0	9.57924	CNTN1
379	ENSG00000018280.17	61.5103	4.03215	17.1437	20.9015	4.95031	4.99036	24.3663	38.4421	17.2426	SLC11A1
380	ENSG00000018408.15	166.17	169.35	209.758	182.017	142.569	137.734	355.527	347.181	457.888	WWTR1
381	ENSG00000018510.18	1360.57	1392.7	1484.44	1456.14	1466.28	1356.38	704.409	860.143	674.379	AGPS
382	ENSG00000018607.9	0	0	0	0	0	0	0	0	0	ZNF285CP
383	ENSG00000018610.15	367.226	352.41	346.908	271.719	293.058	246.524	227.05	210.23	255.766	STEEP1
384	ENSG00000018625.15	0.918064	3.22572	0	1.74179	1.98012	1.99614	0	2.40263	1.91585	ATP1A2
385	ENSG00000018699.13	371.816	396.764	429.602	374.485	340.581	391.244	134.015	151.366	123.572	TTC27
386	ENSG00000018869.18	16.5252	24.1929	28.2367	20.9015	22.7714	12.9749	35.442	45.65	36.4011	ZNF582
387	ENSG00000019102.12	0	0	0	0	0	0	0	0	0	VSIG2
388	ENSG00000019144.20	71.609	20.9672	34.2874	8.70896	10.8907	23.9537	35.442	19.2211	49.8121	PHLDB1
389	ENSG00000019169.11	0.918064	0	0	0	0	0	3.32268	0	0	MARCO
390	ENSG00000019186.10	0.918064	0	0	0	0	0	0	0	0	CYP24A1
391	ENSG00000019485.14	96.3967	104.836	77.651	104.507	96.036	91.8226	134.015	106.917	130.278	PRDM11
392	ENSG00000019505.8	0	4.03215	0	0	0	0	0	1.20132	0	SYT13
393	ENSG00000019549.13	0	0	0	0.870896	0	0	0	0	0	SNAI2
394	ENSG00000019582.17	21701.2	23327.6	21955.1	27083.1	26196.1	27917.1	60354.3	64498.7	61517.9	CD74
395	ENSG00000019991.18	0	0	3.02536	0	0	0.998072	4.43025	2.40263	23.9481	HGF
396	ENSG00000019995.6	474.639	439.504	427.585	485.089	513.842	408.211	404.26	395.233	394.665	ZRANB1
397	ENSG00000020129.16	365.39	269.348	317.663	328.328	291.078	275.468	148.413	177.795	105.372	NCDN
398	ENSG00000020181.18	289.19	287.089	285.393	327.457	494.041	327.368	143.983	166.983	163.805	ADGRA2
399	ENSG00000020219.9	0	0	2.01691	0	0	0	0	0	0	CCT8L1P
400	ENSG00000020256.20	315.814	306.443	308.587	290.008	317.81	372.281	158.381	151.366	151.352	ZFP64
401	ENSG00000020426.11	274.501	277.412	462.881	314.393	346.522	330.362	270.245	424.065	280.672	MNAT1
402	ENSG00000020577.14	1.83613	3.22572	8.06763	1.74179	9.90062	7.98457	16.6134	21.6237	13.4109	SAMD4A
403	ENSG00000020633.19	411.293	510.47	421.534	482.476	465.329	518.997	750.927	727.998	611.156	RUNX3
404	ENSG00000020922.13	933.671	986.264	884.414	1044.2	991.052	853.351	502.833	490.137	454.056	MRE11
405	ENSG00000021300.14	42.231	41.9344	43.3635	51.3828	70.2944	46.9094	183.855	153.769	159.015	PLEKHB1
406	ENSG00000021355.13	3.67226	4.03215	3.02536	0	2.97019	4.99036	2.21512	4.80527	7.6634	SERPINB1
407	ENSG00000021461.18	2.75419	4.83858	2.01691	0.870896	2.97019	4.99036	1.10756	4.80527	4.78962	CYP3A43
408	ENSG00000021488.13	0	0	0	0.870896	0.990062	0	1.10756	0	0	SLC7A9
409	ENSG00000021574.14	446.179	496.761	435.652	518.183	412.856	449.132	480.682	406.045	457.888	SPAST
410	ENSG00000021645.20	1.83613	0.80643	2.01691	26.9978	0	1.99614	4.43025	1.20132	0	NRXN3
411	ENSG00000021762.20	51.4116	49.9987	82.6932	38.3194	62.3739	99.8072	60.9159	52.8579	89.087	OSBPL5
412	ENSG00000021776.11	1450.54	1495.93	1515.71	1517.97	1368.27	1379.34	1018.96	1146.06	1005.82	AQR
413	ENSG00000021826.18	16.5252	20.1608	9.07609	10.4507	8.91056	10.9788	9.96805	15.6171	20.1164	CPS1
414	ENSG00000021852.14	2.75419	0	0	0	0	0	0	0	0	C8B
415	ENSG00000022267.19	256.14	301.605	283.376	286.525	324.74	363.298	166.134	158.574	136.983	FHL1
416	ENSG00000022277.13	790.453	815.301	910.634	817.771	772.248	763.525	907.093	969.463	880.333	RTF2
417	ENSG00000022355.18	8.26258	0	0	0	1.98012	2.99422	3.32268	1.20132	1.91585	GABRA1
418	ENSG00000022556.16	508.608	509.664	547.591	526.021	469.289	341.341	478.466	469.715	508.658	NLRP2
419	ENSG00000022567.10	21.1155	65.3208	44.372	26.1269	28.7118	61.8804	43.1949	73.2803	84.2974	SLC45A4
420	ENSG00000022840.17	1203.58	1217.71	1153.67	1191.39	1315.79	1041.99	1084.3	1060.76	1127.48	RNF10
421	ENSG00000022976.16	87.2161	110.481	94.7947	113.216	156.43	142.724	103.003	75.683	105.372	ZNF839
422	ENSG00000023041.12	309.388	292.734	265.223	256.914	265.337	258.501	203.791	171.788	154.226	ZDHHC6
423	ENSG00000023171.20	58.7561	38.7087	27.2283	14.8052	41.5826	37.9267	46.5176	112.924	113.993	GRAMD1B
424	ENSG00000023191.17	716.09	764.496	775.501	774.226	754.427	702.642	355.527	342.375	336.231	RNH1
425	ENSG00000023228.14	1608.45	1735.44	1647.81	1710.44	1382.13	1542.02	1177.34	1272.19	1008.69	NDUFS1
426	ENSG00000023287.13	578.38	587.081	531.455	805.578	460.379	674.696	423.088	442.085	404.244	RB1CC1
427	ENSG00000023318.9	1504.71	1620.12	1633.7	1702.6	1741.52	1816.49	2138.7	2156.36	2100.73	ERP44
428	ENSG00000023330.15	810.651	704.014	704.91	680.169	670.272	685.675	890.479	846.928	818.067	ALAS1
429	ENSG00000023445.16	242.369	261.283	200.682	265.623	218.804	295.429	1065.47	1034.33	1079.58	BIRC3
430	ENSG00000023516.9	1022.72	1086.26	1076.02	1064.23	1015.8	1109.86	1539.51	1451.19	1452.21	AKAP11
431	ENSG00000023572.10	115.676	148.383	190.598	161.116	117.817	190.632	81.9595	43.2474	44.0645	GLRX2
432	ENSG00000023608.5	234.106	241.123	248.08	282.17	236.625	288.443	85.2822	72.079	98.6662	SNAPC1
433	ENSG00000023697.13	165.252	163.705	175.471	162.857	137.619	178.655	204.899	171.788	182.006	DERA
434	ENSG00000023734.11	1647.93	1874.95	1764.79	1779.24	1557.37	1721.67	736.528	840.922	662.884	STRAP
435	ENSG00000023839.12	8.26258	3.22572	5.04227	20.0306	5.94037	8.98265	8.86049	8.40922	11.4951	ABCC2
436	ENSG00000023892.12	576.544	604.823	655.495	572.178	566.316	583.872	1167.37	1433.17	1249.13	DEF6
437	ENSG00000023902.14	339.684	408.86	403.382	424.126	484.14	440.15	1136.36	1132.84	1090.12	PLEKHO1
438	ENSG00000023909.10	190.039	275.799	200.682	269.978	241.575	265.487	136.23	124.937	156.142	GCLM
439	ENSG00000024048.11	830.848	950.781	899.541	949.276	862.344	955.155	1167.37	1164.08	1234.76	UBR2
440	ENSG00000024422.12	1.83613	45.1601	0	1.74179	1.98012	0	2.21512	1.20132	1.91585	EHD2
441	ENSG00000024526.17	358.963	359.668	466.914	348.358	311.87	387.252	250.309	311.141	263.429	DEPDC1
442	ENSG00000024862.18	52.3297	49.1922	55.465	57.4791	54.4534	66.8708	104.111	84.0922	80.4657	CCDC28A
443	ENSG00000025039.15	381.915	429.021	422.542	512.087	568.296	428.173	149.521	153.769	135.067	RRAGD
444	ENSG00000025156.13	108.332	150.802	104.879	138.472	103.957	101.803	62.0234	36.0395	31.6115	HSF2
445	ENSG00000025293.17	651.826	557.243	496.159	431.964	433.647	547.941	415.335	431.273	392.749	PHF20
446	ENSG00000025423.11	5.50838	4.83858	8.06763	8.70896	13.8609	8.98265	4.43025	3.60395	1.91585	HSD17B6
447	ENSG00000025434.19	57.838	62.9016	33.279	46.1575	30.6919	40.9209	33.2268	26.429	40.2328	NR1H3
448	ENSG00000025708.14	66.1006	26.6122	88.744	84.4769	25.7416	24.9518	156.166	175.392	161.889	TYMP
449	ENSG00000025770.19	489.328	438.698	499.185	471.155	397.015	365.294	335.591	389.227	375.506	NCAPH2
450	ENSG00000025772.8	1008.95	971.748	1024.59	902.248	897.986	968.13	275.783	267.894	245.229	TOMM34
451	ENSG00000025796.14	459.95	406.441	472.965	702.813	482.16	621.799	452.993	395.233	432.024	SEC63
452	ENSG00000025800.14	1217.35	1432.22	1316.03	1565	1286.09	1319.45	1000.13	1011.51	1130.35	KPNA6
453	ENSG00000026025.16	6719.31	7349.81	7240.7	8700.25	8332.36	7942.65	17752	18108.6	17263.7	VIM
454	ENSG00000026036.23	61.5103	35.4829	57.4819	6.96716	25.7416	38.9248	33.2268	21.6237	40.2328	RTEL1-TNFRSF6B
455	ENSG00000026103.25	88.1342	64.5144	115.972	121.925	119.798	127.753	219.297	247.471	276.84	FAS
456	ENSG00000026297.17	343.356	362.894	363.044	483.347	499.981	525.984	546.028	648.711	568.049	RNASET2
457	ENSG00000026508.21	1841.64	2052.36	2253.9	3023.75	2873.16	3014.18	4453.5	4244.25	4148.77	CD44
458	ENSG00000026559.14	10.0987	3.22572	2.01691	6.96716	5.94037	1.99614	3.32268	7.2079	9.57924	KCNG1
459	ENSG00000026652.15	5.50838	33.0636	9.07609	12.1925	69.3043	14.9711	19.9361	37.2408	55.5596	AGPAT4
460	ENSG00000026751.17	19.2793	30.6443	30.2536	39.1903	45.5429	17.9653	94.1427	122.534	122.614	SLAMF7
461	ENSG00000026950.17	71.609	91.933	59.4988	122.796	144.549	107.792	167.242	246.27	177.216	BTN3A1
462	ENSG00000027001.10	507.689	524.18	548.599	548.664	522.753	502.03	184.963	163.379	155.184	MIPEP
463	ENSG00000027075.17	5.50838	4.03215	0	0	0	9.98072	1.10756	3.60395	1.91585	PRKCH
464	ENSG00000027644.5	0	0	0	0	0	0	0	0	0	INSRR
465	ENSG00000027697.16	154.235	127.416	176.479	123.667	204.943	180.651	393.184	247.471	363.053	IFNGR1
466	ENSG00000027847.14	99.1509	110.481	84.7102	123.667	81.1851	147.715	129.585	85.2935	95.7924	B4GALT7
467	ENSG00000027869.12	68.8548	49.1922	80.6763	67.9299	72.2745	70.8631	43.1949	74.4816	33.5274	SH2D2A
468	ENSG00000028116.18	196.466	195.963	207.742	213.369	168.311	198.616	293.504	275.102	315.157	VRK2
469	ENSG00000028137.19	894.194	800.785	842.059	971.049	1164.31	1247.59	1274.8	1283.01	1196.45	TNFRSF1B
470	ENSG00000028203.19	386.505	412.892	389.263	416.288	365.333	490.053	294.611	267.894	323.778	VEZT
471	ENSG00000028277.22	987.837	969.329	1073	1214.9	997.983	1022.03	2468.75	3316.84	3179.35	POU2F2
472	ENSG00000028310.18	680.286	647.563	685.749	598.305	606.908	539.957	373.248	426.467	384.128	BRD9
473	ENSG00000028528.15	708.746	645.951	663.563	652.301	723.735	661.722	903.77	896.182	880.333	SNX1
474	ENSG00000028839.10	107.414	80.643	85.7186	96.6694	80.195	65.8727	64.2386	43.2474	69.9285	TBPL1
475	ENSG00000029153.15	6.42645	29.8379	27.2283	14.8052	7.9205	6.9865	17.721	25.2277	21.0743	BMAL2
476	ENSG00000029363.17	2509.99	2363.65	2391.05	2087.54	1894.98	2088.96	1059.94	1088.39	956.967	BCLAF1
477	ENSG00000029364.12	752.813	815.301	756.341	1025.91	1086.1	928.207	892.694	937.027	828.605	SLC39A9
478	ENSG00000029534.22	11.9348	25.8058	21.1775	15.6761	11.8807	24.9518	156.166	115.326	131.236	ANK1
479	ENSG00000029559.7	0	0	0	0	0	0	0	0	0	IBSP
480	ENSG00000029639.11	169.842	194.35	165.386	146.31	127.718	164.682	83.0671	102.112	60.3492	TFB1M
481	ENSG00000029725.17	2470.51	2642.67	1807.15	2267.81	2519.71	2593.99	1770.99	1821.2	1441.68	RABEP1
482	ENSG00000029993.15	536.149	557.243	456.83	391.903	361.373	441.148	328.946	360.395	335.274	HMGB3
483	ENSG00000030066.14	1970.17	1959.63	1997.75	1861.1	1786.07	1724.67	1947.09	1950.94	1744.38	NUP160
484	ENSG00000030110.14	344.274	294.347	329.765	275.203	280.188	271.476	460.745	449.292	445.435	BAK1
485	ENSG00000030304.15	0	0	3.02536	0	0	0	3.32268	0	0	MUSK
486	ENSG00000030419.17	1481.76	1514.48	1619.58	1231.45	1179.16	1135.81	1963.71	1795.97	1838.26	IKZF2
487	ENSG00000030582.18	1570.81	1737.86	1810.18	2279.13	2250.41	2224.7	2421.13	2515.56	2401.52	GRN
488	ENSG00000031003.11	499.427	495.955	388.255	492.056	572.256	627.787	794.121	882.968	864.048	FAM13B
489	ENSG00000031081.11	255.222	225.8	212.784	258.656	288.108	259.499	1183.98	1220.54	1176.33	ARHGAP31
490	ENSG00000031691.7	67.0187	61.2887	89.7524	52.2537	52.4733	69.865	66.4537	45.65	50.77	CENPQ
491	ENSG00000031698.13	1262.34	1264.48	1275.69	1666.02	1676.18	1727.66	816.273	846.928	855.427	SARS1
492	ENSG00000031823.14	682.122	654.015	612.132	693.233	494.041	632.777	413.12	371.207	371.675	RANBP3
493	ENSG00000032219.19	250.632	223.381	271.274	215.111	232.665	239.537	513.908	583.84	498.121	ARID4A
494	ENSG00000032389.13	325.913	339.507	334.807	331.811	385.134	365.294	255.847	275.102	265.345	EIPR1
495	ENSG00000032444.17	482.902	520.147	377.162	526.021	532.653	505.024	578.147	718.387	485.668	PNPLA6
496	ENSG00000032742.18	92.7245	104.029	112.947	120.184	91.0857	107.792	121.832	153.769	109.203	IFT88
497	ENSG00000033011.14	293.781	312.088	347.917	372.743	446.518	396.234	115.186	193.412	149.436	ALG1
498	ENSG00000033030.15	392.013	375.796	322.705	263.01	289.098	347.329	243.663	257.082	256.724	ZCCHC8
499	ENSG00000033050.9	1053.02	1039.49	1099.22	1070.33	1004.91	897.266	312.332	229.451	278.756	ABCF2
500	ENSG00000033100.17	241.451	212.091	207.742	249.076	244.545	243.53	371.033	367.603	395.623	CHPF2
501	ENSG00000033122.21	16.5252	26.6122	21.1775	13.0634	20.7913	9.98072	19.9361	25.2277	13.4109	LRRC7
502	ENSG00000033170.17	685.794	710.465	691.8	884.83	873.235	808.438	1662.45	1781.55	1854.54	FUT8
503	ENSG00000033178.13	560.937	562.888	539.523	607.885	635.62	619.803	613.589	528.579	442.561	UBA6
504	ENSG00000033327.13	6.42645	12.9029	14.1184	30.4813	14.8509	28.9441	18.8285	46.8514	27.7798	GAB2
505	ENSG00000033627.18	167.088	184.673	133.116	197.693	214.843	212.589	497.295	446.89	526.858	ATP6V0A1
506	ENSG00000033800.14	550.838	525.793	497.168	520.796	469.289	566.905	845.069	729.199	842.016	PIAS1
507	ENSG00000033867.17	662.842	778.205	865.254	697.587	683.143	820.415	361.065	353.187	336.231	SLC4A7
508	ENSG00000034053.15	7.34451	3.22572	8.06763	7.83806	8.91056	1.99614	5.53781	2.40263	12.453	APBA2
509	ENSG00000034152.19	696.811	694.336	682.724	631.399	687.103	578.882	698.871	565.82	766.34	MAP2K3
510	ENSG00000034239.11	0	0	0	0	0	0	0	0	0	CLXN
511	ENSG00000034510.6	4712.42	5235.35	5115.89	4581.78	4613.69	4172.94	9348.92	9586.51	8192.17	TMSB10
512	ENSG00000034533.12	78.9535	110.481	77.651	75.7679	73.2646	34.9325	124.047	82.8909	82.3815	ASTE1
513	ENSG00000034677.13	419.555	379.022	547.591	406.708	453.448	372.281	1183.98	765.239	770.171	RNF19A
514	ENSG00000034693.15	175.35	118.545	87.7355	92.3149	108.907	131.745	55.3781	33.6369	46.9383	PEX3
515	ENSG00000034713.8	495.755	554.824	530.447	458.962	469.289	449.132	900.447	831.311	837.226	GABARAPL2
516	ENSG00000034971.17	0	0	0	0	0	0	0	0	0	MYOC
517	ENSG00000035115.22	34.8864	24.9993	31.2621	25.256	57.4236	63.8766	37.6571	22.825	19.1585	SH3YL1
518	ENSG00000035141.9	1064.95	1041.1	1032.66	878.734	902.937	890.28	218.19	185.003	213.617	FAM136A
519	ENSG00000035403.18	1569.89	1602.38	1701.26	1472.68	1447.47	1313.46	3722.51	3772.13	4068.31	VCL
520	ENSG00000035499.13	301.125	331.443	271.274	263.01	288.108	315.391	231.48	245.069	210.743	DEPDC1B
521	ENSG00000035664.11	63.3464	37.9022	27.2283	38.3194	29.7019	47.9074	143.983	86.4948	58.4334	DAPK2
522	ENSG00000035681.9	1008.03	858.848	1093.16	832.576	982.142	892.276	449.67	413.253	400.412	NSMAF
523	ENSG00000035687.10	654.58	676.595	680.707	645.334	597.007	721.606	222.62	243.867	227.986	ADSS2
524	ENSG00000035720.8	518.706	506.438	482.041	525.15	546.514	548.939	1329.07	1268.59	1116.94	STAP1
525	ENSG00000035862.13	347.946	345.959	404.39	356.196	362.363	357.31	373.248	394.032	378.38	TIMP2
526	ENSG00000035928.17	949.278	1034.65	1015.51	1027.66	783.139	826.403	667.859	577.833	664.8	RFC1
527	ENSG00000036054.13	237.779	259.671	245.054	255.172	263.357	284.45	333.376	301.531	305.578	TBC1D23
528	ENSG00000036257.14	1053.02	1281.42	1122.41	893.539	1120.75	1036	1046.65	973.067	1074.79	CUL3
529	ENSG00000036448.10	4.59032	8.0643	8.06763	11.3216	5.94037	13.973	6.64537	12.0132	7.6634	MYOM2
530	ENSG00000036473.8	0	0	0	0	0	0	0	0	0	OTC
531	ENSG00000036530.9	14.689	24.9993	10.0845	6.96716	8.91056	13.973	18.8285	10.8119	12.453	CYP46A1
532	ENSG00000036549.13	695.893	759.657	713.986	686.266	785.119	779.494	455.208	493.741	379.338	ZZZ3
533	ENSG00000036565.15	0	1.61286	0	0	0	0	0	0	1.91585	SLC18A1
534	ENSG00000036672.16	273.583	261.283	277.325	262.14	225.734	295.429	81.9595	97.3067	115.909	USP2
535	ENSG00000036828.17	56.0019	63.708	46.3889	47.0284	59.4037	105.796	74.2066	84.0922	63.223	CASR
536	ENSG00000037042.9	11.9348	10.4836	10.0845	12.1925	12.8708	8.98265	11.0756	28.8316	28.7377	TUBG2
537	ENSG00000037241.7	1160.43	1328.19	1117.37	829.093	824.722	960.145	394.292	374.811	399.454	RPL26L1
538	ENSG00000037280.16	1.83613	3.22572	6.05073	2.61269	6.93043	2.99422	3.32268	3.60395	0.957924	FLT4
539	ENSG00000037474.15	1729.63	1567.7	1552.01	1572.84	1536.58	1493.12	583.685	661.926	637.02	NSUN2
540	ENSG00000037637.11	228.598	282.251	207.742	230.787	261.376	252.512	251.416	294.323	241.397	FBXO42
541	ENSG00000037749.13	333.257	267.735	362.035	271.719	376.224	306.408	354.42	287.115	368.801	MFAP3
542	ENSG00000037757.14	299.289	277.412	331.781	295.234	281.178	217.58	83.0671	60.0658	58.4334	MRI1
543	ENSG00000037897.17	140.464	182.253	178.496	114.958	123.758	158.693	27.689	33.6369	27.7798	METTL1
544	ENSG00000037965.6	0.918064	0	0	0	0	0	0	0	0	HOXC8
545	ENSG00000038002.9	91.8064	91.1266	94.7947	122.796	112.867	73.8573	70.8839	85.2935	114.951	AGA
546	ENSG00000038210.14	343.356	362.087	355.984	313.522	294.048	343.337	233.695	318.349	251.934	PI4K2B
547	ENSG00000038219.13	1347.72	1037.07	1142.58	1126.94	984.122	1132.81	1151.86	1289.01	1279.79	BOD1L1
548	ENSG00000038274.18	715.172	719.336	688.774	715.876	626.709	712.623	869.436	819.298	815.194	MAT2B
549	ENSG00000038295.8	0	0	0	0	0	0	0	1.20132	0	TLL1
550	ENSG00000038358.15	1254.99	1227.39	1109.3	999.788	948.479	908.245	814.058	707.576	643.725	EDC4
551	ENSG00000038382.23	1582.74	1791.89	1567.14	1677.34	1501.92	2175.8	1996.93	2060.26	1894.77	TRIO
552	ENSG00000038427.16	0	0	0	0	0.990062	0	3.32268	2.40263	3.8317	VCAN
553	ENSG00000038532.17	460.868	512.89	535.489	659.268	585.127	606.828	712.162	613.873	615.945	CLEC16A
554	ENSG00000038945.15	0	0.80643	0	2.61269	0	2.99422	5.53781	2.40263	7.6634	MSR1
555	ENSG00000039068.20	5.50838	8.0643	4.03382	3.48358	6.93043	0.998072	2.21512	6.00658	9.57924	CDH1
556	ENSG00000039123.16	1673.63	1724.15	1519.74	1645.99	1458.36	1798.53	859.468	703.972	882.248	MTREX
557	ENSG00000039139.11	3.67226	0	7.05918	4.35448	1.98012	5.98843	2.21512	0	0	DNAH5
558	ENSG00000039319.17	154.235	213.704	252.114	190.726	197.022	213.587	332.268	253.478	245.229	ZFYVE16
559	ENSG00000039523.20	986.001	1096.75	1082.07	902.248	1235.6	1290.51	1603.75	1959.35	1757.79	RIPOR1
560	ENSG00000039537.16	0	0	0	0	0	0	0	0	0	C6
561	ENSG00000039560.14	2.75419	3.22572	1.00845	0.870896	0.990062	0	14.3983	2.40263	0.957924	RAI14
562	ENSG00000039600.11	0	0.80643	0	2.61269	0.990062	0	1.10756	1.20132	0.957924	SOX30
563	ENSG00000039650.12	142.3	246.768	199.674	147.181	127.718	117.772	217.082	294.323	226.07	PNKP
564	ENSG00000039987.7	0.918064	0	0	0.870896	0	0	1.10756	0	0	BEST2
565	ENSG00000040199.18	212.991	221.768	429.602	203.79	221.774	201.61	181.64	195.815	226.07	PHLPP2
566	ENSG00000040275.17	468.213	458.052	415.483	339.649	343.552	267.483	351.097	270.296	332.4	SPDL1
567	ENSG00000040341.18	400.276	429.827	401.365	441.544	364.343	437.155	472.929	327.959	381.254	STAU2
568	ENSG00000040487.13	33.0503	41.1279	45.3804	23.5142	43.5627	39.9229	76.4217	61.2672	57.4755	SLC66A1
569	ENSG00000040531.16	133.119	207.253	161.353	175.05	235.635	127.753	60.9159	69.6764	70.8864	CTNS
570	ENSG00000040608.14	20.1974	14.5157	10.0845	22.6433	18.8112	20.9595	13.2907	19.2211	7.6634	RTN4R
571	ENSG00000040633.13	499.427	545.953	487.083	455.478	460.379	471.09	378.786	380.817	485.668	PHF23
572	ENSG00000040731.10	0.918064	0	0	0	0	0	1.10756	0	0.957924	CDH10
573	ENSG00000040933.16	709.664	537.889	644.402	640.108	618.789	844.369	1209.46	1262.58	1320.02	INPP4A
574	ENSG00000041353.10	1.83613	4.03215	0	0	0.990062	1.99614	0	0	5.74755	RAB27B
575	ENSG00000041357.16	1739.73	1766.89	1651.85	1538	1510.83	1493.12	1133.04	1029.53	1028.81	PSMA4
576	ENSG00000041515.16	0	0	0	0	0.990062	0	0	0	0.957924	MYO16
577	ENSG00000041802.11	768.42	758.044	690.791	708.038	631.66	735.579	274.675	242.666	287.377	LSG1
578	ENSG00000041880.15	34.8864	45.9665	49.4143	31.3522	45.5429	31.9383	22.1512	16.8184	17.2426	PARP3
579	ENSG00000041982.17	0.918064	4.03215	0	0.870896	0	32.9364	1.10756	1.20132	0.957924	TNC
580	ENSG00000041988.16	92.7245	116.126	78.6594	95.7985	100.986	99.8072	70.8839	67.2737	61.3072	THAP3
581	ENSG00000042062.13	2.75419	11.29	4.03382	0	2.97019	4.99036	5.53781	7.2079	1.91585	RIPOR3
582	ENSG00000042088.14	421.391	486.277	464.897	472.025	451.468	474.084	292.396	319.55	326.652	TDP1
583	ENSG00000042286.15	89.9703	118.545	105.888	114.087	97.0261	81.8419	120.724	112.924	113.035	AIFM2
584	ENSG00000042304.14	0	0	0	0	0	0	0	0	0	C2orf83
585	ENSG00000042317.17	22.0335	24.9993	12.1015	19.1597	14.8509	15.9691	28.7966	16.8184	20.1164	SPATA7
586	ENSG00000042429.12	385.587	412.892	336.824	400.612	404.935	350.323	311.225	348.382	270.135	MED17
587	ENSG00000042445.14	132.201	103.223	148.243	119.313	147.519	129.749	137.338	117.729	106.33	RETSAT
588	ENSG00000042493.16	495.755	554.824	524.396	542.568	542.554	640.762	2731.25	2529.97	2399.6	CAPG
589	ENSG00000042753.12	218.499	212.091	228.919	269.107	249.496	191.63	196.038	135.749	178.174	AP2S1
590	ENSG00000042781.14	1.83613	0	0	0	0	0	0	0	0	USH2A
591	ENSG00000042813.8	0	0	0	0	0	0	0	0	0	ZPBP
592	ENSG00000042832.12	0	0	0	0	1.98012	0	2.21512	0	1.91585	TG
593	ENSG00000042980.14	0.918064	0	0	0	0	0	3.32268	0	0	ADAM28
594	ENSG00000043039.7	1.83613	0.80643	3.02536	1.74179	0.990062	1.99614	1.10756	2.40263	0	BARX2
595	ENSG00000043093.15	462.704	399.183	437.669	392.774	414.836	593.853	362.173	357.992	439.687	DCUN1D1
596	ENSG00000043143.22	638.973	973.361	861.22	849.994	818.781	824.407	808.52	869.753	971.335	JADE2
597	ENSG00000043355.12	0.918064	0	0	0	0	0	0	0	0	ZIC2
598	ENSG00000043462.13	31.2142	51.6115	21.1775	25.256	48.513	48.9055	207.114	253.478	211.701	LCP2
599	ENSG00000043514.17	408.539	279.831	324.722	377.969	344.542	347.329	124.047	111.722	130.278	TRIT1
600	ENSG00000043591.6	2.75419	0.80643	1.00845	12.1925	3.96025	3.99229	16.6134	16.8184	25.864	ADRB1
601	ENSG00000044012.4	0	0	0	0	0	0	0	0	0	GUCA2B
602	ENSG00000044090.13	157.907	122.577	113.955	147.181	169.301	181.649	198.253	239.062	236.607	CUL7
603	ENSG00000044115.21	140.464	149.19	237.995	176.792	195.042	235.545	321.193	291.92	327.61	CTNNA1
604	ENSG00000044446.12	216.663	279.831	251.105	259.527	253.456	227.56	153.951	171.788	245.229	PHKA2
605	ENSG00000044459.15	96.3967	67.7401	83.7017	75.7679	76.2348	59.8843	80.852	64.8711	87.1711	CNTLN
606	ENSG00000044524.11	0	0	0	0	0	1.99614	1.10756	0	0	EPHA3
607	ENSG00000044574.9	6132.67	6491.76	6775.8	6899.23	6547.28	6461.52	2963.83	2955.24	2907.3	HSPA5
608	ENSG00000046604.14	1145.74	1107.23	1050.81	1447.43	1081.15	1179.72	1272.59	1017.52	845.847	DSG2
609	ENSG00000046647.14	231.352	199.995	206.733	251.689	212.863	229.556	99.6805	109.32	106.33	GEMIN8
610	ENSG00000046651.16	397.522	265.316	324.722	334.424	388.104	301.418	664.537	490.137	524.943	OFD1
611	ENSG00000046653.15	2.75419	0	0	0.870896	0.990062	0	0	0	0	GPM6B
612	ENSG00000046774.10	0	0	0	0	0	0	0	0	0	MAGEC2
613	ENSG00000046889.19	0	1.61286	0	0.870896	1.98012	1.99614	2.21512	3.60395	0	PREX2
614	ENSG00000047056.18	155.153	177.415	183.539	170.696	167.32	201.61	268.03	253.478	266.303	WDR37
615	ENSG00000047188.16	556.347	641.112	570.785	522.537	594.037	527.98	446.347	434.877	507.7	YTHDC2
616	ENSG00000047230.15	203.81	187.092	198.665	268.236	222.764	250.516	148.413	169.386	149.436	CTPS2
617	ENSG00000047249.18	315.814	333.056	314.638	315.264	302.959	334.354	302.364	314.745	352.516	ATP6V1H
618	ENSG00000047315.17	2104.2	1830.6	2017.92	1494.46	1506.87	1660.79	1052.18	1168.88	1163.88	POLR2B
619	ENSG00000047346.13	220.335	220.962	233.961	343.133	251.476	308.404	1053.29	1098	1127.48	ATOSA
620	ENSG00000047365.13	188.203	151.609	144.209	223.82	209.893	207.599	871.651	937.027	928.229	ARAP2
621	ENSG00000047410.14	2722.98	2280.58	2316.42	1594.61	1613.8	2087.97	1353.44	1507.65	1606.44	TPR
622	ENSG00000047457.14	0	0.80643	0	0	0	0	0	0	0	CP
623	ENSG00000047578.14	155.153	184.673	156.31	163.728	296.029	204.605	137.338	178.996	180.09	KATNIP
624	ENSG00000047579.20	66.1006	78.2237	57.4819	60.9627	67.3242	57.8882	65.3461	52.8579	52.6858	DTNBP1
625	ENSG00000047597.7	0	0	1.00845	0	0	0	0	0	0	XK
626	ENSG00000047617.17	0	0	0	0	0	0	0	0	0	ANO2
627	ENSG00000047621.12	257.976	195.963	183.539	186.372	196.032	136.736	203.791	234.257	188.711	C12orf4
628	ENSG00000047634.15	158.825	119.352	128.074	115.829	109.897	107.792	59.8083	48.0527	43.1066	SCML1
629	ENSG00000047644.20	14.689	5.64501	7.05918	13.9343	5.94037	6.9865	25.4739	18.0198	20.1164	WWC3
630	ENSG00000047648.23	258.894	206.446	223.877	194.21	258.406	238.539	276.89	321.953	339.105	ARHGAP6
631	ENSG00000047662.5	11.0168	8.0643	12.1015	7.83806	14.8509	12.9749	13.2907	9.61053	18.2006	FAM184B
632	ENSG00000047849.22	2097.78	2095.11	2084.47	1780.98	1782.11	2032.07	1417.68	1544.89	1444.55	MAP4
633	ENSG00000047932.14	275.419	332.249	276.316	304.813	287.118	300.42	194.931	199.419	215.533	GOPC
634	ENSG00000047936.11	6.42645	9.67716	6.05073	5.22537	3.96025	0.998072	1.10756	4.80527	7.6634	ROS1
635	ENSG00000048028.12	333.257	370.958	286.401	395.387	305.929	339.344	261.384	317.148	300.788	USP28
636	ENSG00000048052.25	632.546	582.243	633.309	681.911	699.974	601.837	1627.01	1573.72	1511.6	HDAC9
637	ENSG00000048140.18	143.218	145.157	141.184	155.019	146.529	132.744	157.274	129.742	99.6241	TSPAN17
638	ENSG00000048162.22	1318.34	1270.93	1380.57	1116.49	1164.31	1048.97	141.768	142.957	138.899	NOP16
639	ENSG00000048342.18	29.3781	45.1601	53.4481	40.0612	34.6522	45.9113	130.692	78.0856	102.498	CC2D2A
640	ENSG00000048392.13	611.431	666.111	562.717	577.404	590.077	642.758	913.738	1042.74	837.226	RRM2B
641	ENSG00000048405.11	584.807	628.209	541.54	546.922	559.385	576.885	539.382	603.061	614.987	ZNF800
642	ENSG00000048462.11	66.1006	70.9659	64.5411	80.9933	82.1752	79.8457	100.788	97.3067	115.909	TNFRSF17
643	ENSG00000048471.14	395.686	418.537	328.756	510.345	477.21	603.833	958.041	1184.5	1009.65	SNX29
644	ENSG00000048540.16	2.75419	0	2.01691	0.870896	4.95031	3.99229	2.21512	0	1.91585	LMO3
645	ENSG00000048544.6	569.2	609.661	609.106	566.953	542.554	589.86	299.042	278.705	311.325	MRPS10
646	ENSG00000048545.18	18.3613	8.87073	8.06763	4.35448	15.841	3.99229	11.0756	15.6171	12.453	GUCA1A
647	ENSG00000048649.14	1196.24	891.912	1101.23	994.563	966.301	927.209	1341.26	1122.03	1186.87	RSF1
648	ENSG00000048707.15	807.896	544.34	1208.13	742.003	757.398	766.519	952.503	712.381	815.194	VPS13D
649	ENSG00000048740.19	1154.92	1126.58	1200.06	1157.42	1112.83	1211.66	1875.1	1769.54	1760.67	CELF2
650	ENSG00000048828.18	4394.77	4323.27	4318.2	4554.78	4402.81	4227.83	1743.3	1750.32	1736.72	FAM120A
651	ENSG00000048991.17	1258.67	1332.22	1080.05	1028.53	1183.12	1288.51	1004.56	1087.19	1029.77	R3HDM1
652	ENSG00000049089.15	43.149	62.0951	53.4481	98.4112	36.6323	41.919	118.509	185.003	127.404	COL9A2
653	ENSG00000049130.16	0.918064	0.80643	0	0	0.990062	0	0	1.20132	1.91585	KITLG
654	ENSG00000049167.16	246.041	315.314	248.08	384.065	334.641	406.215	172.78	182.6	178.174	ERCC8
655	ENSG00000049192.15	58.7561	54.8373	48.4058	58.35	43.5627	70.8631	87.4973	111.722	98.6662	ADAMTS6
656	ENSG00000049239.13	138.628	100.804	97.8201	160.245	167.32	184.643	353.312	416.857	445.435	H6PD
657	ENSG00000049245.13	88.1342	103.223	90.7609	120.184	170.291	124.759	172.78	140.554	153.268	VAMP3
658	ENSG00000049246.15	57.838	38.7087	44.372	24.3851	32.672	52.8978	9.96805	12.0132	4.78962	PER3
659	ENSG00000049247.14	0	0	0	0	0	0	0	0	0	UTS2
660	ENSG00000049249.10	3.67226	16.935	10.0845	13.0634	12.8708	17.9653	57.5932	28.8316	63.223	TNFRSF9
661	ENSG00000049283.19	0	1.61286	2.01691	1.74179	0	0.998072	0	0	0	EPN3
662	ENSG00000049323.16	21.1155	18.5479	6.05073	3.48358	5.94037	1.99614	19.9361	9.61053	2.87377	LTBP1
663	ENSG00000049449.10	448.015	477.407	437.669	510.345	506.912	526.982	137.338	132.145	133.151	RCN1
664	ENSG00000049540.19	2.75419	1.61286	4.03382	1.74179	0	3.99229	4.43025	0	0	ELN
665	ENSG00000049541.11	749.14	710.465	704.91	744.616	597.998	697.652	395.399	382.019	396.581	RFC2
666	ENSG00000049618.25	823.504	812.882	861.22	983.241	956.4	904.253	1502.96	1418.76	1262.54	ARID1B
667	ENSG00000049656.14	960.295	970.942	887.44	930.116	916.798	935.193	413.12	502.15	551.764	CLPTM1L
668	ENSG00000049759.20	340.602	175.802	150.26	253.431	241.575	370.285	932.567	390.428	451.182	NEDD4L
669	ENSG00000049768.18	0.918064	1.61286	0	12.1925	4.95031	2.99422	0	6.00658	0	FOXP3
670	ENSG00000049769.14	15.6071	16.935	25.2114	21.7724	22.7714	24.9518	24.3663	21.6237	16.2847	PPP1R3F
671	ENSG00000049860.14	215.745	197.575	221.86	236.013	211.873	273.472	143.983	129.742	123.572	HEXB
672	ENSG00000049883.15	320.404	251.606	270.266	226.433	243.555	304.412	66.4537	57.6632	47.8962	PTCD2
673	ENSG00000050030.16	212.073	251.606	232.953	204.66	182.171	217.58	282.428	301.531	297.915	NEXMIF
674	ENSG00000050130.18	110.168	122.577	133.116	87.9605	128.708	106.794	153.951	100.911	124.53	JKAMP
675	ENSG00000050165.19	0.918064	0	0	0	0	0	0	0	0.957924	DKK3
676	ENSG00000050327.15	0.918064	0	0	0	0	0	0	0	0.957924	ARHGEF5
677	ENSG00000050344.9	257.058	236.284	282.367	330.069	344.542	372.281	107.433	86.4948	95.7924	NFE2L3
678	ENSG00000050393.12	424.146	384.667	374.137	324.844	408.896	410.207	155.059	180.198	167.637	MCUR1
679	ENSG00000050405.14	515.034	425.795	376.153	361.422	322.76	376.273	948.072	790.466	876.501	LIMA1
680	ENSG00000050426.16	284.6	283.863	337.832	356.196	347.512	355.314	301.257	348.382	350.6	LETMD1
681	ENSG00000050438.17	16.5252	17.7415	122.023	32.2231	16.8311	29.9422	19.9361	30.0329	35.4432	SLC4A8
682	ENSG00000050555.19	99.1509	125.803	118.998	148.923	137.619	117.772	38.7646	40.8448	45.0224	LAMC3
683	ENSG00000050628.21	0	0	1.00845	0	0	0	4.43025	0	0.957924	PTGER3
684	ENSG00000050730.16	0.918064	0	2.01691	2.61269	0.990062	0	1.10756	0	0.957924	TNIP3
685	ENSG00000050748.18	504.017	499.18	485.067	584.371	627.699	603.833	367.71	311.141	392.749	MAPK9
686	ENSG00000050767.18	0	1.61286	0	0	0.990062	0	0	0	0	COL23A1
687	ENSG00000050820.17	31.2142	19.3543	22.186	18.2888	9.90062	14.9711	106.326	28.8316	88.129	BCAR1
688	ENSG00000051009.11	103.741	67.7401	87.7355	131.505	81.1851	99.8072	80.852	109.32	139.857	FHIP1B
689	ENSG00000051108.15	326.831	349.991	387.246	704.555	611.858	548.939	676.72	773.648	637.02	HERPUD1
690	ENSG00000051128.19	6.42645	6.45144	4.03382	6.09627	5.94037	8.98265	2.21512	3.60395	4.78962	HOMER3
691	ENSG00000051180.17	266.239	280.638	342.874	252.56	246.525	254.508	256.954	192.211	183.921	RAD51
692	ENSG00000051341.15	851.964	612.081	742.222	649.688	578.196	654.735	390.969	456.5	580.502	POLQ
693	ENSG00000051382.9	392.931	361.281	439.686	364.905	355.432	284.45	289.073	409.649	259.598	PIK3CB
694	ENSG00000051523.12	1834.29	1917.69	1945.31	2013.51	1935.57	2103.94	3335.97	3641.19	3289.51	CYBA
695	ENSG00000051596.10	1140.24	1206.42	1223.26	1199.22	1235.6	1180.72	464.068	379.616	381.254	THOC3
696	ENSG00000051620.11	157.907	147.577	174.463	202.919	186.132	170.67	96.3578	72.079	87.1711	HEBP2
697	ENSG00000051825.15	748.222	723.368	652.47	685.395	500.971	557.922	524.984	533.385	513.448	MPHOSPH9
698	ENSG00000052126.17	40.3948	28.2251	33.279	35.7067	16.8311	38.9248	33.2268	26.429	80.4657	PLEKHA5
699	ENSG00000052344.16	0.918064	0	0	0	0	0	0	1.20132	0.957924	PRSS8
700	ENSG00000052723.12	896.031	762.077	744.239	730.681	844.523	802.45	552.673	512.962	500.037	SIKE1
701	ENSG00000052749.14	1284.37	1474.96	1348.3	1544.97	1347.47	1274.54	337.806	305.134	226.07	RRP12
702	ENSG00000052795.13	0	0.80643	6.05073	2.61269	0.990062	1.99614	1.10756	0	10.5372	FNIP2
703	ENSG00000052802.13	360.799	400.796	336.824	353.584	391.075	357.31	248.094	235.458	210.743	MSMO1
704	ENSG00000052841.16	479.229	603.21	501.202	525.15	563.345	623.795	604.728	663.127	647.557	TTC17
705	ENSG00000052850.8	0	0	0	0	0	0	0	0	0	ALX4
706	ENSG00000053108.17	3.67226	1.61286	2.01691	1.74179	0	0	11.0756	0	17.2426	FSTL4
707	ENSG00000053254.16	613.267	508.051	705.918	667.977	687.103	917.228	1386.67	1422.36	1479.04	FOXN3
708	ENSG00000053328.9	0.918064	0	0	2.61269	0	0	1.10756	0	0.957924	METTL24
709	ENSG00000053371.13	257.976	264.509	263.207	301.33	280.188	288.443	190.501	218.64	178.174	AKR7A2
710	ENSG00000053372.5	1519.4	1579.8	1545.96	1315.05	1335.59	1184.71	210.437	248.673	248.102	MRTO4
711	ENSG00000053438.11	0.918064	0	2.01691	0	0.990062	0	1.10756	1.20132	1.91585	NNAT
712	ENSG00000053501.14	128.529	129.029	125.048	165.47	125.738	135.738	118.509	157.372	148.478	USE1
713	ENSG00000053524.13	6.42645	8.87073	10.0845	14.8052	2.97019	6.9865	13.2907	18.0198	10.5372	MCF2L2
714	ENSG00000053702.15	0	0	0	1.74179	2.97019	0.998072	0	0	0	NRIP2
715	ENSG00000053747.17	4.59032	4.03215	1.00845	0.870896	10.8907	0	3.32268	9.61053	0.957924	LAMA3
716	ENSG00000053770.12	504.935	495.148	449.771	446.769	393.055	388.25	438.594	408.448	308.452	AP5M1
717	ENSG00000053900.11	373.652	294.347	322.705	301.33	308.899	294.431	208.222	154.97	173.384	ANAPC4
718	ENSG00000053918.18	12.8529	16.935	50.4227	17.4179	17.8211	16.9672	55.3781	44.4487	70.8864	KCNQ1
719	ENSG00000054116.12	258.894	290.315	259.173	242.109	269.297	230.555	173.887	136.95	161.889	TRAPPC3
720	ENSG00000054118.15	5476.25	5260.34	5044.29	4331.83	4769.13	4600.11	2658.15	2616.47	2985.85	THRAP3
721	ENSG00000054148.18	633.464	639.499	697.85	756.808	665.322	612.816	398.722	464.91	389.875	PHPT1
722	ENSG00000054179.12	0	1.61286	0	1.74179	1.98012	0	3.32268	2.40263	8.62132	ENTPD2
723	ENSG00000054219.11	182.695	142.738	158.327	181.146	220.784	166.678	354.42	297.927	302.704	LY75
724	ENSG00000054267.22	481.984	538.695	375.145	397.999	704.924	388.25	993.482	1368.3	1351.63	ARID4B
725	ENSG00000054277.14	90.8884	105.642	93.7862	123.667	118.807	144.72	83.0671	86.4948	85.2553	OPN3
726	ENSG00000054282.16	151.481	114.513	105.888	142.827	142.569	123.761	249.201	325.557	197.332	SDCCAG8
727	ENSG00000054356.14	0	0	0	0.870896	0.990062	5.98843	0	0	0.957924	PTPRN
728	ENSG00000054392.13	5.50838	6.45144	6.05073	4.35448	4.95031	2.99422	8.86049	4.80527	10.5372	HHAT
729	ENSG00000054523.20	649.071	656.434	624.233	633.141	677.202	711.625	557.103	604.262	640.851	KIF1B
730	ENSG00000054598.9	0	0	0	0	0	0	2.21512	1.20132	0	FOXC1
731	ENSG00000054611.14	416.801	456.44	449.771	611.369	621.759	642.758	773.078	813.291	824.773	TBC1D22A
732	ENSG00000054654.20	1362.41	1577.38	1658.91	1239.28	1155.4	1554	1527.33	1279.4	1752.04	SYNE2
733	ENSG00000054690.14	11.0168	14.5157	11.093	8.70896	11.8807	13.973	6.64537	10.8119	15.3268	PLEKHH1
734	ENSG00000054793.14	2.75419	3.22572	1.00845	0	0	0	1.10756	0	0	ATP9A
735	ENSG00000054796.13	0	0	0	0	0	0	0	0	0	SPO11
736	ENSG00000054803.4	0	0	0	0	0	0	0	0	0	CBLN4
737	ENSG00000054938.17	0	0	0	0	0	0	0	0	0	CHRDL2
738	ENSG00000054965.11	369.062	347.571	300.519	345.746	388.104	349.325	512.801	587.444	489.499	FAM168A
739	ENSG00000054967.13	379.16	350.797	355.984	332.682	350.482	318.385	762.002	768.843	802.741	RELT
740	ENSG00000054983.17	26.6239	29.0315	30.2536	19.1597	17.8211	26.9479	31.0117	34.8382	35.4432	GALC
741	ENSG00000055044.11	2255.68	2065.27	2088.51	1968.22	1758.35	1872.38	513.908	538.19	549.849	NOP58
742	ENSG00000055070.17	1626.81	1657.21	1847.49	1502.29	1503.9	1468.16	1716.72	1729.9	1630.39	SZRD1
743	ENSG00000055118.17	95.4787	79.8366	103.871	120.184	115.837	100.805	33.2268	38.4421	34.4853	KCNH2
744	ENSG00000055130.18	1222.86	1288.68	1258.55	1131.29	1021.74	1155.77	495.08	570.625	482.794	CUL1
745	ENSG00000055147.19	282.764	276.606	315.646	351.842	312.86	346.331	342.236	291.92	331.442	FAM114A2
746	ENSG00000055163.21	3205.88	3443.46	3395.47	3802.33	4209.74	3996.28	4030.42	3961.94	4058.73	CYFIP2
747	ENSG00000055208.20	397.522	354.829	405.399	462.446	366.323	417.194	631.31	691.958	555.596	TAB2
748	ENSG00000055211.14	120.266	120.965	104.879	120.184	126.728	121.765	122.939	100.911	100.582	GINM1
749	ENSG00000055332.19	680.286	629.016	722.053	574.791	565.325	674.696	3876.46	4273.08	4019.45	EIF2AK2
750	ENSG00000055483.20	1575.4	1443.51	1412.84	1499.68	1741.52	1497.11	289.073	297.927	364.011	USP36
751	ENSG00000055609.21	2057.38	2066.88	2244.82	2478.57	2119.72	2361.44	2699.13	2952.84	3066.32	KMT2C
752	ENSG00000055732.13	0.918064	0.80643	0	0	0	0	1.10756	0	0	MCOLN3
753	ENSG00000055813.6	0	0	0	0	0	0	0	0	0.957924	CCDC85A
754	ENSG00000055917.17	1887.54	1857.21	1864.63	1883.75	1957.35	1840.44	1596	1576.13	1556.63	PUM2
755	ENSG00000055950.17	324.077	366.119	349.934	332.682	318.8	332.358	203.791	210.23	193.501	MRPL43
756	ENSG00000055955.17	0	0	11.093	0	0.990062	0	7.75293	9.61053	2.87377	ITIH4
757	ENSG00000055957.11	0	0	0	2.61269	0	0	13.2907	7.2079	0	ITIH1
758	ENSG00000056050.7	89.9703	107.255	81.6848	88.8313	82.1752	95.8149	76.4217	76.8843	93.8766	HPF1
759	ENSG00000056097.16	2801.01	3022.5	2613.91	2248.65	2380.11	2617.94	2160.85	2177.99	2167.78	ZFR
760	ENSG00000056277.16	256.14	252.413	287.409	231.658	246.525	290.439	161.704	168.184	151.352	ZNF280C
761	ENSG00000056291.19	3.67226	1.61286	1.00845	0.870896	0	0	1.10756	1.20132	0.957924	NPFFR2
762	ENSG00000056487.16	0	0	0	0	0	0	0	9.61053	0.957924	PHF21B
763	ENSG00000056558.11	250.632	273.38	255.139	380.581	324.74	345.333	1857.38	2003.8	1899.56	TRAF1
764	ENSG00000056586.16	1074.14	1157.23	1207.12	1118.23	1117.78	1238.61	1614.82	1642.2	1457	RC3H2
765	ENSG00000056736.10	0.918064	0	0	4.35448	0	0	3.32268	1.20132	1.91585	IL17RB
766	ENSG00000056972.21	100.987	87.9009	39.3297	73.1552	75.2447	88.8284	132.907	192.211	163.805	TRAF3IP2
767	ENSG00000056998.20	0	0	0	0	0	0	0	0	0	GYG2
768	ENSG00000057019.16	206.564	230.639	256.147	178.534	171.281	222.57	98.573	152.567	76.634	DCBLD2
769	ENSG00000057149.16	0.918064	0	0	0	0	0	0	0	0	SERPINB3
770	ENSG00000057252.13	775.764	703.207	818.865	809.933	735.616	747.556	448.562	478.124	476.088	SOAT1
771	ENSG00000057294.17	9.18064	5.64501	3.02536	2.61269	3.96025	2.99422	1.10756	2.40263	7.6634	PKP2
772	ENSG00000057468.7	4.59032	4.83858	1.00845	2.61269	0	6.9865	2.21512	1.20132	1.91585	MSH4
773	ENSG00000057593.14	0	0	0	0	0.990062	0	0	0	0	F7
774	ENSG00000057608.17	6216.21	6782.08	6479.32	5955.18	5925.52	6251.92	7198.04	7379.69	7067.57	GDI2
775	ENSG00000057657.17	143.218	79.0302	111.938	108.862	149.499	86.8322	143.983	194.613	136.025	PRDM1
776	ENSG00000057663.16	150.563	108.868	150.26	111.475	150.489	96.813	120.724	124.937	111.119	ATG5
777	ENSG00000057704.13	19.2793	7.25787	7.05918	14.8052	21.7814	33.9344	93.0351	126.138	99.6241	TMCC3
778	ENSG00000057757.10	662.842	629.822	627.259	641.85	622.749	574.889	269.137	251.075	304.62	PITHD1
779	ENSG00000057935.14	324.077	295.96	267.24	335.295	462.359	346.331	364.388	415.656	355.39	MTA3
780	ENSG00000058056.10	526.969	1047.55	950.972	1010.24	851.453	1115.84	431.949	968.261	529.732	USP13
781	ENSG00000058063.16	1096.17	897.557	1105.27	971.049	1102.93	1145.79	1660.23	1400.74	1591.11	ATP11B
782	ENSG00000058085.15	2.75419	1.61286	4.03382	3.48358	5.94037	6.9865	6.64537	3.60395	4.78962	LAMC2
783	ENSG00000058091.17	507.689	386.28	556.667	559.986	683.143	413.202	1316.89	848.13	1024.98	CDK14
784	ENSG00000058262.11	1541.43	1409.64	1820.26	1873.3	1829.63	1689.74	945.857	858.941	775.919	SEC61A1
785	ENSG00000058272.19	1062.2	840.3	725.079	957.985	953.43	841.374	1773.21	1813.99	1915.85	PPP1R12A
786	ENSG00000058335.16	4.59032	2.41929	4.03382	10.4507	5.94037	73.8573	55.3781	96.1053	91.0028	RASGRF1
787	ENSG00000058404.21	0	0.80643	7.05918	0.870896	0.990062	3.99229	0	1.20132	0	CAMK2B
788	ENSG00000058453.17	524.215	341.12	385.23	430.222	588.097	452.126	130.692	218.64	192.543	CROCC
789	ENSG00000058600.16	1044.76	975.781	1170.82	1035.49	1169.26	982.103	202.684	287.115	288.335	POLR3E
790	ENSG00000058668.16	775.764	758.851	719.028	595.693	631.66	679.687	1972.57	2068.67	2008.77	ATP2B4
791	ENSG00000058673.17	885.014	812.075	630.284	949.276	672.252	605.83	613.589	943.034	578.586	ZC3H11A
792	ENSG00000058729.11	442.507	390.312	454.813	499.894	378.204	445.14	255.847	296.725	267.261	RIOK2
793	ENSG00000058799.15	86.298	91.1266	68.5749	61.8336	73.2646	69.865	125.154	132.145	154.226	YIPF1
794	ENSG00000058804.12	1297.22	1271.74	1321.08	1132.16	1077.19	1190.7	277.998	313.544	309.41	NDC1
795	ENSG00000058866.15	4.59032	0	1.00845	0	0.990062	0	5.53781	2.40263	7.6634	DGKG
796	ENSG00000059122.17	190.039	183.866	111.938	158.503	141.579	264.489	94.1427	96.1053	187.753	FLYWCH1
797	ENSG00000059145.19	129.447	174.995	126.057	75.7679	112.867	171.668	126.262	133.346	137.941	UNKL
798	ENSG00000059377.19	2.75419	3.22572	4.03382	0	3.96025	0	1.10756	1.20132	2.87377	TBXAS1
799	ENSG00000059378.13	425.064	382.248	353.967	289.137	391.075	414.2	1190.63	1101.61	1061.38	PARP12
800	ENSG00000059573.9	2274.04	2141.07	2530.21	2573.5	2546.44	2294.57	455.208	552.606	558.47	ALDH18A1
801	ENSG00000059588.10	373.652	308.863	276.316	430.222	469.289	531.972	146.198	165.782	132.194	TARBP1
802	ENSG00000059691.12	405.784	413.699	422.542	460.704	390.084	359.306	177.21	166.983	182.964	GATB
803	ENSG00000059728.11	27.5419	21.7736	19.1606	44.4157	46.5329	61.8804	67.5612	38.4421	74.7181	MXD1
804	ENSG00000059758.8	93.6425	101.61	109.922	105.378	111.877	94.8168	459.638	484.131	407.118	CDK17
805	ENSG00000059769.20	191.875	158.06	132.108	147.181	128.708	159.691	47.6251	48.0527	45.9804	DNAJC25
806	ENSG00000059804.16	76.1993	48.3858	58.4903	107.991	137.619	124.759	582.577	617.477	494.289	SLC2A3
807	ENSG00000059915.17	0	2.41929	3.02536	2.61269	1.98012	0.998072	0	0	0	PSD
808	ENSG00000060069.18	688.548	621.758	725.079	670.59	614.829	556.924	603.621	567.022	609.24	CTDP1
809	ENSG00000060138.13	3597.89	3413.62	3504.38	3348.59	3411.75	3252.72	777.508	780.856	734.728	YBX3
810	ENSG00000060140.9	0	0	0	0	0	0	0	0	0	STYK1
811	ENSG00000060237.19	2943.31	2776.54	2530.21	2767.71	2986.03	2970.26	2620.49	2593.64	2047.08	WNK1
812	ENSG00000060303.5	0	0	0	0	0	0	0	0	0	RPS17P5
813	ENSG00000060339.14	1798.49	1579.8	1405.79	1349.02	1100.95	1241.6	1336.83	980.274	1100.66	CCAR1
814	ENSG00000060491.17	579.298	669.337	668.605	712.393	628.689	566.905	672.29	782.057	751.971	OGFR
815	ENSG00000060558.4	9.18064	9.67716	11.093	19.1597	20.7913	44.9132	26.5815	38.4421	27.7798	GNA15
816	ENSG00000060566.14	0	0.80643	0	0	0	0	0	1.20132	0	CREB3L3
817	ENSG00000060642.12	44.0671	59.6758	64.5411	93.1858	87.1255	99.8072	69.7764	129.742	119.741	PIGV
818	ENSG00000060656.20	0	4.03215	0	0	4.95031	0.998072	12.1832	20.4224	13.4109	PTPRU
819	ENSG00000060688.13	1079.64	1095.13	1127.45	998.917	996.002	975.116	649.031	552.606	577.628	SNRNP40
820	ENSG00000060709.17	298.371	366.926	322.705	458.962	440.578	467.098	235.911	121.333	227.986	RIMBP2
821	ENSG00000060718.22	0	0	0	0	0	0	0	0	0	COL11A1
822	ENSG00000060749.17	1571.73	1553.18	1536.88	1430.01	1536.58	1536.03	1092.06	813.291	1170.58	QSER1
823	ENSG00000060762.19	122.103	120.158	139.167	141.085	120.788	99.8072	46.5176	54.0593	68.0126	MPC1
824	ENSG00000060971.19	222.172	250.8	252.114	263.01	221.774	245.526	230.373	188.607	246.187	ACAA1
825	ENSG00000060982.15	7085.62	7401.42	7840.73	9390	9294.7	8968.67	1346.79	1340.67	1372.71	BCAT1
826	ENSG00000061273.18	373.652	516.922	405.399	401.483	380.184	500.034	517.231	663.127	570.923	HDAC7
827	ENSG00000061337.15	1.83613	0	0	0.870896	0	0	0	1.20132	0	LZTS1
828	ENSG00000061455.11	0	0	0	0	0	0	0	0	0	PRDM6
829	ENSG00000061492.12	0	0	0	0	0	0	0	0	0	WNT8A
830	ENSG00000061656.11	15.6071	20.1608	14.1184	14.8052	17.8211	9.98072	24.3663	22.825	15.3268	SPAG4
831	ENSG00000061676.16	528.805	534.663	646.419	400.612	488.101	399.229	256.954	246.27	256.724	NCKAP1
832	ENSG00000061794.13	1042.92	1069.33	1027.61	984.983	918.778	1038.99	301.257	314.745	316.115	MRPS35
833	ENSG00000061918.14	68.8548	50.8051	68.5749	33.094	29.7019	31.9383	42.0873	30.0329	22.0323	GUCY1B1
834	ENSG00000061936.10	824.422	658.853	697.85	646.205	664.332	658.727	534.952	485.332	555.596	SFSWAP
835	ENSG00000061938.21	289.19	303.218	449.771	229.046	368.303	259.499	715.485	820.499	583.376	TNK2
836	ENSG00000061987.16	368.144	500.793	468.931	492.056	417.806	558.92	517.231	539.391	493.331	MON2
837	ENSG00000062038.15	5.50838	8.0643	17.1437	3.48358	5.94037	9.98072	8.86049	10.8119	14.3689	CDH3
838	ENSG00000062096.15	0	1.61286	0	0.870896	0	0	0	1.20132	0	ARSF
839	ENSG00000062194.16	667.433	670.144	616.166	704.555	629.679	610.82	697.764	734.005	674.379	GPBP1
840	ENSG00000062282.15	144.136	154.835	118.998	135.86	132.668	118.771	44.3025	28.8316	32.5694	DGAT2
841	ENSG00000062370.17	0	0	0	0	0	0	0	0	0	ZNF112
842	ENSG00000062485.19	2811.11	2967.66	2729.89	2852.18	2653.37	2596.98	1574.95	1502.85	1634.22	CS
843	ENSG00000062524.16	43.149	24.9993	22.186	7.83806	22.7714	20.9595	93.0351	139.353	123.572	LTK
844	ENSG00000062582.14	418.637	446.762	476.999	535.601	421.766	462.107	170.564	172.99	174.342	MRPS24
845	ENSG00000062598.18	282.764	219.349	214.801	239.496	230.684	248.52	356.635	432.474	419.571	ELMO2
846	ENSG00000062650.20	1229.29	1277.39	1196.03	1368.18	1196	1324.44	1552.8	1536.48	1310.44	WAPL
847	ENSG00000062716.13	228.598	304.024	335.815	275.203	298.999	257.503	400.937	373.61	252.892	VMP1
848	ENSG00000062725.10	199.22	242.735	216.818	263.881	316.82	281.456	328.946	278.705	317.073	APPBP2
849	ENSG00000062822.16	1277.95	1241.1	1253.51	1236.67	1233.62	1039.99	430.841	494.943	449.267	POLD1
850	ENSG00000063015.21	0	0	0	0.870896	0	0	0	0	0	SEZ6
851	ENSG00000063046.18	12483.8	12452.1	13242	17381.3	16463.7	16247.6	6831.44	6817.47	6284.94	EIF4B
852	ENSG00000063127.16	5.50838	2.41929	3.02536	33.094	17.8211	5.98843	35.442	60.0658	51.7279	SLC6A16
853	ENSG00000063169.12	192.793	208.059	237.995	242.98	218.804	223.568	330.053	367.603	307.494	BICRA
854	ENSG00000063176.16	122.103	174.189	174.463	175.05	137.619	125.757	126.262	138.151	145.605	SPHK2
855	ENSG00000063177.13	8986.93	9398.94	9786.04	11933	11393.6	10493.7	10918.3	10575.2	10268	RPL18
856	ENSG00000063180.9	17.4432	27.4186	6.05073	24.3851	22.7714	24.9518	70.8839	14.4158	24.906	CA11
857	ENSG00000063241.8	739.96	837.075	880.381	737.649	727.696	640.762	264.707	243.867	280.672	ISOC2
858	ENSG00000063244.14	3170.08	3343.46	3225.04	2860.02	2878.11	2821.55	1625.9	1841.62	1529.81	U2AF2
859	ENSG00000063245.15	1365.16	1465.28	1492.51	1639.9	1670.23	1616.88	1620.36	1522.07	1547.05	EPN1
860	ENSG00000063322.15	357.127	397.57	468.931	317.877	412.856	274.47	551.566	571.827	503.868	MED29
861	ENSG00000063438.20	34.8864	33.8701	31.2621	0	0	15.9691	129.585	120.132	95.7924	AHRR
862	ENSG00000063515.3	0	0	0	0	0	0.998072	0	1.20132	0	GSC2
863	ENSG00000063587.15	247.877	241.929	270.266	308.297	280.188	306.408	180.532	174.191	180.09	ZNF275
864	ENSG00000063601.17	569.2	497.567	446.745	551.277	542.554	578.882	746.496	750.823	737.602	MTMR1
865	ENSG00000063660.9	7.34451	4.83858	8.06763	17.4179	8.91056	23.9537	4.43025	8.40922	10.5372	GPC1
866	ENSG00000063761.16	38.5587	94.3523	67.5664	67.9299	52.4733	65.8727	59.8083	45.65	43.1066	ADCK1
867	ENSG00000063854.13	46.8213	53.2244	49.4143	78.3806	72.2745	40.9209	95.2503	78.0856	61.3072	HAGH
868	ENSG00000063978.17	1277.03	1363.67	1420.91	1267.15	1310.84	1360.37	1522.9	1462	1443.59	RNF4
869	ENSG00000064012.24	256.14	254.026	276.316	213.369	228.704	196.62	387.646	440.883	410.95	CASP8
870	ENSG00000064042.18	0	0	0	0	0	0	0	0	0	LIMCH1
871	ENSG00000064102.15	2035.35	2122.52	1996.74	2157.21	2185.07	2251.65	434.164	412.052	399.454	INTS13
872	ENSG00000064115.11	636.218	684.659	705.918	811.675	803.93	848.361	537.167	587.444	410.95	TM7SF3
873	ENSG00000064195.7	0	0	0	0	0	0	0	0	0	DLX3
874	ENSG00000064199.7	60.5922	74.998	37.3128	52.2537	45.5429	46.9094	62.0234	44.4487	32.5694	SPA17
875	ENSG00000064201.16	0.918064	8.0643	4.03382	0.870896	3.96025	1.99614	19.9361	46.8514	34.4853	TSPAN32
876	ENSG00000064205.11	0.918064	1.61286	0	0	0	0	1.10756	1.20132	0	CCN5
877	ENSG00000064218.5	0	0	0	0	0	0	0	0	0	DMRT3
878	ENSG00000064225.13	56.92	74.998	63.5326	72.2843	57.4236	80.8438	89.7125	109.32	77.5919	ST3GAL6
879	ENSG00000064270.13	0	5.64501	0	0	0	0	0	4.80527	0.957924	ATP2C2
880	ENSG00000064300.9	6.42645	12.0965	2.01691	4.35448	4.95031	8.98265	22.1512	18.0198	13.4109	NGFR
881	ENSG00000064309.16	2.75419	4.03215	19.1606	5.22537	5.94037	11.9769	3.32268	1.20132	5.74755	CDON
882	ENSG00000064313.13	517.788	590.307	650.453	588.725	546.514	441.148	458.53	730.401	551.764	TAF2
883	ENSG00000064393.16	24.7877	43.5472	31.2621	39.1903	55.4435	62.8785	103.003	104.515	113.993	HIPK2
884	ENSG00000064419.14	914.392	949.975	996.353	877.863	941.549	865.328	769.755	755.628	747.181	TNPO3
885	ENSG00000064489.23	52.3297	26.6122	58.4903	61.8336	75.2447	71.8612	63.131	43.2474	35.4432	BORCS8-MEF2B
886	ENSG00000064490.14	240.533	260.477	262.198	298.717	312.86	221.572	272.46	264.29	274.924	RFXANK
887	ENSG00000064545.15	134.037	154.835	141.184	148.923	169.301	148.713	19.9361	50.4553	45.0224	TMEM161A
888	ENSG00000064547.14	51.4116	45.1601	48.4058	30.4813	39.6025	33.9344	64.2386	97.3067	81.4236	LPAR2
889	ENSG00000064601.21	435.162	425.795	431.618	438.06	403.945	391.244	289.073	290.719	310.368	CTSA
890	ENSG00000064607.17	708.746	712.078	666.588	666.235	589.087	552.932	580.362	559.814	632.23	SUGP2
891	ENSG00000064651.14	722.516	684.659	709.952	967.565	682.153	703.641	398.722	480.527	446.393	SLC12A2
892	ENSG00000064652.11	11.9348	12.0965	15.1268	17.4179	11.8807	7.98457	47.6251	52.8579	40.2328	SNX24
893	ENSG00000064655.19	445.261	499.18	431.618	421.513	446.518	453.125	294.611	218.64	246.187	EYA2
894	ENSG00000064666.15	1738.81	1783.82	1948.33	1918.58	1937.55	1864.4	9244.81	8916.17	8728.61	CNN2
895	ENSG00000064687.13	99.1509	87.9009	180.513	142.827	94.0559	85.8342	571.502	601.86	666.715	ABCA7
896	ENSG00000064692.20	0	0	0	0	0	0	0	2.40263	0	SNCAIP
897	ENSG00000064703.13	687.63	765.302	700.876	627.916	546.514	691.664	383.216	510.56	402.328	DDX20
898	ENSG00000064726.10	665.597	751.593	790.628	783.806	768.288	826.403	555.996	522.573	567.091	BTBD1
899	ENSG00000064763.12	204.728	245.155	243.037	227.304	213.853	189.634	179.425	135.749	153.268	FAR2
900	ENSG00000064787.14	4.59032	7.25787	4.03382	3.48358	2.97019	5.98843	15.5059	13.2145	16.2847	BCAS1
901	ENSG00000064835.12	0	0	0	0	0	0	0	0	0	POU1F1
902	ENSG00000064886.14	80.7896	45.1601	31.2621	53.1246	37.6224	28.9441	63.131	68.4751	103.456	CHI3L2
903	ENSG00000064932.16	601.332	628.209	579.861	465.929	482.16	603.833	828.456	876.961	1061.38	SBNO2
904	ENSG00000064933.19	256.14	359.668	286.401	253.431	241.575	251.514	194.931	126.138	160.931	PMS1
905	ENSG00000064961.19	585.725	592.726	576.836	620.078	603.938	484.065	383.216	530.982	424.361	HMG20B
906	ENSG00000064989.13	18.3613	10.4836	27.2283	0.870896	10.8907	4.99036	21.0437	6.00658	9.57924	CALCRL
907	ENSG00000064995.19	355.291	344.346	356.993	276.945	311.87	247.522	228.158	188.607	189.669	TAF11
908	ENSG00000064999.16	243.287	203.22	285.393	279.557	227.714	273.472	265.815	206.626	187.753	ANKS1A
909	ENSG00000065000.20	2826.72	2828.15	2405.16	2265.2	2280.11	2578.02	1749.95	1928.11	1878.49	AP3D1
910	ENSG00000065029.15	442.507	146.77	153.285	141.956	137.619	150.709	173.887	166.983	169.553	ZNF76
911	ENSG00000065054.14	280.928	283.057	329.765	335.295	316.82	339.344	27.689	50.4553	47.8962	SLC9A3R2
912	ENSG00000065057.9	332.339	387.087	312.621	370.131	375.234	299.422	58.7007	69.6764	44.0645	NTHL1
913	ENSG00000065060.18	592.151	682.24	620.199	618.336	708.884	652.739	452.993	351.986	391.791	BLTP3A
914	ENSG00000065135.12	1030.07	1099.16	1137.54	975.403	1026.69	1062.95	1391.1	1409.14	1305.65	GNAI3
915	ENSG00000065150.21	8311.23	9457.01	9262.65	10019.7	9150.15	9275.08	2815.42	2550.4	2315.3	IPO5
916	ENSG00000065154.12	323.159	339.507	368.086	303.072	322.76	371.283	110.756	76.8843	127.404	OAT
917	ENSG00000065183.16	2278.64	2259.62	2465.67	1941.23	2153.39	1933.26	472.929	272.699	415.739	WDR3
918	ENSG00000065243.20	292.862	236.284	243.037	257.785	264.347	285.449	356.635	380.817	398.497	PKN2
919	ENSG00000065268.11	942.852	992.716	1064.93	955.372	1000.95	908.245	203.791	233.055	227.986	WDR18
920	ENSG00000065308.5	185.449	197.575	246.063	207.273	195.042	197.618	315.655	317.148	315.157	TRAM2
921	ENSG00000065320.9	5.50838	5.64501	4.03382	4.35448	8.91056	7.98457	7.75293	14.4158	7.6634	NTN1
922	ENSG00000065325.13	0.918064	0	0	0	0	0	0	0	0	GLP2R
923	ENSG00000065328.17	989.673	824.978	828.949	607.885	627.699	575.887	227.05	259.484	247.145	MCM10
924	ENSG00000065357.20	194.63	154.835	191.606	163.728	196.032	170.67	351.097	376.012	397.539	DGKA
925	ENSG00000065361.17	29.3781	8.87073	8.06763	4.35448	12.8708	3.99229	15.5059	9.61053	39.2749	ERBB3
926	ENSG00000065371.18	0	0	0	0	0	0	0	0	0	ROPN1
927	ENSG00000065413.20	468.213	380.635	316.655	556.502	361.373	407.213	1467.52	1602.56	1249.13	ANKRD44
928	ENSG00000065427.15	3014	3013.63	3183.69	3063.81	3084.04	2675.83	1402.17	1490.83	1348.76	KARS1
929	ENSG00000065457.11	313.978	308.863	333.798	377.098	312.86	336.35	484.004	670.335	547.933	ADAT1
930	ENSG00000065485.20	293.781	279.831	298.502	331.811	290.088	272.474	57.5932	63.6698	56.5175	PDIA5
931	ENSG00000065491.8	152.399	154.028	151.268	159.374	157.42	153.703	140.66	160.976	155.184	TBC1D22B
932	ENSG00000065518.8	307.551	304.831	285.393	323.102	311.87	289.441	241.448	254.679	211.701	NDUFB4
933	ENSG00000065526.13	3260.96	3307.17	3099.99	2884.41	3039.49	3325.57	2292.65	2848.32	2390.02	SPEN
934	ENSG00000065534.20	5.50838	25.8058	17.1437	18.2888	16.8311	3.99229	18.8285	15.6171	9.57924	MYLK
935	ENSG00000065548.18	1518.48	1795.11	1644.79	1310.7	1458.36	1426.24	806.305	815.694	899.491	ZC3H15
936	ENSG00000065559.15	311.224	277.412	294.469	344.004	298.999	278.462	282.428	345.979	218.407	MAP2K4
937	ENSG00000065600.13	155.153	130.642	141.184	204.66	153.46	157.695	73.099	91.3001	94.8345	PACC1
938	ENSG00000065609.15	0	0	0	0	0	0	0	0	0	SNAP91
939	ENSG00000065613.15	904.293	832.236	822.899	658.397	728.686	929.205	493.972	402.441	422.445	SLK
940	ENSG00000065615.14	156.989	212.898	182.53	181.146	186.132	188.636	294.611	264.29	235.649	CYB5R4
941	ENSG00000065618.21	0	0	0	0	0	0	0	0	0	COL17A1
942	ENSG00000065621.15	11.9348	8.87073	6.05073	3.48358	2.97019	0	11.0756	14.4158	8.62132	GSTO2
943	ENSG00000065665.21	29.3781	14.5157	19.1606	21.7724	19.8012	10.9788	43.1949	25.2277	38.317	SEC61A2
944	ENSG00000065675.16	0.918064	0.80643	2.01691	3.48358	1.98012	4.99036	0	0	0	PRKCQ
945	ENSG00000065717.15	81.7077	82.2559	59.4988	96.6694	87.1255	117.772	86.3898	174.191	59.3913	TLE2
946	ENSG00000065802.12	74.3632	64.5144	104.879	80.9933	103.957	84.8361	99.6805	63.6698	52.6858	ASB1
947	ENSG00000065809.14	1325.68	1231.42	1187.96	1847.17	1726.67	1861.4	5378.32	5248.55	5262.84	FAM107B
948	ENSG00000065833.9	369.062	440.311	391.28	436.319	435.627	437.155	280.213	237.861	197.332	ME1
949	ENSG00000065882.18	1624.06	1482.22	1285.78	1552.81	1364.31	1288.51	1671.31	1872.85	1558.54	TBC1D1
950	ENSG00000065883.18	1093.41	1144.32	1130.48	1109.52	985.112	1198.68	1353.44	1358.69	1177.29	CDK13
951	ENSG00000065911.13	3003.91	3053.95	2963.85	3312.02	3266.21	3114.98	1199.49	1128.04	1220.4	MTHFD2
952	ENSG00000065923.10	1378.01	1487.86	1327.13	1690.41	1724.69	1996.14	2135.38	2319.74	2215.68	SLC9A7
953	ENSG00000065970.9	173.514	185.479	188.581	177.663	180.191	183.645	192.716	204.224	187.753	FOXJ2
954	ENSG00000065978.19	23192.1	24140.5	24963.3	25383.1	25245.6	22412.7	7148.2	6894.36	6383.61	YBX1
955	ENSG00000065989.16	531.559	548.373	487.083	570.437	509.882	585.868	450.777	482.929	494.289	PDE4A
956	ENSG00000066027.12	403.03	354.829	353.967	302.201	297.019	303.414	433.056	312.342	357.306	PPP2R5A
957	ENSG00000066032.19	1.83613	0.80643	1.00845	6.09627	1.98012	1.99614	0	2.40263	0.957924	CTNNA2
958	ENSG00000066044.15	1942.62	1916.88	2029.01	1921.2	1780.13	1980.17	890.479	1082.39	954.093	ELAVL1
959	ENSG00000066056.14	38.5587	24.9993	20.1691	31.3522	48.513	67.8689	83.0671	56.4619	78.5498	TIE1
960	ENSG00000066084.13	1070.46	1058.84	1166.78	1108.65	1132.63	1181.72	2356.89	2408.64	2293.27	DIP2B
961	ENSG00000066117.15	1063.12	1159.65	1230.31	1180.93	1165.3	1181.72	1196.17	1252.97	1180.16	SMARCD1
962	ENSG00000066135.13	714.254	620.145	574.819	850.865	802.94	702.642	846.177	899.786	962.714	KDM4A
963	ENSG00000066136.21	901.539	940.298	990.302	792.515	821.752	834.388	1046.65	1089.59	1063.3	NFYC
964	ENSG00000066185.13	0.918064	0	0	0	0.990062	0	1.10756	0	0.957924	ZMYND12
965	ENSG00000066230.12	91.8064	118.545	106.896	84.4769	95.046	86.8322	27.689	31.2342	26.8219	SLC9A3
966	ENSG00000066248.15	0.918064	0.80643	15.1268	3.48358	0	0	0	1.20132	0	NGEF
967	ENSG00000066279.19	1471.66	1256.42	1340.24	1092.97	1036.6	1395.3	1573.84	1511.26	1406.23	ASPM
968	ENSG00000066294.15	194.63	154.835	146.226	144.569	212.863	226.562	1177.34	1113.62	1198.36	CD84
969	ENSG00000066322.15	258.894	281.444	212.784	249.947	212.863	221.572	284.643	245.069	301.746	ELOVL1
970	ENSG00000066336.12	525.133	623.371	648.436	661.881	653.441	636.77	1464.2	1610.97	1439.76	SPI1
971	ENSG00000066379.15	188.203	199.995	232.953	272.59	214.843	218.578	111.864	117.729	110.161	POLR1H
972	ENSG00000066382.17	1.83613	1.61286	0	0	10.8907	1.99614	1.10756	0	0	MPPED2
973	ENSG00000066405.13	0	0	0	0	0	0	0	0	0	CLDN18
974	ENSG00000066422.7	956.623	946.749	955.006	883.088	918.778	953.158	660.107	612.672	637.978	ZBTB11
975	ENSG00000066427.25	297.453	274.186	257.156	228.175	212.863	319.383	240.341	197.016	217.449	ATXN3
976	ENSG00000066455.13	317.65	238.703	221.86	312.652	290.088	347.329	249.201	290.719	278.756	GOLGA5
977	ENSG00000066468.24	9.18064	7.25787	4.03382	6.96716	5.94037	1.99614	11.0756	4.80527	10.5372	FGFR2
978	ENSG00000066557.6	308.47	248.381	272.283	246.463	241.575	240.535	181.64	147.762	140.815	LRRC40
979	ENSG00000066583.12	215.745	249.187	216.818	206.402	191.082	195.622	70.8839	78.0856	71.8443	ISOC1
980	ENSG00000066629.19	4.59032	1.61286	11.093	1.74179	5.94037	6.9865	6.64537	1.20132	5.74755	EML1
981	ENSG00000066651.20	61.5103	62.0951	71.6003	81.8642	80.195	115.776	79.7444	61.2672	77.5919	TRMT11
982	ENSG00000066654.14	750.058	830.623	698.859	855.219	943.529	892.276	626.88	598.256	593.913	THUMPD1
983	ENSG00000066697.15	290.108	303.218	301.528	307.426	261.376	299.422	138.445	177.795	141.773	MSANTD3
984	ENSG00000066735.16	0.918064	0	2.01691	1.74179	1.98012	0.998072	22.1512	19.2211	10.5372	KIF26A
985	ENSG00000066739.12	581.135	664.499	585.912	720.231	636.61	695.656	620.234	547.8	504.826	ATG2B
986	ENSG00000066777.9	24.7877	6.45144	7.05918	11.3216	11.8807	9.98072	42.0873	37.2408	12.453	ARFGEF1
987	ENSG00000066813.14	0.918064	1.61286	0	6.96716	0.990062	0.998072	0	20.4224	1.91585	ACSM2B
988	ENSG00000066827.16	222.172	209.672	197.657	313.522	214.843	355.314	272.46	311.141	271.093	ZFAT
989	ENSG00000066855.16	263.484	223.381	223.877	229.046	223.754	242.531	69.7764	55.2606	55.5596	MTFR1
990	ENSG00000066923.18	53.2477	57.2565	70.5918	80.1224	115.837	69.865	311.225	301.531	339.105	STAG3
991	ENSG00000066926.13	271.747	283.057	253.122	259.527	264.347	284.45	122.939	108.119	126.446	FECH
992	ENSG00000066933.16	604.086	477.407	301.528	523.408	569.286	518.997	580.362	371.207	538.354	MYO9A
993	ENSG00000067048.17	0	0	0	0	2.97019	0.998072	0	0	0	DDX3Y
994	ENSG00000067057.19	1320.18	1474.15	1682.1	1765.31	1776.17	1463.17	421.981	469.715	445.435	PFKP
995	ENSG00000067064.13	919.9	882.235	870.296	706.296	661.361	726.596	553.781	526.177	537.396	IDI1
996	ENSG00000067066.17	234.106	162.899	166.395	187.243	184.152	212.589	1085.41	1120.83	918.65	SP100
997	ENSG00000067082.15	198.302	216.123	193.623	208.144	280.188	223.568	423.088	421.662	453.098	KLF6
998	ENSG00000067113.17	17.4432	22.58	26.2198	34.8358	41.5826	20.9595	24.3663	25.2277	30.6536	PLPP1
999	ENSG00000067141.17	10.0987	0	0	0	8.91056	0	9.96805	1.20132	4.78962	NEO1
1000	ENSG00000067167.8	644.481	713.691	759.366	849.994	837.593	751.548	683.365	743.615	738.56	TRAM1
1001	ENSG00000067177.15	0.918064	0.80643	1.00845	0.870896	0.990062	0	1.10756	1.20132	2.87377	PHKA1
1002	ENSG00000067182.9	150.563	133.061	131.099	158.503	190.092	195.622	177.21	231.854	195.417	TNFRSF1A
1003	ENSG00000067191.17	115.676	74.1916	72.6087	86.2187	64.354	106.794	34.3344	75.683	45.9804	CACNB1
1004	ENSG00000067208.17	345.192	401.602	350.942	283.912	365.333	297.425	548.243	702.77	477.046	EVI5
1005	ENSG00000067221.14	41.3129	20.1608	12.1015	44.4157	75.2447	22.9556	21.0437	18.0198	17.2426	STOML1
1006	ENSG00000067225.21	15698	16610.8	15834.7	18054.5	17061.7	17894.4	11040.2	11453.4	10948.1	PKM
1007	ENSG00000067248.11	629.792	608.855	654.487	492.056	432.657	449.132	342.236	339.973	342.937	DHX29
1008	ENSG00000067334.14	1637.83	1662.05	1765.8	1372.53	1392.03	1477.15	773.078	678.744	695.453	DNTTIP2
1009	ENSG00000067365.15	168.006	162.899	167.403	179.404	183.161	143.722	106.326	146.561	154.226	METTL22
1010	ENSG00000067369.14	1220.11	1065.29	1221.24	1043.33	996.002	1300.49	1187.31	985.08	906.197	TP53BP1
1011	ENSG00000067445.22	15.6071	6.45144	26.2198	20.0306	10.8907	14.9711	12.1832	45.65	19.1585	TRO
1012	ENSG00000067533.6	422.31	647.563	581.878	544.31	606.908	500.034	98.573	180.198	246.187	RRP15
1013	ENSG00000067560.14	4281.85	4551.49	4627.8	4784.7	5005.75	4282.73	4451.29	4488.12	4575.05	RHOA
1014	ENSG00000067596.12	810.651	734.658	1390.66	586.984	800.96	780.492	820.703	980.274	871.711	DHX8
1015	ENSG00000067601.11	0	0	0	0	0	0	0	0	0	PMS2P4
1016	ENSG00000067606.17	202.892	195.963	333.798	347.487	289.098	217.58	239.233	342.375	228.944	PRKCZ
1017	ENSG00000067646.12	0	0.80643	0	0	0.990062	0	0	0	0	ZFY
1018	ENSG00000067704.10	1174.2	1233.03	1188.97	1257.57	1168.27	1146.78	334.484	408.448	364.969	IARS2
1019	ENSG00000067715.15	0	0.80643	0	0	2.97019	0	0	0	0	SYT1
1020	ENSG00000067798.16	11.9348	19.3543	19.1606	13.0634	19.8012	15.9691	31.0117	40.8448	25.864	NAV3
1021	ENSG00000067829.20	345.192	405.634	413.466	380.581	377.214	342.339	356.635	349.583	330.484	IDH3G
1022	ENSG00000067836.13	112.922	46.773	108.913	39.1903	41.5826	42.9171	68.6688	140.554	85.2553	ROGDI
1023	ENSG00000067840.13	0	0	0	0	0	0	0	0	0	PDZD4
1024	ENSG00000067842.19	0	1.61286	0	0	0	0	0	0	0	ATP2B3
1025	ENSG00000067900.8	1794.82	1596.73	1541.93	1342.92	1638.55	1716.68	1860.7	2253.67	2294.23	ROCK1
1026	ENSG00000067955.15	859.308	847.558	931.812	866.541	813.831	740.569	770.863	937.027	738.56	CBFB
1027	ENSG00000067992.17	293.781	348.378	308.587	389.29	323.75	405.217	334.484	336.369	352.516	PDK3
1028	ENSG00000068001.14	108.332	151.609	130.091	153.278	127.718	130.747	16.6134	46.8514	19.1585	HYAL2
1029	ENSG00000068024.18	77.1174	73.3852	91.7693	127.151	81.1851	120.767	106.326	240.263	238.523	HDAC4
1030	ENSG00000068028.18	253.386	271.767	262.198	306.555	266.327	237.541	274.675	333.966	313.241	RASSF1
1031	ENSG00000068078.20	0.918064	1.61286	1.00845	2.61269	2.97019	0	1.10756	1.20132	3.8317	FGFR3
1032	ENSG00000068079.8	12.8529	18.5479	14.1184	20.0306	15.841	10.9788	402.045	451.695	378.38	IFI35
1033	ENSG00000068097.16	261.648	420.15	329.765	297.846	265.337	270.477	349.989	294.323	324.736	HEATR6
1034	ENSG00000068120.15	555.429	654.015	659.529	552.148	517.802	543.949	375.463	402.441	383.17	COASY
1035	ENSG00000068137.15	69.7729	80.643	113.955	86.2187	83.1652	104.798	83.0671	127.34	91.0028	PLEKHH3
1036	ENSG00000068305.19	683.04	862.88	768.442	903.99	921.748	1017.04	1629.22	1758.73	1674.45	MEF2A
1037	ENSG00000068308.15	535.231	458.052	536.498	519.054	567.306	496.042	623.557	599.457	716.527	OTUD5
1038	ENSG00000068323.17	128.529	116.126	164.378	214.24	188.112	175.661	235.911	339.973	306.536	TFE3
1039	ENSG00000068354.16	111.086	90.3202	128.074	131.505	75.2447	91.8226	91.9276	81.6895	82.3815	TBC1D25
1040	ENSG00000068366.21	965.804	985.458	907.609	811.675	850.463	750.55	632.417	664.328	652.347	ACSL4
1041	ENSG00000068383.19	178.104	169.35	223.877	175.05	144.549	133.742	200.469	205.425	203.08	INPP5A
1042	ENSG00000068394.11	163.415	175.802	180.513	195.081	161.38	193.626	193.823	209.029	180.09	GPKOW
1043	ENSG00000068400.14	374.57	354.023	317.663	324.844	305.929	466.099	559.318	658.322	628.398	GRIPAP1
1044	ENSG00000068438.15	616.021	599.984	599.022	510.345	613.839	526.982	111.864	147.762	138.899	FTSJ1
1045	ENSG00000068489.13	882.26	790.302	748.273	652.301	678.193	711.625	670.075	795.272	807.53	PRR11
1046	ENSG00000068615.20	6.42645	10.4836	7.05918	11.3216	7.9205	8.98265	13.2907	9.61053	11.4951	REEP1
1047	ENSG00000068650.19	685.794	713.691	647.428	661.01	647.501	682.681	681.15	729.199	760.592	ATP11A
1048	ENSG00000068654.17	2633.93	2844.28	2589.71	2702.39	2225.66	2358.44	886.049	974.268	686.832	POLR1A
1049	ENSG00000068697.7	117.512	172.576	107.905	129.763	138.609	120.767	200.469	165.782	143.689	LAPTM4A
1050	ENSG00000068724.18	953.869	1038.68	1067.95	929.246	912.837	1063.94	1588.24	1709.47	1756.83	TTC7A
1051	ENSG00000068745.15	394.768	445.956	427.585	431.964	423.747	429.171	581.47	622.282	486.626	IP6K2
1052	ENSG00000068781.21	0	0	0	0	0	0.998072	0	0	0	STON1-GTF2A1L
1053	ENSG00000068784.13	329.585	351.604	378.17	385.807	398.995	382.261	584.792	514.164	591.039	SRBD1
1054	ENSG00000068796.19	1597.43	1576.57	1457.22	1675.6	1603.9	1630.85	1479.7	1422.36	1183.99	KIF2A
1055	ENSG00000068831.19	512.28	465.31	565.743	465.058	575.226	427.175	778.616	822.902	759.634	RASGRP2
1056	ENSG00000068878.15	2374.11	2157.2	2287.17	2271.3	2394.96	2324.51	2303.73	2330.55	2236.75	PSME4
1057	ENSG00000068885.15	132.201	167.737	154.294	144.569	160.39	137.734	192.716	162.178	243.313	IFT80
1058	ENSG00000068903.21	118.43	145.964	79.6679	165.47	150.489	186.639	160.596	104.515	153.268	SIRT2
1059	ENSG00000068912.15	351.619	305.637	286.401	381.452	360.383	380.265	364.388	428.87	321.863	ERLEC1
1060	ENSG00000068971.14	13.771	24.9993	9.07609	17.4179	9.90062	34.9325	62.0234	124.937	54.6017	PPP2R5B
1061	ENSG00000068976.14	8.26258	8.87073	18.1522	5.22537	2.97019	8.98265	33.2268	25.2277	22.0323	PYGM
1062	ENSG00000068985.5	0	0	0	0	0	0	0	0	0	PAGE1
1063	ENSG00000069011.16	497.591	548.373	521.371	605.272	625.719	565.907	211.544	276.303	190.627	PITX1
1064	ENSG00000069018.19	0	0	0	0	0	0	0	0	0	TRPC7
1065	ENSG00000069020.19	8.26258	1.61286	1.00845	9.57985	5.94037	0.998072	5.53781	4.80527	9.57924	MAST4
1066	ENSG00000069122.19	0	0	0	0	0	0	0	0	0	ADGRF5
1067	ENSG00000069188.17	0	0	7.05918	0	0	13.973	0	0	0	SDK2
1068	ENSG00000069206.15	0	0	0	0	0	0	0	0	0	ADAM7
1069	ENSG00000069248.12	1051.18	1111.26	1069.97	1042.46	1121.74	1101.87	624.665	648.711	653.304	NUP133
1070	ENSG00000069275.13	4391.1	4315.21	4659.06	4600.07	4628.54	4199.89	3900.83	3814.18	3961.98	NUCKS1
1071	ENSG00000069329.18	969.476	1057.23	1065.94	965.823	1156.39	1017.04	546.028	561.015	567.091	VPS35
1072	ENSG00000069345.12	879.505	966.91	942.905	852.607	809.871	847.363	507.263	474.52	468.425	DNAJA2
1073	ENSG00000069399.15	66.1006	82.2559	70.5918	80.9933	83.1652	80.8438	330.053	351.986	295.041	BCL3
1074	ENSG00000069424.16	1979.35	1900.76	1690.17	2124.11	2172.2	2173.8	600.298	570.625	564.218	KCNAB2
1075	ENSG00000069431.14	23.8697	12.9029	22.186	26.9978	19.8012	21.9576	26.5815	20.4224	38.317	ABCC9
1076	ENSG00000069482.7	27.5419	31.4508	43.3635	23.5142	27.7217	17.9653	3.32268	3.60395	0.957924	GAL
1077	ENSG00000069493.15	499.427	521.76	529.438	693.233	644.53	704.639	928.136	854.136	850.637	CLEC2D
1078	ENSG00000069509.6	123.939	112.094	123.031	122.796	101.976	109.788	116.294	117.729	92.9187	FUNDC1
1079	ENSG00000069535.14	0	0	0	0	0	0	0	0	0	MAOB
1080	ENSG00000069667.16	121.184	106.449	91.7693	173.308	132.668	148.713	231.48	183.801	193.501	RORA
1081	ENSG00000069696.7	0.918064	8.0643	2.01691	0.870896	12.8708	0.998072	0	9.61053	0.957924	DRD4
1082	ENSG00000069702.11	70.6909	40.3215	54.4565	46.1575	58.4137	35.9306	18.8285	141.755	22.0323	TGFBR3
1083	ENSG00000069764.10	0	0	0	0	0	0	0	0	0	PLA2G10
1084	ENSG00000069812.11	8.26258	24.1929	15.1268	11.3216	11.8807	19.9614	14.3983	32.4356	31.6115	HES2
1085	ENSG00000069849.11	1359.65	1470.93	1625.63	1389.08	1281.14	1223.64	390.969	372.408	365.927	ATP1B3
1086	ENSG00000069869.17	140.464	99.1909	135.133	105.378	120.788	113.78	153.951	225.848	208.828	NEDD4
1087	ENSG00000069943.10	71.609	72.5787	63.5326	90.5731	66.3342	72.8592	89.7125	130.944	88.129	PIGB
1088	ENSG00000069956.14	1045.68	1074.97	1071.99	885.701	842.543	927.209	478.466	482.929	478.004	MAPK6
1089	ENSG00000069966.19	308.47	347.571	287.409	313.522	293.058	300.42	330.053	394.032	373.591	GNB5
1090	ENSG00000069974.17	20.1974	15.3222	22.186	24.3851	25.7416	21.9576	62.0234	90.0988	53.6438	RAB27A
1091	ENSG00000069998.12	548.084	558.05	574.819	599.176	591.067	541.953	85.2822	104.515	98.6662	HDHD5
1092	ENSG00000070010.19	647.235	551.598	630.284	526.892	499.981	465.101	441.917	467.312	499.079	UFD1
1093	ENSG00000070018.9	549.002	554.018	576.836	609.627	630.67	656.731	372.141	355.59	379.338	LRP6
1094	ENSG00000070019.5	0.918064	0	1.00845	0.870896	0	0	2.21512	1.20132	0	GUCY2C
1095	ENSG00000070031.4	0	0	0	0	0	0	0	0	0	SCT
1096	ENSG00000070047.13	1612.12	1712.86	1482.43	1531.91	1448.46	1449.2	1121.96	1084.79	1140.89	PHRF1
1097	ENSG00000070061.16	1333.95	1395.93	1512.68	1665.15	1428.66	1287.51	639.063	637.899	602.534	ELP1
1098	ENSG00000070081.18	525.133	337.894	395.314	337.037	416.816	434.161	151.736	265.491	232.776	NUCB2
1099	ENSG00000070087.15	1.83613	0.80643	0	0	1.98012	0	0	2.40263	0	PFN2
1100	ENSG00000070159.14	29.3781	26.6122	39.3297	13.0634	10.8907	21.9576	42.0873	38.4421	32.5694	PTPN3
1101	ENSG00000070182.21	42.231	28.2251	21.1775	20.0306	33.6621	32.9364	106.326	99.7093	108.245	SPTB
1102	ENSG00000070190.13	340.602	406.441	375.145	343.133	340.581	304.412	1105.35	1195.31	1231.89	DAPP1
1103	ENSG00000070193.5	1.83613	0	0	0	0	0	0	0	0.957924	FGF10
1104	ENSG00000070214.17	649.989	668.531	695.833	594.822	735.616	654.735	509.478	497.345	380.296	SLC44A1
1105	ENSG00000070269.14	72.5271	104.029	80.6763	87.0896	93.0658	94.8168	101.896	44.4487	116.867	TMEM260
1106	ENSG00000070366.14	563.691	527.405	585.912	489.443	486.12	528.978	508.371	485.332	730.896	SMG6
1107	ENSG00000070367.16	808.815	721.755	849.118	808.191	885.116	715.617	840.639	827.707	775.919	EXOC5
1108	ENSG00000070371.16	0	12.0965	3.02536	0.870896	0.990062	2.99422	18.8285	13.2145	1.91585	CLTCL1
1109	ENSG00000070388.12	3.67226	4.03215	2.01691	0	3.96025	2.99422	1.10756	2.40263	4.78962	FGF22
1110	ENSG00000070404.10	33.0503	69.353	20.1691	56.6082	61.3839	29.9422	152.843	138.151	161.889	FSTL3
1111	ENSG00000070413.20	354.373	302.411	355.984	340.52	337.611	253.51	409.798	400.038	311.325	DGCR2
1112	ENSG00000070423.18	540.74	539.502	553.641	510.345	488.101	484.065	239.233	309.94	259.598	RNF126
1113	ENSG00000070444.15	656.416	608.048	623.225	598.305	540.574	590.858	456.315	338.771	343.895	MNT
1114	ENSG00000070476.15	214.827	190.318	206.733	228.175	261.376	240.535	215.974	197.016	205.954	ZXDC
1115	ENSG00000070495.15	237.779	251.606	204.716	215.982	222.764	201.61	225.943	187.405	206.912	JMJD6
1116	ENSG00000070501.12	119.348	115.32	133.116	132.376	110.887	105.796	166.134	160.976	206.912	POLB
1117	ENSG00000070526.15	0	0.80643	0	0	0	0	0	0	0	ST6GALNAC1
1118	ENSG00000070540.13	32.1322	41.1279	57.4819	53.9955	45.5429	62.8785	105.218	118.93	124.53	WIPI1
1119	ENSG00000070601.10	45.9032	49.1922	44.372	22.6433	23.7615	28.9441	14.3983	18.0198	12.453	FRMPD1
1120	ENSG00000070610.14	484.738	412.086	381.196	475.509	462.359	453.125	695.548	679.945	647.557	GBA2
1121	ENSG00000070614.15	1021.81	1195.94	987.277	1038.11	948.479	998.072	822.918	900.988	910.986	NDST1
1122	ENSG00000070669.17	332.339	291.928	293.46	603.531	630.67	570.897	76.4217	62.4685	105.372	ASNS
1123	ENSG00000070718.12	258.894	270.961	234.97	276.074	341.571	321.379	81.9595	91.3001	108.245	AP3M2
1124	ENSG00000070729.14	2.75419	0	0	0	0	0.998072	3.32268	1.20132	0	CNGB1
1125	ENSG00000070731.11	0	0.80643	0	0	0	0	0	0	0	ST6GALNAC2
1126	ENSG00000070748.19	0	0	0	0	0	0	0	0	0	CHAT
1127	ENSG00000070756.17	28189.2	27092.8	27035.7	35024.8	34231.4	35510.4	21205.4	20041.6	19620.2	PABPC1
1128	ENSG00000070759.17	16.5252	33.8701	18.1522	26.9978	29.7019	32.9364	91.9276	117.729	85.2553	TESK2
1129	ENSG00000070761.8	381.915	389.506	419.517	394.516	357.412	344.335	214.867	154.97	150.394	CFAP20
1130	ENSG00000070770.10	1523.99	1610.44	1709.33	1970.84	1985.07	1856.41	1309.14	1206.12	1079.58	CSNK2A2
1131	ENSG00000070778.13	0	0	0	0	0	0	1.10756	0	0.957924	PTPN21
1132	ENSG00000070785.17	525.133	565.308	494.143	534.73	517.802	528.978	70.8839	112.924	108.245	EIF2B3
1133	ENSG00000070808.17	4.59032	4.83858	9.07609	8.70896	4.95031	7.98457	5.53781	9.61053	8.62132	CAMK2A
1134	ENSG00000070814.22	2667.89	2769.28	2463.65	2238.2	2065.27	2083.97	605.836	664.328	782.624	TCOF1
1135	ENSG00000070831.18	1747.08	1566.89	1378.56	1396.92	1339.55	1300.49	2048.99	2147.95	2265.49	CDC42
1136	ENSG00000070882.13	312.142	391.119	369.094	361.422	421.766	390.246	502.833	464.91	674.379	OSBPL3
1137	ENSG00000070886.12	0.918064	0	0	0	0	0	0	0	0	EPHA8
1138	ENSG00000070915.10	0	0	0	0	0	0	16.6134	0	0	SLC12A3
1139	ENSG00000070950.10	408.539	424.182	501.202	392.774	424.737	392.242	312.332	200.62	254.808	RAD18
1140	ENSG00000070961.17	2172.14	1963.66	2245.83	1652.09	1705.88	1783.55	4714.89	4195	4329.82	ATP2B1
1141	ENSG00000070985.14	0	0	0	0	0	0	0	0	0.957924	TRPM5
1142	ENSG00000071051.14	211.155	237.897	190.598	222.078	219.794	258.501	281.321	266.692	280.672	NCK2
1143	ENSG00000071054.17	3655.73	3572.49	3529.59	3947.77	3855.3	3916.43	6426.07	6660.1	6677.69	MAP4K4
1144	ENSG00000071073.13	128.529	111.287	105.888	88.8313	112.867	161.688	345.559	277.504	353.474	MGAT4A
1145	ENSG00000071082.11	4349.79	4697.46	5315.56	6689.35	6635.4	5632.12	7288.86	6704.55	5869.2	RPL31
1146	ENSG00000071127.18	2877.21	3052.34	3042.51	2975.85	3137.51	2844.5	5389.39	5614.95	4877.75	WDR1
1147	ENSG00000071189.21	257.976	248.381	241.021	275.203	278.207	286.447	269.137	272.699	244.271	SNX13
1148	ENSG00000071203.9	0	0	0	0	0	0	0	2.40263	0	MS4A12
1149	ENSG00000071205.12	156.989	191.93	227.911	186.372	196.032	179.653	141.768	136.95	108.245	ARHGAP10
1150	ENSG00000071242.12	59.6742	117.739	103.871	82.7351	96.036	146.717	121.832	231.854	196.375	RPS6KA2
1151	ENSG00000071243.16	171.678	162.899	123.031	124.538	124.748	136.736	125.154	166.983	172.426	ING3
1152	ENSG00000071246.11	9.18064	2.41929	7.05918	15.6761	8.91056	1.99614	4.43025	16.8184	5.74755	VASH1
1153	ENSG00000071282.12	48.6574	42.7408	48.4058	33.9649	49.5031	59.8843	50.9478	81.6895	62.2651	LMCD1
1154	ENSG00000071462.13	595.824	598.371	595.996	625.303	642.55	578.882	161.704	146.561	139.857	BUD23
1155	ENSG00000071537.14	736.287	823.365	800.713	782.935	970.261	1148.78	742.066	894.981	876.501	SEL1L
1156	ENSG00000071539.14	735.369	719.336	758.358	691.491	665.322	626.789	162.812	126.138	140.815	TRIP13
1157	ENSG00000071553.18	252.468	339.507	376.153	358.809	338.601	344.335	430.841	412.052	308.452	ATP6AP1
1158	ENSG00000071564.19	4682.13	4824.07	4915.21	4828.25	5119.61	5096.15	3481.07	3422.55	3665.02	TCF3
1159	ENSG00000071575.12	0	4.03215	3.02536	0	0	0	3.32268	8.40922	0.957924	TRIB2
1160	ENSG00000071626.17	1947.21	2041.88	2029.01	2021.35	2097.94	1875.38	640.17	723.193	565.175	DAZAP1
1161	ENSG00000071655.18	806.978	853.203	929.795	728.069	711.855	775.502	471.821	514.164	471.299	MBD3
1162	ENSG00000071677.1	0	0	0	0	0	0	0	0	0	PRLH
1163	ENSG00000071794.16	855.636	812.075	794.662	829.093	840.563	747.556	429.734	476.923	374.548	HLTF
1164	ENSG00000071859.15	392.931	410.473	385.23	431.093	354.442	452.126	393.184	345.979	393.707	FAM50A
1165	ENSG00000071889.17	100.987	110.481	169.42	155.019	112.867	116.774	155.059	151.366	91.9607	FAM3A
1166	ENSG00000071894.17	1356.9	1426.58	1245.44	1510.13	1337.57	1517.07	719.915	697.965	702.159	CPSF1
1167	ENSG00000071909.19	11.9348	9.67716	6.05073	8.70896	11.8807	18.9634	11.0756	27.6303	15.3268	MYO3B
1168	ENSG00000071967.12	15.6071	29.8379	15.1268	33.9649	20.7913	26.9479	32.1193	7.2079	37.3591	CYBRD1
1169	ENSG00000071991.9	0	0	0	0	0	0	0	0	0	CDH19
1170	ENSG00000071994.11	525.133	532.244	595.996	662.752	605.918	526.982	301.257	291.92	260.555	PDCD2
1171	ENSG00000072041.18	1.83613	2.41929	4.03382	3.48358	1.98012	5.98843	6.64537	4.80527	7.6634	SLC6A15
1172	ENSG00000072042.13	389.259	464.504	407.416	311.781	344.542	333.356	232.588	236.659	178.174	RDH11
1173	ENSG00000072062.16	513.198	604.016	497.168	494.669	521.763	532.97	870.543	903.39	842.974	PRKACA
1174	ENSG00000072071.17	105.577	105.642	27.2283	175.921	108.907	111.784	12.1832	10.8119	9.57924	ADGRL1
1175	ENSG00000072080.11	0	0.80643	0	3.48358	0	1.99614	2.21512	3.60395	2.87377	SPP2
1176	ENSG00000072110.16	247.877	374.184	244.046	362.293	264.347	440.15	168.349	122.534	165.721	ACTN1
1177	ENSG00000072121.17	323.159	309.669	305.562	265.623	244.545	332.358	863.898	474.52	628.398	ZFYVE26
1178	ENSG00000072133.12	6.42645	10.4836	9.07609	12.1925	11.8807	9.98072	13.2907	19.2211	12.453	RPS6KA6
1179	ENSG00000072134.16	70.6909	42.7408	52.4396	74.897	106.927	55.892	70.8839	51.6566	50.77	EPN2
1180	ENSG00000072135.13	678.449	666.111	601.039	558.244	598.988	527.98	880.511	882.968	807.53	PTPN18
1181	ENSG00000072163.20	65.1826	63.708	64.5411	92.3149	89.1056	83.838	201.576	204.224	190.627	LIMS2
1182	ENSG00000072182.14	0	0.80643	0	0	0.990062	0	0	0	0.957924	ASIC4
1183	ENSG00000072195.15	2.75419	0	1.00845	5.22537	2.97019	3.99229	3.32268	4.80527	8.62132	SPEG
1184	ENSG00000072201.14	3.67226	0.80643	1.00845	5.22537	3.96025	1.99614	1.10756	2.40263	10.5372	LNX1
1185	ENSG00000072210.19	249.713	267.735	306.57	335.295	373.253	248.52	145.091	90.0988	125.488	ALDH3A2
1186	ENSG00000072274.14	4171.68	4207.15	4371.65	3602.9	3267.2	2922.35	2190.76	1642.2	1716.6	TFRC
1187	ENSG00000072310.18	1212.76	1285.45	1106.27	951.889	913.827	592.855	295.719	288.316	439.687	SREBF1
1188	ENSG00000072315.4	1.83613	0.80643	1.00845	0	0	0	1.10756	9.61053	0.957924	TRPC5
1189	ENSG00000072364.13	835.438	642.725	802.73	598.305	730.666	835.386	1080.98	1386.32	1217.52	AFF4
1190	ENSG00000072401.15	271.747	232.252	251.105	214.24	195.042	231.553	158.381	153.769	125.488	UBE2D1
1191	ENSG00000072415.10	377.324	449.988	420.525	390.161	427.707	346.331	330.053	360.395	351.558	PALS1
1192	ENSG00000072422.17	0	0	0	0.870896	0	0	0	0	2.87377	RHOBTB1
1193	ENSG00000072501.19	6486.12	6551.44	6140.48	5141.77	5153.27	5168.02	4703.81	4826.89	4653.6	SMC1A
1194	ENSG00000072506.14	888.686	936.265	941.896	885.701	849.473	737.575	544.92	502.15	526.858	HSD17B10
1195	ENSG00000072518.22	712.418	740.303	719.028	923.149	720.765	667.71	1155.19	1101.61	991.452	MARK2
1196	ENSG00000072571.20	983.247	986.264	962.065	681.911	750.467	921.22	867.22	904.592	790.288	HMMR
1197	ENSG00000072609.18	292.862	349.184	301.528	371.002	297.019	219.576	749.819	653.516	724.191	CHFR
1198	ENSG00000072657.10	0.918064	0.80643	2.01691	0.870896	0.990062	0	1.10756	21.6237	0	TRHDE
1199	ENSG00000072682.20	259.812	273.38	251.105	466.8	453.448	479.074	623.557	611.47	529.732	P4HA2
1200	ENSG00000072694.22	743.632	616.919	720.036	775.097	749.477	704.639	1238.25	1114.82	1148.55	FCGR2B
1201	ENSG00000072736.19	1027.31	980.619	1015.51	1099.07	1171.24	1184.71	1180.66	1362.29	1325.77	NFATC3
1202	ENSG00000072756.18	717.926	761.27	723.062	751.583	706.904	759.533	506.156	595.853	534.522	TRNT1
1203	ENSG00000072778.20	369.98	297.573	322.705	323.973	382.164	354.315	461.853	410.85	488.541	ACADVL
1204	ENSG00000072786.13	1563.46	1389.48	1366.46	1398.66	1478.16	1427.24	3038.04	2764.23	3206.17	STK10
1205	ENSG00000072803.18	530.641	504.019	690.791	477.251	645.52	590.858	608.051	474.52	588.166	FBXW11
1206	ENSG00000072818.12	478.311	482.245	420.525	654.043	648.491	441.148	1434.29	1615.77	1189.74	ACAP1
1207	ENSG00000072832.15	0	0	1.00845	0	0	0.998072	0	0	0	CRMP1
1208	ENSG00000072840.13	441.589	388.699	417.5	402.354	404.935	474.084	157.274	171.788	173.384	EVC
1209	ENSG00000072849.11	215.745	191.124	134.124	211.628	106.927	155.699	287.966	152.567	181.048	DERL2
1210	ENSG00000072858.11	22.9516	10.4836	12.1015	26.9978	37.6224	25.9499	14.3983	32.4356	32.5694	SIDT1
1211	ENSG00000072864.16	481.066	446.762	552.633	501.636	428.697	498.038	824.026	976.671	783.582	NDE1
1212	ENSG00000072952.20	1.83613	2.41929	0	0	0	0	8.86049	8.40922	8.62132	IRAG1
1213	ENSG00000072954.7	266.239	270.961	284.384	325.715	368.303	336.35	150.628	144.158	129.32	TMEM38A
1214	ENSG00000072958.9	704.155	724.981	872.313	912.699	793.04	782.488	804.089	862.545	777.835	AP1M1
1215	ENSG00000073008.16	2.75419	2.41929	3.02536	3.48358	1.98012	4.99036	2.21512	8.40922	4.78962	PVR
1216	ENSG00000073050.12	257.976	304.024	307.579	283.912	283.158	300.42	331.161	307.537	331.442	XRCC1
1217	ENSG00000073060.17	1861.83	1932.21	1881.78	2074.47	1853.4	2116.91	558.211	685.952	609.24	SCARB1
1218	ENSG00000073067.14	4.59032	0.80643	1.00845	1.74179	0	3.99229	1.10756	2.40263	0.957924	CYP2W1
1219	ENSG00000073111.14	3641.96	3910.38	4080.21	3541.93	3213.74	3027.15	1480.81	1865.64	1643.8	MCM2
1220	ENSG00000073146.16	1.83613	2.41929	5.04227	1.74179	4.95031	0.998072	3.32268	1.20132	6.70547	MOV10L1
1221	ENSG00000073150.14	2.75419	1.61286	5.04227	6.09627	2.97019	8.98265	15.5059	15.6171	21.0743	PANX2
1222	ENSG00000073169.15	167.088	175.802	152.277	171.566	179.201	149.711	177.21	186.204	163.805	SELENOO
1223	ENSG00000073282.14	28.46	31.4508	37.3128	48.7702	36.6323	43.9152	115.186	123.736	118.783	TP63
1224	ENSG00000073331.18	105.577	86.288	62.5242	55.7373	103.957	83.838	280.213	261.887	276.84	ALPK1
1225	ENSG00000073350.14	24.7877	41.1279	46.3889	25.256	33.6621	35.9306	95.2503	115.326	107.288	LLGL2
1226	ENSG00000073417.15	235.942	243.542	224.885	215.111	198.012	213.587	313.44	199.419	182.964	PDE8A
1227	ENSG00000073464.13	30.2961	20.9672	39.3297	22.6433	26.7317	23.9537	66.4537	92.5014	92.9187	CLCN4
1228	ENSG00000073536.18	563.691	649.176	549.608	617.465	615.819	611.818	115.186	104.515	76.634	NLE1
1229	ENSG00000073578.18	1997.71	2056.4	2045.15	2192.04	1963.29	1965.2	1366.73	1410.35	1452.21	SDHA
1230	ENSG00000073584.20	1616.71	1691.08	1458.22	1610.29	1470.24	1512.08	1475.27	1561.71	1448.38	SMARCE1
1231	ENSG00000073598.6	0.918064	0	0	0	0	0	0	0	0	FNDC8
1232	ENSG00000073605.19	123.939	103.223	112.947	103.637	99.9963	106.794	157.274	195.815	222.238	GSDMB
1233	ENSG00000073614.13	1154.92	991.909	1038.71	1201.84	1213.82	1128.82	2329.2	2412.24	2738.71	KDM5A
1234	ENSG00000073670.14	9.18064	10.4836	5.04227	13.9343	8.91056	16.9672	3.32268	15.6171	17.2426	ADAM11
1235	ENSG00000073711.11	6.42645	9.67716	4.03382	0.870896	3.96025	7.98457	4.43025	8.40922	3.8317	PPP2R3A
1236	ENSG00000073712.15	13.771	18.5479	12.1015	19.1597	18.8112	12.9749	27.689	16.8184	14.3689	FERMT2
1237	ENSG00000073734.10	28.46	8.87073	11.093	45.2866	8.91056	34.9325	56.4856	8.40922	44.0645	ABCB11
1238	ENSG00000073737.17	0	0	2.01691	0	0	0	33.2268	26.429	5.74755	DHRS9
1239	ENSG00000073754.6	0	0	0	0	0.990062	0.998072	0	0	0	CD5L
1240	ENSG00000073756.13	0	0	0	0	0	0	0	0	0	PTGS2
1241	ENSG00000073792.16	184.531	169.35	159.336	206.402	187.122	159.691	28.7966	26.429	56.5175	IGF2BP2
1242	ENSG00000073803.14	72.5271	90.3202	82.6932	76.6388	74.2547	55.892	67.5612	51.6566	48.8541	MAP3K13
1243	ENSG00000073849.16	1202.66	1372.54	1467.3	1579.8	1486.08	1710.69	2157.53	2224.84	1769.29	ST6GAL1
1244	ENSG00000073861.3	10.0987	4.03215	3.02536	2.61269	2.97019	9.98072	12.1832	36.0395	18.2006	TBX21
1245	ENSG00000073905.8	0	0	0	0.870896	0	0	0	0	0	VDAC1P1
1246	ENSG00000073910.23	347.946	573.372	339.849	344.875	307.909	309.402	363.28	400.038	378.38	FRY
1247	ENSG00000073921.18	727.107	726.594	690.791	850.865	753.437	752.546	1243.79	1192.91	1108.32	PICALM
1248	ENSG00000073969.19	307.551	290.315	326.739	314.393	296.029	288.443	352.204	336.369	341.979	NSF
1249	ENSG00000074047.22	0	0.80643	0	0	0	0	0	0	0	GLI2
1250	ENSG00000074054.21	897.867	868.525	1115.35	1437.85	844.523	983.101	1578.27	1268.59	1451.26	CLASP1
1251	ENSG00000074071.15	2140.01	2352.36	2258.94	2355.77	2169.23	2040.06	454.1	424.065	429.15	MRPS34
1252	ENSG00000074181.9	0	3.22572	2.01691	3.48358	0	1.99614	6.64537	6.00658	8.62132	NOTCH3
1253	ENSG00000074201.9	3004.82	3183.79	3225.04	3398.23	3268.19	3334.56	1356.76	1278.2	1319.06	CLNS1A
1254	ENSG00000074211.14	33.0503	26.6122	28.2367	42.6739	49.5031	31.9383	54.2705	44.4487	48.8541	PPP2R2C
1255	ENSG00000074219.14	1.83613	2.41929	1.00845	2.61269	1.98012	2.99422	1.10756	0	2.87377	TEAD2
1256	ENSG00000074266.23	460.868	493.535	467.923	382.323	405.925	374.277	436.379	499.748	514.405	EED
1257	ENSG00000074276.11	8.26258	11.29	13.1099	5.22537	12.8708	0	6.64537	12.0132	6.70547	CDHR2
1258	ENSG00000074317.11	0.918064	0.80643	0	1.74179	0.990062	1.99614	2.21512	0	0	SNCB
1259	ENSG00000074319.13	296.535	275.799	313.629	274.332	294.048	274.47	332.268	349.583	339.105	TSG101
1260	ENSG00000074356.17	767.502	833.849	662.554	897.022	818.781	732.585	629.095	789.265	800.825	NCBP3
1261	ENSG00000074370.18	1735.14	1823.34	1759.75	2111.05	1978.14	2104.93	8061.94	8600.23	7710.33	ATP2A3
1262	ENSG00000074410.14	1.83613	0	0	1.74179	0	0.998072	1.10756	1.20132	0	CA12
1263	ENSG00000074416.16	442.507	402.409	440.695	520.796	427.707	474.084	340.021	361.596	451.182	MGLL
1264	ENSG00000074527.13	0	1.61286	0	0	0.990062	0	1.10756	3.60395	0	NTN4
1265	ENSG00000074582.15	268.993	279.025	324.722	263.01	247.516	253.51	34.3344	63.6698	37.3591	BCS1L
1266	ENSG00000074590.14	0	0.80643	0	0	0	0	0	0	0	NUAK1
1267	ENSG00000074603.19	804.224	807.237	825.924	919.666	783.139	863.332	919.276	995.892	1157.17	DPP8
1268	ENSG00000074621.14	44.0671	18.5479	89.7524	122.796	29.7019	175.661	26.5815	40.8448	77.5919	SLC24A1
1269	ENSG00000074657.14	224.926	212.898	199.674	228.175	242.565	225.564	269.137	339.973	315.157	ZNF532
1270	ENSG00000074660.17	6.42645	4.83858	12.1015	7.83806	5.94037	11.9769	15.5059	28.8316	18.2006	SCARF1
1271	ENSG00000074695.6	2082.17	2366.07	2362.81	2763.35	2482.09	2753.68	858.36	916.605	910.986	LMAN1
1272	ENSG00000074696.13	1742.49	1914.47	1861.61	1548.45	1486.08	1532.04	680.043	623.483	644.683	HACD3
1273	ENSG00000074706.14	134.955	173.382	207.742	154.149	148.509	142.724	534.952	792.869	565.175	IPCEF1
1274	ENSG00000074755.15	795.044	1045.13	1026.61	713.263	1004.91	1004.06	1178.45	903.39	1295.11	ZZEF1
1275	ENSG00000074771.4	0	0	0	0	0	0	0	0	0	NOX3
1276	ENSG00000074800.16	23261	24617.1	25190.2	27517.7	26316.8	26591.6	5331.8	5563.3	5321.27	ENO1
1277	ENSG00000074803.21	0	0	1.00845	0	0	0	0	0	0	SLC12A1
1278	ENSG00000074842.8	359.881	372.571	380.187	438.931	430.677	385.256	176.102	126.138	142.731	MYDGF
1279	ENSG00000074855.11	36.7226	26.6122	20.1691	20.0306	33.6621	40.9209	33.2268	50.4553	27.7798	ANO8
1280	ENSG00000074935.14	47.7393	24.9993	42.3551	51.3828	50.4932	43.9152	4.43025	24.0263	10.5372	TUBE1
1281	ENSG00000074964.17	0.918064	4.83858	2.01691	1.74179	3.96025	1.99614	11.0756	13.2145	20.1164	ARHGEF10L
1282	ENSG00000074966.11	3.67226	3.22572	5.04227	6.96716	4.95031	1.99614	9.96805	10.8119	8.62132	TXK
1283	ENSG00000075035.10	0	0	0	0	0	0	0	0	0	WSCD2
1284	ENSG00000075043.21	41.3129	45.9665	35.2959	37.4485	25.7416	36.9287	17.721	12.0132	13.4109	KCNQ2
1285	ENSG00000075073.16	0	0	0	0	0	0.998072	0	0	0	TACR2
1286	ENSG00000075089.10	170.76	157.254	184.547	174.179	147.519	167.676	109.649	81.6895	94.8345	ACTR6
1287	ENSG00000075131.10	283.682	300.798	256.147	241.238	243.555	248.52	112.971	122.534	90.0449	TIPIN
1288	ENSG00000075142.14	504.935	578.21	547.591	475.509	511.862	528.978	208.222	237.861	214.575	SRI
1289	ENSG00000075151.24	1459.72	1320.93	1441.08	1301.12	1312.82	1440.22	1388.88	1260.18	1149.51	EIF4G3
1290	ENSG00000075188.9	271.747	306.443	269.257	252.56	227.714	287.445	139.553	123.736	137.941	NUP37
1291	ENSG00000075213.11	13.771	5.64501	9.07609	6.96716	5.94037	6.9865	7.75293	18.0198	14.3689	SEMA3A
1292	ENSG00000075218.19	476.475	461.278	449.771	425.868	425.727	369.287	538.275	529.781	421.487	GTSE1
1293	ENSG00000075223.14	0	2.41929	3.02536	7.83806	4.95031	8.98265	4.43025	15.6171	0	SEMA3C
1294	ENSG00000075234.17	2.75419	4.03215	1.00845	19.1597	7.9205	14.9711	13.2907	0	5.74755	TTC38
1295	ENSG00000075239.14	1198.99	1305.61	1198.04	1309.83	1280.15	1267.55	394.292	488.936	395.623	ACAT1
1296	ENSG00000075240.17	222.172	214.51	270.266	349.229	374.243	398.231	723.238	675.14	579.544	GRAMD4
1297	ENSG00000075275.18	3.67226	4.03215	3.02536	2.61269	22.7714	4.99036	117.401	86.4948	131.236	CELSR1
1298	ENSG00000075290.8	0	0	0	1.74179	1.98012	0	0	0	0.957924	WNT8B
1299	ENSG00000075292.19	1365.16	1433.03	1270.65	1139.13	1108.87	1105.86	1748.84	1643.4	1253.92	ZNF638
1300	ENSG00000075303.13	107.414	108.062	97.8201	148.923	111.877	123.761	90.82	105.716	86.2132	SLC25A40
1301	ENSG00000075336.12	734.451	783.044	776.51	644.463	619.779	573.891	187.178	194.613	223.196	TIMM21
1302	ENSG00000075340.23	971.312	1160.45	922.736	1238.41	1239.56	1200.68	1327.97	1373.11	1433.05	ADD2
1303	ENSG00000075388.4	0	0	0	0	0	0	0	0	0	FGF4
1304	ENSG00000075391.18	153.317	153.222	116.981	132.376	136.629	143.722	76.4217	129.742	77.5919	RASAL2
1305	ENSG00000075399.14	9.18064	7.25787	15.1268	9.57985	7.9205	7.98457	35.442	39.6435	40.2328	VPS9D1
1306	ENSG00000075407.19	474.639	373.377	402.373	391.032	345.532	415.198	196.038	234.257	182.006	ZNF37A
1307	ENSG00000075413.19	618.775	585.468	540.531	626.174	647.501	721.606	675.612	600.658	527.816	MARK3
1308	ENSG00000075415.15	2940.56	3137.82	3540.68	3807.56	3682.04	3293.64	2546.28	2350.98	2247.29	SLC25A3
1309	ENSG00000075420.13	168.924	267.735	204.716	208.144	260.386	290.439	316.763	215.036	273.966	FNDC3B
1310	ENSG00000075426.12	0.918064	2.41929	4.03382	3.48358	2.97019	4.99036	4.43025	6.00658	2.87377	FOSL2
1311	ENSG00000075429.9	12.8529	17.7415	17.1437	16.547	20.7913	17.9653	12.1832	21.6237	14.3689	CACNG5
1312	ENSG00000075461.6	0	0	0	0	0	0	0	0	0	CACNG4
1313	ENSG00000075539.15	833.602	1002.39	1284.77	1033.75	959.37	1064.94	2053.42	1859.64	2522.22	FRYL
1314	ENSG00000075568.17	787.699	1079	873.321	1079.91	945.509	1076.92	1995.83	1961.75	1904.35	TMEM131
1315	ENSG00000075618.18	584.807	646.757	595.996	640.979	563.345	569.899	3925.2	4173.37	3985.92	FSCN1
1316	ENSG00000075624.17	73096.3	78123.7	81696.9	81179.7	78786.2	74442.2	184766	187261	176362	ACTB
1317	ENSG00000075643.6	21.1155	12.9029	13.1099	7.83806	9.90062	12.9749	8.86049	12.0132	11.4951	MOCOS
1318	ENSG00000075651.17	1.83613	1.61286	1.00845	0.870896	0	0	5.53781	0	0	PLD1
1319	ENSG00000075673.12	0	0	0	0	0	0	0	0	0	ATP12A
1320	ENSG00000075702.19	626.12	670.95	591.963	419.772	382.164	381.263	475.144	222.244	348.685	WDR62
1321	ENSG00000075711.21	953.869	964.491	886.431	990.208	860.364	1087.9	862.79	822.902	846.805	DLG1
1322	ENSG00000075785.14	2221.72	2408	2198.43	2145.02	2117.74	2108.93	1340.15	1543.69	1320.98	RAB7A
1323	ENSG00000075790.12	157.907	209.672	193.623	217.724	151.48	157.695	213.759	237.861	157.1	BCAP29
1324	ENSG00000075826.17	68.8548	41.9344	34.2874	35.7067	54.4534	53.8959	55.3781	73.2803	88.129	SEC31B
1325	ENSG00000075856.12	1583.66	1630.6	1542.94	1556.29	1362.33	1438.22	1108.67	1058.36	1051.8	SART3
1326	ENSG00000075884.14	373.652	390.312	460.864	455.478	467.309	453.125	640.17	603.061	638.936	ARHGAP15
1327	ENSG00000075886.11	0	0	0	0	0	0	0	0	0	TUBA3D
1328	ENSG00000075891.24	0	0	0	0	0	0	0	0	0	PAX2
1329	ENSG00000075914.13	374.57	316.927	351.951	388.419	411.866	310.4	130.692	121.333	82.3815	EXOSC7
1330	ENSG00000075945.13	166.17	185.479	166.395	148.052	113.857	127.753	206.006	209.029	227.028	KIFAP3
1331	ENSG00000075975.17	507.689	445.956	465.906	524.279	529.683	451.128	263.6	311.141	287.377	MKRN2
1332	ENSG00000076003.5	2039.02	2078.98	2155.07	1657.31	1806.86	1690.73	893.802	884.169	882.248	MCM6
1333	ENSG00000076043.11	44.9851	46.773	53.4481	47.8993	35.6422	38.9248	4.43025	3.60395	1.91585	REXO2
1334	ENSG00000076053.12	156.071	143.545	141.184	148.923	174.251	108.79	173.887	106.917	147.52	RBM7
1335	ENSG00000076067.13	104.659	166.931	167.403	198.564	433.647	198.616	474.036	312.342	287.377	RBMS2
1336	ENSG00000076108.12	1922.43	1982.21	1834.38	1825.4	1818.74	2042.05	3417.93	3069.36	3527.08	BAZ2A
1337	ENSG00000076201.16	746.386	724.174	781.552	718.489	789.079	778.496	661.214	917.806	739.518	PTPN23
1338	ENSG00000076242.16	826.258	913.685	911.643	865.67	684.133	827.401	661.214	571.827	636.062	MLH1
1339	ENSG00000076248.12	1100.76	1320.13	1161.74	1049.43	1017.78	1050.97	176.102	193.412	184.879	UNG
1340	ENSG00000076258.10	16.5252	19.3543	27.2283	9.57985	25.7416	8.98265	60.9159	48.0527	74.7181	FMO4
1341	ENSG00000076321.11	100.069	98.3845	105.888	138.472	130.688	132.744	131.8	129.742	98.6662	KLHL20
1342	ENSG00000076344.16	1.83613	0	4.03382	0.870896	0	0.998072	2.21512	0	2.87377	RGS11
1343	ENSG00000076351.13	89.9703	92.7395	131.099	72.2843	132.668	178.655	21.0437	48.0527	34.4853	SLC46A1
1344	ENSG00000076356.7	0	0	0	0	0	0	1.10756	7.2079	0.957924	PLXNA2
1345	ENSG00000076382.17	1242.14	1293.51	1119.38	963.211	976.201	1046.98	837.316	884.169	936.85	SPAG5
1346	ENSG00000076513.17	302.043	408.86	419.517	374.485	421.766	386.254	692.226	491.339	580.502	ANKRD13A
1347	ENSG00000076554.16	1119.12	1210.45	1134.51	1083.39	1026.69	1073.93	1283.66	1081.19	1265.42	TPD52
1348	ENSG00000076555.16	175.35	238.703	203.708	217.724	215.834	225.564	194.931	223.445	194.459	ACACB
1349	ENSG00000076604.16	687.63	715.304	662.554	703.684	629.679	686.673	832.886	909.397	818.067	TRAF4
1350	ENSG00000076641.4	794.126	792.721	824.916	1226.22	1195	1068.93	2242.81	1876.46	1953.21	PAG1
1351	ENSG00000076650.7	212.991	252.413	203.708	195.081	162.37	188.636	124.047	159.775	207.87	GPATCH1
1352	ENSG00000076662.11	4.59032	0	0	0	0	2.99422	0	0	0.957924	ICAM3
1353	ENSG00000076685.19	640.809	579.823	564.734	502.507	642.55	596.847	618.019	671.536	655.22	NT5C2
1354	ENSG00000076706.17	223.09	179.028	192.615	223.82	220.784	200.612	90.82	90.0988	74.7181	MCAM
1355	ENSG00000076716.9	0	1.61286	0	0	0.990062	0	3.32268	2.40263	1.91585	GPC4
1356	ENSG00000076770.16	535.231	576.598	647.428	669.719	638.59	758.535	878.296	771.245	837.226	MBNL3
1357	ENSG00000076826.10	18.3613	19.3543	19.1606	34.8358	25.7416	24.9518	3.32268	4.80527	17.2426	CAMSAP3
1358	ENSG00000076864.21	2.75419	9.67716	5.04227	6.09627	1.98012	1.99614	1.10756	1.20132	40.2328	RAP1GAP
1359	ENSG00000076924.12	689.466	698.369	632.301	624.432	658.391	574.889	452.993	456.5	436.814	XAB2
1360	ENSG00000076928.20	715.172	677.401	695.833	660.139	662.352	733.583	1001.24	1123.23	1054.67	ARHGEF1
1361	ENSG00000076944.18	264.402	295.153	226.902	276.945	259.396	244.528	515.016	583.84	622.651	STXBP2
1362	ENSG00000076984.18	515.034	558.856	549.608	545.181	566.316	565.907	440.809	451.695	446.393	MAP2K7
1363	ENSG00000077009.14	0	0	0	0	0	0	0	0	0	NMRK2
1364	ENSG00000077044.11	551.757	657.241	799.704	776.839	747.497	616.808	1123.07	1041.54	813.278	DGKD
1365	ENSG00000077063.11	0	0	0	0	0.990062	0	0	0	0	CTTNBP2
1366	ENSG00000077080.10	0	0	0	0	0	0	0	0	0	ACTL6B
1367	ENSG00000077092.20	11.0168	4.83858	6.05073	5.22537	4.95031	2.99422	0	9.61053	5.74755	RARB
1368	ENSG00000077097.17	3949.51	4122.47	3778.68	3641.21	3951.34	4175.93	2657.04	2645.3	2590.23	TOP2B
1369	ENSG00000077147.16	1154.01	1040.29	1185.94	1349.89	1294.01	1227.63	847.284	685.952	840.1	TM9SF3
1370	ENSG00000077150.21	289.19	325.798	276.316	287.396	412.856	351.321	848.392	909.397	906.197	NFKB2
1371	ENSG00000077152.12	355.291	377.409	364.052	289.137	281.178	249.518	93.0351	103.313	81.4236	UBE2T
1372	ENSG00000077157.23	302.961	263.703	321.697	136.731	61.3839	157.695	65.3461	69.6764	213.617	PPP1R12B
1373	ENSG00000077232.19	1058.53	1060.46	1053.83	1416.08	1364.31	1552	1275.91	1365.9	1134.18	DNAJC10
1374	ENSG00000077235.18	1658.94	1513.67	1557.05	1611.16	1505.88	1555.99	1129.71	1089.59	1150.47	GTF3C1
1375	ENSG00000077238.14	175.35	241.123	187.572	229.046	338.601	223.568	843.962	997.093	1115.98	IL4R
1376	ENSG00000077254.14	537.068	454.827	507.252	613.11	405.925	558.92	694.441	694.361	677.253	USP33
1377	ENSG00000077264.17	12.8529	5.64501	5.04227	8.70896	7.9205	6.9865	5.53781	10.8119	8.62132	PAK3
1378	ENSG00000077274.9	0	0	0	0	1.98012	0	0	0	0	CAPN6
1379	ENSG00000077279.21	8.26258	0	0	0	0	0	0	0	0	DCX
1380	ENSG00000077312.9	1366.08	1468.51	1437.05	1440.46	1395	1373.35	749.819	731.602	700.243	SNRPA
1381	ENSG00000077327.16	0	0	0	0	1.98012	0	1.10756	0	0	SPAG6
1382	ENSG00000077348.10	502.181	501.6	593.98	607.014	644.53	582.874	56.4856	78.0856	38.317	EXOSC5
1383	ENSG00000077380.16	1232.04	1508.02	1505.62	835.189	828.682	1306.48	1159.62	1542.49	987.62	DYNC1I2
1384	ENSG00000077420.16	2176.73	2106.4	2178.26	2273.91	2232.59	2286.58	3891.97	3953.53	3791.46	APBB1IP
1385	ENSG00000077454.17	130.365	221.768	171.437	195.952	158.41	158.693	469.606	461.306	554.638	LRCH4
1386	ENSG00000077458.13	266.239	302.411	342.874	259.527	258.406	230.555	305.687	267.894	263.429	FAM76B
1387	ENSG00000077463.15	89.9703	84.6752	120.006	82.7351	145.539	77.8496	137.338	122.534	152.31	SIRT6
1388	ENSG00000077498.9	0	0	0	0	0	0	0	2.40263	0	TYR
1389	ENSG00000077514.9	542.576	477.407	502.21	363.163	390.084	409.209	240.341	201.821	198.29	POLD3
1390	ENSG00000077522.15	0.918064	1.61286	3.02536	1.74179	1.98012	3.99229	3.32268	2.40263	2.87377	ACTN2
1391	ENSG00000077549.19	1805.83	1879.79	1802.11	1860.23	1693.01	1860.41	3209.71	3208.72	3180.31	CAPZB
1392	ENSG00000077585.14	53.2477	49.1922	46.3889	58.35	71.2845	50.9017	249.201	209.029	268.219	GPR137B
1393	ENSG00000077616.11	0	0	0	0	0	0	0	0	0	NAALAD2
1394	ENSG00000077684.16	738.124	766.915	837.017	795.999	697.004	850.357	260.277	404.844	250.976	JADE1
1395	ENSG00000077713.19	79.8716	98.3845	98.8285	145.44	159.4	136.736	48.7327	56.4619	56.5175	SLC25A43
1396	ENSG00000077721.17	403.948	418.537	408.424	365.776	330.681	329.364	536.06	505.754	516.321	UBE2A
1397	ENSG00000077782.23	1411.06	1292.71	1312	1668.64	1674.2	1897.33	2106.58	2751.02	2837.37	FGFR1
1398	ENSG00000077800.13	0	0	0	0	0	0	2.21512	3.60395	1.91585	FKBP6
1399	ENSG00000077935.17	0	0	0	0	0	0	0	0	0	SMC1B
1400	ENSG00000077942.19	14.689	2.41929	11.093	6.96716	4.95031	8.98265	6.64537	9.61053	15.3268	FBLN1
1401	ENSG00000077943.8	3.67226	0	3.02536	0	1.98012	2.99422	2.21512	0	0.957924	ITGA8
1402	ENSG00000077984.6	0	0	0	0	0	0	0	0	0	CST7
1403	ENSG00000078018.22	0	0	14.1184	6.09627	0	0	6.64537	9.61053	0.957924	MAP2
1404	ENSG00000078043.16	446.179	478.213	454.813	564.34	552.455	512.011	303.472	313.544	296.957	PIAS2
1405	ENSG00000078053.17	2.75419	5.64501	0	4.35448	0	0	2.21512	7.2079	5.74755	AMPH
1406	ENSG00000078061.14	472.803	451.601	478.007	546.922	480.18	534.966	600.298	575.431	587.208	ARAF
1407	ENSG00000078070.14	619.693	620.145	546.582	642.721	642.55	652.739	532.737	661.926	415.739	MCCC1
1408	ENSG00000078081.8	2.75419	1.61286	2.01691	3.48358	0	0.998072	9.96805	12.0132	5.74755	LAMP3
1409	ENSG00000078098.15	0	0	0	0	0	0	0	0	0	FAP
1410	ENSG00000078114.19	0.918064	0	0	0.870896	0.990062	1.99614	1.10756	33.6369	0.957924	NEBL
1411	ENSG00000078124.13	194.63	224.188	182.53	212.499	199.993	242.531	174.995	176.594	206.912	ACER3
1412	ENSG00000078140.14	879.505	788.689	801.721	697.587	744.527	814.427	541.597	496.144	565.175	UBE2K
1413	ENSG00000078142.14	392.013	478.213	388.255	472.025	440.578	459.113	540.49	426.467	471.299	PIK3C3
1414	ENSG00000078177.15	376.406	370.958	374.137	465.058	426.717	399.229	465.176	376.012	431.066	N4BP2
1415	ENSG00000078237.7	276.337	241.929	507.252	339.649	438.598	269.479	304.579	341.174	343.895	TIGAR
1416	ENSG00000078246.17	238.697	297.573	200.682	266.494	275.237	262.493	112.971	108.119	143.689	TULP3
1417	ENSG00000078269.15	177.186	172.576	152.277	150.665	150.489	142.724	394.292	324.356	361.138	SYNJ2
1418	ENSG00000078295.17	13.771	8.0643	5.04227	6.96716	2.97019	9.98072	7.75293	19.2211	5.74755	ADCY2
1419	ENSG00000078304.20	1633.24	1703.18	1599.41	1934.26	1871.22	1819.48	2000.26	2111.91	1783.66	PPP2R5C
1420	ENSG00000078319.13	0	0	0	0	0	0	0	0	0	PMS2P1
1421	ENSG00000078328.23	1.83613	0.80643	0	2.61269	1.98012	0	2.21512	3.60395	2.87377	RBFOX1
1422	ENSG00000078369.19	4525.14	4922.45	4565.27	4663.65	4609.73	4757.81	3755.74	4055.65	3733.03	GNB1
1423	ENSG00000078399.19	0	3.22572	1.00845	0	0.990062	0	2.21512	0	0.957924	HOXA9
1424	ENSG00000078401.7	3.67226	6.45144	6.05073	4.35448	1.98012	2.99422	65.3461	42.0461	47.8962	EDN1
1425	ENSG00000078403.17	473.721	476.6	506.244	480.734	503.942	557.922	338.914	324.356	292.167	MLLT10
1426	ENSG00000078487.18	56.0019	33.0636	15.1268	24.3851	26.7317	33.9344	66.4537	48.0527	72.8023	ZCWPW1
1427	ENSG00000078549.16	0	0	0	0	0	0	0	0	0	ADCYAP1R1
1428	ENSG00000078579.9	0	0	0	0	0	0	0	0	0	FGF20
1429	ENSG00000078589.13	333.257	293.541	303.545	334.424	316.82	395.236	1128.6	1057.16	1150.47	P2RY10
1430	ENSG00000078596.11	70.6909	88.7073	92.7778	90.5731	112.867	71.8612	52.0554	54.0593	48.8541	ITM2A
1431	ENSG00000078618.23	1400.05	1312.87	1281.75	1520.58	1483.11	1502.1	1440.94	1394.73	1410.06	NRDC
1432	ENSG00000078668.14	1464.31	1464.48	1373.51	1247.99	1250.45	1198.68	608.051	472.117	573.797	VDAC3
1433	ENSG00000078674.20	1822.36	1887.05	1395.7	1584.16	1786.07	1836.45	1550.59	1519.67	1711.81	PCM1
1434	ENSG00000078687.18	214.827	285.476	213.792	212.499	322.76	268.481	562.641	305.134	364.011	TNRC6C
1435	ENSG00000078699.22	166.17	145.964	190.598	236.013	120.788	297.425	242.556	147.762	296.957	CBFA2T2
1436	ENSG00000078725.13	0	0	0	0	0	0	0	0	0	BRINP1
1437	ENSG00000078747.17	1323.85	1409.64	1213.17	1273.25	1296.98	1255.57	1098.7	1160.47	1247.22	ITCH
1438	ENSG00000078795.17	11.9348	6.45144	17.1437	8.70896	12.8708	8.98265	7.75293	8.40922	10.5372	PKD2L2
1439	ENSG00000078804.13	58.7561	60.4823	44.372	44.4157	47.523	44.9132	77.5293	112.924	102.498	TP53INP2
1440	ENSG00000078808.20	908.884	952.394	1063.92	964.952	1036.6	957.151	647.923	709.978	565.175	SDF4
1441	ENSG00000078814.18	15.6071	15.3222	11.093	3.48358	16.8311	7.98457	12.1832	13.2145	26.8219	MYH7B
1442	ENSG00000078898.7	0	0	0	0	0	0	0	0	0	BPIFB2
1443	ENSG00000078900.15	3.67226	8.0643	0	4.35448	5.94037	5.98843	65.3461	34.8382	34.4853	TP73
1444	ENSG00000078902.16	127.611	124.19	168.412	192.468	185.142	212.589	168.349	145.359	165.721	TOLLIP
1445	ENSG00000078967.13	236.861	132.255	201.691	211.628	299.989	258.501	94.1427	93.7027	83.3394	UBE2D4
1446	ENSG00000079101.18	0.918064	0	1.00845	0.870896	0	0	1.10756	0	0.957924	CLUL1
1447	ENSG00000079102.17	1.83613	0	0	0	0	0	0	0	0.957924	RUNX1T1
1448	ENSG00000079112.10	77.1174	87.9009	65.5495	94.0567	94.0559	91.8226	93.0351	153.769	91.9607	CDH17
1449	ENSG00000079134.13	549.92	528.212	519.354	487.702	429.687	503.028	193.823	191.009	222.238	THOC1
1450	ENSG00000079150.19	57.838	90.3202	60.5073	103.637	85.1453	60.8824	14.3983	6.00658	6.70547	FKBP7
1451	ENSG00000079156.17	10.0987	0.80643	1.00845	0	0	0	0	38.4421	1.91585	OSBPL6
1452	ENSG00000079215.15	2.75419	1.61286	5.04227	0.870896	0.990062	9.98072	2.21512	0	9.57924	SLC1A3
1453	ENSG00000079246.16	6029.85	6062.74	6961.36	5993.5	5870.08	4999.34	3683.75	3350.47	3679.39	XRCC5
1454	ENSG00000079257.8	30.2961	16.1286	23.1944	45.2866	38.6124	13.973	12.1832	25.2277	13.4109	LXN
1455	ENSG00000079263.19	100.987	122.577	84.7102	100.153	142.569	134.74	820.703	802.48	733.77	SP140
1456	ENSG00000079277.22	214.827	237.897	206.733	215.982	201.973	176.659	198.253	171.788	185.837	MKNK1
1457	ENSG00000079308.21	23.8697	17.7415	20.1691	29.6104	38.6124	35.9306	42.0873	31.2342	27.7798	TNS1
1458	ENSG00000079313.15	741.796	631.435	698.859	628.787	721.755	663.718	501.725	653.516	624.567	REXO1
1459	ENSG00000079332.15	603.168	549.179	604.064	670.59	662.352	584.87	431.949	407.246	410.95	SAR1A
1460	ENSG00000079335.20	42.231	41.9344	46.3889	61.8336	40.5925	61.8804	156.166	148.963	116.867	CDC14A
1461	ENSG00000079337.16	7.34451	20.1608	22.186	21.7724	22.7714	19.9614	60.9159	121.333	91.9607	RAPGEF3
1462	ENSG00000079385.23	18.3613	16.935	13.1099	30.4813	11.8807	28.9441	234.803	203.023	132.194	CEACAM1
1463	ENSG00000079387.14	472.803	445.149	546.582	451.995	335.631	605.83	596.976	669.133	477.046	SENP1
1464	ENSG00000079393.21	0	0	0	0.870896	0	0	0	0	0	DUSP13
1465	ENSG00000079432.9	1131.97	1200.77	993.327	1079.91	892.046	1114.85	1351.22	1492.04	1408.15	CIC
1466	ENSG00000079435.10	78.0355	122.577	126.057	143.698	140.589	181.649	135.122	109.32	115.909	LIPE
1467	ENSG00000079459.13	2943.31	3314.43	2719.8	2903.57	2816.73	2994.22	1724.47	1815.19	1803.77	FDFT1
1468	ENSG00000079462.8	304.797	349.184	364.052	330.069	384.144	300.42	126.262	166.983	124.53	PAFAH1B3
1469	ENSG00000079482.14	94.5606	74.1916	68.5749	87.0896	84.1553	83.838	112.971	136.95	147.52	OPHN1
1470	ENSG00000079557.5	0	0	0	0	0	0	0	0	0	AFM
1471	ENSG00000079616.14	1135.65	1124.97	1104.26	1018.95	1016.79	1065.94	807.412	753.226	767.297	KIF22
1472	ENSG00000079689.15	0	0	0	0	0	0	0	0	0	SCGN
1473	ENSG00000079691.19	428.736	461.278	456.83	370.131	368.303	384.258	798.552	695.562	646.599	CARMIL1
1474	ENSG00000079739.17	476.475	504.019	484.058	575.662	580.176	497.04	172.78	171.788	193.501	PGM1
1475	ENSG00000079785.16	1703.01	1610.44	1526.8	1378.63	1378.17	1377.34	635.74	645.107	604.45	DDX1
1476	ENSG00000079805.19	1469.82	1401.58	1109.3	1138.26	1216.79	1297.49	1762.13	1708.27	1784.61	DNM2
1477	ENSG00000079819.20	665.597	681.434	552.633	589.596	566.316	480.073	527.199	535.787	537.396	EPB41L2
1478	ENSG00000079841.20	1.83613	0	0	4.35448	1.98012	0	5.53781	0	1.91585	RIMS1
1479	ENSG00000079931.15	79.8716	55.6437	40.3382	63.5754	99.9963	52.8978	282.428	195.815	169.553	MOXD1
1480	ENSG00000079950.14	460.868	446.762	481.033	564.34	518.793	442.146	1141.9	1190.5	1025.94	STX7
1481	ENSG00000079974.19	204.728	197.575	179.505	192.468	198.012	186.639	119.617	72.079	93.8766	RABL2B
1482	ENSG00000079999.14	661.924	706.433	705.918	695.846	622.749	664.716	461.853	517.768	493.331	KEAP1
1483	ENSG00000080007.8	0	0	0	0	0	0	0	0	0	DDX43
1484	ENSG00000080031.10	0	1.61286	0	0.870896	0	1.99614	0	0	0	PTPRH
1485	ENSG00000080166.16	0.918064	0	0	0.870896	0	0	0	0	0	DCT
1486	ENSG00000080189.15	372.734	199.995	278.333	364.905	390.084	353.317	336.699	307.537	273.966	SLC35C2
1487	ENSG00000080200.10	10.0987	4.03215	6.05073	2.61269	4.95031	7.98457	0	7.2079	1.91585	CRYBG3
1488	ENSG00000080224.18	8.26258	12.0965	10.0845	9.57985	18.8112	22.9556	19.9361	13.2145	22.0323	EPHA6
1489	ENSG00000080293.10	0	0	0	0	0	0	0	1.20132	0	SCTR
1490	ENSG00000080298.16	137.71	259.671	294.469	369.26	308.899	325.371	465.176	357.992	378.38	RFX3
1491	ENSG00000080345.18	2510.91	2482.19	2565.51	2114.53	2215.76	2405.35	1097.59	1215.73	1226.14	RIF1
1492	ENSG00000080371.6	591.233	609.661	758.358	691.491	756.407	765.521	537.167	570.625	570.923	RAB21
1493	ENSG00000080493.19	0	0	0	0	0	0	0	0	0	SLC4A4
1494	ENSG00000080503.25	1994.04	2387.84	2062.29	2013.51	2090.02	2792.6	2997.06	2856.73	3110.38	SMARCA2
1495	ENSG00000080511.5	0	0	0	0	0	0	0	0	0	RDH8
1496	ENSG00000080546.14	163.415	261.283	176.479	214.24	199.002	183.645	264.707	297.927	344.853	SESN1
1497	ENSG00000080561.14	0	0	0	0	0	0	0	0	0	MID2
1498	ENSG00000080572.14	0	0.80643	1.00845	1.74179	0	1.99614	1.10756	0	0	DNAAF6
1499	ENSG00000080573.7	0	0	2.01691	0	0	0	0	0	0.957924	COL5A3
1500	ENSG00000080603.17	1932.53	2058.82	2091.53	1763.56	1917.75	1651.81	1633.65	1703.47	1794.19	SRCAP
1501	ENSG00000080608.10	2620.16	2620.09	2471.72	2304.39	2327.64	2495.18	560.426	629.49	557.512	PUM3
1502	ENSG00000080618.17	1.83613	0	2.01691	5.22537	1.98012	6.9865	4.43025	1.20132	4.78962	CPB2
1503	ENSG00000080644.16	0.918064	0	0	0.870896	0	0	0	4.80527	0	CHRNA3
1504	ENSG00000080709.17	44.0671	46.773	33.279	39.1903	57.4236	39.9229	39.8722	28.8316	45.9804	KCNN2
1505	ENSG00000080802.21	323.159	276.606	309.595	336.166	315.83	396.234	407.583	341.174	441.603	CNOT4
1506	ENSG00000080815.20	551.757	597.565	618.182	797.74	627.699	678.689	1147.43	1472.81	1246.26	PSEN1
1507	ENSG00000080819.9	438.835	426.602	443.72	391.903	439.588	402.223	237.018	228.25	286.419	CPOX
1508	ENSG00000080822.17	537.986	542.728	513.303	514.699	492.061	526.982	567.071	521.371	566.133	CLDND1
1509	ENSG00000080823.23	35.8045	31.4508	26.2198	30.4813	34.6522	55.892	26.5815	19.2211	22.0323	MOK
1510	ENSG00000080824.19	33053.1	32787	31744.1	22503.1	22834.8	25018.7	9239.28	9377.48	9451.84	HSP90AA1
1511	ENSG00000080839.12	443.425	474.181	437.669	385.807	345.532	475.082	487.327	454.098	407.118	RBL1
1512	ENSG00000080845.19	212.991	211.285	201.691	279.557	279.198	235.545	373.248	468.514	415.739	DLGAP4
1513	ENSG00000080854.16	8.26258	8.87073	14.1184	37.4485	107.917	10.9788	9.96805	67.2737	16.2847	IGSF9B
1514	ENSG00000080910.14	7.34451	6.45144	9.07609	6.96716	2.97019	12.9749	14.3983	10.8119	11.4951	CFHR2
1515	ENSG00000080947.16	0	4.03215	0	0	0.990062	1.99614	0	0	0	CROCCP3
1516	ENSG00000080986.13	365.39	417.731	354.976	314.393	312.86	377.271	544.92	518.969	397.539	NDC80
1517	ENSG00000081014.11	253.386	359.668	305.562	309.168	327.711	316.389	584.792	521.371	435.856	AP4E1
1518	ENSG00000081019.14	382.833	449.988	392.289	416.288	478.2	428.173	452.993	439.682	455.972	RSBN1
1519	ENSG00000081026.19	3.67226	3.22572	23.1944	0	2.97019	1.99614	4.43025	4.80527	1.91585	MAGI3
1520	ENSG00000081041.9	0	0.80643	0	0	0	0	0	0	0	CXCL2
1521	ENSG00000081051.8	0	0	0	0	0	0	0	0	0	AFP
1522	ENSG00000081052.14	8.26258	12.0965	11.093	6.96716	5.94037	6.9865	17.721	8.40922	0	COL4A4
1523	ENSG00000081059.20	47.7393	45.9665	59.4988	42.6739	49.5031	55.892	138.445	87.6961	102.498	TCF7
1524	ENSG00000081087.16	52.3297	66.1273	67.5664	54.8664	89.1056	60.8824	73.099	90.0988	77.5919	OSTM1
1525	ENSG00000081138.14	6.42645	9.67716	1.00845	1.74179	7.9205	4.99036	6.64537	7.2079	6.70547	CDH7
1526	ENSG00000081148.12	2.75419	4.03215	6.05073	4.35448	1.98012	0	3.32268	12.0132	2.87377	IMPG2
1527	ENSG00000081154.12	822.585	811.269	736.172	745.487	690.073	720.608	461.853	403.642	446.393	PCNP
1528	ENSG00000081177.19	59.6742	58.063	64.5411	54.8664	62.3739	75.8535	28.7966	20.4224	25.864	EXD2
1529	ENSG00000081181.8	0	1.61286	0	5.22537	2.97019	2.99422	4.43025	1.20132	0	ARG2
1530	ENSG00000081189.17	505.853	760.464	601.039	681.911	560.375	509.017	1988.07	2300.52	1590.15	MEF2C
1531	ENSG00000081237.21	1760.85	1720.12	1635.71	1868.94	1723.7	1714.69	7546.92	7475.79	6495.69	PTPRC
1532	ENSG00000081248.12	0	0	0	0	0	0	0	0	0	CACNA1S
1533	ENSG00000081277.13	5.50838	5.64501	5.04227	1.74179	1.98012	5.98843	3.32268	4.80527	2.87377	PKP1
1534	ENSG00000081307.15	485.656	374.99	365.06	537.343	464.339	569.899	249.201	225.848	275.882	UBA5
1535	ENSG00000081320.11	1179.71	1248.35	1207.12	1425.66	1437.57	1471.16	5131.33	5163.26	5050.18	STK17B
1536	ENSG00000081377.17	7.34451	18.5479	8.06763	15.6761	13.8609	15.9691	12.1832	19.2211	16.2847	CDC14B
1537	ENSG00000081386.13	274.501	235.478	279.342	296.975	231.675	336.35	388.754	307.537	275.882	ZNF510
1538	ENSG00000081479.15	1.83613	0	0	0	0.990062	1.99614	0	0	0	LRP2
1539	ENSG00000081665.14	51.4116	65.3208	66.558	85.3478	87.1255	53.8959	141.768	115.326	131.236	ZNF506
1540	ENSG00000081692.13	242.369	282.251	291.443	279.557	257.416	311.398	97.4654	118.93	111.119	JMJD4
1541	ENSG00000081721.12	120.266	114.513	137.15	145.44	124.748	134.74	64.2386	73.2803	75.676	DUSP12
1542	ENSG00000081760.17	474.639	472.568	450.779	510.345	593.047	580.878	490.65	539.391	424.361	AACS
1543	ENSG00000081791.9	259.812	275.799	316.655	347.487	341.571	289.441	393.184	402.441	364.011	DELE1
1544	ENSG00000081800.9	0	0	0	0	0	0	0	0	0	SLC13A1
1545	ENSG00000081803.17	0	0.80643	0	0	0	0	0	0	0.957924	CADPS2
1546	ENSG00000081818.4	0.918064	0	0	0	0	0	0	0	0	PCDHB4
1547	ENSG00000081842.18	0	0	0	0	0	0	0	0	0	PCDHA6
1548	ENSG00000081853.15	0	0	0	2.61269	0	0.998072	3.32268	1.20132	0.957924	PCDHGA2
1549	ENSG00000081870.12	208.401	181.447	201.691	152.407	167.32	164.682	170.564	145.359	168.595	HSPB11
1550	ENSG00000081913.14	224.926	219.349	360.018	182.888	146.529	167.676	174.995	115.326	121.656	PHLPP1
1551	ENSG00000081923.15	16.5252	24.9993	10.0845	47.8993	104.947	23.9537	85.2822	72.079	103.456	ATP8B1
1552	ENSG00000081985.14	5.50838	0.80643	3.02536	0	0.990062	2.99422	3.32268	1.20132	15.3268	IL12RB2
1553	ENSG00000082014.17	0.918064	1.61286	1.00845	4.35448	0	6.9865	2.21512	2.40263	3.8317	SMARCD3
1554	ENSG00000082068.9	316.732	379.829	437.669	405.837	395.035	466.099	281.321	498.546	269.177	WDR70
1555	ENSG00000082074.19	8.26258	19.3543	10.0845	11.3216	5.94037	8.98265	273.568	209.029	228.944	FYB1
1556	ENSG00000082126.18	6.42645	8.0643	2.01691	5.22537	6.93043	1.99614	12.1832	3.60395	5.74755	MPP4
1557	ENSG00000082146.13	130.365	134.674	138.158	147.181	123.758	121.765	71.9915	69.6764	62.2651	STRADB
1558	ENSG00000082153.18	2127.15	2239.46	2309.36	1802.75	1767.26	1808.51	1736.66	1452.39	1531.72	BZW1
1559	ENSG00000082175.16	0	0	0	0	0	0	0	0	0	PGR
1560	ENSG00000082196.21	4.59032	8.0643	2.01691	9.57985	5.94037	2.99422	8.86049	2.40263	1.91585	C1QTNF3
1561	ENSG00000082212.13	1860	1903.18	1871.69	2044.86	1934.58	2147.85	877.189	690.757	698.327	ME2
1562	ENSG00000082213.18	225.844	229.833	214.801	236.884	201.973	217.58	223.727	248.673	259.598	C5orf22
1563	ENSG00000082258.13	172.596	121.771	226.902	145.44	240.585	227.56	358.85	313.544	229.902	CCNT2
1564	ENSG00000082269.17	355.291	360.474	351.951	411.063	360.383	410.207	206.006	189.808	262.471	FAM135A
1565	ENSG00000082293.13	11.0168	8.87073	10.0845	29.6104	35.6422	10.9788	48.7327	39.6435	62.2651	COL19A1
1566	ENSG00000082397.18	0	0.80643	1.00845	0	1.98012	0	1.10756	9.61053	0.957924	EPB41L3
1567	ENSG00000082438.18	1.83613	0.80643	4.03382	2.61269	0	2.99422	1.10756	0	1.91585	COBLL1
1568	ENSG00000082458.12	89.9703	93.5459	76.6425	74.0261	74.2547	103.799	108.541	105.716	77.5919	DLG3
1569	ENSG00000082482.14	0	0	1.00845	4.35448	0	0.998072	3.32268	0	0.957924	KCNK2
1570	ENSG00000082497.12	0	0	0	0	0	0	0	0	0	SERTAD4
1571	ENSG00000082512.15	11.0168	12.0965	13.1099	30.4813	18.8112	42.9171	33.2268	45.65	43.1066	TRAF5
1572	ENSG00000082515.18	375.488	355.636	361.027	307.426	353.452	300.42	167.242	211.432	169.553	MRPL22
1573	ENSG00000082516.9	2358.51	2458.81	2649.21	2285.23	2282.09	2105.93	223.727	253.478	215.533	GEMIN5
1574	ENSG00000082556.14	0	2.41929	4.03382	0	0.990062	1.99614	1.10756	0	0.957924	OPRK1
1575	ENSG00000082641.16	694.975	791.108	821.89	1192.26	1158.37	1137.8	1076.55	886.572	871.711	NFE2L1
1576	ENSG00000082684.16	11.0168	4.83858	15.1268	6.09627	0	8.98265	4.43025	3.60395	14.3689	SEMA5B
1577	ENSG00000082701.17	678.449	681.434	621.208	593.08	751.457	677.691	1036.68	1162.87	1103.53	GSK3B
1578	ENSG00000082781.12	0	0	1.00845	0	0	0	11.0756	0	9.57924	ITGB5
1579	ENSG00000082805.21	494.837	532.244	412.458	472.896	497.011	517.999	573.717	598.256	623.609	ERC1
1580	ENSG00000082898.19	3064.5	3157.98	3149.4	2701.52	2808.81	2757.67	2421.13	1961.75	1680.2	XPO1
1581	ENSG00000082929.8	0	0	0	0	0	0	0	0	0	LINC01587
1582	ENSG00000082996.20	240.533	285.476	275.308	323.973	291.078	260.497	341.129	424.065	329.526	RNF13
1583	ENSG00000083067.25	12.8529	10.4836	9.07609	13.0634	14.8509	11.9769	27.689	14.4158	25.864	TRPM3
1584	ENSG00000083093.11	334.175	379.022	338.841	377.098	342.561	377.271	134.015	187.405	190.627	PALB2
1585	ENSG00000083097.15	163.415	78.2237	64.5411	108.862	101.976	108.79	239.233	103.313	277.798	DOP1A
1586	ENSG00000083099.11	171.678	226.607	139.167	94.0567	130.688	157.695	132.907	93.7027	136.983	LYRM2
1587	ENSG00000083123.15	201.974	130.642	106.896	144.569	150.489	138.732	53.1629	72.079	45.0224	BCKDHB
1588	ENSG00000083168.11	1615.79	1583.83	1536.88	1534.52	1568.26	1591.92	1983.64	2035.03	2249.21	KAT6A
1589	ENSG00000083223.18	661.006	932.233	743.231	786.419	747.497	1091.89	1768.78	2135.94	1790.36	TUT7
1590	ENSG00000083290.20	1.83613	2.41929	4.03382	0.870896	0.990062	10.9788	2.21512	6.00658	1.91585	ULK2
1591	ENSG00000083307.12	0	0.80643	0	0	0.990062	0	2.21512	0	0.957924	GRHL2
1592	ENSG00000083312.19	2312.6	2436.23	2915.44	2346.19	2853.36	1995.15	1136.36	921.41	936.85	TNPO1
1593	ENSG00000083444.17	516.87	472.568	522.379	730.681	699.974	699.648	222.62	279.907	218.407	PLOD1
1594	ENSG00000083454.23	1375.26	1349.96	1528.82	1515.36	1447.47	1544.02	1930.48	1876.46	1941.71	P2RX5
1595	ENSG00000083457.12	153.317	140.319	129.082	108.862	106.927	95.8149	95.2503	122.534	84.2974	ITGAE
1596	ENSG00000083520.15	1278.86	1293.51	1308.97	1169.61	1313.81	1180.72	818.488	780.856	799.867	DIS3
1597	ENSG00000083535.16	240.533	212.091	235.978	242.109	283.158	293.433	130.692	136.95	152.31	PIBF1
1598	ENSG00000083544.16	184.531	161.286	213.792	209.015	180.191	219.576	167.242	162.178	120.698	TDRD3
1599	ENSG00000083622.8	0	0	0	0	0	0	0	0	0	ENSG00000083622
1600	ENSG00000083635.8	432.408	437.892	441.703	349.229	365.333	423.182	67.5612	96.1053	84.2974	NUFIP1
1601	ENSG00000083642.19	1347.72	1399.16	1463.27	1189.64	1500.93	1264.56	1701.21	1192.91	1408.15	PDS5B
1602	ENSG00000083720.13	1008.95	1168.52	1017.53	1095.59	948.479	1014.04	462.961	597.054	533.564	OXCT1
1603	ENSG00000083750.13	39.4768	32.2572	56.4734	26.1269	55.4435	50.9017	67.5612	58.8645	72.8023	RRAGB
1604	ENSG00000083782.8	0	0	0	0	0	0	0	0	0	EPYC
1605	ENSG00000083799.18	94.5606	74.1916	69.5833	88.8313	120.788	172.666	395.399	383.22	487.584	CYLD
1606	ENSG00000083807.10	291.026	304.024	265.223	317.877	303.949	264.489	57.5932	46.8514	66.0968	SLC27A5
1607	ENSG00000083812.13	179.941	137.093	196.649	198.564	171.281	194.624	111.864	128.541	100.582	ZNF324
1608	ENSG00000083814.13	31.2142	31.4508	49.4143	36.5776	35.6422	43.9152	96.3578	79.2869	91.0028	ZNF671
1609	ENSG00000083817.9	38.5587	31.4508	43.3635	47.0284	58.4137	37.9267	67.5612	62.4685	67.0547	ZNF416
1610	ENSG00000083828.16	119.348	100.804	127.065	114.087	99.0062	132.744	165.027	141.755	180.09	ZNF586
1611	ENSG00000083838.17	18.3613	16.1286	18.1522	20.9015	21.7814	15.9691	39.8722	50.4553	41.1908	ZNF446
1612	ENSG00000083844.10	120.266	166.125	173.454	216.853	162.37	158.693	317.87	398.837	305.578	ZNF264
1613	ENSG00000083845.9	7992.67	9153.79	9104.33	11547.2	10771.9	10411.9	9647.97	9823.17	8796.62	RPS5
1614	ENSG00000083857.15	2.75419	22.58	0	0	8.91056	0	0	0	45.0224	FAT1
1615	ENSG00000083896.13	1221.03	1012.88	1092.16	964.081	862.344	1150.78	1181.77	1152.06	1137.06	YTHDC1
1616	ENSG00000083937.10	254.304	229.833	269.257	249.947	243.555	240.535	197.146	180.198	191.585	CHMP2B
1617	ENSG00000084070.12	1026.4	1029.81	952.989	1195.74	1168.27	1019.03	1630.33	1782.75	1637.09	SMAP2
1618	ENSG00000084072.17	380.079	414.505	383.213	451.995	442.558	414.2	228.158	245.069	273.966	PPIE
1619	ENSG00000084073.10	706.909	866.106	750.29	701.942	647.501	722.604	374.356	388.025	370.717	ZMPSTE24
1620	ENSG00000084090.14	4101.91	4082.15	4458.38	3939.93	4084.01	3881.5	2179.68	2323.35	2287.52	STARD7
1621	ENSG00000084092.7	569.2	622.564	654.487	756.808	691.063	734.581	602.513	552.606	570.923	NOA1
1622	ENSG00000084093.19	1019.97	1041.91	1156.7	1197.48	1096	1065.94	1500.75	1362.29	1281.7	REST
1623	ENSG00000084110.11	4.59032	0.80643	3.02536	2.61269	0.990062	0	1.10756	8.40922	2.87377	HAL
1624	ENSG00000084112.15	590.315	721.755	604.064	585.242	630.67	567.903	386.539	419.26	555.596	SSH1
1625	ENSG00000084207.18	2978.2	2966.05	3079.82	3225.8	3241.46	2961.28	2308.16	2275.29	2049.96	GSTP1
1626	ENSG00000084234.18	404.866	380.635	435.652	423.255	443.548	395.236	202.684	293.121	256.724	APLP2
1627	ENSG00000084444.14	124.857	105.642	123.031	155.019	149.499	175.661	77.5293	69.6764	77.5919	FAM234B
1628	ENSG00000084453.17	0.918064	8.87073	9.07609	0.870896	7.9205	4.99036	2.21512	1.20132	1.91585	SLCO1A2
1629	ENSG00000084463.8	1805.83	1792.69	1909	1576.32	1477.17	1841.44	1023.39	950.242	1012.53	WBP11
1630	ENSG00000084623.12	2555.89	2955.57	2844.85	3032.46	2851.38	2674.83	1273.7	1285.41	1281.7	EIF3I
1631	ENSG00000084628.10	0	0	0	0	0	0	0	0	0	NKAIN1
1632	ENSG00000084636.18	2.75419	0	0	0	0	0	0	0	0.957924	COL16A1
1633	ENSG00000084652.16	1483.59	1628.18	1632.69	1643.38	1595.98	1601.91	1127.5	1128.04	1173.46	TXLNA
1634	ENSG00000084674.15	0	0	0	0	0	0	0	0	0	APOB
1635	ENSG00000084676.16	246.041	277.412	220.851	211.628	224.744	309.402	439.702	552.606	415.739	NCOA1
1636	ENSG00000084693.16	370.898	403.215	352.959	447.64	436.617	410.207	170.564	175.392	181.048	AGBL5
1637	ENSG00000084710.14	4.59032	1.61286	12.1015	6.09627	4.95031	3.99229	3.32268	1.20132	7.6634	EFR3B
1638	ENSG00000084731.15	34.8864	37.9022	45.3804	80.9933	41.5826	33.9344	38.7646	48.0527	47.8962	KIF3C
1639	ENSG00000084733.11	1413.82	1390.29	1327.13	1387.34	1372.23	1308.47	1120.85	1023.52	1082.45	RAB10
1640	ENSG00000084734.9	0	0	0	0	0	0	0	0	0	GCKR
1641	ENSG00000084754.12	3822.82	4141.02	3954.15	4043.57	4218.65	3952.36	3437.87	3577.52	3258.86	HADHA
1642	ENSG00000084764.12	0.918064	4.83858	5.04227	4.35448	4.95031	7.98457	6.64537	8.40922	9.57924	MAPRE3
1643	ENSG00000084774.14	3310.54	3428.94	3526.56	3762.27	3814.71	4124.03	747.604	630.691	625.525	CAD
1644	ENSG00000085063.18	707.827	605.629	688.774	701.071	649.481	549.938	758.679	706.374	621.693	CD59
1645	ENSG00000085117.12	112.004	110.481	98.8285	124.538	149.499	126.755	1509.61	1502.85	1367.92	CD82
1646	ENSG00000085185.16	134.955	158.06	141.184	221.207	254.446	169.672	371.033	324.356	295.041	BCORL1
1647	ENSG00000085224.23	1379.85	1385.45	1614.54	1085.14	1234.61	1494.11	1589.35	2246.46	1947.46	ATRX
1648	ENSG00000085231.14	332.339	388.699	321.697	304.813	288.108	299.422	86.3898	68.4751	70.8864	AK6
1649	ENSG00000085265.12	6.42645	9.67716	10.0845	1.74179	9.90062	10.9788	15.5059	19.2211	17.2426	FCN1
1650	ENSG00000085274.16	207.483	208.059	177.488	195.952	190.092	199.614	178.317	224.646	184.879	MYNN
1651	ENSG00000085276.19	1045.68	941.104	1248.47	1446.56	1775.18	1307.47	1764.35	1622.98	1553.75	MECOM
1652	ENSG00000085365.18	722.516	834.655	785.586	868.283	861.354	801.452	232.588	237.861	199.248	SCAMP1
1653	ENSG00000085377.15	425.064	367.732	372.12	351.842	389.094	345.333	136.23	106.917	154.226	PREP
1654	ENSG00000085382.12	33.9684	44.3537	31.2621	58.35	58.4137	36.9287	31.0117	39.6435	28.7377	HACE1
1655	ENSG00000085415.16	1652.52	1783.02	1741.6	1631.19	1630.63	1685.74	312.332	313.544	342.937	SEH1L
1656	ENSG00000085433.17	131.283	111.287	122.023	111.475	158.41	161.688	150.628	174.191	159.015	WDR47
1657	ENSG00000085449.15	278.173	316.927	251.105	273.461	267.317	297.425	528.307	526.177	552.722	WDFY1
1658	ENSG00000085465.13	5.50838	2.41929	1.00845	2.61269	0.990062	6.9865	2.21512	0	2.87377	OVGP1
1659	ENSG00000085491.17	13.771	9.67716	9.07609	19.1597	11.8807	17.9653	58.7007	54.0593	49.8121	SLC25A24
1660	ENSG00000085511.20	301.125	195.963	320.688	288.266	206.923	179.653	256.954	180.198	229.902	MAP3K4
1661	ENSG00000085514.16	28.46	40.3215	28.2367	57.4791	45.5429	39.9229	75.3142	80.4882	62.2651	PILRA
1662	ENSG00000085552.18	0.918064	0.80643	3.02536	0	0.990062	2.99422	5.53781	2.40263	0	IGSF9
1663	ENSG00000085563.15	0	0	0	0	0	0	0	0	0	ABCB1
1664	ENSG00000085644.14	73.4451	75.8044	59.4988	78.3806	87.1255	74.8554	81.9595	79.2869	78.5498	ZNF213
1665	ENSG00000085662.14	1186.14	1245.93	1227.29	1453.52	1401.93	1323.44	705.517	742.414	745.265	AKR1B1
1666	ENSG00000085719.13	478.311	407.247	503.219	491.185	445.528	488.057	407.583	382.019	439.687	CPNE3
1667	ENSG00000085721.13	732.615	638.693	669.614	664.493	636.61	655.733	375.463	366.402	370.717	RRN3
1668	ENSG00000085733.16	42.231	39.5151	53.4481	42.6739	47.523	57.8882	90.82	92.5014	86.2132	CTTN
1669	ENSG00000085741.14	0.918064	0	0	0	0	1.99614	0	0	0	WNT11
1670	ENSG00000085760.15	983.247	882.235	920.719	751.583	785.119	817.421	334.484	360.395	332.4	MTIF2
1671	ENSG00000085788.14	414.047	445.956	351.951	447.64	361.373	492.049	250.309	176.594	172.426	DDHD2
1672	ENSG00000085831.16	3.67226	5.64501	2.01691	0.870896	3.96025	1.99614	29.9042	7.2079	11.4951	TTC39A
1673	ENSG00000085832.18	1107.19	1249.16	1179.89	1442.2	1333.61	1420.26	2167.5	2125.13	2117.01	EPS15
1674	ENSG00000085840.13	438.835	420.957	444.728	346.616	384.144	363.298	189.393	228.25	185.837	ORC1
1675	ENSG00000085871.9	54.1658	79.8366	64.5411	60.0918	56.4335	67.8689	46.5176	42.0461	28.7377	MGST2
1676	ENSG00000085872.15	2050.96	2347.52	2253.9	1790.56	1836.57	1768.58	849.5	1084.79	915.776	CHERP
1677	ENSG00000085978.22	287.354	230.639	256.147	232.529	175.241	230.555	186.07	233.055	180.09	ATG16L1
1678	ENSG00000085982.16	130.365	199.188	117.989	269.107	118.807	152.705	251.416	187.405	167.637	USP40
1679	ENSG00000085998.15	277.255	312.895	301.528	350.1	274.247	267.483	183.855	157.372	124.53	POMGNT1
1680	ENSG00000085999.13	262.566	299.186	369.094	209.015	254.446	180.651	116.294	157.372	209.785	RAD54L
1681	ENSG00000086015.23	516.87	534.663	399.348	479.863	527.703	558.92	385.431	301.531	347.727	MAST2
1682	ENSG00000086061.16	5701.18	5512.76	5600.95	4627.94	4744.38	4589.13	3782.32	3832.2	3926.53	DNAJA1
1683	ENSG00000086062.13	1490.02	1453.19	1548.99	1714.79	1776.17	1718.68	2861.94	2879.56	2789.48	B4GALT1
1684	ENSG00000086065.14	488.41	517.728	523.388	538.213	491.071	501.032	1313.57	1287.81	1195.49	CHMP5
1685	ENSG00000086102.19	1337.62	1210.45	1183.93	1172.23	1240.55	1207.67	1053.29	1089.59	1010.61	NFX1
1686	ENSG00000086159.13	2.75419	3.22572	4.03382	4.35448	6.93043	3.99229	5.53781	7.2079	7.6634	AQP6
1687	ENSG00000086189.11	476.475	553.211	487.083	421.513	437.607	484.065	131.8	129.742	112.077	DIMT1
1688	ENSG00000086200.17	884.096	955.62	1170.82	779.452	813.831	705.637	252.524	224.646	294.083	IPO11
1689	ENSG00000086205.18	0	0	0	0	0	0	0	0	0	FOLH1
1690	ENSG00000086232.13	1479.92	1658.02	1664.96	1630.32	1455.39	1613.88	1020.06	1023.52	1080.54	EIF2AK1
1691	ENSG00000086288.12	0	0	0	0	0	0.998072	0	0	0	NME8
1692	ENSG00000086289.13	76.1993	90.3202	80.6763	68.8008	87.1255	88.8284	63.131	55.2606	39.2749	EPDR1
1693	ENSG00000086300.17	448.015	409.667	389.263	438.931	416.816	439.152	893.802	932.222	944.514	SNX10
1694	ENSG00000086475.15	773.928	814.495	912.651	816.029	817.791	713.621	373.248	338.771	486.626	SEPHS1
1695	ENSG00000086504.18	616.939	674.176	744.239	741.132	650.471	597.845	485.112	482.929	446.393	MRPL28
1696	ENSG00000086506.3	0	0	0	0	0	0	0	0	0	HBQ1
1697	ENSG00000086544.4	99.1509	84.6752	76.6425	98.4112	112.867	84.8361	91.9276	81.6895	100.582	ITPKC
1698	ENSG00000086548.9	0	0	0	0	0	0	0	0	0	CEACAM6
1699	ENSG00000086570.13	4.59032	0	0	0	0	0	0	0	0	FAT2
1700	ENSG00000086589.12	526.969	572.565	543.557	473.767	443.548	517.001	552.673	527.378	539.311	RBM22
1701	ENSG00000086598.11	2494.38	2909.6	2535.25	2769.45	2758.31	3255.71	1190.63	1170.08	1272.12	TMED2
1702	ENSG00000086619.15	85.38	110.481	85.7186	100.153	112.867	105.796	262.492	156.171	196.375	ERO1B
1703	ENSG00000086666.19	286.436	316.927	278.333	296.975	244.545	295.429	448.562	466.111	408.076	ZFAND6
1704	ENSG00000086696.11	8.26258	5.64501	3.02536	2.61269	0	1.99614	0	4.80527	3.8317	HSD17B2
1705	ENSG00000086712.13	1165.94	1203.19	1272.67	1178.32	1166.29	1192.7	211.544	189.808	212.659	TXLNG
1706	ENSG00000086717.19	0	0	3.02536	3.48358	0	3.99229	6.64537	0	2.87377	PPEF1
1707	ENSG00000086730.17	416.801	431.44	410.441	579.146	510.872	498.038	1330.18	1567.72	1397.61	LAT2
1708	ENSG00000086758.17	5415.66	5620.01	5218.75	6104.11	5722.56	6942.59	5609.8	5341.05	5261.88	HUWE1
1709	ENSG00000086827.9	306.633	295.96	374.137	282.17	299.989	307.406	218.19	212.633	166.679	ZW10
1710	ENSG00000086848.15	273.583	307.25	186.564	312.652	331.671	269.479	173.887	199.419	132.194	ALG9
1711	ENSG00000086967.10	99.1509	112.094	126.057	152.407	215.834	171.668	793.014	920.209	781.666	MYBPC2
1712	ENSG00000086991.13	2.75419	0.80643	4.03382	0.870896	0	4.99036	1.10756	2.40263	5.74755	NOX4
1713	ENSG00000087008.16	222.172	229.833	233.961	276.074	265.337	278.462	198.253	192.211	206.912	ACOX3
1714	ENSG00000087053.20	465.459	562.082	559.692	582.629	479.19	567.903	356.635	344.778	350.6	MTMR2
1715	ENSG00000087074.9	224.926	210.478	237.995	279.557	294.048	265.487	690.011	819.298	662.884	PPP1R15A
1716	ENSG00000087076.9	3.67226	0.80643	7.05918	6.09627	4.95031	3.99229	8.86049	3.60395	7.6634	HSD17B14
1717	ENSG00000087077.14	332.339	383.054	429.602	466.8	409.886	366.292	197.146	228.25	208.828	TRIP6
1718	ENSG00000087085.16	0	3.22572	0	0	0	2.99422	5.53781	6.00658	5.74755	ACHE
1719	ENSG00000087086.15	7937.58	7898.18	8670.69	9650.39	9176.89	8346.87	7789.48	6973.64	7552.28	FTL
1720	ENSG00000087087.20	1827.87	2366.07	2185.32	1435.24	1827.65	1815.49	1222.75	1311.84	1347.8	SRRT
1721	ENSG00000087088.21	357.127	327.411	372.12	338.778	284.148	380.265	324.515	380.817	328.568	BAX
1722	ENSG00000087095.13	224.926	215.317	179.505	187.243	195.042	192.628	336.699	351.986	407.118	NLK
1723	ENSG00000087111.22	379.16	379.829	432.627	403.225	415.826	432.165	555.996	640.302	455.972	PIGS
1724	ENSG00000087116.17	0.918064	0	1.00845	0.870896	0.990062	0.998072	1.10756	2.40263	1.91585	ADAMTS2
1725	ENSG00000087128.10	0	0	0	0	0	0	0	0	0	TMPRSS11E
1726	ENSG00000087152.16	461.786	531.438	473.974	492.927	489.091	461.109	632.417	561.015	501.952	ATXN7L3
1727	ENSG00000087157.19	157.907	113.707	196.649	198.564	185.142	190.632	147.306	180.198	167.637	PGS1
1728	ENSG00000087191.14	735.369	729.819	737.18	727.198	716.805	706.635	507.263	514.164	516.321	PSMC5
1729	ENSG00000087206.17	741.796	691.111	634.318	775.968	645.52	549.938	403.152	524.975	393.707	UIMC1
1730	ENSG00000087237.12	18.3613	20.1608	14.1184	18.2888	23.7615	21.9576	42.0873	51.6566	33.5274	CETP
1731	ENSG00000087245.13	0	0	0	0	0	0.998072	0	0	0.957924	MMP2
1732	ENSG00000087250.9	0	0	0	0	0	0	0	0	0	MT3
1733	ENSG00000087253.13	2.75419	1.61286	1.00845	4.35448	0.990062	7.98457	12.1832	6.00658	7.6634	LPCAT2
1734	ENSG00000087258.16	0	0	0	0	0	0	1.10756	2.40263	0	GNAO1
1735	ENSG00000087263.17	989.673	954.813	1024.59	883.959	871.255	861.336	373.248	320.752	408.076	OGFOD1
1736	ENSG00000087266.17	234.106	281.444	271.274	354.454	243.555	288.443	467.391	555.008	390.833	SH3BP2
1737	ENSG00000087269.16	3812.72	3893.45	3655.65	3306.79	3143.45	3526.19	788.584	863.747	917.692	NOP14
1738	ENSG00000087274.19	1303.65	1373.35	1431	1366.44	1436.58	1242.6	4599.7	4936.21	5043.47	ADD1
1739	ENSG00000087299.12	301.125	312.088	322.705	299.588	271.277	321.379	119.617	96.1053	108.245	L2HGDH
1740	ENSG00000087301.9	124.857	126.61	112.947	91.444	81.1851	167.676	107.433	61.2672	62.2651	TXNDC16
1741	ENSG00000087302.9	1464.31	1514.48	1631.68	1441.33	1484.1	1492.12	1074.33	974.268	1001.99	RTRAF
1742	ENSG00000087303.19	0	0	0	0	3.96025	0	0	0	0	NID2
1743	ENSG00000087338.5	253.386	204.833	282.367	249.947	233.655	222.57	315.655	192.211	285.461	GMCL1
1744	ENSG00000087365.16	5107.19	4983.74	5040.25	4498.18	4477.06	4683.95	3087.88	3433.36	2959.99	SF3B2
1745	ENSG00000087448.11	299.289	296.766	233.961	250.818	281.178	304.412	134.015	166.983	156.142	KLHL42
1746	ENSG00000087460.29	6191.42	6599.02	6363.35	6656.25	6661.14	6519.4	6972.1	7448.16	6921.96	GNAS
1747	ENSG00000087470.21	1175.12	953.201	992.319	748.97	845.513	1221.64	683.365	651.114	550.807	DNM1L
1748	ENSG00000087494.16	2.75419	0.80643	1.00845	0.870896	0	0	1.10756	1.20132	0.957924	PTHLH
1749	ENSG00000087495.17	1.83613	1.61286	0	1.74179	2.97019	0.998072	0	1.20132	0.957924	PHACTR3
1750	ENSG00000087502.19	403.948	512.083	444.728	515.57	426.717	492.049	199.361	284.712	332.4	ERGIC2
1751	ENSG00000087510.7	0.918064	0.80643	0	0	0	0	1.10756	0	4.78962	TFAP2C
1752	ENSG00000087586.18	855.636	799.979	886.431	723.714	705.914	614.812	675.612	619.879	648.515	AURKA
1753	ENSG00000087589.17	4.59032	18.5479	8.06763	6.96716	8.91056	11.9769	124.047	126.138	105.372	CASS4
1754	ENSG00000087842.11	42.231	62.0951	55.465	58.35	53.4634	74.8554	91.9276	100.911	106.33	PIR
1755	ENSG00000087884.16	15.6071	16.1286	19.1606	14.8052	16.8311	12.9749	28.7966	22.825	21.0743	AAMDC
1756	ENSG00000087903.13	174.432	117.739	139.167	66.1881	152.47	90.8245	117.401	87.6961	41.1908	RFX2
1757	ENSG00000087995.16	303.879	364.506	284.384	259.527	332.661	311.398	191.608	141.755	151.352	METTL2A
1758	ENSG00000088002.12	0	1.61286	1.00845	1.74179	0.990062	0	4.43025	1.20132	0	SULT2B1
1759	ENSG00000088035.18	35.8045	45.1601	44.372	42.6739	51.4832	56.8901	49.8403	31.2342	39.2749	ALG6
1760	ENSG00000088038.20	969.476	966.91	875.338	937.084	1103.92	888.284	769.755	1036.74	1177.29	CNOT3
1761	ENSG00000088053.11	6.42645	2.41929	5.04227	3.48358	8.91056	14.9711	6.64537	4.80527	5.74755	GP6
1762	ENSG00000088179.9	266.239	276.606	189.589	216.853	279.198	349.325	208.222	165.782	136.025	PTPN4
1763	ENSG00000088205.13	1720.45	1923.34	1750.68	1733.08	1743.5	1618.87	562.641	517.768	519.195	DDX18
1764	ENSG00000088247.19	6218.05	6445.8	7167.08	6094.53	5939.38	5370.62	2632.67	2749.81	2594.06	KHSRP
1765	ENSG00000088256.9	301.125	298.379	413.466	373.614	405.925	364.296	132.907	198.217	144.647	GNA11
1766	ENSG00000088280.20	18.3613	28.2251	41.3466	33.9649	11.8807	20.9595	23.2588	49.254	25.864	ASAP3
1767	ENSG00000088298.13	110.168	152.415	129.082	188.113	145.539	171.668	101.896	100.911	95.7924	EDEM2
1768	ENSG00000088305.19	224.008	172.576	223.877	134.989	150.489	225.564	75.3142	67.2737	63.223	DNMT3B
1769	ENSG00000088320.4	0	0	0	0	0.990062	0	0	0	0	REM1
1770	ENSG00000088325.16	2815.7	2851.54	2767.2	2401.06	2310.8	2451.26	2452.14	2480.72	2408.22	TPX2
1771	ENSG00000088340.17	20.1974	17.7415	21.1775	26.1269	12.8708	6.9865	44.3025	25.2277	25.864	FER1L4
1772	ENSG00000088356.6	168.924	190.318	171.437	144.569	118.807	130.747	89.7125	109.32	105.372	PDRG1
1773	ENSG00000088367.23	199.22	224.994	239.004	269.107	173.261	243.53	254.739	251.075	264.387	EPB41L1
1774	ENSG00000088386.17	1.83613	4.03215	5.04227	0.870896	7.9205	0.998072	4.43025	2.40263	9.57924	SLC15A1
1775	ENSG00000088387.22	7.34451	2.41929	3.02536	2.61269	1.98012	1.99614	1.10756	3.60395	3.8317	DOCK9
1776	ENSG00000088448.14	230.434	166.931	161.353	226.433	253.456	317.387	194.931	127.34	150.394	ANKRD10
1777	ENSG00000088451.11	167.088	189.511	174.463	157.632	135.639	186.639	87.4973	63.6698	64.1809	TGDS
1778	ENSG00000088538.13	0.918064	0	0	1.74179	0	0	0	0	0	DOCK3
1779	ENSG00000088543.15	7.34451	5.64501	9.07609	13.9343	6.93043	12.9749	5.53781	7.2079	12.453	C3orf18
1780	ENSG00000088682.14	386.505	431.44	368.086	394.516	365.333	414.2	166.134	153.769	141.773	COQ9
1781	ENSG00000088726.16	0	2.41929	4.03382	4.35448	1.98012	4.99036	1.10756	2.40263	1.91585	TMEM40
1782	ENSG00000088727.14	95.4787	136.287	97.8201	121.054	97.0261	68.8669	11.0756	21.6237	36.4011	KIF9
1783	ENSG00000088756.13	8.26258	11.29	9.07609	4.35448	1.98012	4.99036	6.64537	16.8184	14.3689	ARHGAP28
1784	ENSG00000088766.12	347.028	374.184	293.46	418.901	346.522	376.273	122.939	114.125	129.32	CRLS1
1785	ENSG00000088782.5	0	0	0	0	0	0	0	0	0	DEFB127
1786	ENSG00000088808.18	74.3632	118.545	197.657	155.019	99.9963	166.678	112.971	109.32	128.362	PPP1R13B
1787	ENSG00000088812.18	501.263	467.73	467.923	594.822	571.266	548.939	305.687	270.296	234.691	ATRN
1788	ENSG00000088826.18	11.0168	2.41929	1.00845	1.74179	10.8907	8.98265	2.21512	2.40263	0.957924	SMOX
1789	ENSG00000088827.14	0	0	0	0	0	0	0	0	0	SIGLEC1
1790	ENSG00000088832.18	1982.1	2055.59	2033.04	2069.25	2003.89	1865.4	1131.93	1197.71	1043.18	FKBP1A
1791	ENSG00000088833.18	621.529	585.468	606.081	536.472	565.325	516.003	410.905	457.702	382.212	NSFL1C
1792	ENSG00000088836.14	0	0.80643	0	0	0	0	0	0	0	SLC4A11
1793	ENSG00000088854.13	0	0	2.01691	0.870896	0	0	0	0	0	DNAAF9
1794	ENSG00000088876.13	196.466	243.542	197.657	206.402	213.853	273.472	80.852	120.132	123.572	ZNF343
1795	ENSG00000088881.22	0	0	0	0	0	0	0	0	0.957924	EBF4
1796	ENSG00000088882.8	287.354	312.895	299.511	237.754	303.949	273.472	252.524	306.336	265.345	CPXM1
1797	ENSG00000088888.18	827.176	753.206	782.561	840.414	808.881	847.363	894.91	999.496	1013.48	MAVS
1798	ENSG00000088899.16	13.771	9.67716	13.1099	5.22537	9.90062	15.9691	7.75293	2.40263	7.6634	LZTS3
1799	ENSG00000088926.14	0	0	0	0	0	0	0	0	0	F11
1800	ENSG00000088930.8	1983.94	2031.4	1981.61	1851.52	1762.31	1924.28	1457.55	1398.33	1329.6	XRN2
1801	ENSG00000088970.16	118.43	88.7073	90.7609	215.111	171.281	156.697	116.294	128.541	53.6438	KIZ
1802	ENSG00000088986.11	1485.43	1565.28	1563.1	1318.54	1389.06	1322.45	1056.61	1101.61	1059.46	DYNLL1
1803	ENSG00000088992.18	380.079	420.15	442.711	426.739	371.273	387.252	153.951	148.963	127.404	TESC
1804	ENSG00000089006.17	2505.4	2411.23	2348.69	2097.12	2206.85	2135.87	1590.46	1562.91	1560.46	SNX5
1805	ENSG00000089009.16	16285.5	16515.7	17525.9	20650.7	20794.3	18920.4	18982.5	18460.6	17137.3	RPL6
1806	ENSG00000089012.14	4.59032	1.61286	5.04227	7.83806	3.96025	0	8.86049	21.6237	11.4951	SIRPG
1807	ENSG00000089022.14	1207.25	1285.45	1172.83	1150.45	1117.78	1135.81	465.176	397.636	465.551	MAPKAPK5
1808	ENSG00000089041.17	92.7245	131.448	116.981	158.503	188.112	188.636	132.907	151.366	113.035	P2RX7
1809	ENSG00000089048.15	885.932	779.012	680.707	692.362	674.232	781.49	179.425	237.861	212.659	ESF1
1810	ENSG00000089050.16	173.514	142.738	153.285	169.825	136.629	153.703	89.7125	103.313	105.372	RBBP9
1811	ENSG00000089053.13	1724.12	1760.44	1903.96	2030.93	1818.74	1835.45	820.703	809.687	824.773	ANAPC5
1812	ENSG00000089057.15	181.777	162.899	148.243	169.825	162.37	167.676	42.0873	55.2606	45.0224	SLC23A2
1813	ENSG00000089060.12	87.2161	108.062	163.37	101.895	111.877	121.765	135.122	129.742	142.731	SLC8B1
1814	ENSG00000089063.15	819.831	841.107	849.118	930.987	898.976	1015.04	538.275	555.008	572.839	TMEM230
1815	ENSG00000089091.17	16.5252	27.4186	24.2029	12.1925	19.8012	25.9499	58.7007	68.4751	52.6858	DZANK1
1816	ENSG00000089094.20	1341.29	1390.29	1334.18	1295.89	1438.56	1270.55	1697.89	1667.43	1608.36	KDM2B
1817	ENSG00000089101.19	3.67226	5.64501	0	1.74179	0	0.998072	0	7.2079	0	CFAP61
1818	ENSG00000089116.4	0	0	0	0	0.990062	0	0	0	0	LHX5
1819	ENSG00000089123.16	79.8716	92.7395	71.6003	105.378	98.0161	103.799	66.4537	73.2803	96.7504	TASP1
1820	ENSG00000089127.15	72.5271	109.675	67.5664	114.958	74.2547	94.8168	2157.53	2313.74	2060.5	OAS1
1821	ENSG00000089154.11	3327.98	3278.95	3523.54	3691.73	3592.94	4075.13	1905.01	1672.23	1958.96	GCN1
1822	ENSG00000089157.16	47453.8	54920.3	48907	64532.5	59493.8	69012.7	63854.2	64617.6	65378.3	RPLP0
1823	ENSG00000089159.17	463.622	522.567	604.064	472.896	426.717	468.096	1814.19	1693.86	1775.03	PXN
1824	ENSG00000089163.4	1.83613	4.83858	7.05918	1.74179	2.97019	2.99422	5.53781	6.00658	3.8317	SIRT4
1825	ENSG00000089169.15	86.298	76.6109	82.6932	125.409	113.857	108.79	159.489	134.547	104.414	RPH3A
1826	ENSG00000089177.19	130.365	168.544	100.845	149.794	142.569	127.753	160.596	151.366	175.3	KIF16B
1827	ENSG00000089195.15	551.757	549.179	468.931	468.542	498.001	478.076	181.64	156.171	182.006	TRMT6
1828	ENSG00000089199.10	3.67226	1.61286	2.01691	2.61269	1.98012	0.998072	3.32268	0	1.91585	CHGB
1829	ENSG00000089220.5	1993.12	2037.85	2070.36	2101.47	1981.11	1817.49	429.734	434.877	398.497	PEBP1
1830	ENSG00000089225.20	0	0	0	0	0	0	0	0	0	TBX5
1831	ENSG00000089234.16	370.898	410.473	360.018	384.936	360.383	329.364	345.559	324.356	419.571	BRAP
1832	ENSG00000089248.7	2360.34	2525.74	2432.39	2517.76	2519.71	2479.21	2767.8	2699.36	2634.29	ERP29
1833	ENSG00000089250.20	2.75419	0	6.05073	0.870896	3.96025	3.99229	5.53781	4.80527	7.6634	NOS1
1834	ENSG00000089280.19	2728.49	2520.9	2534.25	2217.3	2213.78	2163.82	1624.79	1768.34	1589.2	FUS
1835	ENSG00000089289.16	714.254	720.142	696.842	979.758	924.718	983.101	1382.24	1425.96	1409.11	IGBP1
1836	ENSG00000089327.15	804.224	739.497	793.654	782.935	806.901	842.373	1087.63	974.268	971.335	FXYD5
1837	ENSG00000089335.22	165.252	206.446	142.192	184.63	178.211	207.599	338.914	216.237	247.145	ZNF302
1838	ENSG00000089351.15	817.995	853.203	725.079	1002.4	891.056	998.072	409.798	508.157	474.173	GRAMD1A
1839	ENSG00000089356.19	0	0	0	0	0	0	0	0	0	FXYD3
1840	ENSG00000089472.18	0	0	0	3.48358	0	0.998072	1.10756	1.20132	1.91585	HEPH
1841	ENSG00000089486.17	665.597	664.499	595.996	559.115	617.799	681.683	406.475	418.058	442.561	CDIP1
1842	ENSG00000089505.18	0	0	0	0	0	0	0	0	0	CMTM1
1843	ENSG00000089558.9	3.67226	4.83858	0	1.74179	1.98012	1.99614	1.10756	0	0	KCNH4
1844	ENSG00000089597.18	1821.44	1930.59	2179.27	2015.25	2026.66	1960.21	1251.54	1131.64	1321.94	GANAB
1845	ENSG00000089639.11	667.433	604.823	604.064	761.163	735.616	632.777	1820.83	2117.92	1844.96	GMIP
1846	ENSG00000089682.17	168.924	173.382	172.446	147.181	174.251	140.728	225.943	170.587	199.248	RBM41
1847	ENSG00000089685.15	1466.15	1416.9	1428.98	1346.4	1277.18	1212.66	948.072	922.611	836.268	BIRC5
1848	ENSG00000089692.9	0.918064	0.80643	0	0	0	0	0	1.20132	0.957924	LAG3
1849	ENSG00000089693.11	806.978	795.14	809.789	807.32	763.338	752.546	533.845	544.196	503.868	MLF2
1850	ENSG00000089723.10	3.67226	5.64501	2.01691	12.1925	0.990062	3.99229	5.53781	2.40263	3.8317	OTUB2
1851	ENSG00000089737.18	2341.06	2351.55	2454.58	2094.5	2154.38	1916.3	934.782	899.786	918.65	DDX24
1852	ENSG00000089775.12	273.583	248.381	330.773	299.588	298.009	345.333	221.512	165.782	129.32	ZBTB25
1853	ENSG00000089818.18	135.873	182.253	185.556	157.632	154.45	176.659	171.672	163.379	184.879	NECAP1
1854	ENSG00000089820.17	449.851	402.409	472.965	498.152	520.773	467.098	699.979	902.189	890.87	ARHGAP4
1855	ENSG00000089847.13	12.8529	8.0643	7.05918	13.9343	14.8509	11.9769	8.86049	2.40263	4.78962	ANKRD24
1856	ENSG00000089876.12	112.922	125.803	128.074	141.085	124.748	152.705	76.4217	64.8711	66.0968	DHX32
1857	ENSG00000089902.10	345.192	369.345	345.9	460.704	347.512	400.227	734.313	706.374	666.715	RCOR1
1858	ENSG00000089916.18	554.511	578.21	507.252	620.078	599.978	931.201	827.348	800.077	732.812	GPATCH2L
1859	ENSG00000090006.18	209.319	213.704	171.437	242.109	172.271	280.458	157.274	279.907	200.206	LTBP4
1860	ENSG00000090013.11	121.184	101.61	111.938	126.28	132.668	90.8245	96.3578	84.0922	85.2553	BLVRB
1861	ENSG00000090020.11	257.058	269.348	256.147	231.658	275.237	271.476	274.675	300.329	342.937	SLC9A1
1862	ENSG00000090054.16	659.17	779.818	736.172	729.81	702.944	718.612	661.214	696.764	614.987	SPTLC1
1863	ENSG00000090060.19	2107.88	2252.36	2202.46	1844.56	1922.7	1875.38	1690.14	1453.59	1538.43	PAPOLA
1864	ENSG00000090061.17	1012.62	954.813	1023.58	875.25	848.483	852.353	911.523	821.701	821.899	CCNK
1865	ENSG00000090097.22	13.771	19.3543	25.2114	20.9015	24.7516	25.9499	25.4739	34.8382	53.6438	PCBP4
1866	ENSG00000090104.12	12.8529	12.9029	5.04227	14.8052	2.97019	13.973	111.864	104.515	110.161	RGS1
1867	ENSG00000090238.12	34.8864	37.0958	32.2705	60.0918	50.4932	46.9094	243.663	258.283	249.06	YPEL3
1868	ENSG00000090263.16	430.572	482.245	483.05	598.305	504.932	483.067	421.981	320.752	359.222	MRPS33
1869	ENSG00000090266.13	578.38	599.178	556.667	610.498	581.166	555.926	332.268	293.121	245.229	NDUFB2
1870	ENSG00000090273.14	3001.15	3141.05	3250.25	2906.18	2749.4	2629.92	915.953	931.02	949.303	NUDC
1871	ENSG00000090316.16	628.874	695.949	656.504	643.592	663.342	652.739	475.144	461.306	445.435	MAEA
1872	ENSG00000090339.9	223.09	176.608	175.471	242.98	244.545	335.352	507.263	585.041	578.586	ICAM1
1873	ENSG00000090372.15	785.863	782.237	821.89	978.887	934.619	936.191	496.187	549.002	531.648	STRN4
1874	ENSG00000090376.11	0	1.61286	3.02536	7.83806	3.96025	2.99422	6.64537	2.40263	3.8317	IRAK3
1875	ENSG00000090382.7	56.92	57.2565	61.5157	74.897	54.4534	54.8939	578.147	622.282	525.901	LYZ
1876	ENSG00000090402.8	0	0	0	0	0	0	0	0	0	SI
1877	ENSG00000090432.7	231.352	223.381	243.037	223.82	191.082	197.618	182.748	204.224	214.575	MUL1
1878	ENSG00000090447.12	661.924	716.11	824.916	837.802	884.125	821.413	149.521	165.782	115.909	TFAP4
1879	ENSG00000090470.15	636.218	713.691	721.045	680.169	634.63	626.789	357.742	317.148	357.306	PDCD7
1880	ENSG00000090487.11	516.87	591.113	552.633	638.366	639.58	613.814	293.504	342.375	307.494	SPG21
1881	ENSG00000090512.12	0	0	0	0	0	0	0	0	0	FETUB
1882	ENSG00000090520.12	619.693	510.47	580.87	580.887	569.286	534.966	386.539	374.811	327.61	DNAJB11
1883	ENSG00000090530.10	0	0	2.01691	0	0.990062	0	0	3.60395	0	P3H2
1884	ENSG00000090534.20	0	0	0	0	0	0	0	0	0	THPO
1885	ENSG00000090539.16	6.42645	0.80643	3.02536	0.870896	0	2.99422	4.43025	0	1.91585	CHRD
1886	ENSG00000090554.13	39.4768	33.8701	49.4143	45.2866	44.5528	38.9248	143.983	180.198	186.795	FLT3LG
1887	ENSG00000090565.17	323.159	317.734	270.266	391.903	357.412	259.499	311.225	290.719	264.387	RAB11FIP3
1888	ENSG00000090581.11	121.184	106.449	72.6087	126.28	102.966	121.765	99.6805	146.561	85.2553	GNPTG
1889	ENSG00000090612.22	266.239	198.382	267.24	167.212	185.142	227.56	293.504	279.907	210.743	ZNF268
1890	ENSG00000090615.16	1599.27	1615.28	1746.64	1572.84	1825.67	1734.65	1789.82	2073.47	1939.8	GOLGA3
1891	ENSG00000090621.15	2954.33	3120.88	3110.07	3224.93	3115.73	3061.09	1100.92	888.974	998.157	PABPC4
1892	ENSG00000090659.18	0	2.41929	0	0.870896	0	5.98843	0	2.40263	0	CD209
1893	ENSG00000090661.12	156.989	147.577	160.344	227.304	282.168	221.572	263.6	273.9	287.377	CERS4
1894	ENSG00000090674.16	44.9851	38.7087	65.5495	47.0284	55.4435	66.8708	27.689	55.2606	55.5596	MCOLN1
1895	ENSG00000090686.16	1088.82	1053.2	1383.6	1345.53	1179.16	1400.29	1198.38	1170.08	1049.89	USP48
1896	ENSG00000090776.6	35.8045	52.418	44.372	27.8687	33.6621	38.9248	24.3663	25.2277	22.9902	EFNB1
1897	ENSG00000090857.14	790.453	793.527	861.22	717.618	652.451	770.511	532.737	452.896	575.713	PDPR
1898	ENSG00000090861.17	2748.68	2408	2700.64	2901.82	2958.31	3198.82	1712.29	1686.65	1860.29	AARS1
1899	ENSG00000090863.12	1676.39	1535.44	1747.65	1780.98	1841.52	1872.38	2873.01	2312.53	2452.29	GLG1
1900	ENSG00000090889.12	554.511	549.985	602.047	481.605	442.558	438.153	666.752	652.315	595.829	KIF4A
1901	ENSG00000090905.19	902.457	836.268	922.736	882.217	639.58	898.265	718.807	1052.35	749.097	TNRC6A
1902	ENSG00000090924.15	174.432	236.284	163.37	150.665	195.042	168.674	1002.34	1141.25	1009.65	PLEKHG2
1903	ENSG00000090932.11	111.086	126.61	122.023	134.118	146.529	202.609	33.2268	48.0527	32.5694	DLL3
1904	ENSG00000090971.5	78.9535	81.4495	110.93	68.8008	91.0857	69.865	60.9159	34.8382	49.8121	NAT14
1905	ENSG00000090975.14	257.058	280.638	311.612	202.919	199.002	265.487	229.265	335.167	250.018	PITPNM2
1906	ENSG00000090989.18	312.142	338.701	311.612	323.973	317.81	315.391	404.26	377.213	329.526	EXOC1
1907	ENSG00000091009.8	1116.37	1278.19	1131.49	1077.3	1132.63	1048.97	850.607	852.935	801.783	RBM27
1908	ENSG00000091010.6	1.83613	0	0	0	0	0	0	0	0	POU4F3
1909	ENSG00000091039.17	1401.88	1512.06	1240.4	1454.4	1197.98	1450.2	1944.88	2067.47	1846.88	OSBPL8
1910	ENSG00000091073.20	489.328	637.08	582.887	562.599	647.501	530.974	799.659	770.044	910.028	DTX2
1911	ENSG00000091106.19	22.0335	33.0636	27.2283	31.3522	24.7516	26.9479	99.6805	94.904	109.203	NLRC4
1912	ENSG00000091127.14	1749.83	1629.8	1565.12	1504.91	1617.76	1669.77	156.166	183.801	190.627	PUS7
1913	ENSG00000091128.13	1.83613	16.935	9.07609	6.96716	5.94037	1.99614	23.2588	9.61053	11.4951	LAMB4
1914	ENSG00000091129.22	634.382	720.142	579.861	1052.04	737.596	691.664	1468.63	1695.06	1332.47	NRCAM
1915	ENSG00000091136.15	5.50838	2.41929	11.093	0.870896	3.96025	2.99422	16.6134	2.40263	0	LAMB1
1916	ENSG00000091137.14	0.918064	8.87073	7.05918	6.96716	3.96025	10.9788	11.0756	1.20132	7.6634	SLC26A4
1917	ENSG00000091138.13	0	0	0	6.96716	0	0.998072	0	0	0	SLC26A3
1918	ENSG00000091140.15	911.638	979.006	906.6	874.379	877.195	910.241	639.063	661.926	526.858	DLD
1919	ENSG00000091157.15	359.881	370.151	218.835	269.978	450.478	223.568	529.414	488.936	591.997	WDR7
1920	ENSG00000091164.13	922.654	949.168	949.964	984.112	925.708	928.207	523.876	512.962	518.237	TXNL1
1921	ENSG00000091181.20	0	2.41929	4.03382	0.870896	2.97019	3.99229	4.43025	2.40263	1.91585	IL5RA
1922	ENSG00000091262.17	2.75419	0	5.04227	0	0	0.998072	6.64537	7.2079	2.87377	ABCC6
1923	ENSG00000091317.8	611.431	693.53	637.343	654.043	699.974	692.662	1306.92	1200.12	1171.54	CMTM6
1924	ENSG00000091409.16	2.75419	5.64501	21.1775	0	1.98012	0.998072	6.64537	2.40263	1.91585	ITGA6
1925	ENSG00000091428.18	1.83613	0	0	0	0	0	0	0	2.87377	RAPGEF4
1926	ENSG00000091436.17	1285.29	1104	1131.49	1135.65	1002.93	1191.7	728.775	625.886	665.757	MAP3K20
1927	ENSG00000091482.8	0	0	0	0	0	0	0	0	0	SMPX
1928	ENSG00000091483.8	1344.96	1414.48	1351.33	1185.29	1118.77	1143.79	386.539	372.408	383.17	FH
1929	ENSG00000091490.11	2239.16	2293.49	2273.06	3400.85	3387.99	3499.24	3236.29	3387.71	3482.06	SEL1L3
1930	ENSG00000091513.16	136.792	144.351	124.04	143.698	127.718	113.78	105.218	121.333	150.394	TF
1931	ENSG00000091527.17	4124.86	4103.12	4107.43	4366.67	4256.28	4269.75	4278.51	4392.01	4381.55	CDV3
1932	ENSG00000091536.20	2.75419	3.22572	11.093	6.09627	0.990062	5.98843	5.53781	24.0263	5.74755	MYO15A
1933	ENSG00000091542.9	1349.55	1441.9	1453.18	1828.88	1736.57	1708.7	873.866	955.047	833.394	ALKBH5
1934	ENSG00000091583.11	0	0	0	0	0	0	0	0	0	APOH
1935	ENSG00000091592.17	185.449	198.382	183.539	197.693	207.913	194.624	620.234	717.186	669.589	NLRP1
1936	ENSG00000091622.16	2.75419	0.80643	2.01691	6.09627	9.90062	9.98072	1.10756	1.20132	1.91585	PITPNM3
1937	ENSG00000091640.8	322.241	382.248	318.672	314.393	347.512	340.342	397.615	349.583	393.707	SPAG7
1938	ENSG00000091651.9	542.576	549.985	494.143	444.157	485.13	486.061	501.725	454.098	517.279	ORC6
1939	ENSG00000091656.19	0.918064	4.03215	20.1691	0.870896	0	11.9769	1.10756	1.20132	0	ZFHX4
1940	ENSG00000091664.9	0	0	0	0	0	0	0	0	0	SLC17A6
1941	ENSG00000091704.10	0	0	0	0	0	0	0	0	0	CPA1
1942	ENSG00000091732.17	236.861	206.446	165.386	156.761	186.132	217.58	171.672	175.392	135.067	ZC3HC1
1943	ENSG00000091831.25	576.544	528.212	517.337	600.047	623.739	627.787	1140.79	1130.44	1096.82	ESR1
1944	ENSG00000091844.8	9.18064	3.22572	3.02536	0.870896	1.98012	2.99422	8.86049	14.4158	3.8317	RGS17
1945	ENSG00000091879.14	6.42645	4.03215	1.00845	3.48358	5.94037	0	1.10756	0	6.70547	ANGPT2
1946	ENSG00000091947.10	212.073	199.188	186.564	242.109	249.496	227.56	200.469	237.861	179.132	TMEM101
1947	ENSG00000091972.18	0	0	0	0	0.990062	0	2.21512	7.2079	0.957924	CD200
1948	ENSG00000091986.16	13.771	0.80643	1.00845	26.9978	2.97019	0	3.32268	3.60395	5.74755	CCDC80
1949	ENSG00000092009.10	0	0	0	0	1.98012	0	0	0	0	CMA1
1950	ENSG00000092010.15	2671.57	3073.31	2627.02	3390.4	3047.41	3486.26	4735.93	4986.67	4772.38	PSME1
1951	ENSG00000092020.11	248.795	194.35	225.894	230.787	265.337	254.508	316.763	337.57	305.578	PPP2R3C
1952	ENSG00000092036.19	261.648	274.993	260.181	313.522	338.601	274.47	345.559	267.894	294.083	HAUS4
1953	ENSG00000092051.18	11.0168	8.87073	5.04227	8.70896	6.93043	6.9865	23.2588	30.0329	32.5694	JPH4
1954	ENSG00000092054.13	0	0	0	0	0	0	1.10756	0	0	MYH7
1955	ENSG00000092067.7	0	2.41929	0	1.74179	0.990062	4.99036	1.10756	2.40263	1.91585	CEBPE
1956	ENSG00000092068.21	0	0	0	1.74179	0	0	0	0	0	SLC7A8
1957	ENSG00000092094.11	251.55	295.153	298.502	261.269	202.963	256.504	181.64	182.6	157.1	OSGEP
1958	ENSG00000092096.19	0	1.61286	1.00845	0	0	0	0	0	0	SLC22A17
1959	ENSG00000092098.18	441.589	241.123	270.266	239.496	184.152	229.556	418.658	470.916	484.71	RNF31
1960	ENSG00000092108.22	567.364	588.694	528.43	622.69	593.047	567.903	672.29	603.061	662.884	SCFD1
1961	ENSG00000092140.16	444.343	384.667	393.297	396.257	375.234	389.248	313.44	337.57	349.642	G2E3
1962	ENSG00000092148.14	2012.4	2044.3	2305.33	2395.83	2340.51	2158.83	1855.17	1978.57	2418.76	HECTD1
1963	ENSG00000092199.19	7712.66	8025.59	8341.93	7568.08	7242.3	6893.68	3990.54	3817.78	3634.37	HNRNPC
1964	ENSG00000092200.13	12.8529	0.80643	1.00845	0	0	0.998072	0	0	0	RPGRIP1
1965	ENSG00000092201.10	6232.74	6326.45	6074.93	5650.37	5522.57	5924.55	2753.4	2696.96	2419.72	SUPT16H
1966	ENSG00000092203.15	512.28	623.371	524.396	546.052	654.431	623.795	593.653	727.998	656.178	TOX4
1967	ENSG00000092208.19	111.086	125.803	137.15	109.733	120.788	121.765	58.7007	57.6632	68.0126	GEMIN2
1968	ENSG00000092295.12	6.42645	10.4836	13.1099	1.74179	1.98012	0.998072	6.64537	6.00658	19.1585	TGM1
1969	ENSG00000092330.19	164.333	254.832	191.606	292.621	197.022	209.595	509.478	609.068	555.596	TINF2
1970	ENSG00000092345.14	0	2.41929	4.03382	2.61269	2.97019	0	6.64537	9.61053	15.3268	DAZL
1971	ENSG00000092377.15	0	0	0	0	0	0	0	0	0	TBL1Y
1972	ENSG00000092421.17	6.42645	12.9029	35.2959	5.22537	15.841	11.9769	90.82	44.4487	57.4755	SEMA6A
1973	ENSG00000092439.16	1599.27	1459.64	1599.41	1329.86	1429.65	1903.32	653.461	986.281	878.417	TRPM7
1974	ENSG00000092445.12	78.0355	54.0308	30.2536	37.4485	46.5329	42.9171	39.8722	62.4685	27.7798	TYRO3
1975	ENSG00000092470.12	646.317	657.241	645.411	586.113	506.912	520.993	436.379	476.923	392.749	WDR76
1976	ENSG00000092529.25	29.3781	31.4508	22.186	30.4813	24.7516	71.8612	57.5932	64.8711	61.3072	CAPN3
1977	ENSG00000092531.10	464.54	488.697	396.323	453.737	442.558	543.949	795.229	818.097	820.941	SNAP23
1978	ENSG00000092607.15	0.918064	3.22572	4.03382	3.48358	1.98012	0	5.53781	1.20132	0.957924	TBX15
1979	ENSG00000092621.13	1623.14	1611.25	1865.64	2293.94	2134.57	2227.7	349.989	337.57	306.536	PHGDH
1980	ENSG00000092758.18	9.18064	4.03215	10.0845	15.6761	13.8609	9.98072	60.9159	49.254	69.9285	COL9A3
1981	ENSG00000092820.19	2110.63	2145.91	2262.97	2421.09	2313.78	2264.62	3403.54	3552.29	3414.04	EZR
1982	ENSG00000092841.19	1356.9	1533.02	1450.16	1642.51	1488.06	1338.41	4938.62	4715.17	4509.91	MYL6
1983	ENSG00000092847.14	722.516	654.015	806.763	883.959	787.099	853.351	652.354	677.543	607.324	AGO1
1984	ENSG00000092850.12	0	0	0	0.870896	0	0	0	0	0	TEKT2
1985	ENSG00000092853.14	1382.6	1491.09	1249.47	961.469	866.304	979.108	817.38	970.664	1013.48	CLSPN
1986	ENSG00000092871.17	191.875	226.607	209.758	330.069	329.691	303.414	713.269	595.853	539.311	RFFL
1987	ENSG00000092929.13	387.423	409.667	325.731	549.535	402.955	366.292	395.399	403.642	467.467	UNC13D
1988	ENSG00000092931.12	87.2161	95.9652	92.7778	89.7022	120.788	110.786	167.242	106.917	158.058	MFSD11
1989	ENSG00000092964.18	918.982	957.233	925.761	1171.35	1126.69	1096.88	1770.99	1707.07	1883.28	DPYSL2
1990	ENSG00000092969.12	0	2.41929	1.00845	0.870896	0	0.998072	3.32268	1.20132	0	TGFB2
1991	ENSG00000092978.11	168.006	155.641	142.192	202.919	161.38	229.556	178.317	240.263	195.417	GPATCH2
1992	ENSG00000093000.19	1736.06	2157.2	1861.61	1737.44	1850.43	1774.57	1147.43	1248.17	1415.81	NUP50
1993	ENSG00000093009.11	487.492	519.341	420.525	305.684	343.552	381.263	125.154	225.848	139.857	CDC45
1994	ENSG00000093010.15	642.645	637.08	681.715	928.375	937.589	917.228	324.515	386.824	318.031	COMT
1995	ENSG00000093072.19	182.695	168.544	186.564	276.945	349.492	317.387	655.676	649.912	601.577	ADA2
1996	ENSG00000093100.13	9.18064	6.45144	0	6.09627	3.96025	0	7.75293	13.2145	2.87377	ENSG00000093100
1997	ENSG00000093134.17	0	0	0	1.74179	0	0.998072	3.32268	0	1.91585	VNN3P
1998	ENSG00000093144.19	235.024	266.122	269.257	288.266	216.824	217.58	239.233	133.346	192.543	ECHDC1
1999	ENSG00000093167.18	289.19	409.667	436.661	311.781	312.86	436.157	332.268	400.038	445.435	LRRFIP2
[truncated: 60,270 more rows]

[truncated: 3 more sheets: K.Clusters_P493, L.NormalizedCount_PC3, M.Clusters_PC3]
