# Supplementary material for: Impaired mitochondrial metabolism is a critical cancer vulnerability for MYC inhibitors
Source: Sci Adv. 2025 Jul 16;11(29):eadw5228. doi: 10.1126/sciadv.adw5228 (PMC12266110; doi:10.1126/sciadv.adw5228)
Supplement: Supplementary file 3 — Tables S1 to S7 [file sciadv.adw5228_tables_s1_to_s7.zip › adw5228_table_s3.xlsx]

## Sheet: Table 3 AVANA Dataset
gene	delta_FC	wilcox_p	neg_log10_p	FDR	neg_log10_FDR	n_high	n_low
EFR3A	-0.437777	1.10297e-13	12.9574	1.97773e-09	8.70383	109	90
ITGA3	-0.197939	1.51263e-09	8.82027	1.35615e-05	4.86769	109	90
RAB6A	-0.278759	6.57258e-08	7.18226	0.000392843	3.40578	109	90
ENO1	-0.298622	1.0904e-07	6.96241	0.000488799	3.31087	109	90
MYH9	-0.272732	1.79435e-07	6.74609	0.00064349	3.19146	109	90
EGFR	-0.230413	6.53709e-07	6.18462	0.00171781	2.76503	109	90
TP63	-0.239672	6.70607e-07	6.17353	0.00171781	2.76503	109	90
SNAP23	-0.38468	1.05733e-06	5.97579	0.00236988	2.62527	109	90
TFAP4	-0.180286	1.19826e-06	5.92145	0.00238733	2.62209	109	90
SLC35A2	-0.136652	1.40866e-06	5.85119	0.00252587	2.59759	109	90
GRPEL1	0.16159	1.94097e-06	5.71198	0.00316396	2.49977	109	90
CCNE2	0.124173	2.63175e-06	5.57976	0.0039325	2.40533	109	90
ARPP21	0.0460825	3.81929e-06	5.41802	0.00513038	2.28985	109	90
CDK6	-0.331899	4.00565e-06	5.39733	0.00513038	2.28985	109	90
PSMB5	0.426475	8.37822e-06	5.07685	0.00925365	2.03369	109	90
IRF2BP2	-0.200378	8.57353e-06	5.06684	0.00925365	2.03369	109	90
ITGB5	0.147287	8.77319e-06	5.05684	0.00925365	2.03369	109	90
CDK2	0.165347	1.54806e-05	4.81021	0.0154212	1.81188	109	90
RERE	-0.0826324	1.85082e-05	4.73264	0.0169664	1.77041	109	90
EFL1	-0.163041	1.89241e-05	4.72298	0.0169664	1.77041	109	90
SP110	-0.0901783	2.00032e-05	4.6989	0.0170798	1.76752	109	90
RRAGC	-0.16379	2.3603e-05	4.62703	0.0188098	1.72562	109	90
CAP1	-0.154027	2.41272e-05	4.61749	0.0188098	1.72562	109	90
WNK1	-0.265696	2.66262e-05	4.57469	0.019733	1.70481	109	90
FERMT2	0.171584	2.75125e-05	4.56047	0.019733	1.70481	109	90
MINDY3	0.0482348	2.8738e-05	4.54154	0.0198192	1.70291	109	90
ITGAV	0.192012	3.41786e-05	4.46625	0.0226984	1.64401	109	90
GDI2	-0.112849	3.72529e-05	4.42884	0.0238565	1.62239	109	90
CIC	0.11443	3.97289e-05	4.40089	0.0242484	1.61532	109	90
ATP5PD	0.0883748	4.23607e-05	4.37304	0.0242484	1.61532	109	90
MUC15	0.0421601	4.23607e-05	4.37304	0.0242484	1.61532	109	90
MYBL2	-0.189126	4.32741e-05	4.36377	0.0242484	1.61532	109	90
NF2	0.197789	4.96825e-05	4.3038	0.0263659	1.57896	109	90
IZUMO4	0.072714	5.12842e-05	4.29002	0.0263659	1.57896	109	90
CTPS1	-0.32133	5.18289e-05	4.28543	0.0263659	1.57896	109	90
ISYNA1	-0.08454	5.29347e-05	4.27626	0.0263659	1.57896	109	90
MAX	-0.158029	5.52138e-05	4.25795	0.0267578	1.57255	109	90
WDR24	-0.189118	6.00537e-05	4.22146	0.0281469	1.55057	109	90
KRTAP4-4	0.070568	6.12197e-05	4.21311	0.0281469	1.55057	104	85
MSL2	-0.0781332	7.02306e-05	4.15347	0.0312547	1.50508	109	90
DOLPP1	-0.11538	7.24528e-05	4.13994	0.0312547	1.50508	109	90
POP7	-0.170913	7.32082e-05	4.13544	0.0312547	1.50508	109	90
IWS1	-0.10332	7.6305e-05	4.11745	0.0318192	1.49731	109	90
SIRT1	0.0955707	9.47006e-05	4.02365	0.0385926	1.4135	109	90
SNAI1	0.0676907	0.000100681	3.99705	0.040118	1.39666	109	90
CRLS1	0.126818	0.000104864	3.97937	0.0408342	1.38898	109	90
ITGB1	-0.224233	0.000108109	3.96614	0.0408342	1.38898	109	90
TMEM165	-0.126301	0.000110324	3.95733	0.0408342	1.38898	109	90
ELOVL1	-0.106953	0.000112582	3.94853	0.0408342	1.38898	109	90
OR1J1	0.0544512	0.000116944	3.93202	0.0408342	1.38898	105	85
TNFAIP3	-0.0887129	0.00011723	3.93096	0.0408342	1.38898	109	90
UBAP2L	0.132943	0.000118419	3.92658	0.0408342	1.38898	109	90
RPN2	-0.133829	0.000124542	3.90469	0.042135	1.37536	109	90
IRF2	-0.12328	0.000139076	3.85675	0.046181	1.33554	109	90
RBM18	-0.138396	0.000155198	3.80911	0.0505973	1.29587	109	90
UBE2D3	-0.219106	0.000166356	3.77896	0.0532666	1.27355	109	90
SMCHD1	0.115347	0.000171365	3.76608	0.0535044	1.27161	109	90
COPE	-0.179139	0.000173067	3.76179	0.0535044	1.27161	109	90
NCKAP1L	-0.0750952	0.000178266	3.74893	0.0541777	1.26618	109	90
EHBP1L1	-0.0747841	0.000194758	3.7105	0.0578133	1.23797	109	90
DOCK7	0.0772126	0.000196677	3.70625	0.0578133	1.23797	109	90
NAPG	-0.236321	0.000202539	3.69349	0.0582131	1.23498	109	90
TSR3	-0.0935984	0.00020453	3.68924	0.0582131	1.23498	109	90
TFIP11	0.100467	0.00021476	3.66805	0.0588793	1.23004	109	90
DHX29	-0.166389	0.000216863	3.66381	0.0588793	1.23004	109	90
TEN1	-0.18707	0.000216863	3.66381	0.0588793	1.23004	109	90
RPS11	-0.195264	0.000221127	3.65536	0.0588793	1.23004	109	90
CMIP	-0.175515	0.000223289	3.65113	0.0588793	1.23004	109	90
JPH1	0.0527566	0.00023668	3.62584	0.0606272	1.21733	109	90
TBL1XR1	-0.156774	0.00023668	3.62584	0.0606272	1.21733	109	90
STXBP3	-0.136941	0.000250821	3.60064	0.0631668	1.19951	109	90
KLF5	-0.227948	0.000255709	3.59225	0.0631668	1.19951	109	90
CFLAR	-0.285812	0.000258186	3.58807	0.0631668	1.19951	109	90
LAMTOR4	-0.113855	0.000260685	3.58388	0.0631668	1.19951	109	90
MIER3	0.0774313	0.000315699	3.50073	0.0754773	1.12218	109	90
TCOF1	-0.140536	0.000324833	3.48834	0.0766391	1.11555	109	90
TEAD3	-0.083369	0.000343847	3.46363	0.0797966	1.09802	109	90
CSNK1D	-0.0743851	0.000347116	3.45953	0.0797966	1.09802	109	90
LCN15	-0.050467	0.00035374	3.45132	0.0802901	1.09534	109	90
GANAB	-0.10203	0.000367346	3.43493	0.0806615	1.09333	109	90
ELMO2	0.117275	0.00037433	3.42675	0.0806615	1.09333	109	90
GSDMC	-0.0533386	0.00037433	3.42675	0.0806615	1.09333	109	90
STN1	-0.130868	0.00037433	3.42675	0.0806615	1.09333	109	90
UAP1	-0.0958454	0.000377869	3.42266	0.0806615	1.09333	109	90
CNTNAP2	0.0403131	0.000418914	3.37788	0.0877824	1.05659	109	90
LIPA	-0.0486288	0.000422845	3.37382	0.0877824	1.05659	109	90
FANCI	-0.131335	0.00043081	3.36571	0.0877824	1.05659	109	90
STX4	-0.170742	0.00043081	3.36571	0.0877824	1.05659	109	90
SPTSSA	-0.144669	0.000443021	3.35358	0.0892562	1.04936	109	90
CTAGE9	0.0840758	0.000469588	3.32828	0.0928594	1.03217	104	85
ENSA	0.0774811	0.00047278	3.32534	0.0928594	1.03217	109	90
PKD2	0.0580567	0.000477181	3.32132	0.0928594	1.03217	109	90
FERMT1	-0.108277	0.00048162	3.3173	0.0928594	1.03217	109	90
CD151	-0.0909289	0.000495168	3.30525	0.0942118	1.02589	109	90
ARHGEF7	-0.173479	0.000499762	3.30124	0.0942118	1.02589	109	90
LAMA3	-0.0535862	0.000504396	3.29723	0.0942118	1.02589	109	90
IKBKG	-0.096581	0.000568402	3.24534	0.105072	0.978511	109	90
SPATA3	-0.0488419	0.000578896	3.2374	0.10592	0.975021	109	90
CHTF8	0.129965	0.000589569	3.22947	0.106784	0.971496	109	90
CCT6A	0.11832	0.000605924	3.21758	0.108188	0.965823	109	90
PMM2	-0.163467	0.000611469	3.21363	0.108188	0.965823	109	90
CEP192	0.133219	0.00061706	3.20967	0.108188	0.965823	109	90
MT1A	0.0653429	0.000632358	3.19904	0.108188	0.965823	104	85
C19orf44	-0.049536	0.00064574	3.18994	0.108188	0.965823	109	90
KPTN	-0.0570818	0.00064574	3.18994	0.108188	0.965823	109	90
LCN6	-0.0727995	0.00064574	3.18994	0.108188	0.965823	109	90
NIPAL2	0.0520921	0.00064574	3.18994	0.108188	0.965823	109	90
ITFG2	-0.0443684	0.000651623	3.186	0.108188	0.965823	109	90
PDZRN3	0.0554793	0.000663538	3.17813	0.109155	0.961956	109	90
ATP6V0E1	-0.197109	0.000675656	3.17027	0.110137	0.958067	109	90
CFL1	-0.191775	0.000681792	3.16635	0.110137	0.958067	109	90
ATP6AP2	-0.179222	0.000713254	3.14676	0.114191	0.942369	109	90
ASCL1	0.141946	0.000752789	3.12333	0.118406	0.926627	109	90
TMIE	-0.0496121	0.000752789	3.12333	0.118406	0.926627	109	90
ITIH4	-0.0421751	0.000773311	3.11165	0.119581	0.922339	109	90
KBTBD2	0.0765491	0.000780266	3.10776	0.119581	0.922339	109	90
KLHL36	0.0557817	0.000780266	3.10776	0.119581	0.922339	109	90
PGK1	-0.229406	0.000787279	3.10387	0.119633	0.922149	109	90
FABP7	-0.0493769	0.000815921	3.08835	0.121919	0.913929	109	90
INTS2	0.077434	0.000815921	3.08835	0.121919	0.913929	109	90
SSTR3	-0.0474587	0.000830602	3.08061	0.123087	0.909788	109	90
TNFRSF10B	0.0467909	0.000838033	3.07674	0.12317	0.909494	109	90
STRIP1	-0.121085	0.000853083	3.06901	0.124363	0.905309	109	90
PAXBP1	0.115139	0.000868382	3.06129	0.125572	0.901106	109	90
SPG7	0.0522617	0.000883936	3.05358	0.126799	0.896885	109	90
KIAA1614	-0.0549928	0.000899747	3.04588	0.127034	0.896079	109	90
TNRC6C	-0.0493638	0.000899747	3.04588	0.127034	0.896079	109	90
KCTD5	-0.144879	0.000907751	3.04203	0.127163	0.895639	109	90
TGFBRAP1	-0.0813942	0.000915821	3.03819	0.127299	0.895175	109	90
GRB2	-0.276523	0.00093216	3.03051	0.128574	0.890849	109	90
DCAF6	0.0629303	0.000948768	3.02284	0.129865	0.886507	109	90
PTPN23	-0.152079	0.000974196	3.01135	0.130598	0.884063	109	90
VEGFA	-0.0423777	0.000974196	3.01135	0.130598	0.884063	109	90
FAM78B	0.0434408	0.000982811	3.00753	0.130598	0.884063	109	90
HEPACAM2	-0.0535382	0.00100025	2.99989	0.130598	0.884063	109	90
TIPARP	-0.136859	0.00100025	2.99989	0.130598	0.884063	109	90
KRBOX5	0.0948415	0.00100908	2.99607	0.130598	0.884063	109	90
HLA-DOB	0.0517081	0.00101798	2.99226	0.130598	0.884063	109	90
RTN4IP1	0.0995719	0.00101798	2.99226	0.130598	0.884063	109	90
RPS28	-0.17872	0.00102105	2.99095	0.130598	0.884063	105	85
METTL25	0.0747605	0.00102696	2.98845	0.130598	0.884063	109	90
ALG13	-0.162163	0.001036	2.98464	0.130821	0.883323	109	90
ST6GALNAC2	0.0395256	0.00104512	2.98083	0.131049	0.882565	109	90
C1orf185	-0.049165	0.00105432	2.97703	0.131284	0.881787	109	90
MIXL1	-0.0539879	0.00106358	2.97323	0.131525	0.880992	109	90
U2AF1	0.141145	0.00107293	2.96943	0.131772	0.880178	109	90
PRMT5	-0.134747	0.00110142	2.95805	0.133443	0.874705	109	90
VCPKMT	-0.0401255	0.00110142	2.95805	0.133443	0.874705	109	90
PCMTD2	-0.0742006	0.0011208	2.95047	0.134879	0.870054	109	90
ELSPBP1	0.0407046	0.00113061	2.94669	0.135153	0.869175	109	90
AUP1	-0.0753339	0.00114049	2.94291	0.135432	0.86828	109	90
MRPL50	0.0878257	0.00118085	2.92781	0.138391	0.858893	109	90
SGCA	-0.0534808	0.00118085	2.92781	0.138391	0.858893	109	90
ECD	0.157383	0.00121197	2.91651	0.140519	0.852265	109	90
EIF3M	0.135102	0.00122252	2.91275	0.140519	0.852265	109	90
MIOS	-0.133644	0.00122252	2.91275	0.140519	0.852265	109	90
NSMCE1	-0.102878	0.00124386	2.90523	0.140608	0.851991	109	90
SCMH1	-0.038489	0.00124386	2.90523	0.140608	0.851991	109	90
CKS1B	0.178547	0.00125406	2.90168	0.140608	0.851991	105	85
MRC1	0.0453534	0.00125465	2.90148	0.140608	0.851991	109	90
CUL3	0.0925666	0.00128757	2.89023	0.142867	0.845068	109	90
MMP1	-0.0368126	0.00129872	2.88648	0.142867	0.845068	109	90
TMEM161A	-0.0530534	0.00129872	2.88648	0.142867	0.845068	109	90
M1AP	-0.0432374	0.00132128	2.879	0.143588	0.842883	109	90
TRAPPC10	-0.0445388	0.00132128	2.879	0.143588	0.842883	109	90
DPAGT1	-0.233475	0.0013327	2.87527	0.143956	0.841771	109	90
ANKRD49	-0.129357	0.00135581	2.8678	0.145575	0.836913	109	90
DAXX	-0.107849	0.0013675	2.86407	0.145956	0.835777	109	90
GBF1	0.115272	0.00139117	2.85662	0.147522	0.831143	109	90
CCDC115	-0.19641	0.00140314	2.8529	0.147522	0.831143	109	90
DHX38	0.0899614	0.00142737	2.84546	0.147522	0.831143	109	90
SOX12	-0.062332	0.00143963	2.84175	0.147522	0.831143	109	90
TNFAIP8L1	0.0389124	0.00143963	2.84175	0.147522	0.831143	109	90
SRRD	0.0929755	0.00145199	2.83804	0.147522	0.831143	109	90
OR5J2	0.0478588	0.00145336	2.83763	0.147522	0.831143	105	85
PSMG2	-0.153178	0.00146444	2.83433	0.147522	0.831143	109	90
SP1	-0.119399	0.00146444	2.83433	0.147522	0.831143	109	90
TMEM242	0.0904311	0.00146444	2.83433	0.147522	0.831143	109	90
ATP1A4	0.0280327	0.00148965	2.82692	0.148019	0.829682	109	90
RIC1	-0.204152	0.00148965	2.82692	0.148019	0.829682	109	90
DNM1L	0.192938	0.0015024	2.82321	0.148019	0.829682	109	90
XRCC5	0.0966024	0.0015024	2.82321	0.148019	0.829682	109	90
KRTAP1-4	0.0708319	0.00154023	2.81241	0.150917	0.82126	108	90
STAB1	-0.035038	0.00155442	2.80843	0.151129	0.820651	109	90
CERS1	-0.0404063	0.00156768	2.80474	0.151129	0.820651	109	90
ZRSR2	-0.155735	0.00156768	2.80474	0.151129	0.820651	109	90
SRSF7	0.163965	0.00158105	2.80106	0.151277	0.820228	109	90
OR10A5	0.0339615	0.00159234	2.79797	0.151277	0.820228	105	85
NPAT	0.105555	0.00159452	2.79737	0.151277	0.820228	109	90
HPDL	-0.0298538	0.00160809	2.79369	0.151762	0.818838	109	90
KRT32	0.0535261	0.00162177	2.79001	0.152251	0.817438	109	90
COQ8B	0.0389271	0.00164946	2.78266	0.154044	0.812355	109	90
VPS33A	-0.13654	0.00167758	2.77532	0.155035	0.809571	109	90
SNRPC	0.0897658	0.00169181	2.77165	0.155035	0.809571	109	90
NDUFA8	0.147548	0.00170614	2.76798	0.155035	0.809571	109	90
THAP1	0.236295	0.00170614	2.76798	0.155035	0.809571	109	90
ADAMTS19	0.0458301	0.00172059	2.76432	0.155035	0.809571	109	90
CSNK2A2	-0.0596624	0.00172059	2.76432	0.155035	0.809571	109	90
LMO4	0.0893426	0.00172059	2.76432	0.155035	0.809571	109	90
TMEM38A	-0.0563893	0.00173515	2.76066	0.155565	0.808088	109	90
FOXA1	0.222662	0.00187138	2.72784	0.166689	0.778094	109	90
MRPL2	0.101355	0.00188711	2.7242	0.166689	0.778094	109	90
MYB	-0.224603	0.00188711	2.7242	0.166689	0.778094	109	90
TMEM30A	-0.0718879	0.00190296	2.72057	0.167265	0.776595	109	90
CHRND	-0.0574977	0.00193503	2.71331	0.169254	0.771461	109	90
ARF1	-0.128831	0.00196759	2.70606	0.170439	0.76843	109	90
PIK3R3	-0.054104	0.00196759	2.70606	0.170439	0.76843	109	90
LRTM1	0.0542366	0.00200066	2.69883	0.17247	0.763286	109	90
TRANK1	-0.0427875	0.00201738	2.69521	0.17308	0.761754	109	90
EXD2	-0.0427091	0.00203423	2.6916	0.173694	0.760214	109	90
ATP5PB	0.0987734	0.00205121	2.68799	0.174314	0.758667	109	90
NUP160	0.118426	0.00208557	2.68078	0.175569	0.755551	109	90
RBM34	-0.068749	0.00208557	2.68078	0.175569	0.755551	109	90
IGSF21	0.0447409	0.00212044	2.67357	0.176845	0.752407	109	90
PLD4	-0.0657126	0.00212044	2.67357	0.176845	0.752407	109	90
DCTN1	0.0585137	0.00213808	2.66998	0.177491	0.750825	109	90
ACTB	-0.139846	0.00215586	2.66638	0.177981	0.749627	109	90
ORC6	0.174879	0.00217376	2.66279	0.177981	0.749627	109	90
TRAF3	-0.0548067	0.00217376	2.66279	0.177981	0.749627	109	90
POFUT2	-0.0509242	0.00220999	2.65561	0.180124	0.744427	109	90
HIGD1B	0.0516906	0.00226537	2.64486	0.183803	0.735648	109	90
NKD2	-0.0487277	0.00228411	2.64128	0.184488	0.734031	109	90
PAK4	-0.0638577	0.00232202	2.63413	0.185876	0.730777	109	90
TTC39C	-0.0706568	0.00232202	2.63413	0.185876	0.730777	109	90
PRC1	-0.13457	0.0023605	2.627	0.188116	0.725573	109	90
ARPC3	-0.0960858	0.00241932	2.61631	0.191951	0.71681	109	90
ODR4	-0.0838972	0.00245928	2.60919	0.194261	0.711613	109	90
OR51B4	0.0264269	0.00248924	2.60393	0.195765	0.708264	105	85
WDR77	-0.160056	0.00252035	2.59854	0.196957	0.705628	109	90
DYNLL1	-0.146711	0.00256183	2.59145	0.196957	0.705628	109	90
PPA1	-0.142478	0.00256183	2.59145	0.196957	0.705628	109	90
TM2D3	-0.0933714	0.00256183	2.59145	0.196957	0.705628	109	90
GTF2H1	0.078892	0.0025828	2.58791	0.196957	0.705628	109	90
ZC3H7A	-0.061959	0.0025828	2.58791	0.196957	0.705628	109	90
NPC1	-0.070678	0.00260393	2.58437	0.196957	0.705628	109	90
SMAD4	0.0774152	0.00260393	2.58437	0.196957	0.705628	109	90
FIS1	-0.108573	0.00262522	2.58084	0.196957	0.705628	109	90
MOB1A	0.0335146	0.00262522	2.58084	0.196957	0.705628	109	90
PDHX	-0.0520967	0.00262522	2.58084	0.196957	0.705628	109	90
DSCC1	0.141482	0.00266827	2.57377	0.199318	0.700453	109	90
ALG8	-0.103118	0.00269004	2.57024	0.199318	0.700453	109	90
CCNC	-0.135461	0.00269004	2.57024	0.199318	0.700453	109	90
SEMA4B	-0.0539702	0.00271197	2.56672	0.200116	0.698718	109	90
MED27	0.0655142	0.00273406	2.56319	0.20092	0.696978	109	90
EIF3I	0.134807	0.00275632	2.55967	0.201729	0.695233	109	90
AADACL2	0.0358011	0.00280133	2.55264	0.204189	0.689967	109	90
KIF2B	0.0548838	0.00289337	2.5386	0.209198	0.679443	109	90
PSMG1	-0.149032	0.00289337	2.5386	0.209198	0.679443	109	90
ENPP5	0.0347052	0.00294042	2.53159	0.210058	0.67766	109	90
SF3A2	0.128936	0.00294042	2.53159	0.210058	0.67766	109	90
SRPK1	-0.0589829	0.00294042	2.53159	0.210058	0.67766	109	90
KRTAP3-2	0.0352205	0.0029642	2.52809	0.210084	0.677608	109	90
STPG3	-0.0419315	0.0029642	2.52809	0.210084	0.677608	109	90
IMMP2L	0.0428194	0.00311064	2.50715	0.219594	0.658379	109	90
LEO1	-0.0705188	0.00313568	2.50367	0.219632	0.658304	109	90
RLBP1	-0.0354053	0.00313568	2.50367	0.219632	0.658304	109	90
SAMD14	-0.0585761	0.0031609	2.50019	0.220537	0.656518	109	90
ANO6	0.0393843	0.00318631	2.49671	0.221448	0.654728	109	90
RAB5C	-0.0814697	0.0032119	2.49324	0.221765	0.654107	109	90
CASTOR2	-0.0478293	0.00323768	2.48977	0.221765	0.654107	109	90
FNBP4	0.0828655	0.00323768	2.48977	0.221765	0.654107	109	90
OR6T1	0.040956	0.00325681	2.48721	0.221765	0.654107	105	85
AP4M1	-0.0333299	0.00326365	2.4863	0.221765	0.654107	109	90
MRPL9	0.0895593	0.0032898	2.48283	0.221765	0.654107	109	90
REC114	0.0332746	0.0032898	2.48283	0.221765	0.654107	109	90
RRAGA	-0.083908	0.0032898	2.48283	0.221765	0.654107	109	90
STYXL1	-0.0386144	0.00331615	2.47937	0.222704	0.652272	109	90
CCL8	0.0407253	0.00334269	2.4759	0.222817	0.652051	109	90
NOL4	0.037562	0.00334269	2.4759	0.222817	0.652051	109	90
CELF1	0.0712345	0.00339635	2.46899	0.224723	0.648352	109	90
PRELID1	0.135053	0.00339635	2.46899	0.224723	0.648352	109	90
ARNT2	0.0450598	0.00342348	2.46553	0.224859	0.648091	109	90
EDC3	-0.0453178	0.00342348	2.46553	0.224859	0.648091	109	90
MSL1	-0.0726105	0.0034508	2.46208	0.225005	0.647808	109	90
OTUD7B	0.0449745	0.0034508	2.46208	0.225005	0.647808	109	90
WASHC5	-0.0639233	0.00347832	2.45863	0.225539	0.646778	109	90
EPS15L1	-0.0475777	0.00353396	2.45174	0.225539	0.646778	109	90
RIMOC1	0.0423959	0.00353396	2.45174	0.225539	0.646778	109	90
TMPRSS11B	-0.0366502	0.00353396	2.45174	0.225539	0.646778	109	90
YDJC	0.0342682	0.00353396	2.45174	0.225539	0.646778	109	90
PIDD1	-0.0519867	0.00356208	2.4483	0.225539	0.646778	109	90
TFAP2C	0.0737796	0.00356208	2.4483	0.225539	0.646778	109	90
ZNF208	0.0609827	0.00356208	2.4483	0.225539	0.646778	109	90
CSNK1A1	-0.117201	0.00361893	2.44142	0.225539	0.646778	109	90
DERL2	-0.151704	0.00361893	2.44142	0.225539	0.646778	109	90
KATNA1	-0.038925	0.00361893	2.44142	0.225539	0.646778	109	90
SIPA1L1	0.0293847	0.00361893	2.44142	0.225539	0.646778	109	90
DHRS9	0.0366519	0.00364767	2.43798	0.225539	0.646778	109	90
TAF4B	-0.0399033	0.00364767	2.43798	0.225539	0.646778	109	90
USP47	-0.0390137	0.00364767	2.43798	0.225539	0.646778	109	90
ATP5MJ	0.0569153	0.00367661	2.43455	0.226548	0.64484	109	90
RSU1	-0.0724084	0.00370577	2.43112	0.226785	0.644385	109	90
SCAMP5	-0.039928	0.00370577	2.43112	0.226785	0.644385	109	90
MPHOSPH8	-0.0638455	0.00373513	2.42769	0.227805	0.642437	109	90
HAS3	0.0442036	0.0037647	2.42427	0.22883	0.640487	109	90
EFNA1	-0.0421495	0.00379449	2.42085	0.229087	0.639999	109	90
H3C3	-0.065737	0.00379449	2.42085	0.229087	0.639999	109	90
ABHD3	-0.0339433	0.00382449	2.41743	0.229354	0.639493	109	90
NUP153	0.106848	0.00382449	2.41743	0.229354	0.639493	109	90
RAP1GDS1	-0.0511904	0.00388513	2.41059	0.229764	0.638717	109	90
RASA1	0.0614367	0.00388513	2.41059	0.229764	0.638717	109	90
CTNND1	-0.0828246	0.00391578	2.40718	0.229764	0.638717	109	90
MMS22L	0.170996	0.00391578	2.40718	0.229764	0.638717	109	90
STT3A	-0.0911536	0.00391578	2.40718	0.229764	0.638717	109	90
AMZ1	-0.0494548	0.00394665	2.40377	0.229764	0.638717	109	90
B4GALT3	-0.0507901	0.00394665	2.40377	0.229764	0.638717	109	90
GAPT	-0.0393112	0.00394665	2.40377	0.229764	0.638717	109	90
GRHL2	-0.0859324	0.00394665	2.40377	0.229764	0.638717	109	90
ZDHHC23	-0.043782	0.00397774	2.40036	0.230825	0.636717	109	90
BUB3	-0.210008	0.00400906	2.39696	0.231438	0.635566	109	90
STRADA	-0.0556485	0.00404059	2.39355	0.231438	0.635566	109	90
COX8A	0.0700484	0.00407236	2.39015	0.231438	0.635566	109	90
FGFR2	0.0719187	0.00407236	2.39015	0.231438	0.635566	109	90
MAST1	-0.0451848	0.00407236	2.39015	0.231438	0.635566	109	90
URM1	-0.119054	0.00407236	2.39015	0.231438	0.635566	109	90
B3GNT5	-0.0732171	0.00410434	2.38676	0.231438	0.635566	109	90
KRTAP19-5	0.027835	0.00413656	2.38336	0.231438	0.635566	109	90
RCC1	0.128003	0.00413656	2.38336	0.231438	0.635566	109	90
SATB2	0.0614679	0.00413656	2.38336	0.231438	0.635566	109	90
TIFAB	-0.0381856	0.00413656	2.38336	0.231438	0.635566	109	90
DOT1L	0.0879523	0.004169	2.37997	0.231438	0.635566	109	90
IER5L	0.0704936	0.004169	2.37997	0.231438	0.635566	109	90
PTPN11	-0.135185	0.004169	2.37997	0.231438	0.635566	109	90
FSCB	0.0575154	0.00426773	2.3698	0.235585	0.627852	109	90
OST4	-0.121698	0.00426999	2.36957	0.235585	0.627852	105	85
KCNH7	0.0393824	0.00433472	2.36304	0.236785	0.625646	109	90
ZMPSTE24	0.036273	0.00433472	2.36304	0.236785	0.625646	109	90
HDAC3	-0.153252	0.00436857	2.35966	0.236785	0.625646	109	90
PRKRIP1	-0.0759623	0.00436857	2.35966	0.236785	0.625646	109	90
RNF31	-0.0896245	0.00436857	2.35966	0.236785	0.625646	109	90
HOXA13	-0.0819459	0.00440266	2.35628	0.236785	0.625646	109	90
ATP5MG	0.080605	0.00443699	2.35291	0.236785	0.625646	109	90
GSTA3	0.0466465	0.00443699	2.35291	0.236785	0.625646	109	90
LCN8	-0.046503	0.00443699	2.35291	0.236785	0.625646	109	90
PLAGL2	-0.0713369	0.00443699	2.35291	0.236785	0.625646	109	90
TRPM2	-0.0486338	0.00443699	2.35291	0.236785	0.625646	109	90
CLEC4M	0.028891	0.00447156	2.34954	0.237218	0.624853	109	90
LSM3	-0.11925	0.00447156	2.34954	0.237218	0.624853	109	90
CSF3	-0.0361401	0.00450638	2.34617	0.23836	0.622767	109	90
INTS8	0.0829329	0.00457676	2.33944	0.240417	0.619035	109	90
GGNBP2	-0.100218	0.00461231	2.33608	0.240417	0.619035	109	90
HNRNPD	-0.0828638	0.00461231	2.33608	0.240417	0.619035	109	90
HRH4	-0.0518118	0.00461231	2.33608	0.240417	0.619035	109	90
YIPF6	-0.0646959	0.00461231	2.33608	0.240417	0.619035	109	90
PTCH1	0.0451738	0.00464812	2.33272	0.241581	0.616937	109	90
NDUFA11	0.103487	0.00468418	2.32937	0.24164	0.616831	109	90
NKX2-1	0.0656374	0.00468418	2.32937	0.24164	0.616831	109	90
EID1	0.0413474	0.0047205	2.32601	0.24164	0.616831	109	90
ZNF283	0.0849591	0.0047205	2.32601	0.24164	0.616831	109	90
ACADVL	0.0406116	0.00475706	2.32266	0.24164	0.616831	109	90
ALG1	-0.145673	0.00475706	2.32266	0.24164	0.616831	109	90
CAVIN3	-0.0422982	0.00475706	2.32266	0.24164	0.616831	109	90
SLC16A1	0.0841746	0.00475706	2.32266	0.24164	0.616831	109	90
FOXB2	0.0396247	0.00483097	2.31597	0.243326	0.613811	109	90
ING3	-0.106962	0.00483097	2.31597	0.243326	0.613811	109	90
PLCD1	-0.0425733	0.00483097	2.31597	0.243326	0.613811	109	90
SCAF1	-0.0745322	0.00498191	2.3026	0.250226	0.601668	109	90
NPVF	-0.0377919	0.0050203	2.29927	0.25145	0.599549	109	90
RAB34	-0.0494869	0.00505896	2.29594	0.252515	0.597713	109	90
ATP6AP1	-0.200393	0.00509789	2.29261	0.252515	0.597713	109	90
DAB2IP	-0.0435524	0.00509789	2.29261	0.252515	0.597713	109	90
KRTCAP2	-0.0598411	0.00509789	2.29261	0.252515	0.597713	109	90
GPM6B	-0.0354323	0.00517657	2.28596	0.255003	0.593455	109	90
HSPA8	0.15841	0.00517657	2.28596	0.255003	0.593455	109	90
FAP	0.0405311	0.00521631	2.28264	0.255557	0.592513	109	90
NUAK1	0.0409747	0.00521631	2.28264	0.255557	0.592513	109	90
IL15RA	-0.0447242	0.00525634	2.27932	0.256118	0.59156	109	90
MARK1	-0.0466025	0.00525634	2.27932	0.256118	0.59156	109	90
MKRN1	0.0657209	0.00533722	2.27269	0.258653	0.587282	109	90
PRUNE1	0.0585828	0.00533722	2.27269	0.258653	0.587282	109	90
ISG20L2	0.0833279	0.00537808	2.26937	0.259931	0.585143	109	90
CLEC3B	-0.0477104	0.00541922	2.26606	0.260515	0.584168	109	90
MARCKSL1	0.0581365	0.00541922	2.26606	0.260515	0.584168	109	90
ENTHD1	0.0414845	0.00546064	2.26276	0.261804	0.582023	109	90
NISCH	-0.0659152	0.00550235	2.25945	0.262401	0.581035	109	90
ULBP1	-0.0532205	0.00550235	2.25945	0.262401	0.581035	109	90
FMO1	0.062568	0.00558664	2.25285	0.263544	0.579146	109	90
PLXND1	0.0429694	0.00558664	2.25285	0.263544	0.579146	109	90
TH	-0.0414534	0.00558664	2.25285	0.263544	0.579146	109	90
CNN2	0.0660228	0.00562922	2.24955	0.263544	0.579146	109	90
SOX21	0.0470086	0.00562922	2.24955	0.263544	0.579146	109	90
VPS26C	-0.0555705	0.00562922	2.24955	0.263544	0.579146	109	90
ZC3H10	0.0728383	0.00562922	2.24955	0.263544	0.579146	109	90
CHAMP1	-0.0624538	0.00571526	2.24296	0.266876	0.573691	109	90
DCPS	-0.139516	0.00575872	2.23967	0.268207	0.57153	109	90
ITGA5	-0.0476887	0.00584654	2.2331	0.270816	0.567326	109	90
ACTR3	-0.0804316	0.0058909	2.22982	0.270816	0.567326	109	90
ATP6V1G1	-0.165085	0.0058909	2.22982	0.270816	0.567326	109	90
AURKA	0.106591	0.00593556	2.22654	0.270816	0.567326	109	90
MPIG6B	-0.038324	0.00593556	2.22654	0.270816	0.567326	109	90
PARP11	-0.0362045	0.00593556	2.22654	0.270816	0.567326	109	90
TBC1D13	-0.05269	0.00593556	2.22654	0.270816	0.567326	109	90
VPS13B	-0.0384677	0.00593556	2.22654	0.270816	0.567326	109	90
ANKHD1	0.0483046	0.00598053	2.22326	0.271486	0.566253	109	90
PDCD6IP	0.148545	0.00598053	2.22326	0.271486	0.566253	109	90
DBR1	-0.168362	0.0060258	2.21999	0.271542	0.566164	109	90
WNT3	0.0323131	0.0060258	2.21999	0.271542	0.566164	109	90
LINS1	-0.0397179	0.00607139	2.21671	0.271542	0.566164	109	90
HLA-G	0.048264	0.00611728	2.21344	0.271542	0.566164	109	90
HNRNPH2	-0.0350094	0.00611728	2.21344	0.271542	0.566164	109	90
YTHDC1	0.0650319	0.00611728	2.21344	0.271542	0.566164	109	90
KRTAP3-3	0.0477364	0.00612357	2.213	0.271542	0.566164	104	85
ABI1	-0.0670167	0.00616349	2.21017	0.271542	0.566164	109	90
RDH5	-0.0364519	0.00616349	2.21017	0.271542	0.566164	109	90
SCNM1	0.0759794	0.00616349	2.21017	0.271542	0.566164	109	90
TNFRSF12A	0.0546631	0.00616349	2.21017	0.271542	0.566164	109	90
USP36	0.0826224	0.00616349	2.21017	0.271542	0.566164	109	90
FLCN	-0.042581	0.00621001	2.20691	0.271589	0.566087	109	90
GOLGA5	0.042608	0.00621001	2.20691	0.271589	0.566087	109	90
RPS3	0.103407	0.00621001	2.20691	0.271589	0.566087	109	90
MAP2K6	0.0329412	0.00625684	2.20364	0.272972	0.563882	109	90
SLC6A3	-0.0499704	0.006304	2.20038	0.273697	0.56273	109	90
TSC2	-0.173449	0.006304	2.20038	0.273697	0.56273	109	90
NRG4	-0.0319118	0.00635147	2.19713	0.274429	0.561569	109	90
ZNF385D	0.0323012	0.00635147	2.19713	0.274429	0.561569	109	90
CADM2	0.0519723	0.00649583	2.18737	0.278083	0.555825	109	90
EYA1	0.0517757	0.00649583	2.18737	0.278083	0.555825	109	90
SEPTIN5	-0.0409777	0.0065375	2.18459	0.278083	0.555825	105	85
CRIP3	-0.0417071	0.0065446	2.18412	0.278083	0.555825	109	90
GIGYF2	-0.089586	0.0065446	2.18412	0.278083	0.555825	109	90
PIERCE1	-0.0379087	0.0065446	2.18412	0.278083	0.555825	109	90
SUGP2	-0.0636714	0.0065446	2.18412	0.278083	0.555825	109	90
SETD5	-0.0831622	0.0065937	2.18087	0.278192	0.555655	109	90
SF1	0.133746	0.0065937	2.18087	0.278192	0.555655	109	90
TCF21	-0.0406132	0.0065937	2.18087	0.278192	0.555655	109	90
TRIM40	0.0360708	0.00669289	2.17439	0.281714	0.550191	109	90
DMAC2	0.0470984	0.00674299	2.17115	0.282333	0.549239	109	90
ZNF443	0.0328616	0.00675034	2.17067	0.282333	0.549239	105	85
TBC1D28	-0.0579337	0.00675483	2.17039	0.282333	0.549239	108	90
HELLS	-0.038724	0.00679343	2.16791	0.282929	0.548323	109	90
CAPRIN2	0.0396048	0.0068442	2.16468	0.282929	0.548323	109	90
E2F4	-0.0441659	0.00689531	2.16145	0.282929	0.548323	109	90
N4BP3	-0.0331729	0.00689531	2.16145	0.282929	0.548323	109	90
POLR1A	-0.12645	0.00689531	2.16145	0.282929	0.548323	109	90
RAF1	-0.103047	0.00689531	2.16145	0.282929	0.548323	109	90
SLC35A4	-0.0400493	0.00689531	2.16145	0.282929	0.548323	109	90
WFIKKN1	-0.0429263	0.00689531	2.16145	0.282929	0.548323	109	90
MRM2	0.100081	0.00694677	2.15822	0.283742	0.547077	109	90
SKP2	0.186336	0.00694677	2.15822	0.283742	0.547077	109	90
IRF9	0.0506215	0.00699857	2.15499	0.284105	0.546522	109	90
LRRN3	0.0389038	0.00699857	2.15499	0.284105	0.546522	109	90
DUSP13	0.0456529	0.00705072	2.15177	0.284105	0.546522	109	90
ILF3	-0.113567	0.00705072	2.15177	0.284105	0.546522	109	90
MTRF1L	0.0874012	0.00705072	2.15177	0.284105	0.546522	109	90
NSRP1	0.0843153	0.00705072	2.15177	0.284105	0.546522	109	90
COX7C	0.115883	0.00710322	2.14854	0.284591	0.545779	109	90
DAGLB	-0.0428873	0.00710322	2.14854	0.284591	0.545779	109	90
EML3	0.0405134	0.00715607	2.14533	0.284591	0.545779	109	90
GOLGA6B	0.0648266	0.00719607	2.1429	0.284591	0.545779	104	85
BTF3	-0.0613713	0.00720927	2.14211	0.284591	0.545779	109	90
DXO	-0.0519861	0.00720927	2.14211	0.284591	0.545779	109	90
ELFN1	-0.042341	0.00720927	2.14211	0.284591	0.545779	109	90
MED4	-0.0917619	0.00726283	2.13889	0.284591	0.545779	109	90
NID1	-0.0398373	0.00726283	2.13889	0.284591	0.545779	109	90
ZC3H18	0.0881364	0.00726283	2.13889	0.284591	0.545779	109	90
OR13C4	0.0557978	0.00730995	2.13609	0.284591	0.545779	105	85
ACAD9	0.0544335	0.00731674	2.13568	0.284591	0.545779	109	90
DDX60	-0.0409943	0.00731674	2.13568	0.284591	0.545779	109	90
NDUFS5	0.101089	0.00731674	2.13568	0.284591	0.545779	109	90
PERP	-0.051067	0.00731674	2.13568	0.284591	0.545779	109	90
SERPINA4	-0.0461395	0.00731674	2.13568	0.284591	0.545779	109	90
DAND5	-0.0353652	0.00737101	2.13247	0.284848	0.545387	109	90
H2BC8	-0.0495238	0.00737101	2.13247	0.284848	0.545387	109	90
SDHC	0.0948824	0.00737101	2.13247	0.284848	0.545387	109	90
CCNJL	0.0512106	0.00742564	2.12927	0.286342	0.543114	109	90
DAGLA	-0.0495833	0.007536	2.12286	0.289974	0.537641	109	90
BRD8	0.073033	0.00759172	2.11966	0.291493	0.535372	109	90
C8A	0.0289532	0.00764782	2.11646	0.293019	0.533104	109	90
E4F1	0.0640618	0.00770429	2.11327	0.294553	0.530836	109	90
MAGEA10	0.0371351	0.00776113	2.11008	0.294841	0.530413	109	90
OSTC	-0.0892845	0.00776113	2.11008	0.294841	0.530413	109	90
OTX2	0.0746487	0.00776113	2.11008	0.294841	0.530413	109	90
MOGAT3	-0.0320787	0.00781834	2.10689	0.296386	0.528142	109	90
AGBL4	0.0545509	0.00793391	2.10051	0.299501	0.523602	109	90
FCER2	0.0293894	0.00793391	2.10051	0.299501	0.523602	109	90
BMPR1A	0.0794324	0.00799227	2.09733	0.29981	0.523153	109	90
KDM3A	0.0373602	0.00799227	2.09733	0.29981	0.523153	109	90
NDUFS1	0.0916347	0.00799227	2.09733	0.29981	0.523153	109	90
AMOTL2	0.0582505	0.00805101	2.09415	0.300801	0.521721	109	90
RBFOX1	0.0448621	0.00811013	2.09097	0.300801	0.521721	109	90
SEC16A	0.0815199	0.00811013	2.09097	0.300801	0.521721	109	90
SETD7	-0.035175	0.00811013	2.09097	0.300801	0.521721	109	90
ZNF629	-0.0420174	0.00811013	2.09097	0.300801	0.521721	109	90
ELMO3	-0.0469138	0.00816965	2.0878	0.300801	0.521721	109	90
FAM210B	0.0401837	0.00816965	2.0878	0.300801	0.521721	109	90
MOB4	-0.0714588	0.00816965	2.0878	0.300801	0.521721	109	90
NDUFB8	0.0823824	0.00816965	2.0878	0.300801	0.521721	109	90
SLC4A3	-0.0261229	0.00822955	2.08462	0.301512	0.520696	109	90
ARPC1B	-0.0377095	0.00828985	2.08145	0.301512	0.520696	109	90
ATP5F1C	0.120789	0.00828985	2.08145	0.301512	0.520696	109	90
GNRH2	-0.043699	0.00828985	2.08145	0.301512	0.520696	109	90
SERPINF2	0.0366774	0.00828985	2.08145	0.301512	0.520696	109	90
TRUB1	0.0420212	0.00828985	2.08145	0.301512	0.520696	109	90
HDGFL1	0.0479207	0.00835054	2.07829	0.302492	0.519286	109	90
TIMM17B	-0.028619	0.00835054	2.07829	0.302492	0.519286	109	90
BIRC7	-0.0376506	0.00841163	2.07512	0.302869	0.518745	109	90
MED30	0.155858	0.00841163	2.07512	0.302869	0.518745	109	90
PDCD11	-0.118002	0.00841163	2.07512	0.302869	0.518745	109	90
FOXF2	-0.0327642	0.00847312	2.07196	0.303863	0.517322	109	90
TMEM60	-0.0455659	0.00847312	2.07196	0.303863	0.517322	109	90
CWC22	0.155246	0.00853501	2.0688	0.304863	0.515895	109	90
METTL17	0.0976951	0.00853501	2.0688	0.304863	0.515895	109	90
SLMAP	-0.0599695	0.0085973	2.06564	0.30587	0.514464	109	90
UTS2	-0.0362953	0.0085973	2.06564	0.30587	0.514464	109	90
C3orf18	-0.0338226	0.00866	2.06248	0.306882	0.513028	109	90
SOX5	0.0468752	0.00866	2.06248	0.306882	0.513028	109	90
AK7	-0.0317452	0.00872311	2.05933	0.307297	0.512442	109	90
COPB1	0.144264	0.00872311	2.05933	0.307297	0.512442	109	90
OTX1	-0.0435521	0.00872311	2.05933	0.307297	0.512442	109	90
PKNOX1	-0.0449932	0.00878663	2.05618	0.308323	0.510994	109	90
ZNF609	-0.0410657	0.00878663	2.05618	0.308323	0.510994	109	90
GNL1	-0.0419706	0.00885057	2.05303	0.308921	0.510153	109	90
CHMP5	-0.128134	0.00891491	2.04988	0.308921	0.510153	109	90
DNAH2	-0.0408985	0.00891491	2.04988	0.308921	0.510153	109	90
OR5M3	0.0336138	0.0089646	2.04747	0.308921	0.510153	105	85
CNGA1	-0.0389005	0.00897968	2.04674	0.308921	0.510153	109	90
CTH	0.0229211	0.00897968	2.04674	0.308921	0.510153	109	90
GPBP1	0.0590645	0.00897968	2.04674	0.308921	0.510153	109	90
SEC24D	0.0343379	0.00897968	2.04674	0.308921	0.510153	109	90
STK24	0.045561	0.00897968	2.04674	0.308921	0.510153	109	90
CBLC	0.0340968	0.00904486	2.0436	0.308921	0.510153	109	90
KMT2A	0.0583423	0.00904486	2.0436	0.308921	0.510153	109	90
PTGER4	0.0371894	0.00904486	2.0436	0.308921	0.510153	109	90
SSR2	-0.0698463	0.00904486	2.0436	0.308921	0.510153	109	90
ZNF281	-0.0583828	0.00904486	2.0436	0.308921	0.510153	109	90
CHEK1	0.118652	0.00911047	2.04046	0.31057	0.50784	109	90
EMILIN2	-0.0261197	0.0091765	2.03732	0.311038	0.507187	109	90
RMND5A	-0.081018	0.0091765	2.03732	0.311038	0.507187	109	90
SCN4B	0.0398627	0.0091765	2.03732	0.311038	0.507187	109	90
TRIM49B	0.0361707	0.00919357	2.03652	0.311038	0.507187	104	85
WASHC4	-0.0439977	0.00924296	2.03419	0.31212	0.505679	109	90
ZNF853	0.0321116	0.00930985	2.03106	0.313787	0.503364	109	90
FAM169A	0.0346589	0.00937717	2.02793	0.315464	0.501051	109	90
NKIRAS1	-0.039401	0.00944492	2.0248	0.316474	0.499662	109	90
TEX38	-0.0251356	0.00944492	2.0248	0.316474	0.499662	109	90
DDX28	0.0702151	0.00951311	2.02168	0.316474	0.499662	109	90
ERBB4	0.0568109	0.00951311	2.02168	0.316474	0.499662	109	90
QKI	-0.0518135	0.00951311	2.02168	0.316474	0.499662	109	90
SBDS	-0.250719	0.00951311	2.02168	0.316474	0.499662	109	90
ASH1L	0.0936263	0.00958174	2.01856	0.317579	0.498148	109	90
PABIR1	-0.0972807	0.00958174	2.01856	0.317579	0.498148	109	90
SERTAD3	0.0256381	0.00965081	2.01544	0.318104	0.497431	109	90
TOX3	0.0421705	0.00965081	2.01544	0.318104	0.497431	109	90
UNC13C	0.0311734	0.00965081	2.01544	0.318104	0.497431	109	90
IRX3	0.0465328	0.00972033	2.01232	0.318638	0.496702	109	90
KCNJ16	0.0519222	0.00972033	2.01232	0.318638	0.496702	109	90
UBALD2	0.0676598	0.00972033	2.01232	0.318638	0.496702	109	90
DPF2	-0.0744451	0.00979028	2.0092	0.319762	0.495173	109	90
MRPS28	0.0699668	0.00979028	2.0092	0.319762	0.495173	109	90
RPL32	-0.150902	0.00986069	2.00609	0.321476	0.492851	109	90
PDE12	0.100194	0.00993155	2.00298	0.323199	0.49053	109	90
KYAT1	-0.0401743	0.0100029	1.99988	0.324323	0.489022	109	90
LRRTM4	0.0395677	0.0100029	1.99988	0.324323	0.489022	109	90
FANCL	-0.0665473	0.0100746	1.99677	0.324323	0.489022	109	90
PLPP7	-0.0474534	0.0100746	1.99677	0.324323	0.489022	109	90
RIN2	0.0255796	0.0100746	1.99677	0.324323	0.489022	109	90
SOX2	0.123748	0.0100746	1.99677	0.324323	0.489022	109	90
PREB	0.07641	0.0101469	1.99367	0.32548	0.487476	109	90
RBBP4	-0.118949	0.0101469	1.99367	0.32548	0.487476	109	90
AMMECR1	-0.0349326	0.0102927	1.98747	0.326652	0.485915	109	90
BLTP2	-0.079938	0.0102927	1.98747	0.326652	0.485915	109	90
CDADC1	-0.0306295	0.0102927	1.98747	0.326652	0.485915	109	90
ITGA8	0.0347064	0.0102927	1.98747	0.326652	0.485915	109	90
PAQR7	0.0499505	0.0102927	1.98747	0.326652	0.485915	109	90
SOX1	0.0598548	0.0102927	1.98747	0.326652	0.485915	109	90
CCNT2	0.0510958	0.0103663	1.98438	0.32725	0.48512	109	90
LRPPRC	0.145365	0.0103663	1.98438	0.32725	0.48512	109	90
OLIG2	0.0388538	0.0103663	1.98438	0.32725	0.48512	109	90
GLG1	0.0321779	0.0104404	1.98128	0.328433	0.483554	109	90
H2AC6	-0.0439333	0.0104404	1.98128	0.328433	0.483554	109	90
SLC8B1	-0.0286579	0.0105149	1.97819	0.330199	0.481225	109	90
NME1	-0.046902	0.01059	1.97511	0.331394	0.479655	109	90
SCRT1	0.0508191	0.01059	1.97511	0.331394	0.479655	109	90
MEOX1	0.0283015	0.0106655	1.97202	0.332025	0.478829	109	90
TUFM	0.0604163	0.0106655	1.97202	0.332025	0.478829	109	90
LAPTM4A	0.0324644	0.0107415	1.96894	0.332025	0.478829	109	90
LSM2	-0.142081	0.0107415	1.96894	0.332025	0.478829	109	90
POLR1B	-0.0861459	0.0107415	1.96894	0.332025	0.478829	109	90
SNURF	0.0361154	0.0107415	1.96894	0.332025	0.478829	109	90
TRIM28	-0.104059	0.0107415	1.96894	0.332025	0.478829	109	90
MRRF	0.0518739	0.0108179	1.96586	0.332025	0.478829	109	90
BET1L	-0.0529328	0.0108949	1.96278	0.332025	0.478829	109	90
SEC24B	-0.0430213	0.0108949	1.96278	0.332025	0.478829	109	90
STK4	0.033666	0.0108949	1.96278	0.332025	0.478829	109	90
TEKT4	-0.0426006	0.0108949	1.96278	0.332025	0.478829	109	90
ANAPC13	0.0781641	0.0109723	1.9597	0.332025	0.478829	109	90
ERBB3	-0.0751206	0.0109723	1.9597	0.332025	0.478829	109	90
PHETA2	0.0390798	0.0109723	1.9597	0.332025	0.478829	109	90
PYCARD	0.0407567	0.0109723	1.9597	0.332025	0.478829	109	90
RBM45	0.0465341	0.0109723	1.9597	0.332025	0.478829	109	90
ANKLE1	-0.0419068	0.0110502	1.95663	0.332025	0.478829	109	90
ANKRD29	-0.0323846	0.0110502	1.95663	0.332025	0.478829	109	90
GEM	0.0309493	0.0110502	1.95663	0.332025	0.478829	109	90
GPS2	-0.0605362	0.0110502	1.95663	0.332025	0.478829	109	90
SYNRG	0.0311883	0.0110502	1.95663	0.332025	0.478829	109	90
TAF8	0.112003	0.0110502	1.95663	0.332025	0.478829	109	90
CCDC9B	0.0426954	0.0111286	1.95356	0.332025	0.478829	109	90
LMNTD2	-0.0418534	0.0111286	1.95356	0.332025	0.478829	109	90
MICU2	0.0430621	0.0111286	1.95356	0.332025	0.478829	109	90
SFTPC	-0.0395383	0.0111286	1.95356	0.332025	0.478829	109	90
SLC22A5	-0.0282947	0.0111286	1.95356	0.332025	0.478829	109	90
CDK8	-0.0780086	0.0112075	1.95049	0.333824	0.476482	109	90
CXCR6	-0.0381042	0.0113668	1.94436	0.336334	0.473229	109	90
LHFPL5	-0.028438	0.0113668	1.94436	0.336334	0.473229	109	90
MEN1	0.0750396	0.0113668	1.94436	0.336334	0.473229	109	90
WRAP53	-0.0615668	0.0113668	1.94436	0.336334	0.473229	109	90
BCAP29	0.0297862	0.0114472	1.9413	0.337045	0.472312	109	90
GZMK	0.0359984	0.0114472	1.9413	0.337045	0.472312	109	90
MORN5	0.0250606	0.0114472	1.9413	0.337045	0.472312	109	90
MSS51	-0.0397789	0.0115281	1.93824	0.337584	0.471618	109	90
UBE2Q1	0.0958919	0.0115281	1.93824	0.337584	0.471618	109	90
CCDC174	0.0776758	0.0116096	1.93518	0.337584	0.471618	109	90
CCNB1	-0.0999641	0.0116096	1.93518	0.337584	0.471618	109	90
HNRNPM	-0.150444	0.0116096	1.93518	0.337584	0.471618	109	90
MPC1	-0.0498801	0.0116096	1.93518	0.337584	0.471618	109	90
ARSH	-0.0297314	0.0116915	1.93213	0.337584	0.471618	109	90
MYC	-0.323161	0.0116915	1.93213	0.337584	0.471618	109	90
NASP	-0.0451974	0.0116915	1.93213	0.337584	0.471618	109	90
TNNC1	-0.038606	0.0116915	1.93213	0.337584	0.471618	109	90
UBE2G2	-0.120291	0.0116915	1.93213	0.337584	0.471618	109	90
UBE2N	-0.128174	0.0116915	1.93213	0.337584	0.471618	109	90
FBN1	0.0377255	0.0117739	1.92908	0.33833	0.470659	109	90
HTT	-0.0605848	0.0117739	1.92908	0.33833	0.470659	109	90
SERBP1	0.0746517	0.0117739	1.92908	0.33833	0.470659	109	90
GABRP	0.0416915	0.0118569	1.92603	0.338544	0.470385	109	90
GAPDH	-0.125426	0.0118569	1.92603	0.338544	0.470385	109	90
TIFA	0.0312712	0.0118569	1.92603	0.338544	0.470385	109	90
TUBB4B	-0.172083	0.0118569	1.92603	0.338544	0.470385	109	90
MAT2A	0.120041	0.0119403	1.92298	0.340385	0.46803	109	90
DNAJC9	-0.244481	0.0120243	1.91994	0.342235	0.465676	109	90
MST1R	0.0372652	0.0121088	1.9169	0.342466	0.465383	109	90
STUB1	-0.0602234	0.0121088	1.9169	0.342466	0.465383	109	90
TUBA3C	0.0362507	0.0121088	1.9169	0.342466	0.465383	109	90
ZNF726	0.0346547	0.0121088	1.9169	0.342466	0.465383	109	90
AP5M1	0.0396734	0.0121939	1.91386	0.342709	0.465075	109	90
ERBB2	-0.0773752	0.0121939	1.91386	0.342709	0.465075	109	90
HAL	-0.0372991	0.0121939	1.91386	0.342709	0.465075	109	90
RHOXF1	0.0251715	0.0121939	1.91386	0.342709	0.465075	109	90
AKAP12	-0.0376855	0.0122794	1.91082	0.344574	0.462718	109	90
MFSD14A	-0.0623135	0.0123655	1.90779	0.344831	0.462394	109	90
POLR3B	-0.122885	0.0123655	1.90779	0.344831	0.462394	109	90
SERPINB10	-0.0309538	0.0123655	1.90779	0.344831	0.462394	109	90
ZNF362	0.0372185	0.0123655	1.90779	0.344831	0.462394	109	90
MATR3	-0.0758238	0.0124522	1.90475	0.346708	0.460036	109	90
TMEM53	-0.0432129	0.0125393	1.90173	0.348594	0.457681	109	90
ID4	0.0507476	0.0126271	1.8987	0.349947	0.455998	109	90
ISY1	0.0557709	0.0126271	1.8987	0.349947	0.455998	109	90
NCAN	-0.0396381	0.0127153	1.89567	0.350823	0.454912	109	90
UCP2	-0.0410827	0.0127153	1.89567	0.350823	0.454912	109	90
EBLN2	0.0384114	0.0128041	1.89265	0.350823	0.454912	109	90
GASK1B	0.0393871	0.0128041	1.89265	0.350823	0.454912	109	90
GNG12	0.0327771	0.0128041	1.89265	0.350823	0.454912	109	90
TAF7	0.0761051	0.0128041	1.89265	0.350823	0.454912	109	90
ZNG1B	-0.0678662	0.0128767	1.8902	0.350823	0.454912	104	85
DNAL4	-0.039109	0.0128934	1.88963	0.350823	0.454912	109	90
PGP	0.0639996	0.0128934	1.88963	0.350823	0.454912	109	90
PTPN18	-0.0402561	0.0128934	1.88963	0.350823	0.454912	109	90
ZNRF4	0.0334853	0.0128934	1.88963	0.350823	0.454912	109	90
ZSWIM7	-0.0494952	0.0128934	1.88963	0.350823	0.454912	109	90
CHTF18	0.0777986	0.0129833	1.88661	0.351138	0.454522	109	90
KRTAP19-6	0.0336298	0.0129833	1.88661	0.351138	0.454522	109	90
NUDT5	-0.0689901	0.0129833	1.88661	0.351138	0.454522	109	90
PIP5KL1	-0.037195	0.0129833	1.88661	0.351138	0.454522	109	90
KRT6A	0.0666719	0.0130634	1.88394	0.35277	0.452508	108	90
CASKIN2	-0.0312706	0.0131648	1.88059	0.353195	0.451986	109	90
PSMF1	-0.0509575	0.0131648	1.88059	0.353195	0.451986	109	90
STAG2	-0.134911	0.0131648	1.88059	0.353195	0.451986	109	90
TBCA	-0.103889	0.0131648	1.88059	0.353195	0.451986	109	90
B4GALNT2	0.0578357	0.0132564	1.87758	0.353195	0.451986	109	90
BMP15	0.0241148	0.0132564	1.87758	0.353195	0.451986	109	90
CD44	-0.0311739	0.0132564	1.87758	0.353195	0.451986	109	90
DNAJB6	-0.0646144	0.0132564	1.87758	0.353195	0.451986	109	90
ZNF740	-0.0353779	0.0132564	1.87758	0.353195	0.451986	109	90
EIF4A2	-0.0522369	0.0134412	1.87156	0.357058	0.447261	109	90
SLC22A4	-0.0244696	0.0134412	1.87156	0.357058	0.447261	109	90
FGL2	-0.0441887	0.0135345	1.86856	0.357265	0.44701	109	90
GNA15	0.039848	0.0135345	1.86856	0.357265	0.44701	109	90
SLC35A1	-0.0753964	0.0135345	1.86856	0.357265	0.44701	109	90
TRIM32	0.0341144	0.0135345	1.86856	0.357265	0.44701	109	90
DCANP1	-0.0421783	0.0136283	1.86556	0.357265	0.44701	109	90
FTSJ1	0.0385944	0.0136283	1.86556	0.357265	0.44701	109	90
FZD2	-0.0446977	0.0136283	1.86556	0.357265	0.44701	109	90
USP48	-0.0484623	0.0136283	1.86556	0.357265	0.44701	109	90
ZNF184	0.0315344	0.0136283	1.86556	0.357265	0.44701	109	90
ANGPTL4	0.0428953	0.0137227	1.86256	0.358169	0.445912	109	90
MARK2	-0.11394	0.0137227	1.86256	0.358169	0.445912	109	90
ZFP36L1	-0.114176	0.0137227	1.86256	0.358169	0.445912	109	90
GRXCR2	0.0364376	0.0138177	1.85956	0.358447	0.445575	109	90
MTIF2	0.0551586	0.0138177	1.85956	0.358447	0.445575	109	90
RAPH1	0.0465376	0.0138177	1.85956	0.358447	0.445575	109	90
AZGP1	-0.0273459	0.0139133	1.85657	0.358447	0.445575	109	90
CMTR1	-0.0823478	0.0139133	1.85657	0.358447	0.445575	109	90
DYNC1LI1	-0.0632541	0.0139133	1.85657	0.358447	0.445575	109	90
NUDCD3	0.0765403	0.0139133	1.85657	0.358447	0.445575	109	90
PCP4	0.0295758	0.0139133	1.85657	0.358447	0.445575	109	90
STING1	0.037913	0.0139133	1.85657	0.358447	0.445575	109	90
PCGF1	0.0727799	0.0140094	1.85358	0.360406	0.443208	109	90
ACTN4	0.0426627	0.0141062	1.85059	0.361339	0.442085	109	90
CDC6	0.0990339	0.0141062	1.85059	0.361339	0.442085	109	90
RNF217	-0.0309335	0.0141062	1.85059	0.361339	0.442085	109	90
ARPC1A	-0.0364747	0.0142035	1.84761	0.361765	0.441573	109	90
CPE	-0.0405453	0.0142035	1.84761	0.361765	0.441573	109	90
MED28	0.0989158	0.0142035	1.84761	0.361765	0.441573	109	90
PRMT7	-0.0438482	0.0142035	1.84761	0.361765	0.441573	109	90
CYCS	0.136479	0.0143014	1.84462	0.363227	0.439822	109	90
FUZ	-0.0290618	0.0143014	1.84462	0.363227	0.439822	109	90
GET3	-0.132637	0.0143999	1.84164	0.363669	0.439294	109	90
LDOC1	0.068392	0.0143999	1.84164	0.363669	0.439294	109	90
RNF139	-0.0364061	0.0143999	1.84164	0.363669	0.439294	109	90
VEZT	-0.0765558	0.0143999	1.84164	0.363669	0.439294	109	90
PAX9	0.0325318	0.014499	1.83866	0.364121	0.438755	109	90
PFN1	-0.144108	0.014499	1.83866	0.364121	0.438755	109	90
RNF144A	0.0305535	0.014499	1.83866	0.364121	0.438755	109	90
ZNF559	0.0699125	0.014499	1.83866	0.364121	0.438755	109	90
ARF5	0.034339	0.0145987	1.83568	0.364582	0.438205	109	90
EEIG2	-0.0563166	0.0145987	1.83568	0.364582	0.438205	109	90
GFPT1	-0.117281	0.0145987	1.83568	0.364582	0.438205	109	90
LRFN3	-0.0626412	0.0145987	1.83568	0.364582	0.438205	109	90
APOL1	-0.0346272	0.0146991	1.83271	0.366068	0.436439	109	90
SLC1A7	-0.0287669	0.0146991	1.83271	0.366068	0.436439	109	90
SALL1	0.0361892	0.0148	1.82974	0.36807	0.43407	109	90
CATSPERG	-0.0321369	0.0149015	1.82677	0.369059	0.432904	109	90
RGP1	-0.11235	0.0149015	1.82677	0.369059	0.432904	109	90
TANGO2	0.0313716	0.0149015	1.82677	0.369059	0.432904	109	90
TLR9	-0.036404	0.0150037	1.8238	0.371077	0.430536	109	90
NXPE4	0.0246041	0.0151064	1.82084	0.373104	0.428171	109	90
EIF4E2	-0.0959049	0.0152098	1.81788	0.373599	0.427595	109	90
NOLC1	0.0760249	0.0152098	1.81788	0.373599	0.427595	109	90
OCEL1	-0.0370539	0.0152098	1.81788	0.373599	0.427595	109	90
PKN2	-0.0906598	0.0152098	1.81788	0.373599	0.427595	109	90
C19orf25	-0.0783859	0.0153138	1.81492	0.375126	0.425823	109	90
RGR	-0.0396581	0.0153138	1.81492	0.375126	0.425823	109	90
LRGUK	0.0270437	0.0155237	1.809	0.378715	0.421688	109	90
TUBAL3	-0.029783	0.0155237	1.809	0.378715	0.421688	109	90
ZNF628	0.029534	0.0155237	1.809	0.378715	0.421688	109	90
ACBD6	-0.027021	0.0156296	1.80605	0.379253	0.421071	109	90
ENTPD2	-0.0294508	0.0156296	1.80605	0.379253	0.421071	109	90
TGFBR3	0.0378282	0.0156296	1.80605	0.379253	0.421071	109	90
ATXN1L	0.0376969	0.0157361	1.8031	0.379253	0.421071	109	90
HOXC8	-0.0276528	0.0157361	1.8031	0.379253	0.421071	109	90
HTR1D	0.0357081	0.0157361	1.8031	0.379253	0.421071	109	90
KCNIP2	0.0427865	0.0157361	1.8031	0.379253	0.421071	109	90
RPL18	-0.126776	0.0157361	1.8031	0.379253	0.421071	109	90
TMEM156	-0.030866	0.0157361	1.8031	0.379253	0.421071	109	90
DTX2	-0.0484136	0.0158433	1.80015	0.380812	0.419289	109	90
IRF2BP1	-0.0553861	0.0158433	1.80015	0.380812	0.419289	109	90
CSAD	-0.045087	0.0159511	1.79721	0.381359	0.418667	109	90
HDAC6	-0.0251901	0.0159511	1.79721	0.381359	0.418667	109	90
LEXM	0.0349556	0.0159511	1.79721	0.381359	0.418667	109	90
VMP1	0.0861451	0.0159511	1.79721	0.381359	0.418667	109	90
CRY2	0.0403489	0.0160595	1.79427	0.381409	0.41861	109	90
MRPL58	0.0933059	0.0160595	1.79427	0.381409	0.41861	109	90
RAB7A	-0.100059	0.0160595	1.79427	0.381409	0.41861	109	90
RBM38	0.0425297	0.0160595	1.79427	0.381409	0.41861	109	90
SZT2	-0.0658525	0.0160595	1.79427	0.381409	0.41861	109	90
GTSE1	-0.0883163	0.0161686	1.79133	0.38248	0.417391	109	90
KDM3B	0.0351301	0.0161686	1.79133	0.38248	0.417391	109	90
TSBP1	-0.0337326	0.0161686	1.79133	0.38248	0.417391	109	90
GJA8	-0.0457953	0.0162784	1.78839	0.383055	0.416739	109	90
NUAK2	0.0439512	0.0162784	1.78839	0.383055	0.416739	109	90
PRSS8	0.0268951	0.0162784	1.78839	0.383055	0.416739	109	90
SLC25A39	0.0294349	0.0162784	1.78839	0.383055	0.416739	109	90
CFAP77	-0.0406808	0.0163888	1.78545	0.383639	0.416078	109	90
ERAL1	0.0611955	0.0163888	1.78545	0.383639	0.416078	109	90
PBLD	-0.0289747	0.0163888	1.78545	0.383639	0.416078	109	90
STAM	-0.0382449	0.0163888	1.78545	0.383639	0.416078	109	90
ACTR2	-0.120596	0.0164998	1.78252	0.384732	0.414842	109	90
CSNK1A1L	-0.0521555	0.0164998	1.78252	0.384732	0.414842	109	90
GAB1	-0.0703815	0.0164998	1.78252	0.384732	0.414842	109	90
NUMA1	0.0719539	0.0166116	1.77959	0.386332	0.413039	109	90
TEX15	0.0268117	0.0166116	1.77959	0.386332	0.413039	109	90
ZFY	-0.0745361	0.0166922	1.77749	0.386696	0.41263	30	25
CASP8	0.0419044	0.0167239	1.77666	0.386696	0.41263	109	90
CLTC	-0.137609	0.016837	1.77374	0.386696	0.41263	109	90
CREB3L2	-0.0276629	0.016837	1.77374	0.386696	0.41263	109	90
LMTK3	-0.0404407	0.016837	1.77374	0.386696	0.41263	109	90
SLC25A19	-0.0860905	0.016837	1.77374	0.386696	0.41263	109	90
MARCHF6	-0.0657153	0.0169459	1.77093	0.386696	0.41263	105	85
ARMC12	-0.0260055	0.0169507	1.77081	0.386696	0.41263	109	90
GIGYF1	-0.0553751	0.0169507	1.77081	0.386696	0.41263	109	90
KREMEN2	-0.0475104	0.0169507	1.77081	0.386696	0.41263	109	90
MAN2A2	-0.0335435	0.0169507	1.77081	0.386696	0.41263	109	90
MASP2	-0.0416562	0.0169507	1.77081	0.386696	0.41263	109	90
PLVAP	-0.0320048	0.0169507	1.77081	0.386696	0.41263	109	90
REV1	0.0598575	0.0169507	1.77081	0.386696	0.41263	109	90
TCTA	0.0332161	0.0169507	1.77081	0.386696	0.41263	109	90
HOXA9	-0.0560102	0.0170651	1.76789	0.388811	0.410261	109	90
NAB1	-0.0400253	0.0171802	1.76497	0.390936	0.407894	109	90
FAM111B	-0.0350697	0.0172959	1.76206	0.391142	0.407666	109	90
IRF3	0.0439539	0.0172959	1.76206	0.391142	0.407666	109	90
RABIF	-0.0890398	0.0172959	1.76206	0.391142	0.407666	109	90
DTHD1	0.0433288	0.0174124	1.75914	0.391142	0.407666	109	90
E2F5	0.032667	0.0174124	1.75914	0.391142	0.407666	109	90
H2AC21	0.0423932	0.0174124	1.75914	0.391142	0.407666	109	90
RPN1	-0.0777965	0.0174124	1.75914	0.391142	0.407666	109	90
SLC25A48	-0.0538437	0.0174124	1.75914	0.391142	0.407666	109	90
STRAP	-0.113433	0.0174124	1.75914	0.391142	0.407666	109	90
FIG4	-0.0541137	0.0175295	1.75623	0.391142	0.407666	109	90
INPPL1	-0.0385585	0.0175295	1.75623	0.391142	0.407666	109	90
MYADM	0.0384983	0.0175295	1.75623	0.391142	0.407666	109	90
RBBP8	0.0894244	0.0175295	1.75623	0.391142	0.407666	109	90
ZNF77	0.0415251	0.0175295	1.75623	0.391142	0.407666	109	90
C11orf42	0.0306864	0.0176473	1.75332	0.391142	0.407666	109	90
DEPDC4	0.0363286	0.0176473	1.75332	0.391142	0.407666	109	90
EML2	-0.0306369	0.0176473	1.75332	0.391142	0.407666	109	90
KRTAP3-1	0.0274394	0.0176473	1.75332	0.391142	0.407666	109	90
NPRL2	-0.0796576	0.0176473	1.75332	0.391142	0.407666	109	90
RARS1	0.0310294	0.0176473	1.75332	0.391142	0.407666	109	90
UQCRC1	0.0782526	0.0176473	1.75332	0.391142	0.407666	109	90
ZNF649	-0.0424239	0.0177658	1.75042	0.393282	0.405296	109	90
CGNL1	0.0262145	0.017885	1.74751	0.394946	0.403462	109	90
LRRC14	-0.0405446	0.017885	1.74751	0.394946	0.403462	109	90
AGPS	-0.0587781	0.0180049	1.74461	0.395869	0.402448	109	90
RASL10A	-0.0404707	0.0180049	1.74461	0.395869	0.402448	109	90
RBFOX2	-0.0457226	0.0180049	1.74461	0.395869	0.402448	109	90
MYOZ2	0.0336103	0.0181255	1.74171	0.395869	0.402448	109	90
PLXNA3	-0.0308953	0.0181255	1.74171	0.395869	0.402448	109	90
PPRC1	0.0620172	0.0181255	1.74171	0.395869	0.402448	109	90
SETD2	-0.0768441	0.0181255	1.74171	0.395869	0.402448	109	90
SRC	-0.040153	0.0181255	1.74171	0.395869	0.402448	109	90
STH	-0.0538335	0.0181255	1.74171	0.395869	0.402448	109	90
GORAB	0.0387997	0.0182468	1.73881	0.396587	0.401662	109	90
SLC29A4	-0.0569745	0.0182468	1.73881	0.396587	0.401662	109	90
TFF1	-0.0301941	0.0182468	1.73881	0.396587	0.401662	109	90
TRAPPC1	-0.079616	0.0182468	1.73881	0.396587	0.401662	109	90
CCNH	0.091918	0.0183689	1.73592	0.397792	0.400344	109	90
LAG3	-0.0405955	0.0183689	1.73592	0.397792	0.400344	109	90
SSR4	-0.0424564	0.0183689	1.73592	0.397792	0.400344	109	90
RALY	-0.0447544	0.0184916	1.73303	0.399004	0.399022	109	90
SUZ12	0.0972534	0.0184916	1.73303	0.399004	0.399022	109	90
VPS25	-0.173969	0.0184916	1.73303	0.399004	0.399022	109	90
H2AX	-0.0807165	0.018615	1.73014	0.399353	0.398643	109	90
NAPA	-0.134011	0.018615	1.73014	0.399353	0.398643	109	90
OR2B2	0.0412584	0.0187364	1.72731	0.399353	0.398643	105	85
C1QBP	0.0837606	0.0187392	1.72725	0.399353	0.398643	109	90
CLNS1A	-0.125759	0.0187392	1.72725	0.399353	0.398643	109	90
HTR2A	0.0362407	0.0187392	1.72725	0.399353	0.398643	109	90
MOB3C	0.0322767	0.0187392	1.72725	0.399353	0.398643	109	90
POLR3C	0.0697261	0.0187392	1.72725	0.399353	0.398643	109	90
REG1A	0.0378588	0.0187392	1.72725	0.399353	0.398643	109	90
VHL	-0.115996	0.0187392	1.72725	0.399353	0.398643	109	90
CIDEA	-0.027787	0.0188641	1.72436	0.399353	0.398643	109	90
DEFB118	-0.0495543	0.0188641	1.72436	0.399353	0.398643	109	90
FHL2	0.0333351	0.0188641	1.72436	0.399353	0.398643	109	90
FLII	-0.0736394	0.0188641	1.72436	0.399353	0.398643	109	90
KTI12	-0.120214	0.0188641	1.72436	0.399353	0.398643	109	90
TLX2	-0.032185	0.0188641	1.72436	0.399353	0.398643	109	90
CDKN1B	-0.052969	0.0189897	1.72148	0.399654	0.398316	109	90
GSR	0.0331277	0.0189897	1.72148	0.399654	0.398316	109	90
MTERF3	0.0522556	0.0189897	1.72148	0.399654	0.398316	109	90
RFTN2	0.0299224	0.0189897	1.72148	0.399654	0.398316	109	90
STK11IP	-0.0339665	0.0189897	1.72148	0.399654	0.398316	109	90
NUP133	0.0717796	0.0191161	1.7186	0.401841	0.395945	109	90
COA3	0.0742722	0.0192432	1.71572	0.402625	0.395099	109	90
OGFOD2	-0.036043	0.0192432	1.71572	0.402625	0.395099	109	90
PDE4C	-0.0374559	0.0192432	1.71572	0.402625	0.395099	109	90
RDH10	0.0371835	0.0192432	1.71572	0.402625	0.395099	109	90
ESF1	0.075436	0.019371	1.71285	0.403417	0.394246	109	90
GLMP	-0.0454683	0.019371	1.71285	0.403417	0.394246	109	90
LCA5	0.0281978	0.019371	1.71285	0.403417	0.394246	109	90
SUPT3H	0.0482475	0.019371	1.71285	0.403417	0.394246	109	90
MAP7D2	-0.0284081	0.0194996	1.70997	0.404684	0.392884	109	90
TRIM11	-0.0353171	0.0194996	1.70997	0.404684	0.392884	109	90
VPS26A	-0.0636774	0.0194996	1.70997	0.404684	0.392884	109	90
ELP5	-0.126578	0.0196289	1.7071	0.405491	0.392019	109	90
HIF1AN	-0.0663575	0.0196289	1.7071	0.405491	0.392019	109	90
PSIP1	0.0207365	0.0196289	1.7071	0.405491	0.392019	109	90
TACC3	-0.10913	0.0196289	1.7071	0.405491	0.392019	109	90
CCND2	-0.00712352	0.019759	1.70424	0.407239	0.390151	109	90
COPG1	-0.204466	0.019759	1.70424	0.407239	0.390151	109	90
SPAG8	-0.038626	0.0200213	1.69851	0.412173	0.38492	109	90
GBP4	0.0372169	0.0201537	1.69565	0.413947	0.383055	109	90
SCGB3A2	0.031911	0.0201537	1.69565	0.413947	0.383055	109	90
AMIGO2	-0.0410836	0.0202868	1.69279	0.415728	0.381191	109	90
ZDHHC6	-0.0322686	0.0202868	1.69279	0.415728	0.381191	109	90
ITM2C	-0.0402965	0.0204206	1.68993	0.416093	0.380809	109	90
P2RX3	-0.0442978	0.0204206	1.68993	0.416093	0.380809	109	90
STK3	0.0410635	0.0204206	1.68993	0.416093	0.380809	109	90
TMEM178A	0.0367613	0.0204206	1.68993	0.416093	0.380809	109	90
ZNF862	0.0421592	0.0204206	1.68993	0.416093	0.380809	109	90
GJC1	0.0225946	0.0205553	1.68708	0.416942	0.379925	109	90
HS3ST4	0.0260496	0.0205553	1.68708	0.416942	0.379925	109	90
SH3TC1	-0.028408	0.0205553	1.68708	0.416942	0.379925	109	90
VPS54	-0.0869912	0.0205553	1.68708	0.416942	0.379925	109	90
ACR	-0.0283434	0.0206907	1.68423	0.417168	0.379689	109	90
NFE2L1	0.0591659	0.0206907	1.68423	0.417168	0.379689	109	90
ASB14	0.0419019	0.0208268	1.68138	0.417168	0.379689	109	90
BCAN	-0.0411523	0.0208268	1.68138	0.417168	0.379689	109	90
KLK9	-0.0348757	0.0208268	1.68138	0.417168	0.379689	109	90
PDZK1IP1	-0.0498597	0.0208268	1.68138	0.417168	0.379689	109	90
TSSC4	-0.028276	0.0208268	1.68138	0.417168	0.379689	109	90
BEST4	-0.0287028	0.0209638	1.67853	0.417168	0.379689	109	90
C16orf90	-0.0481152	0.0209638	1.67853	0.417168	0.379689	109	90
CCDC172	0.0327222	0.0209638	1.67853	0.417168	0.379689	109	90
FBXW4	0.0431279	0.0209638	1.67853	0.417168	0.379689	109	90
GPR31	-0.0339147	0.0209638	1.67853	0.417168	0.379689	109	90
PAX6	0.0390917	0.0209638	1.67853	0.417168	0.379689	109	90
PNPLA2	-0.0498481	0.0209638	1.67853	0.417168	0.379689	109	90
RHOD	0.0387154	0.0209638	1.67853	0.417168	0.379689	109	90
SPATS1	-0.0317014	0.0209638	1.67853	0.417168	0.379689	109	90
UBA7	0.039844	0.0209638	1.67853	0.417168	0.379689	109	90
FBXW10B	-0.0278812	0.0209949	1.67789	0.417168	0.379689	104	85
AVL9	0.0301562	0.0211015	1.67569	0.417168	0.379689	109	90
CLDN16	-0.0443931	0.0211015	1.67569	0.417168	0.379689	109	90
DPM1	-0.0850078	0.0211015	1.67569	0.417168	0.379689	109	90
PLPP1	-0.0323899	0.0211015	1.67569	0.417168	0.379689	109	90
TMEM248	-0.0254479	0.0211015	1.67569	0.417168	0.379689	109	90
PLAAT1	-0.0872347	0.0211382	1.67493	0.417433	0.379413	30	25
NRBP2	-0.0370761	0.0212401	1.67284	0.418057	0.378765	109	90
TNRC18	-0.064422	0.0212401	1.67284	0.418057	0.378765	109	90
ISG20	-0.0291961	0.0213794	1.67	0.418057	0.378765	109	90
LIM2	0.0369644	0.0213794	1.67	0.418057	0.378765	109	90
SEC23A	0.0439398	0.0213794	1.67	0.418057	0.378765	109	90
SPATA16	0.0287191	0.0213794	1.67	0.418057	0.378765	109	90
VBP1	-0.107383	0.0213794	1.67	0.418057	0.378765	109	90
C6orf132	-0.0308641	0.0215195	1.66717	0.418057	0.378765	109	90
CCDC28B	-0.0288463	0.0215195	1.66717	0.418057	0.378765	109	90
COX6B1	0.0609354	0.0215195	1.66717	0.418057	0.378765	109	90
DPYSL3	0.0267581	0.0215195	1.66717	0.418057	0.378765	109	90
KRTAP9-6	0.0267287	0.0215195	1.66717	0.418057	0.378765	109	90
MYMK	-0.0276235	0.0215195	1.66717	0.418057	0.378765	109	90
NDUFB4	0.0973615	0.0215195	1.66717	0.418057	0.378765	109	90
TAF1	0.0545908	0.0215195	1.66717	0.418057	0.378765	109	90
GPR39	-0.0347403	0.0216604	1.66433	0.420339	0.3764	109	90
DNAJC6	0.0478455	0.0218021	1.6615	0.420359	0.376379	109	90
KCNH5	0.0298033	0.0218021	1.6615	0.420359	0.376379	109	90
KLF4	0.0464045	0.0218021	1.6615	0.420359	0.376379	109	90
NUP155	0.068931	0.0218021	1.6615	0.420359	0.376379	109	90
RNF141	-0.029856	0.0218021	1.6615	0.420359	0.376379	109	90
SPATA9	-0.0355567	0.0218021	1.6615	0.420359	0.376379	109	90
CNPY3	-0.0406391	0.0219447	1.65867	0.422199	0.374482	109	90
FRS2	0.0348636	0.0219447	1.65867	0.422199	0.374482	109	90
KRTAP11-1	0.0263049	0.022088	1.65584	0.423141	0.373515	109	90
SARDH	-0.0392819	0.022088	1.65584	0.423141	0.373515	109	90
SORL1	0.0250923	0.022088	1.65584	0.423141	0.373515	109	90
ZNF507	0.0297321	0.022088	1.65584	0.423141	0.373515	109	90
AKR1A1	-0.0292548	0.0222322	1.65302	0.42409	0.372542	109	90
ALG3	-0.0673414	0.0222322	1.65302	0.42409	0.372542	109	90
EED	0.074341	0.0222322	1.65302	0.42409	0.372542	109	90
NIPAL3	-0.0302136	0.0222322	1.65302	0.42409	0.372542	109	90
ABHD8	-0.0303118	0.0223771	1.6502	0.424597	0.372023	109	90
EPS8L1	0.0433879	0.0223771	1.6502	0.424597	0.372023	109	90
KLHL26	-0.0418902	0.0223771	1.6502	0.424597	0.372023	109	90
RELA	-0.0832118	0.0223771	1.6502	0.424597	0.372023	109	90
ZNF395	0.0544003	0.0223771	1.6502	0.424597	0.372023	109	90
TBRG4	0.0420346	0.0225229	1.64738	0.425562	0.371037	109	90
TSPYL5	0.0689697	0.0225229	1.64738	0.425562	0.371037	109	90
VWA5B2	-0.0365104	0.0225229	1.64738	0.425562	0.371037	109	90
ZNF250	-0.0329704	0.0225229	1.64738	0.425562	0.371037	109	90
GNG4	-0.0333545	0.0226695	1.64456	0.425641	0.370957	109	90
KIT	0.0355817	0.0226695	1.64456	0.425641	0.370957	109	90
KLF2	0.0511785	0.0226695	1.64456	0.425641	0.370957	109	90
MPL	-0.0199505	0.0226695	1.64456	0.425641	0.370957	109	90
TMEM140	0.0448896	0.0226695	1.64456	0.425641	0.370957	109	90
XAGE5	0.0339406	0.0226695	1.64456	0.425641	0.370957	109	90
ARHGDIB	0.0280882	0.022817	1.64174	0.426622	0.369956	109	90
GGPS1	-0.1154	0.022817	1.64174	0.426622	0.369956	109	90
SMO	-0.035711	0.022817	1.64174	0.426622	0.369956	109	90
UFM1	-0.118629	0.022817	1.64174	0.426622	0.369956	109	90
AKAP9	0.027089	0.0229652	1.63893	0.426725	0.369852	109	90
CARF	0.0503477	0.0229652	1.63893	0.426725	0.369852	109	90
FAAP100	-0.0608429	0.0229652	1.63893	0.426725	0.369852	109	90
GTF3C1	0.0747731	0.0229652	1.63893	0.426725	0.369852	109	90
PHF11	-0.0259132	0.0229652	1.63893	0.426725	0.369852	109	90
REX1BD	-0.0320743	0.0229652	1.63893	0.426725	0.369852	109	90
HLA-DMB	-0.0265856	0.0231143	1.63612	0.428165	0.368389	109	90
RMND1	0.0484198	0.0231143	1.63612	0.428165	0.368389	109	90
THRAP3	0.0715242	0.0231143	1.63612	0.428165	0.368389	109	90
ARX	0.032784	0.0232643	1.63331	0.428424	0.368126	109	90
DLX3	-0.0397906	0.0232643	1.63331	0.428424	0.368126	109	90
EIF2B5	0.06314	0.0232643	1.63331	0.428424	0.368126	109	90
ZNF683	0.0287051	0.0232643	1.63331	0.428424	0.368126	109	90
ZNF696	-0.0324868	0.0232643	1.63331	0.428424	0.368126	109	90
FAM166B	0.0202961	0.0234151	1.6305	0.428424	0.368126	109	90
ITGAE	0.0300904	0.0234151	1.6305	0.428424	0.368126	109	90
POLR2I	-0.140495	0.0234151	1.6305	0.428424	0.368126	109	90
RBBP7	-0.0715849	0.0234151	1.6305	0.428424	0.368126	109	90
WDR19	-0.0271857	0.0234151	1.6305	0.428424	0.368126	109	90
XXYLT1	-0.0533765	0.0234151	1.6305	0.428424	0.368126	109	90
ZNRF1	0.0339555	0.0234151	1.6305	0.428424	0.368126	109	90
HDDC2	-0.0383905	0.0235667	1.6277	0.429172	0.367369	109	90
SLC35G5	-0.0415472	0.0235667	1.6277	0.429172	0.367369	109	90
ST6GALNAC4	-0.0405026	0.0235667	1.6277	0.429172	0.367369	109	90
TPH2	0.0453916	0.0235667	1.6277	0.429172	0.367369	109	90
ROPN1B	0.033831	0.0236581	1.62602	0.429172	0.367369	104	85
CENPT	0.0652955	0.0237192	1.6249	0.429172	0.367369	109	90
CLIP2	-0.0301923	0.0237192	1.6249	0.429172	0.367369	109	90
PLAGL1	-0.0239449	0.0237192	1.6249	0.429172	0.367369	109	90
SLC27A1	-0.0449855	0.0237192	1.6249	0.429172	0.367369	109	90
SLC45A2	-0.0344122	0.0237192	1.6249	0.429172	0.367369	109	90
ZNF577	0.0345021	0.0237192	1.6249	0.429172	0.367369	109	90
C1QTNF12	-0.0230911	0.0238726	1.6221	0.43021	0.366319	109	90
IMMT	0.0645053	0.0238726	1.6221	0.43021	0.366319	109	90
SMG5	0.0697658	0.0238726	1.6221	0.43021	0.366319	109	90
TMEM67	0.0291615	0.0238726	1.6221	0.43021	0.366319	109	90
GSTO1	-0.0459561	0.0240268	1.6193	0.431019	0.365504	109	90
INTS5	0.0625342	0.0240268	1.6193	0.431019	0.365504	109	90
PAPPA2	0.0431693	0.0240268	1.6193	0.431019	0.365504	109	90
ARL4C	-0.0251614	0.0241818	1.61651	0.431019	0.365504	109	90
IPPK	0.0962293	0.0241818	1.61651	0.431019	0.365504	109	90
LTF	-0.0342351	0.0241818	1.61651	0.431019	0.365504	109	90
NDUFA6	0.0824055	0.0241818	1.61651	0.431019	0.365504	109	90
RRP15	-0.0582157	0.0241818	1.61651	0.431019	0.365504	109	90
SLC26A8	0.0327753	0.0241818	1.61651	0.431019	0.365504	109	90
ST7L	0.0296772	0.0241818	1.61651	0.431019	0.365504	109	90
TNIP1	-0.0331455	0.0241818	1.61651	0.431019	0.365504	109	90
RWDD4	-0.142045	0.0242646	1.61503	0.431925	0.364591	30	25
UGCG	-0.100326	0.0243378	1.61372	0.431925	0.364591	109	90
ADARB1	-0.0393914	0.0244946	1.61093	0.431925	0.364591	109	90
APCS	0.0349187	0.0244946	1.61093	0.431925	0.364591	109	90
MAGOH	-0.0987949	0.0244946	1.61093	0.431925	0.364591	109	90
NKX3-2	0.0571218	0.0244946	1.61093	0.431925	0.364591	109	90
EPOR	-0.0376341	0.0246523	1.60814	0.431925	0.364591	109	90
EPX	-0.0310326	0.0246523	1.60814	0.431925	0.364591	109	90
ESCO1	-0.0371268	0.0246523	1.60814	0.431925	0.364591	109	90
LYSET	-0.0241521	0.0246523	1.60814	0.431925	0.364591	109	90
MAGED2	-0.0307592	0.0246523	1.60814	0.431925	0.364591	109	90
NLRC5	-0.0298873	0.0246523	1.60814	0.431925	0.364591	109	90
PCDHB4	-0.0319955	0.0246523	1.60814	0.431925	0.364591	109	90
SLC31A1	0.0603342	0.0246523	1.60814	0.431925	0.364591	109	90
TBCD	0.0631349	0.0246523	1.60814	0.431925	0.364591	109	90
WIPF2	0.0465227	0.0246523	1.60814	0.431925	0.364591	109	90
COX4I1	0.0603105	0.0248108	1.60536	0.431925	0.364591	109	90
EIF3H	0.0894019	0.0248108	1.60536	0.431925	0.364591	109	90
FANK1	-0.026558	0.0248108	1.60536	0.431925	0.364591	109	90
FJX1	0.0376373	0.0248108	1.60536	0.431925	0.364591	109	90
SEMA4A	-0.0324134	0.0248108	1.60536	0.431925	0.364591	109	90
SH3RF2	0.0367229	0.0248108	1.60536	0.431925	0.364591	109	90
SP2	-0.0462106	0.0248108	1.60536	0.431925	0.364591	109	90
VPS4B	-0.0899089	0.0248108	1.60536	0.431925	0.364591	109	90
BRK1	-0.0971838	0.0249703	1.60258	0.433439	0.363072	109	90
FAM83F	0.0302283	0.0249703	1.60258	0.433439	0.363072	109	90
URGCP	0.034739	0.0249703	1.60258	0.433439	0.363072	109	90
LCE1B	0.0423004	0.0251306	1.5998	0.435228	0.361283	109	90
NCKIPSD	-0.0272381	0.0251306	1.5998	0.435228	0.361283	109	90
ARPC4	-0.0916229	0.0252918	1.59702	0.435228	0.361283	109	90
AUNIP	0.049182	0.0252918	1.59702	0.435228	0.361283	109	90
CTDSPL2	-0.0843732	0.0252918	1.59702	0.435228	0.361283	109	90
CXCR3	-0.0214837	0.0252918	1.59702	0.435228	0.361283	109	90
MYO1C	0.0412016	0.0252918	1.59702	0.435228	0.361283	109	90
SPEN	0.0472764	0.0252918	1.59702	0.435228	0.361283	109	90
ZBTB21	-0.0320497	0.0252918	1.59702	0.435228	0.361283	109	90
SRY	0.073892	0.0253906	1.59533	0.435926	0.360587	30	25
DSG2	-0.0345041	0.0254539	1.59424	0.435926	0.360587	109	90
SHMT2	-0.0334282	0.0254539	1.59424	0.435926	0.360587	109	90
TFE3	0.0360479	0.0254539	1.59424	0.435926	0.360587	109	90
TFRC	0.166146	0.0254539	1.59424	0.435926	0.360587	109	90
CCDC126	0.0374333	0.025617	1.59147	0.437464	0.359057	109	90
COA7	0.0841155	0.025617	1.59147	0.437464	0.359057	109	90
ZCCHC9	0.0669806	0.025617	1.59147	0.437464	0.359057	109	90
OR52D1	0.0355812	0.0256586	1.59077	0.437759	0.358765	105	85
CHGA	-0.0314603	0.0257809	1.5887	0.438485	0.358046	109	90
EHD1	0.0429552	0.0257809	1.5887	0.438485	0.358046	109	90
NELFE	0.0416275	0.0257809	1.5887	0.438485	0.358046	109	90
BMAL1	-0.0325121	0.0259457	1.58593	0.438485	0.358046	109	90
LDAF1	-0.0381744	0.0259457	1.58593	0.438485	0.358046	109	90
NDUFA10	0.0638545	0.0259457	1.58593	0.438485	0.358046	109	90
RAET1E	-0.030179	0.0259457	1.58593	0.438485	0.358046	109	90
SDS	-0.0411938	0.0259457	1.58593	0.438485	0.358046	109	90
TIPRL	0.0888402	0.0259457	1.58593	0.438485	0.358046	109	90
ZNF730	0.0327904	0.0259457	1.58593	0.438485	0.358046	109	90
DMBX1	0.0386396	0.0261114	1.58317	0.440041	0.356507	109	90
GSTO2	-0.0314964	0.0261114	1.58317	0.440041	0.356507	109	90
NSMAF	-0.0256365	0.0261114	1.58317	0.440041	0.356507	109	90
CD83	0.0347238	0.0262781	1.58041	0.440778	0.35578	109	90
DCAF4	0.0507887	0.0262781	1.58041	0.440778	0.35578	109	90
FAT2	0.0334756	0.0262781	1.58041	0.440778	0.35578	109	90
PTER	-0.0326317	0.0262781	1.58041	0.440778	0.35578	109	90
SPIN1	-0.0432356	0.0262781	1.58041	0.440778	0.35578	109	90
CNFN	0.0311145	0.0264456	1.57765	0.441524	0.355046	109	90
GPRIN2	-0.0380838	0.0264456	1.57765	0.441524	0.355046	109	90
SCG5	0.0505832	0.0264456	1.57765	0.441524	0.355046	109	90
SNRPD2	-0.138669	0.0264456	1.57765	0.441524	0.355046	109	90
ZNF667	-0.0264094	0.0264456	1.57765	0.441524	0.355046	109	90
NBAS	-0.111588	0.0266141	1.57489	0.442592	0.353997	109	90
PROSER2	0.0355384	0.0266141	1.57489	0.442592	0.353997	109	90
RANBP6	-0.0372869	0.0266141	1.57489	0.442592	0.353997	109	90
CIAO3	0.122426	0.0267835	1.57213	0.442592	0.353997	109	90
GARS1	0.0888225	0.0267835	1.57213	0.442592	0.353997	109	90
PSAP	-0.037423	0.0267835	1.57213	0.442592	0.353997	109	90
SFMBT1	0.0222906	0.0267835	1.57213	0.442592	0.353997	109	90
SYT10	0.0356494	0.0267835	1.57213	0.442592	0.353997	109	90
FGFRL1	-0.0347929	0.0269539	1.56938	0.442592	0.353997	109	90
FOXO1	-0.0604343	0.0269539	1.56938	0.442592	0.353997	109	90
GTF3C3	0.0511321	0.0269539	1.56938	0.442592	0.353997	109	90
INTS9	0.0899047	0.0269539	1.56938	0.442592	0.353997	109	90
KIF14	0.0908449	0.0269539	1.56938	0.442592	0.353997	109	90
SCAMP2	0.0261247	0.0269539	1.56938	0.442592	0.353997	109	90
SCGB2A2	0.0334771	0.0269539	1.56938	0.442592	0.353997	109	90
SPTLC1	-0.0744926	0.0269539	1.56938	0.442592	0.353997	109	90
TAOK2	0.0423367	0.0269539	1.56938	0.442592	0.353997	109	90
TMPO	0.0496941	0.0269539	1.56938	0.442592	0.353997	109	90
DIS3L2	-0.0371366	0.0271252	1.56663	0.444164	0.352456	109	90
PSG11	0.0412504	0.0271252	1.56663	0.444164	0.352456	109	90
OR52E8	0.0326699	0.0272818	1.56413	0.444164	0.352456	105	85
ATF4	-0.110336	0.0272974	1.56388	0.444164	0.352456	109	90
LMTK2	-0.0304659	0.0272974	1.56388	0.444164	0.352456	109	90
PCDHB16	-0.0416166	0.0272974	1.56388	0.444164	0.352456	109	90
SLC22A25	-0.0274179	0.0272974	1.56388	0.444164	0.352456	109	90
TMIGD2	0.0306157	0.0272974	1.56388	0.444164	0.352456	109	90
UBA5	-0.0834493	0.0272974	1.56388	0.444164	0.352456	109	90
UCHL3	-0.0454144	0.0272974	1.56388	0.444164	0.352456	109	90
DNAJC16	-0.0478918	0.0274705	1.56113	0.444561	0.352068	109	90
DNAJC22	-0.0366496	0.0274705	1.56113	0.444561	0.352068	109	90
HUS1B	0.0464964	0.0274705	1.56113	0.444561	0.352068	109	90
OLA1	-0.0489276	0.0274705	1.56113	0.444561	0.352068	109	90
SLC35B2	-0.0883784	0.0274705	1.56113	0.444561	0.352068	109	90
TRAPPC9	-0.0319368	0.0274705	1.56113	0.444561	0.352068	109	90
AGR3	-0.0372469	0.0276446	1.55839	0.445369	0.35128	109	90
BMP2K	-0.0343956	0.0276446	1.55839	0.445369	0.35128	109	90
CLDN8	0.0200803	0.0276446	1.55839	0.445369	0.35128	109	90
CNTROB	-0.0377708	0.0276446	1.55839	0.445369	0.35128	109	90
RASSF2	-0.0221299	0.0276446	1.55839	0.445369	0.35128	109	90
LCE5A	0.0401488	0.0278197	1.55565	0.447386	0.349318	109	90
ZNF814	0.027739	0.0278197	1.55565	0.447386	0.349318	109	90
BACH1	0.0303824	0.0279957	1.55291	0.448607	0.348134	109	90
NDUFV3	-0.0446345	0.0279957	1.55291	0.448607	0.348134	109	90
RFC1	0.0521288	0.0279957	1.55291	0.448607	0.348134	109	90
TWSG1	-0.0225005	0.0279957	1.55291	0.448607	0.348134	109	90
AJUBA	0.0613346	0.0281727	1.55017	0.449835	0.346947	109	90
GPLD1	0.0368432	0.0281727	1.55017	0.449835	0.346947	109	90
PAX1	0.0373329	0.0281727	1.55017	0.449835	0.346947	109	90
UBXN11	0.0265387	0.0281727	1.55017	0.449835	0.346947	109	90
LAMB3	-0.0425231	0.0283506	1.54744	0.450716	0.346097	109	90
MRPL1	0.0453221	0.0283506	1.54744	0.450716	0.346097	109	90
OR4K5	0.0274949	0.0284126	1.54649	0.450716	0.346097	105	85
ALAS2	0.0372731	0.0285295	1.54471	0.450716	0.346097	109	90
CCDC89	0.0231546	0.0285295	1.54471	0.450716	0.346097	109	90
FAM200A	-0.0247593	0.0285295	1.54471	0.450716	0.346097	109	90
HIGD2A	0.0525476	0.0285295	1.54471	0.450716	0.346097	109	90
MED20	0.0596191	0.0285295	1.54471	0.450716	0.346097	109	90
MROH9	0.0286854	0.0285295	1.54471	0.450716	0.346097	109	90
PIK3CB	0.062368	0.0285295	1.54471	0.450716	0.346097	109	90
RBM44	-0.0278242	0.0285295	1.54471	0.450716	0.346097	109	90
TRAK2	0.029492	0.0285295	1.54471	0.450716	0.346097	109	90
RPL9	-0.123921	0.0286049	1.54356	0.451509	0.345333	105	85
NARS1	0.0754837	0.0287094	1.54198	0.451965	0.344895	109	90
SAG	-0.0397566	0.0287094	1.54198	0.451965	0.344895	109	90
SLC38A4	0.0303643	0.0287094	1.54198	0.451965	0.344895	109	90
COMP	-0.0329729	0.0288902	1.53925	0.452824	0.34407	109	90
ENAM	-0.0255084	0.0288902	1.53925	0.452824	0.34407	109	90
OSBPL2	-0.0322402	0.0288902	1.53925	0.452824	0.34407	109	90
SPCS3	0.0832464	0.0288902	1.53925	0.452824	0.34407	109	90
YME1L1	0.0830776	0.0288902	1.53925	0.452824	0.34407	109	90
EIF1AY	-0.173433	0.0290385	1.53703	0.453297	0.343617	30	25
NEUROD2	-0.0167803	0.0290721	1.53652	0.453297	0.343617	109	90
S100A1	0.0317864	0.0290721	1.53652	0.453297	0.343617	109	90
SLC12A6	0.0205888	0.0290721	1.53652	0.453297	0.343617	109	90
TMEM104	-0.0362982	0.0290721	1.53652	0.453297	0.343617	109	90
WDR44	-0.0791515	0.0290721	1.53652	0.453297	0.343617	109	90
DERL1	-0.0694082	0.0292549	1.5338	0.45496	0.342027	109	90
FAM186A	0.0331544	0.0292549	1.5338	0.45496	0.342027	109	90
SLC35A3	-0.0457522	0.0292549	1.5338	0.45496	0.342027	109	90
EPS8	0.0334104	0.0294387	1.53108	0.457026	0.340059	109	90
RGL2	0.0457022	0.0294387	1.53108	0.457026	0.340059	109	90
GJB2	-0.0262814	0.0296235	1.52836	0.457912	0.339218	109	90
JUNB	-0.0967499	0.0296235	1.52836	0.457912	0.339218	109	90
KY	-0.0250472	0.0296235	1.52836	0.457912	0.339218	109	90
OTUD1	0.0333347	0.0296235	1.52836	0.457912	0.339218	109	90
RAB10	-0.118222	0.0296235	1.52836	0.457912	0.339218	109	90
C17orf50	-0.0397176	0.0298093	1.52565	0.459991	0.33725	109	90
TMEM203	-0.0521395	0.0298093	1.52565	0.459991	0.33725	109	90
CHRNA5	-0.0338795	0.0299961	1.52294	0.461797	0.335548	109	90
CYP7A1	0.0241255	0.0299961	1.52294	0.461797	0.335548	109	90
ALK	0.0320944	0.0301839	1.52023	0.461797	0.335548	109	90
ASXL1	-0.0385733	0.0301839	1.52023	0.461797	0.335548	109	90
CAPRIN1	-0.106706	0.0301839	1.52023	0.461797	0.335548	109	90
GALR2	0.0278046	0.0301839	1.52023	0.461797	0.335548	109	90
NKG7	-0.0238306	0.0301839	1.52023	0.461797	0.335548	109	90
OGT	0.0505137	0.0301839	1.52023	0.461797	0.335548	109	90
PHF5A	0.109277	0.0301839	1.52023	0.461797	0.335548	109	90
VPS8	-0.0603055	0.0301839	1.52023	0.461797	0.335548	109	90
IQCD	-0.0341245	0.0303727	1.51752	0.463106	0.33432	109	90
LAMP1	-0.0304484	0.0303727	1.51752	0.463106	0.33432	109	90
SLC5A3	-0.0827483	0.0303727	1.51752	0.463106	0.33432	109	90
TRPA1	0.0264497	0.0303727	1.51752	0.463106	0.33432	109	90
C9orf50	-0.032316	0.0305625	1.51481	0.46442	0.333089	109	90
LHB	0.049789	0.0305625	1.51481	0.46442	0.333089	109	90
SDF2L1	0.037874	0.0305625	1.51481	0.46442	0.333089	109	90
TRAF5	0.0485866	0.0305625	1.51481	0.46442	0.333089	109	90
FER1L6	-0.0342926	0.0307533	1.51211	0.465741	0.331855	109	90
FRMD1	-0.0337001	0.0307533	1.51211	0.465741	0.331855	109	90
PFKFB2	-0.0229333	0.0307533	1.51211	0.465741	0.331855	109	90
RBM41	-0.0205812	0.0307533	1.51211	0.465741	0.331855	109	90
AMBN	-0.0272012	0.0309452	1.50941	0.466284	0.33135	109	90
POFUT1	-0.0434047	0.0309452	1.50941	0.466284	0.33135	109	90
SYNGR2	0.0464452	0.0309452	1.50941	0.466284	0.33135	109	90
TBC1D20	-0.0715547	0.0309452	1.50941	0.466284	0.33135	109	90
TMEM273	0.0329595	0.0309452	1.50941	0.466284	0.33135	109	90
TMEM52	-0.0405298	0.0309452	1.50941	0.466284	0.33135	109	90
FOXRED1	0.065656	0.0311381	1.50671	0.467227	0.330472	109	90
MRPL32	0.0924815	0.0311381	1.50671	0.467227	0.330472	109	90
SETD6	0.0324723	0.0311381	1.50671	0.467227	0.330472	109	90
TBKBP1	-0.0349765	0.0311381	1.50671	0.467227	0.330472	109	90
VPS37B	-0.0327593	0.0311381	1.50671	0.467227	0.330472	109	90
GOLGA8R	0.0605288	0.0313151	1.50425	0.467399	0.330312	104	85
BRIP1	-0.0957867	0.031332	1.50401	0.467399	0.330312	109	90
FUS	0.0595449	0.031332	1.50401	0.467399	0.330312	109	90
GABRD	-0.0423528	0.031332	1.50401	0.467399	0.330312	109	90
HAND1	0.033899	0.031332	1.50401	0.467399	0.330312	109	90
KDSR	-0.0541181	0.031332	1.50401	0.467399	0.330312	109	90
SMPD3	-0.0403907	0.031332	1.50401	0.467399	0.330312	109	90
BANF1	0.0709199	0.0315269	1.50132	0.469136	0.328701	109	90
ELP2	-0.0558262	0.0315269	1.50132	0.469136	0.328701	109	90
SYNPO2L	-0.0399039	0.0315269	1.50132	0.469136	0.328701	109	90
PALM2AKAP2	0.0742884	0.031709	1.49882	0.469327	0.328525	30	25
ARPIN	-0.0213179	0.0317229	1.49863	0.469327	0.328525	109	90
CAPZA3	0.0335902	0.0317229	1.49863	0.469327	0.328525	109	90
CAPZB	-0.117241	0.0317229	1.49863	0.469327	0.328525	109	90
PRPF38B	-0.10911	0.0317229	1.49863	0.469327	0.328525	109	90
PRSS16	0.0302166	0.0317229	1.49863	0.469327	0.328525	109	90
TATDN2	0.0248481	0.0317229	1.49863	0.469327	0.328525	109	90
CINP	-0.064703	0.03192	1.49594	0.469915	0.32798	109	90
KLHDC8A	-0.0480863	0.03192	1.49594	0.469915	0.32798	109	90
SLC25A34	-0.0461472	0.03192	1.49594	0.469915	0.32798	109	90
SRP14	-0.100074	0.03192	1.49594	0.469915	0.32798	109	90
TTC39A	-0.0276828	0.03192	1.49594	0.469915	0.32798	109	90
URB2	0.045911	0.03192	1.49594	0.469915	0.32798	109	90
OR4K13	0.0389522	0.0320501	1.49417	0.470898	0.327073	105	85
OR51D1	0.027765	0.0320501	1.49417	0.470898	0.327073	105	85
ATP5F1D	0.0989785	0.032118	1.49325	0.470898	0.327073	109	90
EPHA2	0.0531483	0.032118	1.49325	0.470898	0.327073	109	90
FOXD3	0.05071	0.032118	1.49325	0.470898	0.327073	109	90
OR6P1	0.0257943	0.0322634	1.49129	0.471889	0.32616	105	85
CD33	-0.0326577	0.0323172	1.49057	0.471889	0.32616	109	90
QRICH2	0.0494972	0.0323172	1.49057	0.471889	0.32616	109	90
ROM1	-0.0345264	0.0323172	1.49057	0.471889	0.32616	109	90
THAP12	-0.0617201	0.0323172	1.49057	0.471889	0.32616	109	90
ATR	0.0673608	0.0325174	1.48788	0.472365	0.325722	109	90
CALCRL	0.035087	0.0325174	1.48788	0.472365	0.325722	109	90
HSD17B13	0.0272934	0.0325174	1.48788	0.472365	0.325722	109	90
PPL	0.041379	0.0325174	1.48788	0.472365	0.325722	109	90
TMOD3	0.0284388	0.0325174	1.48788	0.472365	0.325722	109	90
AFDN	-0.0660457	0.0327186	1.4852	0.472365	0.325722	109	90
AIFM1	-0.104537	0.0327186	1.4852	0.472365	0.325722	109	90
DALRD3	-0.0329259	0.0327186	1.4852	0.472365	0.325722	109	90
FUCA2	-0.0272238	0.0327186	1.4852	0.472365	0.325722	109	90
KCTD15	0.0267871	0.0327186	1.4852	0.472365	0.325722	109	90
LAT2	-0.0400337	0.0327186	1.4852	0.472365	0.325722	109	90
RAPSN	0.0294531	0.0327186	1.4852	0.472365	0.325722	109	90
SCML4	-0.0250246	0.0327186	1.4852	0.472365	0.325722	109	90
TMEM41A	-0.0373729	0.0327186	1.4852	0.472365	0.325722	109	90
POTEE	-0.0248765	0.0328154	1.48392	0.473174	0.324979	104	85
EBF3	0.0319888	0.032921	1.48253	0.473174	0.324979	109	90
SLC1A1	0.0253493	0.032921	1.48253	0.473174	0.324979	109	90
TIGD5	-0.0497361	0.032921	1.48253	0.473174	0.324979	109	90
RNASEK	-0.17053	0.03312	1.47991	0.473174	0.324979	30	25
ATP6V0A1	0.0454158	0.0331243	1.47985	0.473174	0.324979	109	90
CNDP2	0.0257787	0.0331243	1.47985	0.473174	0.324979	109	90
EIF2B3	0.132584	0.0331243	1.47985	0.473174	0.324979	109	90
LYL1	-0.059709	0.0331243	1.47985	0.473174	0.324979	109	90
MDFI	0.0300812	0.0331243	1.47985	0.473174	0.324979	109	90
OTUB1	-0.0534864	0.0331243	1.47985	0.473174	0.324979	109	90
THNSL2	-0.0343377	0.0331243	1.47985	0.473174	0.324979	109	90
ABRA	0.03983	0.0333288	1.47718	0.473174	0.324979	109	90
BLOC1S1	-0.0342679	0.0333288	1.47718	0.473174	0.324979	109	90
C6orf136	-0.0308579	0.0333288	1.47718	0.473174	0.324979	109	90
DRAXIN	-0.0363528	0.0333288	1.47718	0.473174	0.324979	109	90
FSD1	0.0223011	0.0333288	1.47718	0.473174	0.324979	109	90
LINGO4	-0.0362264	0.0333288	1.47718	0.473174	0.324979	109	90
MAPK14	-0.0543219	0.0333288	1.47718	0.473174	0.324979	109	90
MED24	-0.10193	0.0333288	1.47718	0.473174	0.324979	109	90
NABP2	0.0720196	0.0333288	1.47718	0.473174	0.324979	109	90
BTG4	0.0221937	0.0335344	1.47451	0.474964	0.323339	109	90
INTS6	0.163609	0.0335344	1.47451	0.474964	0.323339	109	90
TSTD1	0.042407	0.0335344	1.47451	0.474964	0.323339	109	90
ADAMTS2	0.0518953	0.033741	1.47184	0.475202	0.323122	109	90
CDON	0.0346835	0.033741	1.47184	0.475202	0.323122	109	90
CEP250	-0.0407548	0.033741	1.47184	0.475202	0.323122	109	90
DAB1	0.0200309	0.033741	1.47184	0.475202	0.323122	109	90
SUN3	-0.0418732	0.033741	1.47184	0.475202	0.323122	109	90
BCL2L1	-0.15511	0.0339487	1.46918	0.475202	0.323122	109	90
CCDC190	0.0362296	0.0339487	1.46918	0.475202	0.323122	109	90
GLI4	-0.0327945	0.0339487	1.46918	0.475202	0.323122	109	90
HID1	-0.0321712	0.0339487	1.46918	0.475202	0.323122	109	90
LANCL1	0.0389205	0.0339487	1.46918	0.475202	0.323122	109	90
MIS18BP1	0.0692849	0.0339487	1.46918	0.475202	0.323122	109	90
NAALADL1	-0.0422529	0.0339487	1.46918	0.475202	0.323122	109	90
SASS6	0.0975287	0.0339487	1.46918	0.475202	0.323122	109	90
SLC26A6	-0.0345859	0.0339487	1.46918	0.475202	0.323122	109	90
SPATA19	0.0226942	0.0339487	1.46918	0.475202	0.323122	109	90
CBLN2	0.0369696	0.0341575	1.46651	0.476637	0.321812	109	90
CTSE	0.0254162	0.0341575	1.46651	0.476637	0.321812	109	90
DYNC1H1	0.101871	0.0341575	1.46651	0.476637	0.321812	109	90
TECPR1	-0.0356912	0.0341575	1.46651	0.476637	0.321812	109	90
CALR	-0.0324541	0.0343674	1.46385	0.477707	0.320838	109	90
FBXO11	-0.0818243	0.0343674	1.46385	0.477707	0.320838	109	90
MLXIPL	-0.0432867	0.0343674	1.46385	0.477707	0.320838	109	90
SPAG9	-0.0366808	0.0343674	1.46385	0.477707	0.320838	109	90
VAPB	-0.030997	0.0343674	1.46385	0.477707	0.320838	109	90
FANCD2	-0.0941479	0.0345784	1.46119	0.479525	0.319189	109	90
MAP3K10	0.0236924	0.0345784	1.46119	0.479525	0.319189	109	90
MRPL24	0.0663782	0.0345784	1.46119	0.479525	0.319189	109	90
EXO5	-0.0356916	0.0347905	1.45854	0.48096	0.317891	109	90
GAST	0.0286314	0.0347905	1.45854	0.48096	0.317891	109	90
OR10V1	-0.0426467	0.0349193	1.45693	0.48096	0.317891	105	85
ATAD2	-0.0348321	0.0350037	1.45589	0.48096	0.317891	109	90
CA7	-0.0381424	0.0350037	1.45589	0.48096	0.317891	109	90
CCDC138	-0.0351873	0.0350037	1.45589	0.48096	0.317891	109	90
CPAMD8	-0.0454149	0.0350037	1.45589	0.48096	0.317891	109	90
ETS2	-0.0539564	0.0350037	1.45589	0.48096	0.317891	109	90
MAGI3	0.0308622	0.0350037	1.45589	0.48096	0.317891	109	90
POP5	-0.133984	0.0350037	1.45589	0.48096	0.317891	109	90
TRMT13	0.0299715	0.0350037	1.45589	0.48096	0.317891	109	90
VAC14	-0.064121	0.0350037	1.45589	0.48096	0.317891	109	90
KBTBD3	0.035171	0.0352181	1.45323	0.483164	0.315905	109	90
TMEM221	-0.027298	0.0352181	1.45323	0.483164	0.315905	109	90
OR6C68	0.030962	0.0353796	1.45125	0.484267	0.314915	105	85
POTED	0.0341672	0.0354335	1.45059	0.484267	0.314915	109	90
PRKCA	0.0327208	0.0354335	1.45059	0.484267	0.314915	109	90
SERTAD2	0.0344644	0.0354335	1.45059	0.484267	0.314915	109	90
TRAF3IP3	-0.0261299	0.0354335	1.45059	0.484267	0.314915	109	90
BRPF1	0.0943124	0.0356501	1.44794	0.485746	0.31359	109	90
CDHR5	-0.0178443	0.0356501	1.44794	0.485746	0.31359	109	90
HAO1	-0.024138	0.0356501	1.44794	0.485746	0.31359	109	90
RMC1	-0.038333	0.0356501	1.44794	0.485746	0.31359	109	90
ATXN7L3	0.0921784	0.0358678	1.44529	0.48576	0.313578	109	90
CCDC54	0.0203413	0.0358678	1.44529	0.48576	0.313578	109	90
CCN3	-0.0310632	0.0358678	1.44529	0.48576	0.313578	109	90
CRYBA2	-0.0299406	0.0358678	1.44529	0.48576	0.313578	109	90
MIDEAS	-0.032595	0.0358678	1.44529	0.48576	0.313578	109	90
XAF1	0.0338461	0.0358678	1.44529	0.48576	0.313578	109	90
XRCC2	-0.0814595	0.0358678	1.44529	0.48576	0.313578	109	90
ZKSCAN4	0.0279216	0.0358678	1.44529	0.48576	0.313578	109	90
AK5	0.035018	0.0360867	1.44265	0.486519	0.3129	109	90
ALDH1L2	-0.026621	0.0360867	1.44265	0.486519	0.3129	109	90
CPLX2	0.0397143	0.0360867	1.44265	0.486519	0.3129	109	90
DMRTC2	-0.0381985	0.0360867	1.44265	0.486519	0.3129	109	90
RSPH4A	0.0363843	0.0360867	1.44265	0.486519	0.3129	109	90
STK26	0.0378724	0.0360867	1.44265	0.486519	0.3129	109	90
TIMM23	0.0822785	0.0363064	1.44002	0.488017	0.311565	108	90
B3GNT2	-0.0601267	0.0363066	1.44001	0.488017	0.311565	109	90
CENATAC	0.108226	0.0363066	1.44001	0.488017	0.311565	109	90
FGF11	-0.0294351	0.0363066	1.44001	0.488017	0.311565	109	90
BTBD6	-0.0637729	0.0365278	1.43738	0.488426	0.311201	109	90
CIT	0.0792944	0.0365278	1.43738	0.488426	0.311201	109	90
MYO1D	0.0296944	0.0365278	1.43738	0.488426	0.311201	109	90
OTUD6B	0.0563582	0.0365278	1.43738	0.488426	0.311201	109	90
P2RX1	-0.0301622	0.0365278	1.43738	0.488426	0.311201	109	90
ZBTB18	0.04516	0.0365278	1.43738	0.488426	0.311201	109	90
ZKSCAN1	-0.0376028	0.0365278	1.43738	0.488426	0.311201	109	90
COL16A1	-0.0365967	0.03675	1.43474	0.489209	0.310505	109	90
CYB5D2	-0.0440621	0.03675	1.43474	0.489209	0.310505	109	90
DBF4	-0.091668	0.03675	1.43474	0.489209	0.310505	109	90
MLLT1	0.0329052	0.03675	1.43474	0.489209	0.310505	109	90
PIPOX	-0.0306359	0.03675	1.43474	0.489209	0.310505	109	90
UQCRFS1	0.101499	0.03675	1.43474	0.489209	0.310505	109	90
DPP9	0.0333897	0.0369734	1.43211	0.490079	0.309734	109	90
FANCC	-0.0451384	0.0369734	1.43211	0.490079	0.309734	109	90
NOB1	0.105484	0.0369734	1.43211	0.490079	0.309734	109	90
PPP2R5E	-0.0462291	0.0369734	1.43211	0.490079	0.309734	109	90
TAL1	-0.0333518	0.0369734	1.43211	0.490079	0.309734	109	90
CACNB3	-0.0448122	0.037198	1.42948	0.490079	0.309734	109	90
CCDC178	0.0219982	0.037198	1.42948	0.490079	0.309734	109	90
CCDC182	0.0313773	0.037198	1.42948	0.490079	0.309734	109	90
CEACAM1	0.0272045	0.037198	1.42948	0.490079	0.309734	109	90
DNAJB2	-0.0312243	0.037198	1.42948	0.490079	0.309734	109	90
FAM210A	0.0632483	0.037198	1.42948	0.490079	0.309734	109	90
HEBP1	-0.027858	0.037198	1.42948	0.490079	0.309734	109	90
MRPS2	0.0687745	0.037198	1.42948	0.490079	0.309734	109	90
PDP2	-0.0231479	0.037198	1.42948	0.490079	0.309734	109	90
GALNT2	0.025825	0.0374237	1.42685	0.491248	0.308699	109	90
GRXCR1	0.0468029	0.0374237	1.42685	0.491248	0.308699	109	90
NAGPA	0.0314599	0.0374237	1.42685	0.491248	0.308699	109	90
SIPA1	-0.0493154	0.0374237	1.42685	0.491248	0.308699	109	90
STARD13	0.0265911	0.0374237	1.42685	0.491248	0.308699	109	90
CDH18	-0.0268012	0.0376506	1.42423	0.492784	0.307344	109	90
KLHDC2	-0.0352056	0.0376506	1.42423	0.492784	0.307344	109	90
RCVRN	-0.0249952	0.0376506	1.42423	0.492784	0.307344	109	90
SMIM13	0.0344118	0.0376506	1.42423	0.492784	0.307344	109	90
DCN	0.0285106	0.0378787	1.4216	0.493607	0.306619	109	90
GAS2L2	-0.0332049	0.0378787	1.4216	0.493607	0.306619	109	90
LYZ	0.0229657	0.0378787	1.4216	0.493607	0.306619	109	90
PFDN5	-0.0790248	0.0378787	1.4216	0.493607	0.306619	109	90
PPP1R12A	-0.128604	0.0378787	1.4216	0.493607	0.306619	109	90
RPIA	0.079855	0.0378787	1.4216	0.493607	0.306619	109	90
GSKIP	-0.0288747	0.038108	1.41898	0.494364	0.305953	109	90
HECTD2	0.0259908	0.038108	1.41898	0.494364	0.305953	109	90
NMD3	0.0609123	0.038108	1.41898	0.494364	0.305953	109	90
NXPH3	-0.0417552	0.038108	1.41898	0.494364	0.305953	109	90
RAD51D	-0.0864094	0.038108	1.41898	0.494364	0.305953	109	90
ZNF207	0.0803046	0.038108	1.41898	0.494364	0.305953	109	90
ADCY4	-0.0382185	0.0383384	1.41637	0.494364	0.305953	109	90
GET1	-0.102193	0.0383384	1.41637	0.494364	0.305953	109	90
GPC6	0.0394148	0.0383384	1.41637	0.494364	0.305953	109	90
SLC6A15	-0.0249899	0.0383384	1.41637	0.494364	0.305953	109	90
CSE1L	0.0817137	0.03857	1.41375	0.494364	0.305953	109	90
DMRTB1	0.0339334	0.03857	1.41375	0.494364	0.305953	109	90
MRPL44	0.0649951	0.03857	1.41375	0.494364	0.305953	109	90
PCTP	0.0254112	0.03857	1.41375	0.494364	0.305953	109	90
SPO11	-0.035475	0.03857	1.41375	0.494364	0.305953	109	90
TBP	0.0550425	0.03857	1.41375	0.494364	0.305953	109	90
TPMT	0.0360647	0.03857	1.41375	0.494364	0.305953	109	90
TRIO	-0.0324669	0.03857	1.41375	0.494364	0.305953	109	90
TUBGCP4	0.0880673	0.03857	1.41375	0.494364	0.305953	109	90
HMHB1	0.0249026	0.038749	1.41174	0.494364	0.305953	105	85
ACVRL1	-0.0311913	0.0388028	1.41114	0.494364	0.305953	109	90
ATP1A1	-0.150874	0.0388028	1.41114	0.494364	0.305953	109	90
DYNC1LI2	-0.0739747	0.0388028	1.41114	0.494364	0.305953	109	90
EDC4	-0.0410552	0.0388028	1.41114	0.494364	0.305953	109	90
GCGR	-0.0316614	0.0388028	1.41114	0.494364	0.305953	109	90
PGD	0.140544	0.0388028	1.41114	0.494364	0.305953	109	90
TTPA	0.0274769	0.0388028	1.41114	0.494364	0.305953	109	90
ACER1	0.0227365	0.0390367	1.40853	0.494364	0.305953	109	90
DST	0.0295172	0.0390367	1.40853	0.494364	0.305953	109	90
INO80B	-0.0431007	0.0390367	1.40853	0.494364	0.305953	109	90
KIFC3	-0.0299356	0.0390367	1.40853	0.494364	0.305953	109	90
MIOX	-0.0422034	0.0390367	1.40853	0.494364	0.305953	109	90
MRPL17	0.0797028	0.0390367	1.40853	0.494364	0.305953	109	90
NEK11	0.0341359	0.0390367	1.40853	0.494364	0.305953	109	90
OR10G7	0.0258179	0.0391919	1.4068	0.494364	0.305953	104	85
OR2AP1	0.0350699	0.039252	1.40614	0.494364	0.305953	105	85
ALG12	-0.0552174	0.0392719	1.40592	0.494364	0.305953	109	90
ATRAID	0.0284091	0.0392719	1.40592	0.494364	0.305953	109	90
CCDC27	-0.0451083	0.0392719	1.40592	0.494364	0.305953	109	90
DOLK	-0.0798157	0.0392719	1.40592	0.494364	0.305953	109	90
HNRNPU	-0.0790085	0.0392719	1.40592	0.494364	0.305953	109	90
MEF2D	-0.0649723	0.0392719	1.40592	0.494364	0.305953	109	90
MRPS31	0.0624116	0.0392719	1.40592	0.494364	0.305953	109	90
ORC4	-0.0511489	0.0392719	1.40592	0.494364	0.305953	109	90
PLCXD3	0.0244056	0.0392719	1.40592	0.494364	0.305953	109	90
TEX44	-0.032774	0.0392719	1.40592	0.494364	0.305953	109	90
TLR5	-0.0308396	0.0392719	1.40592	0.494364	0.305953	109	90
TMEM135	0.0287107	0.0392719	1.40592	0.494364	0.305953	109	90
MON1A	0.0665859	0.0393028	1.40558	0.494364	0.305953	30	25
ASB13	-0.028694	0.0395083	1.40331	0.494364	0.305953	109	90
CNTRL	0.0350691	0.0395083	1.40331	0.494364	0.305953	109	90
LIN54	-0.0678538	0.0395083	1.40331	0.494364	0.305953	109	90
MIPEP	0.0864202	0.0395083	1.40331	0.494364	0.305953	109	90
MYO1G	0.0311804	0.0395083	1.40331	0.494364	0.305953	109	90
SELL	0.0202909	0.0395083	1.40331	0.494364	0.305953	109	90
STK32C	-0.0211227	0.0395083	1.40331	0.494364	0.305953	109	90
TRIM21	0.0383787	0.0395083	1.40331	0.494364	0.305953	109	90
JAM3	0.0281362	0.0397459	1.40071	0.495789	0.304703	109	90
MICOS13	0.0507939	0.0397459	1.40071	0.495789	0.304703	109	90
SOD3	0.0359593	0.0397459	1.40071	0.495789	0.304703	109	90
TTBK1	-0.0411641	0.0397459	1.40071	0.495789	0.304703	109	90
OR13J1	-0.0262849	0.0397604	1.40055	0.495789	0.304703	105	85
CREB3L4	-0.0225252	0.0399847	1.39811	0.497547	0.303166	109	90
WFDC10B	0.0292718	0.0399847	1.39811	0.497547	0.303166	109	90
ZFP82	0.0263551	0.0399847	1.39811	0.497547	0.303166	109	90
LDLRAD3	0.0265098	0.0402247	1.39551	0.498114	0.302671	109	90
LSMEM2	-0.0267831	0.0402247	1.39551	0.498114	0.302671	109	90
NDUFV2	0.0794734	0.0402247	1.39551	0.498114	0.302671	109	90
PIGW	-0.0352435	0.0402247	1.39551	0.498114	0.302671	109	90
SAXO2	-0.0309414	0.0402247	1.39551	0.498114	0.302671	109	90
TSPYL6	-0.0278275	0.0402247	1.39551	0.498114	0.302671	109	90
ZNF48	-0.03242	0.0402247	1.39551	0.498114	0.302671	109	90
ANKRD17	-0.0970643	0.040466	1.39291	0.498691	0.302169	109	90
DNAJB13	-0.0354057	0.040466	1.39291	0.498691	0.302169	109	90
MAB21L3	-0.0268203	0.040466	1.39291	0.498691	0.302169	109	90
RBM14	-0.0976985	0.040466	1.39291	0.498691	0.302169	109	90
RPL12	-0.119546	0.040466	1.39291	0.498691	0.302169	109	90
TRIM63	0.0236893	0.040466	1.39291	0.498691	0.302169	109	90
UTP11	0.059788	0.040466	1.39291	0.498691	0.302169	109	90
DUT	-0.130205	0.0407084	1.39032	0.498936	0.301956	109	90
EP300	0.0705607	0.0407084	1.39032	0.498936	0.301956	109	90
GTF2E1	0.0470116	0.0407084	1.39032	0.498936	0.301956	109	90
SOWAHA	0.0356805	0.0407084	1.39032	0.498936	0.301956	109	90
TXNL4A	-0.0806201	0.0407084	1.39032	0.498936	0.301956	109	90
YWHAG	-0.0419588	0.0407084	1.39032	0.498936	0.301956	109	90
ZFP92	-0.0241172	0.0407084	1.39032	0.498936	0.301956	109	90
ZNF335	0.0641599	0.0407084	1.39032	0.498936	0.301956	109	90
CSPG4	-0.037541	0.0409521	1.38772	0.500213	0.300845	109	90
NWD1	-0.0316041	0.0409521	1.38772	0.500213	0.300845	109	90
RBM19	0.0581585	0.0409521	1.38772	0.500213	0.300845	109	90
SPINT2	-0.0402278	0.0409521	1.38772	0.500213	0.300845	109	90
TOLLIP	-0.0259478	0.0409521	1.38772	0.500213	0.300845	109	90
LYNX1	0.0814545	0.0409907	1.38731	0.500343	0.300732	30	25
GRIA3	-0.024235	0.041197	1.38513	0.502178	0.299142	109	90
SETDB1	-0.0785207	0.041197	1.38513	0.502178	0.299142	109	90
CTNNA2	0.0233948	0.0414432	1.38255	0.503468	0.298028	109	90
IDH2	-0.0238797	0.0414432	1.38255	0.503468	0.298028	109	90
TERT	-0.0410904	0.0414432	1.38255	0.503468	0.298028	109	90
UNC45A	-0.049287	0.0414432	1.38255	0.503468	0.298028	109	90
ZBTB44	-0.027763	0.0414432	1.38255	0.503468	0.298028	109	90
CD300C	0.0474676	0.0416906	1.37996	0.504763	0.296912	109	90
MDH2	-0.0435181	0.0416906	1.37996	0.504763	0.296912	109	90
SLC25A42	-0.0228669	0.0416906	1.37996	0.504763	0.296912	109	90
VSIG10	-0.036093	0.0416906	1.37996	0.504763	0.296912	109	90
ZIC1	0.0278897	0.0416906	1.37996	0.504763	0.296912	109	90
ACIN1	0.0636981	0.0419393	1.37738	0.506065	0.295793	109	90
AMBP	-0.0411991	0.0419393	1.37738	0.506065	0.295793	109	90
FREY1	0.0342398	0.0419393	1.37738	0.506065	0.295793	109	90
OPA1	0.0706109	0.0419393	1.37738	0.506065	0.295793	109	90
PEMT	0.0301554	0.0419393	1.37738	0.506065	0.295793	109	90
CISD1	0.0284365	0.0421182	1.37553	0.507034	0.294963	105	85
AKNAD1	0.0217076	0.0421892	1.3748	0.507034	0.294963	109	90
CDKL1	-0.0237832	0.0421892	1.3748	0.507034	0.294963	109	90
NCOR2	-0.0530767	0.0421892	1.3748	0.507034	0.294963	109	90
PSPC1	0.0545507	0.0421892	1.3748	0.507034	0.294963	109	90
TRAF2	-0.0452087	0.0421892	1.3748	0.507034	0.294963	109	90
EPN2	0.0416266	0.0424404	1.37222	0.508349	0.293838	109	90
GSK3B	-0.0618675	0.0424404	1.37222	0.508349	0.293838	109	90
IARS1	0.0698868	0.0424404	1.37222	0.508349	0.293838	109	90
KIF17	0.0300472	0.0424404	1.37222	0.508349	0.293838	109	90
NOL11	0.0639208	0.0424404	1.37222	0.508349	0.293838	109	90
ANKIB1	-0.0281802	0.0426928	1.36965	0.51035	0.292132	109	90
EIF2AK1	-0.0392938	0.0426928	1.36965	0.51035	0.292132	109	90
EIF3F	0.0751821	0.0426928	1.36965	0.51035	0.292132	109	90
BNIP2	-0.153567	0.0427384	1.36918	0.510555	0.291957	30	25
AIP	0.0448735	0.0429465	1.36707	0.511337	0.291293	109	90
CAND1	-0.0635433	0.0429465	1.36707	0.511337	0.291293	109	90
ETNPPL	0.0366187	0.0429465	1.36707	0.511337	0.291293	109	90
MEOX2	0.0305497	0.0429465	1.36707	0.511337	0.291293	109	90
VPS37A	-0.0619729	0.0429465	1.36707	0.511337	0.291293	109	90
C11orf71	0.0313899	0.0432015	1.3645	0.511341	0.29129	109	90
CDT1	0.101668	0.0432015	1.3645	0.511341	0.29129	109	90
COQ4	0.062742	0.0432015	1.3645	0.511341	0.29129	109	90
LRRC15	-0.041618	0.0432015	1.3645	0.511341	0.29129	109	90
NQO1	0.031335	0.0432015	1.3645	0.511341	0.29129	109	90
PTPRB	0.0291671	0.0432015	1.3645	0.511341	0.29129	109	90
SLC16A9	0.0304225	0.0432015	1.3645	0.511341	0.29129	109	90
ZNF589	-0.0321686	0.0432015	1.3645	0.511341	0.29129	109	90
OR7G1	0.0362913	0.0432035	1.36448	0.511341	0.29129	105	85
RBM11	-0.0296083	0.0434578	1.36193	0.513672	0.289314	109	90
RPL17	-0.105828	0.0434578	1.36193	0.513672	0.289314	109	90
ABCA5	0.0383561	0.0437153	1.35937	0.514034	0.289008	109	90
C1orf109	-0.211403	0.0437153	1.35937	0.514034	0.289008	109	90
DDX43	-0.0407897	0.0437153	1.35937	0.514034	0.289008	109	90
EGF	0.0283815	0.0437153	1.35937	0.514034	0.289008	109	90
HAVCR2	0.0244931	0.0437153	1.35937	0.514034	0.289008	109	90
SPRED3	-0.0326395	0.0437153	1.35937	0.514034	0.289008	109	90
SRARP	-0.0328198	0.0437153	1.35937	0.514034	0.289008	109	90
LCE2C	0.235628	0.0437177	1.35934	0.514034	0.289008	25	24
MRO	0.0171673	0.0439741	1.3568	0.516034	0.287322	109	90
SLC22A12	-0.0291465	0.0439741	1.3568	0.516034	0.287322	109	90
VPS52	-0.0738815	0.0439741	1.3568	0.516034	0.287322	109	90
FSTL3	0.0200859	0.0442342	1.35424	0.516383	0.287028	109	90
GAS2L3	0.0241826	0.0442342	1.35424	0.516383	0.287028	109	90
PNISR	0.025604	0.0442342	1.35424	0.516383	0.287028	109	90
RPL5	-0.084606	0.0442342	1.35424	0.516383	0.287028	109	90
SEC11A	-0.0334239	0.0442342	1.35424	0.516383	0.287028	109	90
SLC39A3	0.0308055	0.0442342	1.35424	0.516383	0.287028	109	90
TMEM238	0.0353337	0.0442342	1.35424	0.516383	0.287028	109	90
ZC2HC1C	-0.0314113	0.0442342	1.35424	0.516383	0.287028	109	90
ASB17	0.0389807	0.0444957	1.35168	0.517078	0.286444	109	90
CCDC92	0.0401784	0.0444957	1.35168	0.517078	0.286444	109	90
GRM4	-0.0247032	0.0444957	1.35168	0.517078	0.286444	109	90
KRTAP1-1	0.035903	0.0444957	1.35168	0.517078	0.286444	109	90
LCT	-0.0337496	0.0444957	1.35168	0.517078	0.286444	109	90
NLRP10	0.0348721	0.0444957	1.35168	0.517078	0.286444	109	90
UGT3A2	-0.0384652	0.0444957	1.35168	0.517078	0.286444	109	90
FAM184A	0.0360664	0.0447584	1.34913	0.518117	0.285572	109	90
JAG1	0.0320421	0.0447584	1.34913	0.518117	0.285572	109	90
LLGL1	-0.0340527	0.0447584	1.34913	0.518117	0.285572	109	90
NDUFB7	0.0652422	0.0447584	1.34913	0.518117	0.285572	109	90
SHC1	-0.0524337	0.0447584	1.34913	0.518117	0.285572	109	90
SNX17	-0.0310275	0.0447584	1.34913	0.518117	0.285572	109	90
OR4M1	0.031173	0.0448756	1.34799	0.518495	0.285255	105	85
ACY1	-0.0230188	0.0450224	1.34657	0.518495	0.285255	109	90
CD163L1	-0.0277578	0.0450224	1.34657	0.518495	0.285255	109	90
COX10	0.0781013	0.0450224	1.34657	0.518495	0.285255	109	90
DFFB	0.0501386	0.0450224	1.34657	0.518495	0.285255	109	90
MYCT1	-0.0323517	0.0450224	1.34657	0.518495	0.285255	109	90
PDYN	-0.0218957	0.0450224	1.34657	0.518495	0.285255	109	90
PTP4A3	-0.031552	0.0450224	1.34657	0.518495	0.285255	109	90
CATSPER1	-0.0415202	0.0452878	1.34402	0.519549	0.284374	109	90
HNRNPA1	-0.0814945	0.0452878	1.34402	0.519549	0.284374	109	90
IDS	-0.0307488	0.0452878	1.34402	0.519549	0.284374	109	90
NOP58	0.116131	0.0452878	1.34402	0.519549	0.284374	109	90
SLC30A9	0.100701	0.0452878	1.34402	0.519549	0.284374	109	90
TMEM170A	0.0383816	0.0452878	1.34402	0.519549	0.284374	109	90
BST2	-0.0336444	0.0455544	1.34147	0.52194	0.282379	109	90
SCML1	0.0226847	0.0455544	1.34147	0.52194	0.282379	109	90
ADSS1	-0.0412583	0.0458224	1.33892	0.523338	0.281217	109	90
KARS1	0.073964	0.0458224	1.33892	0.523338	0.281217	109	90
MLC1	0.0309793	0.0458224	1.33892	0.523338	0.281217	109	90
PHC1	0.0434024	0.0458224	1.33892	0.523338	0.281217	109	90
XPO5	-0.0825501	0.0458224	1.33892	0.523338	0.281217	109	90
ADAMTS1	0.0481894	0.0460917	1.33638	0.524494	0.280259	109	90
CALCR	-0.0258674	0.0460917	1.33638	0.524494	0.280259	109	90
EVI2A	0.0520126	0.0460917	1.33638	0.524494	0.280259	109	90
NAGS	0.0360948	0.0460917	1.33638	0.524494	0.280259	109	90
SLC35G1	0.0306102	0.0460917	1.33638	0.524494	0.280259	109	90
OR56B1	0.0236352	0.0463105	1.33432	0.524494	0.280259	105	85
DIP2B	0.0414604	0.0463623	1.33383	0.524494	0.280259	109	90
FBRSL1	0.0329642	0.0463623	1.33383	0.524494	0.280259	109	90
GLTPD2	0.0225497	0.0463623	1.33383	0.524494	0.280259	109	90
METTL7A	0.0352215	0.0463623	1.33383	0.524494	0.280259	109	90
MPV17L2	0.0424481	0.0463623	1.33383	0.524494	0.280259	109	90
NXPE3	-0.0339671	0.0463623	1.33383	0.524494	0.280259	109	90
PDE7A	-0.0474668	0.0463623	1.33383	0.524494	0.280259	109	90
PELP1	-0.0860963	0.0463623	1.33383	0.524494	0.280259	109	90
WNT2B	-0.0429984	0.0463623	1.33383	0.524494	0.280259	109	90
OR6V1	-0.0268828	0.046602	1.3316	0.524921	0.279906	105	85
ANKRD13C	0.0326528	0.0466343	1.33129	0.524921	0.279906	109	90
BRCA1	0.0840304	0.0466343	1.33129	0.524921	0.279906	109	90
CCP110	0.0511424	0.0466343	1.33129	0.524921	0.279906	109	90
MTFMT	0.0488576	0.0466343	1.33129	0.524921	0.279906	109	90
NBPF3	0.0330571	0.0466343	1.33129	0.524921	0.279906	109	90
PYGO1	-0.0362367	0.0466343	1.33129	0.524921	0.279906	109	90
ZNF285	-0.0234989	0.0466343	1.33129	0.524921	0.279906	109	90
ADCYAP1R1	-0.0292451	0.0469076	1.32876	0.525688	0.279272	109	90
GLIS3	0.0321228	0.0469076	1.32876	0.525688	0.279272	109	90
NDUFV1	0.0497297	0.0469076	1.32876	0.525688	0.279272	109	90
NPBWR1	0.0365418	0.0469076	1.32876	0.525688	0.279272	109	90
PRIMPOL	-0.0379805	0.0469076	1.32876	0.525688	0.279272	109	90
STAT3	0.0193213	0.0469076	1.32876	0.525688	0.279272	109	90
TMEM164	-0.0267811	0.0469076	1.32876	0.525688	0.279272	109	90
TM9SF3	0.0662605	0.0471823	1.32622	0.527569	0.277721	109	90
ZFR	0.0488011	0.0471823	1.32622	0.527569	0.277721	109	90
COPS5	0.0977972	0.0474583	1.32369	0.527569	0.277721	109	90
FBF1	-0.0279772	0.0474583	1.32369	0.527569	0.277721	109	90
KIF24	0.0214579	0.0474583	1.32369	0.527569	0.277721	109	90
RNASE6	0.02516	0.0474583	1.32369	0.527569	0.277721	109	90
SEMA6A	0.0235912	0.0474583	1.32369	0.527569	0.277721	109	90
SRP72	-0.0659497	0.0474583	1.32369	0.527569	0.277721	109	90
TASOR2	-0.0466611	0.0474583	1.32369	0.527569	0.277721	109	90
ACTR3C	0.0435534	0.0474817	1.32347	0.527569	0.277721	104	85
ARHGAP28	-0.0250055	0.0477357	1.32116	0.527569	0.277721	109	90
C1orf131	0.0558922	0.0477357	1.32116	0.527569	0.277721	109	90
CTU2	-0.0777624	0.0477357	1.32116	0.527569	0.277721	109	90
EDF1	-0.0785427	0.0477357	1.32116	0.527569	0.277721	109	90
H2AZ2	0.0315378	0.0477357	1.32116	0.527569	0.277721	109	90
LILRA4	-0.0320417	0.0477357	1.32116	0.527569	0.277721	109	90
LRIT3	0.0256635	0.0477357	1.32116	0.527569	0.277721	109	90
MEF2B	-0.0321081	0.0477357	1.32116	0.527569	0.277721	109	90
MRPL28	0.0579735	0.0477357	1.32116	0.527569	0.277721	109	90
SMIM3	0.0190129	0.0477357	1.32116	0.527569	0.277721	109	90
GJB4	0.0357001	0.0480144	1.31863	0.527569	0.277721	109	90
GLRX3	0.0759924	0.0480144	1.31863	0.527569	0.277721	109	90
GNAI3	0.0290367	0.0480144	1.31863	0.527569	0.277721	109	90
LRRC24	-0.0363986	0.0480144	1.31863	0.527569	0.277721	109	90
PGRMC1	0.0412602	0.0480144	1.31863	0.527569	0.277721	109	90
PLK4	0.0827683	0.0480144	1.31863	0.527569	0.277721	109	90
PRORP	0.0658312	0.0480144	1.31863	0.527569	0.277721	109	90
SACS	0.0352817	0.0480144	1.31863	0.527569	0.277721	109	90
SMIM12	0.0269951	0.0480144	1.31863	0.527569	0.277721	109	90
TPI1	-0.127426	0.0480144	1.31863	0.527569	0.277721	109	90
TTLL7	0.0286908	0.0480144	1.31863	0.527569	0.277721	109	90
FRG2B	0.0456517	0.0480832	1.31801	0.527569	0.277721	104	85
GCG	-0.031146	0.0482945	1.3161	0.527569	0.277721	109	90
KPRP	0.0265303	0.0482945	1.3161	0.527569	0.277721	109	90
PABPC4	-0.0291891	0.0482945	1.3161	0.527569	0.277721	109	90
RAPGEF5	-0.0201947	0.0482945	1.3161	0.527569	0.277721	109	90
S100A2	0.0245144	0.0482945	1.3161	0.527569	0.277721	109	90
SIPA1L2	-0.0295263	0.0482945	1.3161	0.527569	0.277721	109	90
ZMYM2	0.0365727	0.0482945	1.3161	0.527569	0.277721	109	90
RPS4Y1	-0.0814717	0.0483567	1.31554	0.527569	0.277721	30	25
AKR1E2	-0.0201251	0.048576	1.31358	0.527569	0.277721	109	90
DAB2	-0.0270445	0.048576	1.31358	0.527569	0.277721	109	90
GNAT1	-0.0426727	0.048576	1.31358	0.527569	0.277721	109	90
H6PD	-0.024759	0.048576	1.31358	0.527569	0.277721	109	90
HGS	-0.0440796	0.048576	1.31358	0.527569	0.277721	109	90
NAPSA	-0.0305608	0.048576	1.31358	0.527569	0.277721	109	90
PRR13	0.0385835	0.048576	1.31358	0.527569	0.277721	109	90
PUS7	-0.0152227	0.048576	1.31358	0.527569	0.277721	109	90
RBM33	-0.0620929	0.048576	1.31358	0.527569	0.277721	109	90
TIAL1	-0.0664536	0.048576	1.31358	0.527569	0.277721	109	90
TNP1	0.0245622	0.048576	1.31358	0.527569	0.277721	109	90
ALKAL1	0.0322308	0.0488588	1.31106	0.5284	0.277037	109	90
CTSK	0.0300792	0.0488588	1.31106	0.5284	0.277037	109	90
DNM2	-0.133942	0.0488588	1.31106	0.5284	0.277037	109	90
KRTAP22-1	0.0175518	0.0488588	1.31106	0.5284	0.277037	109	90
RAB18	-0.0987797	0.0488588	1.31106	0.5284	0.277037	109	90
RPP40	-0.109649	0.0488588	1.31106	0.5284	0.277037	109	90
SOX11	0.0458999	0.0488588	1.31106	0.5284	0.277037	109	90
ATP5MK	0.0323811	0.049143	1.30854	0.52924	0.276348	109	90
CYP17A1	-0.0152037	0.049143	1.30854	0.52924	0.276348	109	90
INSM1	0.0675829	0.049143	1.30854	0.52924	0.276348	109	90
MICAL2	-0.0214488	0.049143	1.30854	0.52924	0.276348	109	90
QTRT1	-0.0230372	0.049143	1.30854	0.52924	0.276348	109	90
RAB35	-0.0528776	0.049143	1.30854	0.52924	0.276348	109	90
SYNCRIP	-0.0599993	0.049143	1.30854	0.52924	0.276348	109	90
OR4C15	-0.0254192	0.0492962	1.30719	0.530571	0.275257	105	85
CCDC186	-0.0386427	0.0494287	1.30602	0.53104	0.274873	109	90
CCNE1	0.0201154	0.0494287	1.30602	0.53104	0.274873	109	90
PGM5	0.0527693	0.0494287	1.30602	0.53104	0.274873	109	90
ARHGEF12	0.0351462	0.0497157	1.30351	0.53149	0.274505	109	90
CNTN1	0.040076	0.0497157	1.30351	0.53149	0.274505	109	90
FGFR1OP2	-0.0494552	0.0497157	1.30351	0.53149	0.274505	109	90
HHIPL2	-0.0275083	0.0497157	1.30351	0.53149	0.274505	109	90
RSAD1	-0.0434142	0.0497157	1.30351	0.53149	0.274505	109	90
TCF20	-0.029449	0.0497157	1.30351	0.53149	0.274505	109	90
TMEM41B	0.0505596	0.0497157	1.30351	0.53149	0.274505	109	90
MARCHF5	-0.0712861	0.0499124	1.30179	0.53149	0.274505	105	85
ATXN3	0.0277581	0.0500041	1.30099	0.53149	0.274505	109	90
ITGB3BP	0.0205102	0.0500041	1.30099	0.53149	0.274505	109	90
LRRTM3	0.0278294	0.0500041	1.30099	0.53149	0.274505	109	90
NAP1L1	-0.0365614	0.0500041	1.30099	0.53149	0.274505	109	90
NKX2-8	0.0521125	0.0500041	1.30099	0.53149	0.274505	109	90
SLC66A1	-0.0316371	0.0500041	1.30099	0.53149	0.274505	109	90
SYNGR1	0.0283942	0.0500041	1.30099	0.53149	0.274505	109	90
TNK1	0.0306927	0.0500041	1.30099	0.53149	0.274505	109	90
VPS41	-0.0758024	0.0500041	1.30099	0.53149	0.274505	109	90
ZKSCAN8	0.0250319	0.0500041	1.30099	0.53149	0.274505	109	90
ANKRA2	-0.0503346	0.0502939	1.29849	0.531733	0.274306	109	90
BANP	0.0568113	0.0502939	1.29849	0.531733	0.274306	109	90
DKKL1	-0.0184397	0.0502939	1.29849	0.531733	0.274306	109	90
EPS8L2	-0.0265254	0.0502939	1.29849	0.531733	0.274306	109	90
KRTAP19-8	0.0258152	0.0502939	1.29849	0.531733	0.274306	109	90
PLTP	0.0453578	0.0502939	1.29849	0.531733	0.274306	109	90
SLC25A22	-0.0433205	0.0502939	1.29849	0.531733	0.274306	109	90
TNPO1	-0.0570435	0.0502939	1.29849	0.531733	0.274306	109	90
XRN1	-0.0930308	0.0502939	1.29849	0.531733	0.274306	109	90
P3H3	0.0978651	0.0503597	1.29792	0.532115	0.273994	30	25
HBD	0.0189032	0.050535	1.29641	0.532301	0.273843	105	85
SNRPE	-0.10046	0.0505537	1.29625	0.532301	0.273843	104	85
MACF1	0.0352369	0.0505851	1.29598	0.532301	0.273843	109	90
TM4SF18	0.0352783	0.0505851	1.29598	0.532301	0.273843	109	90
UBE2R2	0.0540761	0.0505851	1.29598	0.532301	0.273843	109	90
USH2A	0.0268736	0.0505851	1.29598	0.532301	0.273843	109	90
WASHC3	-0.0341214	0.0505851	1.29598	0.532301	0.273843	109	90
ARFGEF3	-0.0345055	0.0508777	1.29347	0.532878	0.273372	109	90
CA8	0.0195273	0.0508777	1.29347	0.532878	0.273372	109	90
CEP85	0.0526948	0.0508777	1.29347	0.532878	0.273372	109	90
LACTB2	0.025942	0.0508777	1.29347	0.532878	0.273372	109	90
MMD2	0.0270124	0.0508777	1.29347	0.532878	0.273372	109	90
RASEF	0.0297202	0.0508777	1.29347	0.532878	0.273372	109	90
SMC2	0.0687422	0.0508777	1.29347	0.532878	0.273372	109	90
SNTB1	-0.0242716	0.0508777	1.29347	0.532878	0.273372	109	90
ADH5	0.0197007	0.0511717	1.29097	0.533465	0.272894	109	90
BMS1	0.0638106	0.0511717	1.29097	0.533465	0.272894	109	90
NPFFR2	-0.0288954	0.0511717	1.29097	0.533465	0.272894	109	90
RPE65	0.0339504	0.0511717	1.29097	0.533465	0.272894	109	90
SHARPIN	-0.0246916	0.0511717	1.29097	0.533465	0.272894	109	90
SYNGR4	-0.0273729	0.0511717	1.29097	0.533465	0.272894	109	90
TCEAL9	0.0442165	0.0511717	1.29097	0.533465	0.272894	109	90
VAV3	-0.0337328	0.0511717	1.29097	0.533465	0.272894	109	90
CLCF1	-0.0284157	0.0514672	1.28847	0.535301	0.271402	109	90
MYO15A	-0.0492011	0.0514672	1.28847	0.535301	0.271402	109	90
RETNLB	0.0351568	0.0514672	1.28847	0.535301	0.271402	109	90
TMC2	0.0307771	0.0514672	1.28847	0.535301	0.271402	109	90
CLEC4A	-0.0271894	0.0517641	1.28597	0.535592	0.271166	109	90
DCUN1D5	0.0358344	0.0517641	1.28597	0.535592	0.271166	109	90
EPB41L3	-0.0275499	0.0517641	1.28597	0.535592	0.271166	109	90
HLA-DOA	-0.0278087	0.0517641	1.28597	0.535592	0.271166	109	90
HS3ST3B1	0.0403864	0.0517641	1.28597	0.535592	0.271166	109	90
KRTAP13-1	0.0263207	0.0517641	1.28597	0.535592	0.271166	109	90
PSTPIP1	-0.0208218	0.0517641	1.28597	0.535592	0.271166	109	90
SPATA21	-0.0332733	0.0517641	1.28597	0.535592	0.271166	109	90
SPATA5L1	-0.106829	0.0517641	1.28597	0.535592	0.271166	109	90
FBL	-0.0913799	0.0520624	1.28348	0.536824	0.270168	109	90
H2BC1	0.0378084	0.0520624	1.28348	0.536824	0.270168	109	90
MRM3	0.0535192	0.0520624	1.28348	0.536824	0.270168	109	90
NUP107	0.0354884	0.0520624	1.28348	0.536824	0.270168	109	90
PLEKHJ1	0.0321093	0.0520624	1.28348	0.536824	0.270168	109	90
METTL8	0.0325559	0.05212	1.283	0.536824	0.270168	105	85
ARL15	0.0309958	0.0523621	1.28098	0.536824	0.270168	109	90
CCDC22	-0.0369747	0.0523621	1.28098	0.536824	0.270168	109	90
EIF2B2	0.0684939	0.0523621	1.28098	0.536824	0.270168	109	90
IFRD1	0.0309054	0.0523621	1.28098	0.536824	0.270168	109	90
PLP2	0.0221907	0.0523621	1.28098	0.536824	0.270168	109	90
PTMA	-0.07175	0.0523621	1.28098	0.536824	0.270168	109	90
RHPN1	-0.0499747	0.0523621	1.28098	0.536824	0.270168	109	90
SCGB1D2	-0.0231962	0.0523621	1.28098	0.536824	0.270168	109	90
SUB1	-0.0537723	0.0523621	1.28098	0.536824	0.270168	109	90
TMEM70	0.0333698	0.0523621	1.28098	0.536824	0.270168	109	90
OR6F1	0.0418438	0.0524419	1.28032	0.537335	0.269755	105	85
C19orf84	0.0304028	0.0526633	1.27849	0.537454	0.269659	109	90
DDX59	0.0656913	0.0526633	1.27849	0.537454	0.269659	109	90
GTSF1L	0.0198656	0.0526633	1.27849	0.537454	0.269659	109	90
KLRC4	0.0301899	0.0526633	1.27849	0.537454	0.269659	109	90
PKMYT1	-0.142345	0.0526633	1.27849	0.537454	0.269659	109	90
RPS6KA4	-0.0292904	0.0526633	1.27849	0.537454	0.269659	109	90
WDR83	-0.0677183	0.0526633	1.27849	0.537454	0.269659	109	90
AGMO	0.0288513	0.052966	1.276	0.538397	0.268897	109	90
ARRDC3	0.0618636	0.052966	1.276	0.538397	0.268897	109	90
GABRA6	0.0269989	0.052966	1.276	0.538397	0.268897	109	90
KIF15	-0.0465957	0.052966	1.276	0.538397	0.268897	109	90
MC2R	0.0228676	0.052966	1.276	0.538397	0.268897	109	90
MED16	-0.0708018	0.052966	1.276	0.538397	0.268897	109	90
PUM3	-0.0361399	0.052966	1.276	0.538397	0.268897	109	90
CSTA	-0.0239049	0.0532701	1.27352	0.539044	0.268376	109	90
ERCC4	-0.0600217	0.0532701	1.27352	0.539044	0.268376	109	90
IBA57	0.0737871	0.0532701	1.27352	0.539044	0.268376	109	90
KRT19	0.0293029	0.0532701	1.27352	0.539044	0.268376	109	90
POLR1E	-0.0918878	0.0532701	1.27352	0.539044	0.268376	109	90
PPP1R15A	-0.0382482	0.0532701	1.27352	0.539044	0.268376	109	90
UPB1	0.0374118	0.0532701	1.27352	0.539044	0.268376	109	90
WFDC5	0.0301656	0.0532701	1.27352	0.539044	0.268376	109	90
KRTAP5-10	0.0307721	0.0534593	1.27198	0.539396	0.268092	104	85
ATF3	-0.0309812	0.0535756	1.27103	0.539396	0.268092	109	90
COASY	0.0725891	0.0535756	1.27103	0.539396	0.268092	109	90
FEM1B	0.0218705	0.0535756	1.27103	0.539396	0.268092	109	90
GSK3A	-0.0515321	0.0535756	1.27103	0.539396	0.268092	109	90
PTK7	-0.0287594	0.0535756	1.27103	0.539396	0.268092	109	90
RAB21	-0.0287528	0.0535756	1.27103	0.539396	0.268092	109	90
TELO2	0.0957168	0.0535756	1.27103	0.539396	0.268092	109	90
WARS1	0.0703681	0.0535756	1.27103	0.539396	0.268092	109	90
CCAR1	-0.0756561	0.0538826	1.26855	0.540855	0.266919	109	90
FBXO27	-0.0424102	0.0538826	1.26855	0.540855	0.266919	109	90
SOX7	-0.0373632	0.0538826	1.26855	0.540855	0.266919	109	90
ASIC4	-0.0296343	0.0541911	1.26607	0.540855	0.266919	109	90
COBL	0.0451134	0.0541911	1.26607	0.540855	0.266919	109	90
MRPS34	0.0999835	0.0541911	1.26607	0.540855	0.266919	109	90
NDUFB3	0.0363468	0.0541911	1.26607	0.540855	0.266919	109	90
PDSS1	0.043873	0.0541911	1.26607	0.540855	0.266919	109	90
SPECC1L	0.0394975	0.0541911	1.26607	0.540855	0.266919	109	90
VSTM5	-0.0332637	0.0541911	1.26607	0.540855	0.266919	109	90
ZNF564	-0.022765	0.0541911	1.26607	0.540855	0.266919	109	90
ABTB2	0.032785	0.0545011	1.2636	0.540855	0.266919	109	90
ADNP2	-0.0322455	0.0545011	1.2636	0.540855	0.266919	109	90
CTNNA3	0.025667	0.0545011	1.2636	0.540855	0.266919	109	90
DMAC1	0.0587389	0.0545011	1.2636	0.540855	0.266919	109	90
DNMT1	0.0378408	0.0545011	1.2636	0.540855	0.266919	109	90
LAMA5	0.0337941	0.0545011	1.2636	0.540855	0.266919	109	90
NSMCE3	-0.0803257	0.0545011	1.2636	0.540855	0.266919	109	90
PRPF38A	0.0656054	0.0545011	1.2636	0.540855	0.266919	109	90
PTPRF	-0.0534406	0.0545011	1.2636	0.540855	0.266919	109	90
SIGLEC7	-0.0264156	0.0545011	1.2636	0.540855	0.266919	109	90
SLC37A3	0.024347	0.0545011	1.2636	0.540855	0.266919	109	90
SLC38A1	-0.035894	0.0545011	1.2636	0.540855	0.266919	109	90
VKORC1L1	0.0365301	0.0545011	1.2636	0.540855	0.266919	109	90
UBC	0.211916	0.0545708	1.26304	0.540855	0.266919	30	25
ADRB2	0.0251846	0.0548125	1.26112	0.540855	0.266919	109	90
CENPE	-0.0594858	0.0548125	1.26112	0.540855	0.266919	109	90
DYNLT1	-0.0398828	0.0548125	1.26112	0.540855	0.266919	109	90
FASTKD5	0.0554415	0.0548125	1.26112	0.540855	0.266919	109	90
IL2RB	-0.0328635	0.0548125	1.26112	0.540855	0.266919	109	90
NDUFB11	0.0759083	0.0548125	1.26112	0.540855	0.266919	109	90
PIP	0.03024	0.0548125	1.26112	0.540855	0.266919	109	90
PLA2G2A	0.0308383	0.0548125	1.26112	0.540855	0.266919	109	90
ALLC	-0.0297771	0.0551254	1.25865	0.540855	0.266919	109	90
EPG5	-0.02573	0.0551254	1.25865	0.540855	0.266919	109	90
FAM3A	-0.0329325	0.0551254	1.25865	0.540855	0.266919	109	90
L1CAM	-0.0293678	0.0551254	1.25865	0.540855	0.266919	109	90
NAE1	0.0975531	0.0551254	1.25865	0.540855	0.266919	109	90
PCARE	0.0227518	0.0551254	1.25865	0.540855	0.266919	109	90
PCDHGB7	0.0160719	0.0551254	1.25865	0.540855	0.266919	109	90
PPM1E	0.0263781	0.0551254	1.25865	0.540855	0.266919	109	90
TEKT1	0.0219643	0.0551254	1.25865	0.540855	0.266919	109	90
TMEM213	0.0269967	0.0551254	1.25865	0.540855	0.266919	109	90
UBTF	0.0734132	0.0551254	1.25865	0.540855	0.266919	109	90
WNK3	0.0271301	0.0551254	1.25865	0.540855	0.266919	109	90
ADAMTS10	-0.0382016	0.0554398	1.25618	0.540855	0.266919	109	90
CEP85L	0.0380298	0.0554398	1.25618	0.540855	0.266919	109	90
CHCHD7	0.0313029	0.0554398	1.25618	0.540855	0.266919	109	90
DHX34	0.0271285	0.0554398	1.25618	0.540855	0.266919	109	90
GPHA2	-0.0267148	0.0554398	1.25618	0.540855	0.266919	109	90
JMJD6	-0.0639074	0.0554398	1.25618	0.540855	0.266919	109	90
KIAA1522	0.0299297	0.0554398	1.25618	0.540855	0.266919	109	90
LCAT	0.0227355	0.0554398	1.25618	0.540855	0.266919	109	90
MEIS3	-0.0406919	0.0554398	1.25618	0.540855	0.266919	109	90
MMP25	-0.0249046	0.0554398	1.25618	0.540855	0.266919	109	90
POM121L12	0.0248917	0.0554398	1.25618	0.540855	0.266919	109	90
SH2D7	0.0229161	0.0554398	1.25618	0.540855	0.266919	109	90
CAMTA2	0.01774	0.0557557	1.25371	0.542167	0.265867	109	90
LIAS	-0.0725619	0.0557557	1.25371	0.542167	0.265867	109	90
RAB4B	0.0229905	0.0557557	1.25371	0.542167	0.265867	109	90
SMAD3	0.0369966	0.0557557	1.25371	0.542167	0.265867	109	90
USE1	-0.0700653	0.0557557	1.25371	0.542167	0.265867	109	90
ZNF286A	-0.0258187	0.0557557	1.25371	0.542167	0.265867	109	90
AP3M1	-0.0260443	0.0560731	1.25125	0.544222	0.264224	109	90
NPHP4	-0.0267454	0.0560731	1.25125	0.544222	0.264224	109	90
ZFP30	0.0309946	0.0560731	1.25125	0.544222	0.264224	109	90
KATNAL1	0.0237712	0.056392	1.24878	0.544222	0.264224	109	90
KCTD13	0.0304911	0.056392	1.24878	0.544222	0.264224	109	90
KRTAP19-2	0.0261099	0.056392	1.24878	0.544222	0.264224	109	90
LCE3A	0.0377628	0.056392	1.24878	0.544222	0.264224	109	90
MBD3	0.0564745	0.056392	1.24878	0.544222	0.264224	109	90
NDUFA7	0.0409009	0.056392	1.24878	0.544222	0.264224	109	90
PALLD	-0.0289661	0.056392	1.24878	0.544222	0.264224	109	90
RAD23B	-0.0352762	0.056392	1.24878	0.544222	0.264224	109	90
TRIP4	-0.0270383	0.056392	1.24878	0.544222	0.264224	109	90
ZCCHC4	0.0162621	0.056392	1.24878	0.544222	0.264224	109	90
ZNF165	0.025753	0.056392	1.24878	0.544222	0.264224	109	90
CLDN19	-0.0306598	0.0567124	1.24632	0.545845	0.262931	109	90
DNAJC21	-0.0718726	0.0567124	1.24632	0.545845	0.262931	109	90
RAD9A	-0.138398	0.0567124	1.24632	0.545845	0.262931	109	90
SUMO1	0.0270379	0.0567124	1.24632	0.545845	0.262931	109	90
UBTD2	-0.037898	0.0567124	1.24632	0.545845	0.262931	109	90
ANKS3	-0.0479272	0.0570343	1.24386	0.547767	0.261404	109	90
CRACR2A	-0.0192033	0.0570343	1.24386	0.547767	0.261404	109	90
DUSP10	-0.0516294	0.0570343	1.24386	0.547767	0.261404	109	90
POLA2	0.0469391	0.0570343	1.24386	0.547767	0.261404	109	90
OR4F15	-0.036213	0.0571262	1.24316	0.548357	0.260937	105	85
ACTMAP	0.0130326	0.0573577	1.24141	0.548523	0.260805	109	90
KRTAP10-8	0.0317112	0.0573577	1.24141	0.548523	0.260805	109	90
NAA10	-0.119171	0.0573577	1.24141	0.548523	0.260805	109	90
NPPB	-0.0291424	0.0573577	1.24141	0.548523	0.260805	109	90
PDE10A	-0.0328992	0.0573577	1.24141	0.548523	0.260805	109	90
PDLIM4	-0.035189	0.0573577	1.24141	0.548523	0.260805	109	90
POLH	-0.0287904	0.0573577	1.24141	0.548523	0.260805	109	90
ADGRE3	-0.0486372	0.0576827	1.23895	0.550164	0.259508	109	90
CRTAP	0.0253929	0.0576827	1.23895	0.550164	0.259508	109	90
ELN	-0.0268132	0.0576827	1.23895	0.550164	0.259508	109	90
LAMTOR3	-0.091978	0.0576827	1.23895	0.550164	0.259508	109	90
RTN2	-0.0182483	0.0576827	1.23895	0.550164	0.259508	109	90
ADCK5	-0.0358148	0.0580092	1.2365	0.550642	0.259131	109	90
ATL3	0.0263874	0.0580092	1.2365	0.550642	0.259131	109	90
C2orf50	0.0282706	0.0580092	1.2365	0.550642	0.259131	109	90
NCCRP1	0.0321437	0.0580092	1.2365	0.550642	0.259131	109	90
PCYOX1L	-0.0201954	0.0580092	1.2365	0.550642	0.259131	109	90
PPP1R3F	0.0163495	0.0580092	1.2365	0.550642	0.259131	109	90
RAB1B	-0.0441614	0.0580092	1.2365	0.550642	0.259131	109	90
TLE5	0.0247059	0.0580092	1.2365	0.550642	0.259131	109	90
ZFP69B	-0.0354128	0.0580092	1.2365	0.550642	0.259131	109	90
CNGB1	-0.0252959	0.0583372	1.23405	0.552002	0.258059	109	90
COX5B	0.0538703	0.0583372	1.23405	0.552002	0.258059	109	90
PGLYRP4	-0.033555	0.0583372	1.23405	0.552002	0.258059	109	90
PHEX	-0.0286865	0.0583372	1.23405	0.552002	0.258059	109	90
TMEM263	-0.0310717	0.0583372	1.23405	0.552002	0.258059	109	90
UBE2T	-0.0770586	0.0583372	1.23405	0.552002	0.258059	109	90
CHP1	0.0637928	0.0586667	1.23161	0.553077	0.257214	109	90
FAM186B	-0.0282107	0.0586667	1.23161	0.553077	0.257214	109	90
KLK10	0.0324867	0.0586667	1.23161	0.553077	0.257214	109	90
OXA1L	0.0726629	0.0586667	1.23161	0.553077	0.257214	109	90
POLR1H	-0.0668092	0.0586667	1.23161	0.553077	0.257214	109	90
SMURF1	-0.0508836	0.0586667	1.23161	0.553077	0.257214	109	90
TMEM175	0.0232702	0.0586667	1.23161	0.553077	0.257214	109	90
C9orf152	0.0375917	0.0589978	1.22916	0.553869	0.256593	109	90
CYB5B	-0.111754	0.0589978	1.22916	0.553869	0.256593	109	90
ENDOV	-0.0270253	0.0589978	1.22916	0.553869	0.256593	109	90
H2AJ	-0.039666	0.0589978	1.22916	0.553869	0.256593	109	90
IL17RC	-0.0303827	0.0589978	1.22916	0.553869	0.256593	109	90
KCNN2	0.0296415	0.0589978	1.22916	0.553869	0.256593	109	90
TENM3	0.0177753	0.0589978	1.22916	0.553869	0.256593	109	90
WDR53	-0.0308468	0.0589978	1.22916	0.553869	0.256593	109	90
FOLR2	0.132083	0.0590662	1.22866	0.554221	0.256317	30	25
TTC30A	0.0382252	0.0591944	1.22772	0.5549	0.255785	108	90
BUD13	-0.0531608	0.0593305	1.22672	0.5549	0.255785	109	90
CHORDC1	-0.10453	0.0593305	1.22672	0.5549	0.255785	109	90
KCTD8	0.0338495	0.0593305	1.22672	0.5549	0.255785	109	90
OR13C8	0.0281738	0.0595959	1.22478	0.5549	0.255785	105	85
OR2S2	-0.0353207	0.0595959	1.22478	0.5549	0.255785	105	85
BPI	-0.0217266	0.0596647	1.22428	0.5549	0.255785	109	90
CDHR2	0.0311852	0.0596647	1.22428	0.5549	0.255785	109	90
CEP152	0.0399671	0.0596647	1.22428	0.5549	0.255785	109	90
CTLA4	0.024971	0.0596647	1.22428	0.5549	0.255785	109	90
CXCL8	-0.0373606	0.0596647	1.22428	0.5549	0.255785	109	90
ELAVL1	0.0737659	0.0596647	1.22428	0.5549	0.255785	109	90
EMC8	0.0347048	0.0596647	1.22428	0.5549	0.255785	109	90
ITM2B	-0.0350392	0.0596647	1.22428	0.5549	0.255785	109	90
LRRN4CL	-0.029393	0.0596647	1.22428	0.5549	0.255785	109	90
MSX2	0.0241009	0.0596647	1.22428	0.5549	0.255785	109	90
ZNF800	0.0289949	0.0596647	1.22428	0.5549	0.255785	109	90
CEP44	-0.0383544	0.0600005	1.22185	0.555717	0.255146	109	90
LCE2A	0.0285999	0.0600005	1.22185	0.555717	0.255146	109	90
LEAP2	-0.0290904	0.0600005	1.22185	0.555717	0.255146	109	90
PHF7	-0.0312377	0.0600005	1.22185	0.555717	0.255146	109	90
PRL	0.017679	0.0600005	1.22185	0.555717	0.255146	109	90
STK10	-0.0276114	0.0600005	1.22185	0.555717	0.255146	109	90
ZNF473	0.0156237	0.0600005	1.22185	0.555717	0.255146	109	90
ZNF707	-0.0332336	0.0600005	1.22185	0.555717	0.255146	109	90
CCDC144A	0.0346702	0.0603378	1.21941	0.557977	0.253384	109	90
TEC	-0.0351408	0.0603378	1.21941	0.557977	0.253384	109	90
ZDBF2	0.0238176	0.0603378	1.21941	0.557977	0.253384	109	90
KDM4E	-0.0231382	0.0606767	1.21698	0.559956	0.251846	109	90
PCDH7	0.0493371	0.0606767	1.21698	0.559956	0.251846	109	90
RPL38	-0.0619529	0.0606767	1.21698	0.559956	0.251846	109	90
TTC7A	-0.109109	0.0606767	1.21698	0.559956	0.251846	109	90
ASF1B	-0.0190548	0.0610172	1.21455	0.561364	0.250755	109	90
CELA2A	0.0253499	0.0610172	1.21455	0.561364	0.250755	109	90
EDDM3B	0.0271001	0.0610172	1.21455	0.561364	0.250755	109	90
MRPL54	0.0620026	0.0610172	1.21455	0.561364	0.250755	109	90
RSF1	0.0160291	0.0610172	1.21455	0.561364	0.250755	109	90
TRAPPC4	-0.0595639	0.0610172	1.21455	0.561364	0.250755	109	90
GNMT	-0.0330338	0.0613593	1.21212	0.561622	0.250556	109	90
HSPA4	0.0448458	0.0613593	1.21212	0.561622	0.250556	109	90
MEF2A	-0.0352914	0.0613593	1.21212	0.561622	0.250556	109	90
SEMA3C	-0.0334765	0.0613593	1.21212	0.561622	0.250556	109	90
SGCZ	0.0311188	0.0613593	1.21212	0.561622	0.250556	109	90
SH2D2A	-0.0390423	0.0613593	1.21212	0.561622	0.250556	109	90
SNX2	0.0224422	0.0613593	1.21212	0.561622	0.250556	109	90
APIP	0.0326158	0.0617029	1.20969	0.561622	0.250556	109	90
CLK3	0.037545	0.0617029	1.20969	0.561622	0.250556	109	90
COL5A1	-0.0209186	0.0617029	1.20969	0.561622	0.250556	109	90
ELAVL4	0.0198108	0.0617029	1.20969	0.561622	0.250556	109	90
EPN3	-0.0557631	0.0617029	1.20969	0.561622	0.250556	109	90
GPR63	0.026247	0.0617029	1.20969	0.561622	0.250556	109	90
MVD	0.0805346	0.0617029	1.20969	0.561622	0.250556	109	90
PDCD10	0.0605742	0.0617029	1.20969	0.561622	0.250556	109	90
PHRF1	-0.0284185	0.0617029	1.20969	0.561622	0.250556	109	90
PRKCD	0.035053	0.0617029	1.20969	0.561622	0.250556	109	90
SMARCAD1	-0.0262945	0.0617029	1.20969	0.561622	0.250556	109	90
STK38	0.02608	0.0617029	1.20969	0.561622	0.250556	109	90
TARS3	-0.018839	0.0617029	1.20969	0.561622	0.250556	109	90
TERB2	-0.0417476	0.0617029	1.20969	0.561622	0.250556	109	90
APLNR	-0.0375778	0.0620481	1.20727	0.562196	0.250112	109	90
CYRIB	-0.0418513	0.0620481	1.20727	0.562196	0.250112	109	90
EIF4A3	0.0577726	0.0620481	1.20727	0.562196	0.250112	109	90
ENO3	0.0297212	0.0620481	1.20727	0.562196	0.250112	109	90
IQCN	-0.0330005	0.0620481	1.20727	0.562196	0.250112	109	90
PRRG4	0.0285533	0.0620481	1.20727	0.562196	0.250112	109	90
SELENOI	-0.0367255	0.0620481	1.20727	0.562196	0.250112	109	90
SLC7A4	0.025968	0.0620481	1.20727	0.562196	0.250112	109	90
TMEM225	0.0221096	0.0620481	1.20727	0.562196	0.250112	109	90
DBN1	0.0223916	0.062395	1.20485	0.564198	0.248569	109	90
IFIT1	-0.0264749	0.062395	1.20485	0.564198	0.248569	109	90
LYRM7	0.0274916	0.062395	1.20485	0.564198	0.248569	109	90
TP53INP1	0.0218981	0.062395	1.20485	0.564198	0.248569	109	90
ACP2	0.0270883	0.0627434	1.20243	0.565069	0.247899	109	90
ATPAF2	0.0435695	0.0627434	1.20243	0.565069	0.247899	109	90
IFITM5	-0.0395261	0.0627434	1.20243	0.565069	0.247899	109	90
MAP2K3	-0.0200745	0.0627434	1.20243	0.565069	0.247899	109	90
PRELID3A	0.029124	0.0627434	1.20243	0.565069	0.247899	109	90
SLC20A1	-0.0786649	0.0627434	1.20243	0.565069	0.247899	109	90
STRN	-0.0274139	0.0627434	1.20243	0.565069	0.247899	109	90
ZNF136	-0.0290911	0.0627434	1.20243	0.565069	0.247899	109	90
ERBIN	-0.026964	0.0630935	1.20002	0.566514	0.246789	109	90
EVX1	-0.0384584	0.0630935	1.20002	0.566514	0.246789	109	90
LTK	-0.0381268	0.0630935	1.20002	0.566514	0.246789	109	90
MYCBPAP	-0.0420461	0.0630935	1.20002	0.566514	0.246789	109	90
P2RY11	0.0302748	0.0630935	1.20002	0.566514	0.246789	109	90
TIRAP	0.0353669	0.0630935	1.20002	0.566514	0.246789	109	90
ABI2	0.022044	0.0634451	1.1976	0.567399	0.246112	109	90
DCUN1D2	-0.0245061	0.0634451	1.1976	0.567399	0.246112	109	90
[truncated: 15,932 more rows]
