# Supplementary material for: Impaired mitochondrial metabolism is a critical cancer vulnerability for MYC inhibitors
Source: Sci Adv. 2025 Jul 16;11(29):eadw5228. doi: 10.1126/sciadv.adw5228 (PMC12266110; doi:10.1126/sciadv.adw5228)
Supplement: Supplementary file 3 — Tables S1 to S7 [file sciadv.adw5228_tables_s1_to_s7.zip › adw5228_table_s4.xlsx]

## Sheet: A. Counts
ENSEMBL	MycCap_10uM_975_18hr_Rep1	MycCap_10uM_975_18hr_Rep2	MycCap_10uM_975_18hr_Rep3	MycCap_10uM_975_18hr_Rep4	MycCap_5uM_975_18hr_Rep1	MycCap_5uM_975_18hr_Rep2	MycCap_5uM_975_18hr_Rep3	MycCap_5uM_975_18hr_Rep4	MycCap_Vehicle_18hr_Rep1	MycCap_Vehicle_18hr_Rep2	MycCap_Vehicle_18hr_Rep3	MycCap_Vehicle_18hr_Rep4	gene_name
ENSMUSG00000104478	0	0	0	0	0	0	0	0	0	0	0	0	Gm38212
ENSMUSG00000104385	0	0	0	0	0	0	0	0	0	0	0	0	Gm7449
ENSMUSG00000101231	0	0	0	0	0	0	0	0	0	0	0	0	Gm28283
ENSMUSG00000102135	4	4	6	4	1	10	7	2	4	6	5	1	Gm37108
ENSMUSG00000103282	0	0	0	0	0	0	0	0	0	0	0	0	Gm37275
ENSMUSG00000101097	0	0	0	0	0	0	0	0	0	0	0	0	Gm6679
ENSMUSG00000100764	0	5	5	1	3	2	13	2	4	1	10	2	Gm29155
ENSMUSG00000102534	0	0	0	0	0	0	0	0	0	0	0	0	Gm37225
ENSMUSG00000100831	0	0	0	0	0	0	0	0	0	0	0	0	Gm17847
ENSMUSG00000100884	0	0	0	0	0	0	0	0	0	0	0	0	Gm28281
ENSMUSG00000100635	0	0	0	0	0	0	0	0	0	0	0	0	Gm29157
ENSMUSG00000102213	0	0	0	0	0	0	0	0	0	0	0	0	Gm37489
ENSMUSG00000100480	9	7	4	4	1	18	9	2	4	8	6	6	Gm29156
ENSMUSG00000089037	0	0	0	0	0	0	0	0	0	0	0	0	Gm22159
ENSMUSG00000103629	0	0	0	0	0	0	0	0	0	0	0	0	Gm5694
ENSMUSG00002076531	0	0	0	0	0	0	0	0	0	0	0	0	Gm54681
ENSMUSG00000100025	3	3	7	1	2	7	3	0	4	2	2	0	Gm8141
ENSMUSG00000051285	690	1180	1260	578	653	1065	1101	614	480	622	667	467	Pcmtd1
ENSMUSG00000098201	0	0	0	0	0	0	0	0	2	0	0	0	Gm26983
ENSMUSG00000103509	44	32	30	21	27	48	39	54	21	51	55	34	Gm38372
ENSMUSG00000048538	4	0	1	0	0	1	1	0	4	3	0	0	Gm9826
ENSMUSG00000103709	0	0	0	0	0	0	0	0	0	0	0	0	Nras-ps2
ENSMUSG00000077244	0	0	0	0	0	0	0	0	0	0	0	0	Gm23274
ENSMUSG00000102768	0	0	0	0	0	0	0	0	0	0	0	0	Gm19002
ENSMUSG00000097797	10	0	4	1	11	10	5	4	8	16	13	10	Gm26901
ENSMUSG00000103498	0	0	0	0	0	0	0	0	0	0	0	0	Gm18984
ENSMUSG00000103067	0	0	0	0	0	0	0	0	0	0	0	0	Gm30414
ENSMUSG00000102320	0	0	0	0	0	0	0	0	0	0	0	0	Gm37791
ENSMUSG00000104226	0	0	0	0	0	0	0	0	0	0	0	0	Gm7470
ENSMUSG00000103903	0	0	0	0	0	0	0	0	0	0	3	0	Rps2-ps2
ENSMUSG00000103557	0	0	0	0	0	0	0	0	0	0	0	0	Gm38216
ENSMUSG00000026312	0	0	0	0	0	0	0	0	0	0	0	0	Cdh7
ENSMUSG00000100290	0	0	0	0	0	0	0	0	0	0	0	0	Gm18552
ENSMUSG00000100758	0	0	0	0	0	0	0	0	0	0	0	0	Gm3332
ENSMUSG00000099926	0	0	0	0	0	0	0	0	0	0	0	0	Gm6693
ENSMUSG00000039748	519	825	805	466	1372	1550	1315	1224	1719	2317	1769	1609	Exo1
ENSMUSG00000118715	0	0	6	0	0	1	0	0	0	3	3	0	Gm23805
ENSMUSG00000104158	0	2	2	0	0	0	2	0	0	0	0	0	Becn2
ENSMUSG00000103540	0	0	0	0	0	0	0	0	0	0	0	0	Gm37668
ENSMUSG00000057363	1463	2218	2275	1274	1993	2735	2553	1964	1772	2266	2144	1623	Uxs1
ENSMUSG00000047216	0	0	0	0	1	0	0	0	0	0	0	0	Cdh19
ENSMUSG00000102788	0	0	0	0	0	0	0	0	0	0	0	0	Gm38255
ENSMUSG00000102160	0	0	0	0	0	0	0	0	0	0	0	0	Gm36944
ENSMUSG00000101253	0	0	0	0	0	0	0	0	0	0	0	0	Gm29088
ENSMUSG00000101846	0	0	0	0	0	0	0	0	0	0	0	0	Gm19927
ENSMUSG00000090243	12	16	10	0	22	28	16	10	14	16	14	8	Gm16103
ENSMUSG00000100701	25	32	12	12	17	28	18	20	13	28	14	14	Gm19587
ENSMUSG00000100555	2	0	0	0	0	0	0	0	0	0	0	0	Gm8173
ENSMUSG00000101395	0	0	0	0	0	0	0	0	0	0	0	0	Gm8241
ENSMUSG00000102728	0	0	0	0	0	0	0	0	0	0	0	0	Gm37934
ENSMUSG00000088848	0	0	0	0	0	0	0	0	0	0	0	0	Gm26352
ENSMUSG00002075225	0	0	0	0	0	0	0	0	0	0	0	0	Gm54687
ENSMUSG00000038702	0	0	0	0	0	0	0	0	0	0	0	0	Dsel
ENSMUSG00000101875	2	0	2	1	0	0	0	0	0	0	2	2	Gm6028
ENSMUSG00000099732	0	0	0	0	0	0	0	0	0	0	0	0	Gm17752
ENSMUSG00000101220	0	0	6	0	0	0	0	0	0	0	0	0	Gm6717
ENSMUSG00000100020	0	0	0	0	0	0	0	0	0	0	0	0	Gm19086
ENSMUSG00000101054	0	0	0	0	0	0	0	0	0	0	0	0	Gm18406
ENSMUSG00000088691	0	0	0	0	0	0	0	0	0	0	0	0	Gm22331
ENSMUSG00000099884	0	0	0	0	0	0	0	0	0	0	0	0	Gm8204
ENSMUSG00000100304	0	0	0	0	0	0	0	0	0	0	0	0	Gm28190
ENSMUSG00000101453	0	0	0	0	0	0	0	0	0	0	0	0	Gm28189
ENSMUSG00000102105	0	0	0	0	0	0	0	0	0	0	0	0	Gm17946
ENSMUSG00000099943	0	0	0	0	0	0	0	0	0	0	0	0	Gm18181
ENSMUSG00002075119	0	0	0	0	0	0	0	0	0	0	0	0	Gm54688
ENSMUSG00000097648	0	0	0	0	0	0	0	0	0	0	0	0	9330185C12Rik
ENSMUSG00000101687	0	0	0	0	0	0	0	0	0	0	0	0	Gm4854
ENSMUSG00000055214	0	0	0	0	0	0	0	0	0	0	0	0	Pld5
ENSMUSG00000078184	2	4	0	3	3	16	8	4	8	10	2	4	Rbm8a2
ENSMUSG00000104363	0	0	0	0	0	0	0	0	0	0	0	0	Gm38081
ENSMUSG00000103277	0	0	0	0	0	0	0	0	0	0	0	0	Gm37916
ENSMUSG00000104157	0	0	0	0	0	0	0	0	0	0	0	0	Gm38101
ENSMUSG00000102446	0	0	0	0	0	0	0	0	0	0	0	0	Gm17965
ENSMUSG00000104248	0	0	0	0	0	0	0	0	0	0	0	0	Gm38152
ENSMUSG00000104021	0	0	0	0	0	0	0	0	0	0	0	0	Gm36536
ENSMUSG00000103471	0	0	0	0	0	0	0	0	0	0	0	0	Gm17966
ENSMUSG00000087875	0	0	0	0	0	0	0	0	0	0	0	0	Gm26104
ENSMUSG00000033007	0	0	0	0	0	0	0	4	0	0	0	0	Asic4
ENSMUSG00000070695	0	0	0	0	0	0	0	0	0	0	0	0	Cntnap5a
ENSMUSG00000025909	0	0	0	0	0	0	0	0	0	0	0	0	Sntg1
ENSMUSG00002076179	0	0	0	0	0	0	0	0	0	0	0	0	Gm54703
ENSMUSG00000102033	0	0	0	0	0	0	0	0	0	0	0	0	Gm28263
ENSMUSG00000102647	0	0	0	0	0	0	0	0	0	0	0	0	Gm38024
ENSMUSG00000086235	0	4	0	2	0	2	1	1	3	0	1	0	Gm16284
ENSMUSG00000102253	0	0	0	0	0	0	0	0	0	0	0	0	Gm38259
ENSMUSG00002074990	0	0	0	0	0	0	0	0	0	0	0	0	Gm54704
ENSMUSG00000094429	0	0	0	0	0	0	0	0	0	0	0	0	Gm19965
ENSMUSG00000103884	0	0	0	0	0	0	0	0	0	0	0	0	Gm37005
ENSMUSG00000084353	0	2	5	0	4	0	0	2	2	6	6	2	Gm15452
ENSMUSG00000103933	11	27	22	8	7	20	7	12	6	10	9	15	Gm36964
ENSMUSG00002075967	0	0	2	0	0	1	1	0	0	0	1	0	Gm54706
ENSMUSG00000086195	0	0	0	0	0	0	0	0	0	0	0	0	Gm6152
ENSMUSG00000104504	0	0	0	0	0	0	0	0	0	0	0	0	Gm7445
ENSMUSG00000066693	0	0	2	0	0	0	0	0	0	0	0	0	Gm7493
ENSMUSG00000102316	0	0	0	0	0	0	0	0	0	0	0	0	Gm37629
ENSMUSG00000103819	0	0	0	0	0	0	0	0	0	0	0	0	Gm38008
ENSMUSG00000102871	0	0	0	0	0	0	0	0	0	0	0	0	Gm37143
ENSMUSG00000101571	0	0	2	0	0	0	0	0	0	2	0	0	Gm6187
ENSMUSG00000104428	0	0	0	0	0	0	0	0	0	0	0	0	Gm18299
ENSMUSG00000102272	0	0	0	0	0	0	0	0	0	0	0	0	Gm7512
ENSMUSG00000065625	0	0	0	0	0	0	0	0	0	0	0	0	Gm24765
ENSMUSG00000103411	0	0	0	0	0	0	0	0	0	0	0	0	Gm18300
ENSMUSG00000061024	1134	1890	1716	1028	1178	1693	1360	1194	1603	2214	1950	1654	Rrs1
ENSMUSG00000102030	0	0	0	0	0	0	0	0	0	0	0	0	Gm29106
ENSMUSG00000025911	288	404	391	184	213	438	393	209	75	70	96	51	Adhfe1
ENSMUSG00000081441	1	15	1	8	4	10	5	6	6	3	0	4	Gm6161
ENSMUSG00000067879	0	0	0	0	0	0	0	0	0	0	0	0	Vxn
ENSMUSG00000099827	0	0	0	0	0	0	0	0	0	0	0	0	Gm29520
ENSMUSG00000057335	2300	3416	2891	1722	1635	2684	2296	1919	1603	2518	2028	1630	Cep170
ENSMUSG00000103634	1	0	4	0	4	9	9	6	2	2	4	0	3110062G12Rik
ENSMUSG00000104154	6	4	17	4	4	11	9	3	8	6	17	9	Gm38104
ENSMUSG00000103435	0	0	0	0	0	0	0	0	0	0	0	0	Gm36992
ENSMUSG00000065573	0	0	2	0	0	0	0	0	2	1	1	0	Mir350
ENSMUSG00002076271	0	0	0	0	0	0	0	0	0	0	0	0	Gm54718
ENSMUSG00000100551	1	0	2	0	0	1	1	0	5	0	0	2	Gm19503
ENSMUSG00000100357	0	0	1	0	0	0	0	0	0	0	0	0	Gm28181
ENSMUSG00000025912	385	704	785	476	351	398	453	300	314	570	558	418	Mybl1
ENSMUSG00000045210	2448	3783	3640	2083	1271	2309	1971	1557	1190	1787	1539	1195	Vcpip1
ENSMUSG00000041763	4195	7379	6474	3884	2798	4550	3542	3076	2539	4533	3689	3154	Tpp2
ENSMUSG00000026504	434	622	545	277	346	441	351	247	284	281	352	267	Sdccag8
ENSMUSG00000103367	0	0	0	0	0	0	0	2	0	1	0	0	Gm38158
ENSMUSG00000103584	0	0	0	0	0	0	0	0	0	0	0	0	Gm38053
ENSMUSG00002076339	1	0	0	0	1	0	1	0	0	2	0	0	Gm54732
ENSMUSG00000102475	0	0	10	0	6	4	0	0	1	4	0	4	Gm37246
ENSMUSG00000047343	0	0	0	2	0	0	0	0	0	0	0	0	Mettl21c
ENSMUSG00000102211	0	2	0	6	2	2	0	4	0	6	0	4	Gm37490
ENSMUSG00000087082	0	0	0	0	0	0	0	0	0	0	0	0	Gm15423
ENSMUSG00000090106	0	0	0	0	0	0	0	0	0	0	0	0	Gm15838
ENSMUSG00000103251	0	3	5	4	6	8	4	2	3	2	8	2	Gm37519
ENSMUSG00000091844	0	0	4	2	0	8	2	8	12	6	24	2	Ccdc168
ENSMUSG00000026483	8608	12478	10440	6047	3913	6421	4853	4221	2281	3087	2508	1926	Niban1
ENSMUSG00000082528	0	0	0	0	0	0	0	0	0	0	0	0	Gm15182
ENSMUSG00000082012	2	0	2	4	0	0	0	0	0	0	0	0	Gm5257
ENSMUSG00000099996	0	0	0	0	0	0	0	0	0	0	0	0	Gm29065
ENSMUSG00000101763	0	0	0	0	0	0	0	0	0	0	0	0	Gm29068
ENSMUSG00000100827	0	0	0	0	0	0	0	0	0	0	0	0	ENSMUSG00000100827
ENSMUSG00000100553	0	0	0	0	0	0	0	0	0	0	0	0	Gm17751
ENSMUSG00000098611	0	0	0	0	0	0	0	0	0	0	0	0	Mir6343
ENSMUSG00000100534	0	0	0	0	0	0	0	0	0	0	0	0	Gm816
ENSMUSG00000102904	0	0	0	0	0	0	0	0	0	0	0	0	Gm38265
ENSMUSG00002076350	0	0	0	0	0	0	0	0	0	0	0	0	Gm54739
ENSMUSG00000019699	2597	3696	3411	1930	1674	2696	2378	1758	1410	2082	1885	1409	Akt3
ENSMUSG00000104391	4	4	4	10	2	8	6	6	4	7	24	5	Gm37960
ENSMUSG00000102133	5	2	2	0	4	3	2	5	5	9	2	0	Gm37106
ENSMUSG00000102749	4	2	0	1	8	2	3	0	8	20	2	6	Gm37598
ENSMUSG00000103163	4	5	4	0	0	0	4	0	2	4	0	0	Gm38146
ENSMUSG00000103646	3	8	4	4	6	6	6	0	11	9	8	1	Gm37706
ENSMUSG00000102427	16	2	5	4	2	3	7	0	6	0	8	0	Gm37463
ENSMUSG00000103633	0	0	0	0	0	0	0	2	0	0	2	0	Gm38328
ENSMUSG00000097892	4	8	25	10	0	12	4	4	3	0	3	4	Gm26801
ENSMUSG00000063659	3144	4962	4698	2731	815	1494	1347	1015	602	893	750	660	Zbtb18
ENSMUSG00000102432	0	2	2	0	0	0	2	0	0	0	0	0	Gm29856
ENSMUSG00000103043	0	0	0	0	0	0	0	0	0	0	0	0	Gm37306
ENSMUSG00000102885	0	0	0	0	0	0	0	0	0	0	0	0	Gm37280
ENSMUSG00000026049	247	475	583	340	421	555	633	391	522	858	1061	665	Tex30
ENSMUSG00000103767	0	0	0	0	0	0	0	0	0	0	0	0	Gm37858
ENSMUSG00000043019	3052	4164	4188	2105	2576	3772	3144	2682	1917	2647	2185	1872	Edem3
ENSMUSG00000101104	0	0	0	0	0	0	0	0	0	0	0	0	Gm29247
ENSMUSG00000015962	5	0	4	4	4	3	16	4	6	0	0	0	Spmip3
ENSMUSG00000032666	270	448	360	182	496	617	584	406	501	555	502	451	1700025G04Rik
ENSMUSG00000084557	0	0	0	0	0	0	0	0	0	0	0	0	Gm25279
ENSMUSG00000100685	0	0	0	0	0	0	0	0	0	0	0	0	Gm28610
ENSMUSG00000102090	0	1	0	0	0	0	0	0	0	0	0	0	Gm8964
ENSMUSG00000103744	0	0	0	0	0	0	0	0	0	0	0	0	Gm38238
ENSMUSG00000015961	10469	15675	15138	8241	9122	13000	11788	9071	7172	10099	8827	7282	Adss2
ENSMUSG00000089657	0	0	3	2	0	3	0	0	3	3	0	4	Gm16585
ENSMUSG00000102483	0	3	0	0	0	0	0	0	2	0	0	0	Catspere1
ENSMUSG00000014980	219	383	340	195	308	281	287	286	349	380	398	396	Tsen15
ENSMUSG00000026235	2	4	4	4	4	0	0	0	0	0	0	0	Epha4
ENSMUSG00000099141	0	0	0	0	0	0	0	0	0	0	0	0	Mir6352
ENSMUSG00000032649	0	0	0	0	0	0	2	0	0	0	0	0	Colgalt2
ENSMUSG00000101849	0	0	0	0	0	0	0	0	0	0	0	0	Gm28386
ENSMUSG00000101506	0	0	0	0	0	0	0	0	0	0	0	0	Gm28385
ENSMUSG00000065215	0	0	0	0	0	0	0	0	0	0	0	0	Gm26263
ENSMUSG00000102052	0	0	0	0	0	0	0	0	0	0	0	0	Gm28387
ENSMUSG00000026047	788	1284	1179	590	550	633	548	507	492	534	484	340	Poglut2
ENSMUSG00000080878	0	0	0	0	0	0	0	0	0	0	0	0	Btf3-ps14
ENSMUSG00000091476	4	0	2	2	7	4	3	6	6	2	2	2	Catspere2
ENSMUSG00000104097	0	0	0	0	0	0	0	0	0	0	0	0	Gm37313
ENSMUSG00000119789	0	0	0	0	0	0	1	0	0	0	0	0	Gm25312
ENSMUSG00000102493	0	0	0	0	0	0	0	0	0	0	0	2	Gm8010
ENSMUSG00000004872	0	0	0	0	0	0	0	0	0	0	0	0	Pax3
ENSMUSG00000118426	0	0	0	0	0	0	0	0	0	0	0	0	Gm2102
ENSMUSG00000041684	1128	1744	1763	930	855	1104	1130	840	687	1020	928	628	Bivm
ENSMUSG00000032908	0	0	0	0	8	2	14	5	4	4	6	0	Sgpp2
ENSMUSG00000099561	0	0	0	0	0	0	2	0	0	0	0	0	Gm28410
ENSMUSG00000102945	0	0	0	0	0	0	0	0	0	0	0	0	Gm37884
ENSMUSG00000026502	5338	8614	8692	4299	5635	8455	8584	5899	3513	5471	5168	3701	Desi2
ENSMUSG00000103958	0	0	0	0	0	0	0	0	0	0	0	1	Gm8023
ENSMUSG00000104126	22	19	18	4	22	12	13	13	11	13	12	16	Gm37486
ENSMUSG00000026500	226	374	334	192	369	503	515	396	515	637	753	548	Cox20
ENSMUSG00000026048	539	854	681	400	444	657	502	456	389	487	419	334	Ercc5
ENSMUSG00000046828	0	0	0	0	0	0	0	0	0	0	0	0	Mettl21e
ENSMUSG00000089703	0	0	0	0	0	0	0	0	0	4	0	0	Gm15833
ENSMUSG00000100966	0	0	0	0	0	0	0	0	0	0	0	0	Gm5700
ENSMUSG00000100769	0	0	0	0	0	0	0	0	0	0	0	0	Gm28893
ENSMUSG00000101567	1	7	1	2	2	3	6	6	6	5	4	6	Txn-ps1
ENSMUSG00000026245	4108	5721	5205	3077	2445	3318	2823	2543	2080	2849	2389	2042	Farsb
ENSMUSG00000101798	0	0	0	0	0	0	0	0	0	0	0	0	Gm28995
ENSMUSG00000104018	6	16	19	4	10	18	12	14	33	24	34	20	4833412K13Rik
ENSMUSG00000090486	0	0	0	0	0	0	0	0	0	0	0	0	BC035947
ENSMUSG00000026482	32	38	26	27	36	42	44	44	21	58	48	23	Rgl1
ENSMUSG00000086145	0	0	0	0	0	0	0	0	0	0	0	0	Gm15479
ENSMUSG00000080950	0	4	4	2	14	6	10	0	2	3	8	16	Gm7278
ENSMUSG00000099868	0	0	0	0	0	0	0	0	0	2	0	0	Gm28792
ENSMUSG00000055547	0	0	0	0	0	0	0	0	0	0	0	0	Apobec4
ENSMUSG00000012187	0	0	0	0	0	1	0	0	0	0	0	0	Mogat1
ENSMUSG00000008475	2143	3269	3305	1894	2858	3833	3676	2742	2405	3191	2932	2376	Arpc5
ENSMUSG00000099364	0	0	0	0	0	0	0	0	0	0	0	0	5730419F03Rik
ENSMUSG00000100562	0	0	0	0	0	0	0	0	0	0	0	0	Gm29611
ENSMUSG00000056870	0	0	0	0	0	0	0	0	0	0	0	0	Gulp1
ENSMUSG00000102319	0	0	0	0	0	0	0	0	0	0	0	0	Gm37626
ENSMUSG00000089877	0	0	0	0	0	0	0	0	0	0	0	0	Gm16102
ENSMUSG00000101701	0	0	0	0	0	0	0	0	0	0	0	0	4930521E06Rik
ENSMUSG00000103071	0	0	0	0	0	0	0	0	0	0	0	0	Gm38110
ENSMUSG00000100434	0	0	0	0	0	0	0	0	0	0	0	0	Gm3489
ENSMUSG00000100013	0	0	0	0	0	0	0	0	0	0	0	0	Gm19480
ENSMUSG00000101251	0	0	0	0	0	0	0	0	0	0	0	0	Gm3496
ENSMUSG00000101937	2	0	0	0	3	0	0	0	0	0	0	0	Gm5268
ENSMUSG00000039630	11996	19089	17707	11374	21236	26051	22199	21107	24802	35673	29845	25407	Hnrnpu
ENSMUSG00000104279	2	0	4	0	6	8	6	0	0	4	0	4	Gm38300
ENSMUSG00002075531	0	0	0	0	0	0	0	0	1	0	0	0	Gm54783
ENSMUSG00000064954	0	0	0	2	0	0	0	0	0	0	0	0	Gm24919
ENSMUSG00000026495	76	150	129	41	72	84	102	66	41	45	80	72	Efcab2
ENSMUSG00000032883	994	1411	1310	720	791	1047	893	755	1041	1450	1358	1044	Acsl3
ENSMUSG00000026480	2	0	6	8	6	1	4	0	0	0	0	0	Ncf2
ENSMUSG00000026494	0	0	0	0	0	0	0	0	0	0	0	0	Kif26b
ENSMUSG00000064967	0	0	0	0	0	0	0	0	0	0	0	0	Gm24405
ENSMUSG00000102922	0	0	0	0	0	0	0	0	0	0	0	0	Gm34176
ENSMUSG00000025915	0	0	0	0	0	0	0	0	0	0	0	0	Sgk3
ENSMUSG00000089713	2	0	0	0	0	0	0	0	0	0	0	0	Gm16564
ENSMUSG00000079470	336	506	458	282	463	593	430	487	791	1129	944	860	Utp14b
ENSMUSG00000099377	0	0	2	0	0	6	0	0	6	2	2	2	Gm6159
ENSMUSG00000099706	0	0	0	0	0	0	0	0	0	0	0	0	Gm29536
ENSMUSG00000047330	0	0	0	0	0	0	0	0	0	0	0	0	Kcne4
ENSMUSG00000101324	0	0	0	0	0	0	0	0	0	0	0	0	Gm29187
ENSMUSG00000072978	0	0	0	0	2	0	0	0	0	0	0	0	Gm5830
ENSMUSG00000046334	0	0	0	2	0	4	1	0	0	1	4	0	Gm6195
ENSMUSG00002075801	0	0	0	0	0	0	0	0	0	0	0	0	Gm54812
ENSMUSG00000050711	0	0	0	0	0	0	0	0	0	0	0	0	Scg2
ENSMUSG00000099562	0	0	2	0	0	0	0	0	0	0	0	0	Gm19027
ENSMUSG00000077782	0	0	0	0	0	0	0	0	0	0	0	0	Gm24160
ENSMUSG00000055067	316	346	287	180	153	236	237	189	146	183	137	147	Smyd3
ENSMUSG00000054702	153	296	301	198	235	361	460	253	226	380	356	306	Ap1s3
ENSMUSG00000096474	2	0	4	0	0	0	0	0	0	0	0	0	Gm5561
ENSMUSG00000102235	2	2	3	0	0	6	4	3	2	10	4	2	Gm37886
ENSMUSG00000026492	152	209	212	95	305	370	368	270	373	504	420	338	Tfb2m
ENSMUSG00000082395	0	0	0	0	0	0	0	0	0	0	0	0	Gm15480
ENSMUSG00000038949	469	665	573	341	311	377	364	304	226	311	271	286	Cnst
ENSMUSG00000026043	0	0	0	0	0	0	0	0	0	0	0	0	Col3a1
ENSMUSG00000046101	0	4	1	0	0	2	0	0	0	2	0	0	Mcmdc2
ENSMUSG00002074901	0	0	0	0	0	0	0	0	0	0	0	0	Gm54819
ENSMUSG00000093178	0	0	0	0	0	0	0	0	0	0	0	0	Snord87
ENSMUSG00000099032	0	0	0	0	0	0	0	0	0	0	0	0	Tcf24
ENSMUSG00000104025	0	0	0	0	0	0	0	0	0	0	0	0	E330040D14Rik
ENSMUSG00000038936	228	524	475	347	336	550	585	345	292	320	426	254	Sccpdh
ENSMUSG00000042772	2709	3799	3010	2078	1626	2197	1633	1611	1656	2411	2003	1871	Smg7
ENSMUSG00000100394	8	4	4	2	4	12	7	4	4	20	2	10	Gm28791
ENSMUSG00000103840	0	0	0	0	0	0	0	0	0	0	0	0	1700040K01Rik
ENSMUSG00000087236	0	0	0	0	0	0	0	0	0	0	0	0	Kif28
ENSMUSG00000100702	2	4	0	0	0	0	0	0	0	0	0	0	Gm8976
ENSMUSG00000026042	0	0	0	0	0	0	0	0	0	0	0	0	Col5a2
ENSMUSG00000104476	0	0	0	0	0	0	0	0	0	0	0	0	Gm38211
ENSMUSG00000073643	803	1202	995	661	579	856	771	497	352	512	425	284	Wdfy1
ENSMUSG00000104497	0	0	0	0	0	0	0	0	0	0	0	0	Gm10555
ENSMUSG00000025916	0	0	0	0	0	0	0	0	2	0	0	2	Ppp1r42
ENSMUSG00000087199	0	0	0	0	0	0	0	0	0	0	0	0	Gm15818
ENSMUSG00000026248	424	555	531	267	431	571	428	355	432	478	413	306	Mrpl44
ENSMUSG00000119658	0	0	0	0	0	0	0	0	0	0	0	0	Gm24674
ENSMUSG00000026249	0	0	0	0	0	0	0	0	0	0	0	0	Serpine2
ENSMUSG00000042751	18	55	53	48	36	54	58	41	20	28	10	28	Nmnat2
ENSMUSG00000067106	4	7	2	6	6	9	0	6	5	1	7	1	Gm5529
ENSMUSG00000099969	0	0	0	0	0	0	0	0	0	0	0	0	Gm28960
ENSMUSG00000100397	0	0	0	0	0	2	0	0	1	0	0	0	Gm28071
ENSMUSG00000099753	0	0	0	0	0	0	0	0	0	0	0	0	Gm28058
ENSMUSG00000118883	0	0	0	0	0	0	0	0	0	0	0	0	Gm23934
ENSMUSG00000102518	0	0	0	0	0	0	0	0	0	0	0	0	Gm38339
ENSMUSG00000099552	0	0	0	0	0	0	0	0	0	0	0	0	9830004L10Rik
ENSMUSG00000043230	0	0	0	0	0	0	0	0	0	0	0	0	Fam124b
ENSMUSG00000103404	0	0	0	0	5	0	2	0	0	2	2	2	Gm37932
ENSMUSG00000026491	5305	7840	6874	4213	4643	5898	4548	4478	5696	8774	6526	5922	Ahctf1
ENSMUSG00000073486	4	4	6	0	0	8	6	4	2	6	6	6	Gm10518
ENSMUSG00000025917	2494	3351	3365	1620	3674	3915	4294	3123	4133	4925	4863	3619	Cops5
ENSMUSG00000104418	10	11	6	4	8	6	10	4	2	11	2	5	Gm37070
ENSMUSG00000026479	473	848	816	624	490	715	721	536	264	385	334	307	Lamc2
ENSMUSG00000004364	2243	4761	4750	3099	2822	4520	3798	3213	2726	4942	4333	3718	Cul3
ENSMUSG00000103076	16	14	19	12	9	26	25	18	41	47	57	29	Gm37902
ENSMUSG00000103525	4	9	8	2	8	7	11	6	12	18	35	12	Gm37262
ENSMUSG00000101722	0	0	0	2	0	0	0	0	0	0	0	0	ENSMUSG00000101722
ENSMUSG00000090637	0	0	0	0	0	0	0	0	0	0	0	0	Gm6189
ENSMUSG00000026478	8681	12708	9921	6549	4687	7679	5587	5728	2935	3887	3235	2908	Lamc1
ENSMUSG00000110100	0	0	0	0	0	0	0	0	0	0	0	0	Gm45261
ENSMUSG00000103818	4	12	8	9	4	6	3	0	18	27	23	10	Gm38009
ENSMUSG00000079138	0	0	0	0	2	0	0	0	0	2	0	0	Gm8818
ENSMUSG00000042708	0	0	0	0	0	0	0	0	0	0	2	0	Shcbp1l
ENSMUSG00000064435	0	0	0	0	0	0	0	0	0	0	0	0	Gm25588
ENSMUSG00000103543	0	0	0	0	0	0	0	0	0	0	0	0	Gm37669
ENSMUSG00000099432	0	0	0	0	0	0	0	0	0	0	0	0	Gm18849
ENSMUSG00000041144	0	0	0	0	0	0	0	0	0	0	0	0	Dnah7b
ENSMUSG00000119743	0	0	0	0	0	0	0	0	0	0	0	0	n-R5s211
ENSMUSG00000042699	1758	3103	2625	1894	9169	11015	9294	8273	11109	16173	13724	11715	Dhx9
ENSMUSG00000101262	8	12	0	3	2	6	4	3	0	12	10	2	Gm8326
ENSMUSG00000042684	0	0	0	0	0	0	0	0	0	0	0	0	Npl
ENSMUSG00000099858	0	0	0	0	0	0	0	0	0	0	0	0	Gm6652
ENSMUSG00000101337	0	0	0	0	0	0	0	0	0	0	0	0	Dnah7c
ENSMUSG00000025986	649	903	923	429	1210	1430	1376	1100	1412	2239	2065	1622	Slc39a10
ENSMUSG00000100213	2	24	20	16	6	18	17	18	10	17	33	12	Gm28151
ENSMUSG00000103129	0	0	0	0	0	0	0	0	0	0	0	0	Gm37393
ENSMUSG00000100160	0	0	0	0	0	0	0	0	0	0	0	0	Gm28527
ENSMUSG00000101921	0	0	0	0	0	0	0	0	0	0	0	0	Gm28825
ENSMUSG00000101447	0	0	0	0	0	0	0	0	0	0	0	0	Gm28826
ENSMUSG00000081185	2	0	0	0	4	5	4	0	0	8	0	1	Gm4852
ENSMUSG00000103246	0	0	0	0	0	0	0	0	0	0	0	0	Gm38090
ENSMUSG00000098876	0	0	0	0	0	0	0	0	0	0	0	0	Mir6350
ENSMUSG00000100530	0	0	0	0	0	0	0	0	0	0	0	0	Gm18117
ENSMUSG00000104067	0	0	0	0	0	0	0	0	0	0	0	0	Gm37196
ENSMUSG00000100033	16	44	27	9	24	24	12	6	12	10	11	5	Gm8337
ENSMUSG00002075213	0	0	0	0	0	0	0	0	0	0	0	0	Gm54870
ENSMUSG00002076633	0	0	0	0	0	0	0	0	0	0	0	0	Gm54871
ENSMUSG00000101996	0	0	0	0	0	0	0	0	0	0	0	0	Gm19206
ENSMUSG00000096973	0	0	0	0	0	0	0	0	0	0	0	0	Gm5974
ENSMUSG00000064943	0	0	0	0	0	0	1	0	1	1	0	0	Gm23240
ENSMUSG00000100866	0	0	0	0	0	0	0	0	0	0	0	0	Gm28830
ENSMUSG00000101721	0	0	0	0	0	0	0	0	0	0	0	0	Gm8354
ENSMUSG00000099376	0	0	0	0	0	0	0	0	0	0	0	0	Gm19124
ENSMUSG00000097883	0	4	0	0	0	2	0	2	0	4	0	4	Gm8357
ENSMUSG00002076043	0	0	0	0	0	0	0	0	0	0	0	0	Gm54872
ENSMUSG00000099698	0	0	0	0	0	0	0	0	0	0	0	0	Gm28740
ENSMUSG00000056763	378	586	567	334	615	720	698	576	726	902	904	702	Cspp1
ENSMUSG00000099454	0	0	0	0	0	0	0	0	0	0	0	0	Gm8367
ENSMUSG00000051616	0	0	0	0	0	0	0	0	0	0	0	0	C230029F24Rik
ENSMUSG00000099627	0	0	0	0	0	0	0	0	0	0	0	0	Gm6757
ENSMUSG00000099577	0	0	0	0	0	0	0	0	0	0	0	0	Gm3605
ENSMUSG00000099882	0	0	0	0	0	0	0	0	0	0	0	0	Gm28388
ENSMUSG00000101760	0	0	0	0	0	0	0	0	0	0	0	0	Gm8384
ENSMUSG00000102356	0	0	0	0	0	0	0	0	0	0	0	0	1700047N06Rik
ENSMUSG00000099608	0	0	0	0	0	0	0	0	0	0	0	0	4933411E06Rik
ENSMUSG00000099864	0	0	0	0	0	0	0	0	0	0	0	0	Gm8391
ENSMUSG00002075839	0	0	0	0	0	0	0	0	0	0	0	0	Gm54883
ENSMUSG00000100451	0	0	0	0	0	0	0	0	0	0	0	0	Gm29665
ENSMUSG00000099941	0	0	0	0	0	0	0	0	0	0	0	0	Gm20118
ENSMUSG00002075589	0	0	0	0	0	0	0	0	0	0	0	0	Gm54885
ENSMUSG00000100816	0	0	0	2	0	2	2	0	0	0	0	0	Gm28321
ENSMUSG00000042671	0	0	0	0	0	0	0	0	0	0	0	0	Rgs8
ENSMUSG00000100945	0	0	0	0	0	0	0	0	0	0	0	0	Gm29529
ENSMUSG00000102404	0	0	0	0	0	0	0	0	0	0	0	0	5530400K19Rik
ENSMUSG00000100334	0	0	0	0	0	0	0	0	0	0	0	0	ENSMUSG00000100334
ENSMUSG00000026109	0	0	0	0	0	0	0	0	0	0	0	0	Tmeff2
ENSMUSG00000026475	0	0	0	0	0	0	0	0	0	0	0	0	Rgs16
ENSMUSG00000099568	0	0	0	0	0	0	0	0	0	0	0	0	Gm28513
ENSMUSG00000100671	0	0	0	0	0	0	0	0	0	0	0	0	Gm28322
ENSMUSG00002075527	0	0	0	0	0	0	0	0	0	0	0	0	Gm54895
ENSMUSG00000101242	0	0	0	0	0	0	0	0	0	0	0	0	Gm28319
ENSMUSG00000099924	0	0	0	0	0	0	0	0	0	0	0	0	Gm28320
ENSMUSG00000099625	0	0	0	0	0	0	0	0	0	0	0	0	Gm29325
ENSMUSG00000101799	0	0	0	0	0	0	0	0	0	0	0	0	9330175M20Rik
ENSMUSG00000045954	28	36	16	38	108	156	178	78	116	112	118	74	Cavin2
ENSMUSG00000099741	0	0	0	0	0	0	0	0	0	0	0	0	Gm5253
ENSMUSG00000101702	0	0	0	0	0	0	0	0	0	0	0	0	1700072G22Rik
ENSMUSG00000066800	0	0	2	0	0	0	4	0	4	0	0	0	Rnasel
ENSMUSG00000100183	0	0	0	0	0	0	0	0	0	0	0	0	Gm28512
ENSMUSG00000067851	5747	8723	7709	4824	4034	6177	4962	4287	3472	5549	4754	4033	Arfgef1
ENSMUSG00002076532	0	0	0	0	0	0	0	0	0	0	0	0	Gm54899
ENSMUSG00000102556	6	6	8	2	9	10	12	12	8	23	19	8	Gm37569
ENSMUSG00000038608	0	0	0	0	0	0	0	0	0	2	0	0	Dock10
ENSMUSG00000042501	0	0	0	0	0	0	2	0	0	0	0	0	Cpa6
ENSMUSG00000103810	0	0	0	0	0	0	0	0	0	0	0	0	Gm38005
ENSMUSG00000083422	4	0	0	3	2	0	2	0	0	0	0	0	Gm15604
ENSMUSG00000119312	0	0	0	0	0	0	0	0	0	0	0	0	Gm25253
ENSMUSG00000042641	0	2	0	0	0	4	2	0	0	0	0	0	Rgsl1
ENSMUSG00000081417	0	0	0	0	0	0	0	0	0	0	0	0	Gm15603
ENSMUSG00000103448	0	0	0	0	0	0	0	0	0	0	0	0	Gm37133
ENSMUSG00000103192	0	0	0	0	0	0	0	0	0	0	0	0	Gm37645
ENSMUSG00000104488	0	0	0	0	0	0	0	0	0	0	0	0	Gm38062
ENSMUSG00000100212	0	0	0	0	0	0	0	0	0	0	0	0	Gm5522
ENSMUSG00000102721	0	0	0	0	0	0	0	0	0	0	0	0	A630081D01Rik
ENSMUSG00000100648	4	0	7	0	2	0	0	2	2	4	0	0	Gm28659
ENSMUSG00002076499	0	0	0	0	0	0	0	0	0	0	0	0	Gm54912
ENSMUSG00000099949	0	0	0	0	0	0	2	0	0	0	0	4	Gm29124
ENSMUSG00000099918	0	0	0	0	0	0	0	0	0	0	0	0	Gm28066
ENSMUSG00000045968	1	8	10	3	14	25	17	5	4	8	7	8	Teddm2
ENSMUSG00000043282	0	0	0	0	0	0	0	0	0	0	0	0	Teddm1b
ENSMUSG00000102459	2	0	0	0	2	0	0	0	0	2	4	2	Gm38352
ENSMUSG00000047053	0	0	0	0	0	0	0	0	0	0	0	0	Teddm1a
ENSMUSG00000099227	0	0	0	0	0	2	0	0	0	0	0	0	Mir8114
ENSMUSG00000026107	234	610	532	427	407	479	714	424	369	492	618	399	Nabp1
ENSMUSG00000099413	0	0	0	0	0	2	0	0	0	0	0	0	Gm17767
ENSMUSG00000103424	0	0	0	0	0	0	0	0	0	0	0	0	Gm37535
ENSMUSG00000104029	0	0	0	0	0	0	0	0	0	0	0	0	Gm37210
ENSMUSG00000101986	0	2	0	0	0	0	0	0	0	0	0	0	Gm6198
ENSMUSG00000087008	5	8	2	2	9	9	10	3	5	11	8	4	Gm5530
ENSMUSG00000026473	3289	4522	3784	2167	9192	12524	10213	8117	6645	8487	6794	5706	Glul
ENSMUSG00000100014	0	0	0	0	0	0	0	0	0	0	0	0	Gm29290
ENSMUSG00000101903	0	0	0	0	0	0	2	2	0	0	0	0	ENSMUSG00000101903
ENSMUSG00000100502	0	0	0	0	0	1	1	0	0	0	0	0	ENSMUSG00000100502
ENSMUSG00000088669	0	0	0	0	0	0	0	0	0	0	0	0	Gm25336
ENSMUSG00000066797	0	0	0	0	0	0	0	0	0	0	0	0	Zfp648
ENSMUSG00000048960	0	0	0	0	0	0	0	0	0	0	0	0	Prex2
ENSMUSG00000099933	0	0	0	0	0	0	0	0	0	0	0	0	4930452N14Rik
ENSMUSG00000100221	0	0	0	0	0	0	0	0	0	0	0	0	4930532M18Rik
ENSMUSG00002076439	0	0	0	0	0	0	0	0	0	0	0	0	Gm54920
ENSMUSG00000100031	0	0	0	0	0	0	0	0	0	0	0	0	Gm18727
ENSMUSG00000077318	0	0	0	0	0	0	0	0	0	0	0	0	Gm24173
ENSMUSG00000101827	0	1	0	1	0	0	0	2	0	0	2	0	Gm28686
ENSMUSG00000103494	0	0	0	0	0	0	0	0	0	0	0	0	Gm37410
ENSMUSG00000067158	4	8	2	0	0	4	2	0	0	2	0	0	Col4a4
ENSMUSG00000079465	0	0	0	0	2	0	6	0	0	6	2	2	Col4a3
ENSMUSG00002075966	0	0	0	0	0	0	0	0	0	0	0	0	Gm54925
ENSMUSG00000097564	2	2	6	0	3	0	6	2	1	4	0	4	C430014B12Rik
ENSMUSG00000101880	0	0	0	0	0	0	0	0	0	0	0	0	Gm29282
ENSMUSG00000101433	0	0	0	0	0	0	0	0	0	0	0	0	Gm29441
ENSMUSG00000096950	0	0	1	0	0	4	2	3	2	4	2	2	Gm9530
ENSMUSG00000056708	1138	1398	1474	730	612	684	680	492	759	822	780	718	Ier5
ENSMUSG00000026471	58	89	68	30	52	51	86	76	32	46	27	20	Mr1
ENSMUSG00000057715	0	0	0	0	0	0	0	0	0	0	0	0	A830018L16Rik
ENSMUSG00000026470	558	711	626	409	402	529	509	421	436	506	432	383	Stx6
ENSMUSG00000103825	0	0	0	0	0	0	0	0	0	0	0	0	Gm38178
ENSMUSG00000099845	0	0	0	0	0	0	0	0	0	0	0	0	Gm29273
ENSMUSG00000103561	0	0	0	0	0	0	0	0	0	0	0	0	Gm38069
ENSMUSG00000101610	2	0	0	0	0	0	0	0	0	0	0	0	Gm7560
ENSMUSG00000104181	0	6	4	4	6	6	2	2	3	7	5	2	Gm8850
ENSMUSG00000118923	0	0	4	1	0	0	0	0	0	2	0	0	Gm22633
ENSMUSG00000098555	0	0	0	0	0	0	0	0	0	0	0	0	Mir6341
ENSMUSG00000097628	0	4	4	2	8	6	0	10	8	2	0	3	Gm2383
ENSMUSG00000098163	0	0	0	0	0	0	0	0	0	0	0	0	Gm6216
ENSMUSG00000097171	0	0	0	0	0	0	0	0	0	0	0	0	Gm17644
ENSMUSG00000101314	0	0	0	0	0	0	0	0	0	0	0	0	Gm29663
ENSMUSG00000033722	0	0	0	0	0	0	0	0	0	0	0	0	BC034090
ENSMUSG00000103670	0	0	0	0	0	0	0	0	0	0	0	0	Gm37622
ENSMUSG00000026150	1946	2662	2650	1546	1806	2593	2709	1916	1723	2144	2573	1565	Mff
ENSMUSG00000101450	4	6	4	0	14	4	10	2	4	2	4	15	Gm28941
ENSMUSG00000026149	0	0	2	0	0	0	0	0	0	0	0	0	Tm4sf20
ENSMUSG00000114299	0	0	0	0	0	0	0	0	0	0	0	0	Gm47791
ENSMUSG00000099771	0	0	0	0	0	0	0	0	0	0	0	0	Gm19257
ENSMUSG00000102280	0	0	0	0	0	0	0	0	0	0	0	0	Gm36999
ENSMUSG00000100170	0	0	0	0	0	0	0	0	0	0	0	0	Gm28942
ENSMUSG00000100744	0	0	0	0	0	0	0	0	0	0	0	0	Gm17764
ENSMUSG00002074851	0	0	0	0	0	0	0	0	0	0	0	0	Gm54947
ENSMUSG00000026469	3943	6579	5655	2953	2521	4048	3248	2777	1575	2585	2015	1825	Xpr1
ENSMUSG00002076398	0	0	0	0	0	0	0	0	0	0	0	0	Gm54950
ENSMUSG00000018417	0	0	0	0	0	2	0	2	0	0	2	0	Myo1b
ENSMUSG00000101724	0	0	0	0	0	0	0	0	0	0	0	0	Gm29453
ENSMUSG00000100313	0	0	0	0	0	0	0	0	0	0	0	0	Gm28323
ENSMUSG00000100696	0	0	0	0	0	0	0	0	0	0	2	0	Gm8419
ENSMUSG00002075355	0	0	0	0	0	0	0	0	0	0	0	0	Gm54983
ENSMUSG00000072324	2	0	0	0	4	0	0	0	4	0	4	0	Gm8420
ENSMUSG00000026490	5063	8249	6102	3902	2885	4579	3565	3166	2170	3288	2599	2297	Cdc42bpa
ENSMUSG00000033701	1709	2293	2155	1190	1356	1789	1616	1324	1185	1279	1181	969	Acbd6
ENSMUSG00000102194	2	10	2	2	6	6	2	2	6	4	11	12	Gm38169
ENSMUSG00000103636	2	0	0	0	2	0	0	0	0	0	0	0	Gm38331
ENSMUSG00000026468	0	0	0	0	0	0	0	0	0	0	0	0	Lhx4
ENSMUSG00000103180	0	0	0	0	0	0	0	0	0	0	0	0	Gm37089
ENSMUSG00000062939	0	0	0	0	0	0	0	0	0	0	0	0	Stat4
ENSMUSG00000101628	0	0	0	0	0	0	0	0	0	0	0	0	Gm28177
ENSMUSG00000078291	0	4	4	0	2	4	1	0	2	0	0	4	Gm3940
ENSMUSG00000109599	12	6	4	4	2	0	1	6	2	4	4	2	Gm31812
ENSMUSG00000033684	639	789	645	458	621	738	667	515	481	460	366	366	Qsox1
ENSMUSG00000102299	0	0	0	0	0	0	0	4	0	0	0	0	Gm37539
ENSMUSG00000102558	0	0	0	0	0	0	0	0	0	0	0	0	Gm37571
ENSMUSG00000016918	0	0	0	0	0	0	0	0	0	0	0	0	Sulf1
ENSMUSG00000033671	2952	3930	3173	1953	1961	3285	2459	2056	1827	2502	1961	1754	Cep350
ENSMUSG00000103717	0	0	0	0	0	0	0	0	0	0	0	0	Gm38038
ENSMUSG00000103771	0	0	0	0	0	0	0	0	0	0	0	0	Gm36934
ENSMUSG00000026489	63	80	53	30	37	40	30	14	22	20	26	14	Coq8a
ENSMUSG00000104520	0	0	0	0	0	0	0	0	0	0	0	0	Gm37336
ENSMUSG00000025938	0	0	0	0	0	0	0	0	0	0	0	0	Slco5a1
ENSMUSG00000026159	1435	2195	2173	1280	1401	2164	1970	1767	1338	2234	2109	1649	Agfg1
ENSMUSG00000104518	0	0	0	0	0	0	0	0	0	0	0	0	Gm37162
ENSMUSG00000069620	0	0	0	0	0	0	0	0	0	0	0	0	Gm5250
ENSMUSG00000099498	0	0	0	0	0	0	0	0	0	0	0	0	Gm29283
ENSMUSG00000113880	0	0	0	1	0	0	0	0	0	0	0	0	A030005L19Rik
ENSMUSG00000113973	0	0	0	0	0	0	0	0	0	0	0	0	A030014E15Rik
ENSMUSG00000113846	0	0	0	0	0	0	0	0	0	0	0	0	Gm6217
ENSMUSG00000113084	0	0	0	0	0	0	0	0	0	0	0	0	A030003K21Rik
ENSMUSG00000042414	0	0	0	0	0	0	0	0	0	0	0	0	Prdm14
ENSMUSG00000113925	0	0	0	0	0	0	0	0	0	0	0	0	Gm7544
ENSMUSG00000114011	0	0	0	0	0	0	0	0	0	0	0	0	Gm47955
ENSMUSG00000113097	0	0	0	0	0	0	0	0	0	0	0	0	Gm47959
ENSMUSG00000101784	0	0	0	0	0	0	0	0	0	0	0	0	Gm7553
ENSMUSG00000038496	0	0	0	0	0	0	0	0	0	1	0	0	Slc19a3
ENSMUSG00000100432	2	1	0	0	0	0	0	0	0	0	0	0	Gm7539
ENSMUSG00000100190	0	0	0	0	0	0	0	0	0	0	0	0	Krtap28-10
ENSMUSG00000113267	0	0	0	0	0	0	0	0	0	0	0	0	Gm47969
ENSMUSG00000104423	0	0	0	0	0	0	0	0	0	0	0	0	A030005K14Rik
ENSMUSG00000101315	0	0	0	0	0	0	0	0	0	0	0	0	Krtap28-13
ENSMUSG00000099691	0	0	0	0	0	0	0	0	0	0	0	0	Gm29518
ENSMUSG00000026166	0	0	0	0	0	2	0	0	0	0	0	0	Ccl20
ENSMUSG00000101173	0	0	0	0	2	2	0	0	0	0	0	0	Gm29519
ENSMUSG00000053161	0	0	0	0	0	0	0	0	0	0	0	0	Daw1
ENSMUSG00000101896	0	0	0	0	0	0	0	0	2	0	0	0	Gm6244
ENSMUSG00002075005	0	0	0	0	0	0	0	0	0	0	0	0	Gm55129
ENSMUSG00000010609	46	92	69	34	62	100	54	54	30	30	29	18	Psen2
ENSMUSG00000026163	0	0	0	0	0	0	0	0	0	0	0	0	Sphkap
ENSMUSG00000079140	2	0	5	6	16	16	6	0	4	12	2	8	Gm6374
ENSMUSG00000104374	0	0	0	0	0	0	0	0	0	0	0	0	Gm37517
ENSMUSG00000104219	0	0	0	0	0	0	0	0	0	0	0	0	Gm37989
ENSMUSG00000100580	0	0	0	0	0	0	0	0	0	0	0	0	4933436I20Rik
ENSMUSG00000038855	0	0	0	0	0	0	0	0	0	0	0	0	Itpkb
ENSMUSG00002076780	0	0	0	0	0	0	0	0	0	0	0	0	Gm55143
ENSMUSG00000104388	0	0	0	0	0	0	0	0	0	0	0	0	Gm37033
ENSMUSG00000077736	0	0	0	0	0	0	0	0	0	0	0	0	Gm24555
ENSMUSG00000103123	0	0	0	0	0	0	0	0	0	0	0	0	Gm37390
ENSMUSG00000103772	4	0	0	0	0	0	0	0	0	0	1	0	Gm36933
ENSMUSG00000053963	0	0	0	0	0	0	0	0	0	0	0	0	Stum
ENSMUSG00000104210	0	0	0	0	0	0	0	0	0	0	0	0	Gm37984
ENSMUSG00000102608	0	0	0	0	0	0	0	0	0	0	0	0	Gm37267
ENSMUSG00000045658	0	0	0	0	0	0	0	0	0	0	0	0	Pid1
ENSMUSG00000102750	0	0	0	0	0	0	0	0	0	0	0	0	Gm37058
ENSMUSG00000101934	0	0	0	0	0	0	0	0	0	0	0	0	Gm18304
ENSMUSG00000098851	0	0	0	0	0	0	0	0	0	0	0	0	Mir6353
ENSMUSG00000015484	0	0	0	0	0	0	0	0	0	0	0	0	Fam163a
ENSMUSG00000048402	0	0	0	0	0	0	0	0	0	0	0	0	Gli2
ENSMUSG00000098273	0	0	0	0	0	0	0	0	0	0	0	0	Mir6346
ENSMUSG00000097408	0	0	0	0	0	0	0	0	0	0	0	0	Gm26831
ENSMUSG00000096939	0	0	0	0	0	0	2	0	0	0	0	0	Gm8321
ENSMUSG00000100767	0	0	0	0	0	0	0	0	0	0	0	0	Gm3508
ENSMUSG00000099860	0	0	0	0	0	0	0	0	0	0	0	0	Gm29456
ENSMUSG00000101179	0	0	0	0	0	0	0	0	0	0	0	0	Gm29455
ENSMUSG00000037035	0	0	0	0	0	0	0	0	0	0	0	0	Inhbb
ENSMUSG00000036766	0	0	0	0	0	0	0	0	0	0	0	0	Dner
ENSMUSG00000104396	0	0	0	0	0	0	0	0	0	0	0	0	Gm37959
ENSMUSG00000102481	0	0	0	0	0	0	0	0	0	0	0	0	Gm37925
ENSMUSG00000005886	1543	2461	1916	1178	1547	2334	1838	1571	1244	1723	1521	1271	Ncoa2
ENSMUSG00000093254	0	0	0	0	0	0	0	0	0	0	0	0	Mir5126
ENSMUSG00000004451	1711	2202	2096	1131	1986	2702	2330	1793	1840	2004	1981	1391	Ralb
ENSMUSG00000101437	0	0	0	0	0	0	0	0	0	0	0	0	Gm29454
ENSMUSG00000103506	4	12	12	3	12	29	30	12	32	16	31	6	Gm38376
ENSMUSG00000098447	0	0	2	0	0	3	3	0	1	2	0	0	Gm27184
ENSMUSG00000103495	0	3	2	2	0	2	6	5	8	10	6	5	Gm37409
ENSMUSG00002076346	0	0	0	0	0	0	0	0	0	0	0	0	Gm55160
ENSMUSG00000102639	0	0	0	0	0	2	0	0	0	0	0	0	Gm38223
ENSMUSG00000098923	154	295	258	152	186	298	216	160	212	258	241	156	Tmem185b
ENSMUSG00000104170	6	2	2	2	7	6	6	0	6	0	2	6	Gm37702
ENSMUSG00000087782	0	0	0	0	0	0	0	1	0	2	1	3	Gm23169
ENSMUSG00000101731	8	0	0	0	4	0	0	0	1	4	2	0	3830432H09Rik
ENSMUSG00000103085	12	0	11	7	24	5	12	18	20	34	21	7	Gm38120
ENSMUSG00000084505	0	0	0	0	0	0	0	0	0	0	0	0	Gm25322
ENSMUSG00000102664	4	10	8	4	13	14	6	4	21	25	12	6	Gm38380
ENSMUSG00000101476	0	0	0	0	0	0	0	0	0	0	1	0	Gm29570
ENSMUSG00000101171	0	0	0	0	2	0	0	0	4	0	0	0	Gm7593
ENSMUSG00000026496	2163	3147	2694	1711	4144	5112	3751	3722	4271	5646	4449	4196	Parp1
ENSMUSG00000025935	3284	5262	6019	2981	6072	9136	10100	6554	4363	6307	6696	4693	Tram1
ENSMUSG00000025937	496	948	948	542	627	1007	1296	723	588	868	1157	677	Lactb2
ENSMUSG00000102982	10	10	0	2	3	2	10	10	22	30	30	17	Gm38319
ENSMUSG00000067813	0	0	0	0	0	0	0	0	0	0	0	0	Xkr9
ENSMUSG00000077368	0	0	0	0	0	0	0	0	0	0	0	0	Gm26273
ENSMUSG00000097711	12	10	3	4	9	3	4	9	1	4	9	4	Gm5523
ENSMUSG00000102166	0	0	0	0	0	0	0	0	0	0	0	0	Gm36947
ENSMUSG00002075174	0	0	0	0	0	0	0	0	0	0	0	0	Gm55173
ENSMUSG00000104209	0	0	0	0	0	0	0	0	0	0	0	0	Gm37400
ENSMUSG00000026219	7298	10462	9002	5791	6477	9459	7410	6314	5746	8780	6797	5938	Trip12
ENSMUSG00000103505	4	6	8	4	4	6	12	5	9	6	12	4	Gm38374
ENSMUSG00000104503	14	21	6	4	28	24	34	18	18	68	28	29	Gm37738
ENSMUSG00000073633	12	31	34	10	14	25	10	18	11	2	6	6	Fbxo36
ENSMUSG00000026220	0	0	0	0	0	0	0	0	0	0	0	0	Slc16a14
ENSMUSG00000118590	0	0	0	0	0	0	0	0	0	0	0	0	Gm15433
ENSMUSG00000099693	0	0	0	0	0	0	0	0	0	0	0	0	Gm29284
ENSMUSG00000026104	107	146	166	89	96	130	87	129	94	113	117	83	Stat1
ENSMUSG00000026383	494	999	659	457	533	846	659	624	485	677	620	536	Epb41l5
ENSMUSG00000099569	0	0	0	0	0	0	0	0	0	0	0	0	Gm18301
ENSMUSG00000102687	0	0	2	2	2	5	2	0	8	6	8	0	Gm37219
ENSMUSG00000060743	816	973	1162	514	1088	1406	1851	878	1298	1321	1882	884	H3f3a
ENSMUSG00000073485	42	40	35	6	9	42	39	20	12	24	20	14	H3f3aos
ENSMUSG00000084558	0	0	0	1	0	0	0	0	0	0	0	0	Gm24836
ENSMUSG00000038806	673	1069	994	599	574	935	752	697	646	878	765	666	Sde2
ENSMUSG00000052477	0	0	0	0	0	6	0	0	0	0	0	0	Sp140l2
ENSMUSG00000103979	0	0	0	0	1	0	2	0	0	0	0	0	Gm20305
ENSMUSG00000064281	14	14	25	5	20	18	21	6	14	5	3	15	Rpl19-ps1
ENSMUSG00002076475	0	0	0	0	0	0	0	0	0	0	0	0	Gm55239
ENSMUSG00000118640	0	0	0	0	0	0	0	0	0	0	0	0	Gm7582
ENSMUSG00000104251	0	0	0	0	0	0	0	0	0	0	0	0	Gm18036
ENSMUSG00000061852	0	0	0	0	0	0	0	0	0	0	0	0	Gm53056
ENSMUSG00000089976	0	0	0	0	0	0	0	0	0	0	0	0	Gm2389
ENSMUSG00000101279	0	0	0	0	0	0	0	0	0	0	0	0	Gm18342
ENSMUSG00000066652	0	0	0	0	0	0	0	0	0	0	0	0	Lefty2
ENSMUSG00000025932	0	0	0	0	0	0	0	0	0	0	0	0	Eya1
ENSMUSG00002075819	0	0	0	0	0	0	0	0	0	0	1	0	Gm55247
ENSMUSG00000102588	0	0	0	0	0	0	0	0	0	0	0	0	Gm37444
ENSMUSG00000054493	0	0	0	0	0	0	0	0	0	0	0	0	Gm9947
ENSMUSG00000089844	0	0	0	0	0	0	0	0	0	0	0	0	Sp140l1
ENSMUSG00000073631	0	0	0	0	0	0	0	0	0	0	0	0	Gm10553
ENSMUSG00000026520	755	985	874	557	1543	1504	1350	1072	1507	1704	1545	1276	Pycr2
ENSMUSG00000025930	0	0	0	0	0	0	0	0	0	0	0	0	Msc
ENSMUSG00000103492	0	0	0	0	0	0	0	0	0	0	0	0	Gm37412
ENSMUSG00000081201	0	0	0	1	0	0	1	0	0	0	0	0	Smt3h2-ps4
ENSMUSG00000038793	0	0	0	0	0	0	0	0	0	0	0	0	Lefty1
ENSMUSG00000082193	9	19	23	7	13	11	20	23	16	9	9	10	Rpl5-ps1
ENSMUSG00000090128	0	0	0	0	0	0	0	0	0	0	0	0	Gm16038
ENSMUSG00000026384	1530	2418	2724	1494	1089	1935	1782	1515	1086	1961	1935	1438	Ptpn4
ENSMUSG00000091876	2	2	0	0	0	1	5	1	3	2	2	1	Gm3851
ENSMUSG00000103146	10	20	14	12	23	20	50	39	19	42	43	52	Gm37745
ENSMUSG00000100436	0	0	0	0	0	0	0	0	0	0	0	0	Gm29657
ENSMUSG00000090277	0	0	0	0	0	0	0	0	0	0	0	0	Gm8338
ENSMUSG00000100042	0	0	0	0	0	0	1	0	0	0	0	0	Gm29658
ENSMUSG00000100636	0	0	0	0	0	0	0	0	0	0	0	0	Gm3551
ENSMUSG00000101224	0	0	0	0	0	0	0	0	0	0	0	0	Gm28209
ENSMUSG00000036975	122	104	118	82	148	174	140	98	109	164	106	103	Tmem177
ENSMUSG00000032769	0	0	0	0	0	0	0	0	0	0	0	0	Trpa1
ENSMUSG00000088159	0	0	0	0	0	0	0	0	0	0	0	0	Gm26345
ENSMUSG00000073737	0	0	10	0	12	2	2	2	0	0	2	2	Gm10566
ENSMUSG00000092083	0	0	0	0	0	0	0	0	0	0	0	0	Kcnb2
ENSMUSG00000102937	0	0	0	0	0	0	0	0	0	0	0	0	Gm38116
ENSMUSG00000104149	0	0	0	0	0	0	0	0	0	0	0	0	Gm37138
ENSMUSG00000088829	0	0	0	0	0	0	0	0	0	0	0	0	Gm25227
ENSMUSG00000026519	946	1104	1055	508	910	1162	958	817	657	777	699	594	Tmem63a
ENSMUSG00000085563	2	0	2	0	0	0	2	2	0	0	1	0	2210411M09Rik
ENSMUSG00000103930	0	0	0	0	0	0	0	0	0	0	0	0	Gm36961
ENSMUSG00000036962	0	0	0	0	0	0	0	0	0	4	0	2	Cfap221
ENSMUSG00000092245	0	0	0	0	0	0	0	0	0	0	0	0	Gm17973
ENSMUSG00000026387	0	0	0	0	0	0	0	0	0	0	0	0	Sctr
ENSMUSG00000038776	206	280	238	154	552	660	580	400	255	262	241	198	Ephx1
ENSMUSG00000050777	88	100	104	56	489	497	380	294	301	252	286	210	Tmem37
ENSMUSG00000103516	0	0	0	0	0	0	0	0	0	0	0	0	Gm37431
ENSMUSG00000102858	0	0	0	0	0	0	0	0	0	0	0	0	Gm37086
ENSMUSG00000038768	0	0	0	0	0	0	7	0	0	0	0	0	Degs1l
ENSMUSG00000104390	0	0	0	0	0	0	0	0	0	0	0	0	Gm17967
ENSMUSG00000103328	0	0	0	0	0	0	0	0	0	0	0	0	Gm37406
ENSMUSG00000102219	0	0	0	0	0	0	0	0	0	0	0	0	Gm6606
ENSMUSG00000026516	1783	2387	2196	1223	1722	2095	1735	1545	1744	2285	1892	1554	Nvl
ENSMUSG00000103178	0	0	0	0	2	0	0	0	0	0	0	0	Fgfr3-ps
ENSMUSG00000062169	1532	2189	2148	1201	1731	1964	1935	1575	2094	2719	2675	2145	Cnih4
ENSMUSG00000026103	3857	6382	7262	4007	5742	8313	9724	6609	6401	10747	12285	8501	Gls
ENSMUSG00000099648	0	0	0	0	0	0	0	0	0	0	0	0	Gm5975
ENSMUSG00000065192	0	0	0	0	0	0	0	0	0	0	0	0	Gm23460
ENSMUSG00000002881	2	0	0	0	2	0	0	0	0	4	0	0	Nab1
ENSMUSG00000097833	0	0	2	0	1	0	0	0	4	0	0	0	Gm5976
ENSMUSG00000101501	0	1	0	0	0	0	0	0	0	1	0	0	Rps27a-ps1
ENSMUSG00000100120	0	0	0	0	0	0	0	0	0	0	0	0	Gm53065
ENSMUSG00000099878	0	0	0	0	0	0	0	0	0	0	0	0	Gm28178
ENSMUSG00000100007	0	0	7	2	3	2	3	0	2	1	2	0	Gm5527
ENSMUSG00000058665	0	0	0	0	0	0	0	0	0	0	0	0	En1
ENSMUSG00000099957	0	0	0	0	0	0	0	0	0	0	0	0	2610027F03Rik
ENSMUSG00000101700	0	0	0	0	0	0	0	0	0	0	0	0	Gm29359
ENSMUSG00000104332	7	2	2	0	1	0	3	0	1	1	8	1	Gm38283
ENSMUSG00000043015	77	133	147	82	112	133	94	116	91	152	143	118	Nemp2
ENSMUSG00000103630	0	0	0	0	2	2	0	0	0	0	0	0	Gm37242
ENSMUSG00000038733	4301	6159	5505	3238	4899	7679	6155	5003	3774	5365	4341	3689	Wdr26
ENSMUSG00000003721	1591	1943	1852	1053	1709	2136	2343	1387	1633	1778	1678	1323	Insig2
ENSMUSG00000104253	23	25	67	26	48	39	93	30	48	50	78	39	Gm37174
ENSMUSG00000054135	6	19	16	10	8	27	30	6	20	18	20	9	A430110L20Rik
ENSMUSG00000101791	0	2	0	2	0	2	0	0	2	4	4	2	2210011K15Rik
ENSMUSG00000081214	0	3	0	1	5	3	2	1	0	2	5	3	Rpl35a-ps2
ENSMUSG00000103260	0	3	0	0	0	0	0	0	0	0	0	0	Gm8146
ENSMUSG00000041439	612	908	740	480	354	673	544	466	299	282	230	246	Mfsd6
ENSMUSG00000100302	0	2	2	0	0	0	0	2	2	0	1	0	Gm29670
ENSMUSG00000100230	0	2	0	0	0	0	0	0	0	0	0	0	Gm28650
ENSMUSG00000026514	6	0	0	0	0	0	0	0	0	0	0	0	Cnih3
ENSMUSG00000102276	0	0	0	0	0	0	0	0	0	0	0	0	2900069G24Rik
ENSMUSG00000089888	0	0	0	0	0	0	0	0	0	0	0	0	Gm16547
ENSMUSG00000089927	0	0	0	0	0	0	0	0	0	0	0	0	Gm16539
ENSMUSG00000026102	74	113	80	51	57	124	116	64	42	70	56	42	Inpp1
ENSMUSG00000041426	741	982	1069	584	638	820	920	564	468	521	653	522	Hibch
ENSMUSG00000089802	0	0	0	0	0	0	0	0	0	0	0	0	Gm16107
ENSMUSG00000026339	1035	1503	1202	816	934	1228	996	833	860	1130	993	814	Ccdc93
ENSMUSG00000085857	0	0	0	0	0	0	0	0	0	0	0	0	Gm15392
ENSMUSG00000083582	0	0	0	0	0	0	0	0	0	0	0	0	Gm15393
ENSMUSG00000050534	0	0	0	0	0	0	0	0	0	0	0	0	Htr5b
ENSMUSG00000081130	0	0	0	0	2	0	0	0	0	0	0	0	Gm8217
ENSMUSG00000043629	0	0	0	0	0	0	0	0	0	0	0	0	1700019D03Rik
ENSMUSG00000026100	0	0	0	0	0	0	0	0	0	0	0	0	Mstn
ENSMUSG00000001674	1794	2593	2255	1329	1718	1916	1611	1431	1893	2315	1827	1733	Ddx18
ENSMUSG00000102006	0	0	0	0	0	0	0	0	0	0	0	0	Gm28591
ENSMUSG00000102488	0	0	0	0	0	0	0	0	0	0	0	0	Gm37920
ENSMUSG00000083584	0	0	0	0	0	0	0	0	0	0	0	0	Gm15394
ENSMUSG00000100913	0	0	0	0	0	0	0	0	0	0	0	2	Gm8392
ENSMUSG00002076253	0	0	0	0	0	0	0	0	0	0	0	0	Gm55335
ENSMUSG00000099960	0	0	0	0	0	0	0	0	0	0	0	0	Gm28590
ENSMUSG00000089274	0	0	0	0	0	0	0	0	0	0	0	0	Gm24547
ENSMUSG00000103263	0	0	0	0	0	0	0	0	0	0	0	0	Gm36982
ENSMUSG00000089190	0	0	0	0	0	0	0	0	0	0	0	0	Gm25771
ENSMUSG00000099451	0	0	0	0	0	0	0	0	0	0	0	0	Gm29192
ENSMUSG00000104180	0	0	0	0	0	0	0	0	0	0	0	0	Gm37970
ENSMUSG00000100762	0	0	0	0	0	0	0	0	0	0	0	0	Gm8403
ENSMUSG00000100405	0	0	0	0	0	0	0	0	0	0	0	0	Gm28911
ENSMUSG00000100525	0	0	0	0	0	0	0	0	0	0	0	0	Gm20058
ENSMUSG00000101495	2	0	0	0	0	0	0	0	0	0	0	0	Gm28912
ENSMUSG00000036707	4514	6988	7448	3714	3977	5424	5751	3891	3814	5026	5163	3678	Cab39
ENSMUSG00000026223	643	730	743	317	587	685	590	426	463	463	502	291	Itm2c
ENSMUSG00000026224	0	0	0	0	0	0	0	0	0	0	0	0	4933407L21Rik
ENSMUSG00000099767	0	0	0	0	0	0	0	0	0	0	0	0	Gm28884
ENSMUSG00000049608	0	0	0	0	0	0	0	0	0	0	0	0	Gpr55
ENSMUSG00000036815	0	0	0	4	0	0	0	0	0	0	0	0	Dpp10
ENSMUSG00000102801	0	0	0	0	0	0	0	0	0	0	0	0	Gm37478
ENSMUSG00000102681	0	0	0	0	0	0	0	0	0	0	0	0	Gm37221
ENSMUSG00000077472	0	0	0	0	0	0	0	0	0	0	0	0	Gm24791
ENSMUSG00000104410	0	0	0	0	0	0	0	0	0	0	0	0	Gm37066
ENSMUSG00000102521	0	0	0	0	0	0	0	0	0	0	0	0	Gm37781
ENSMUSG00000104205	0	0	0	0	0	0	0	0	0	0	0	0	Gm37396
ENSMUSG00000102902	0	0	0	0	0	0	0	0	0	0	0	0	Gm38263
ENSMUSG00000101985	0	0	0	0	0	0	0	0	0	0	0	0	Gm28929
ENSMUSG00000101994	0	0	0	0	0	0	0	0	0	0	0	0	Gm18875
ENSMUSG00000102940	0	0	0	0	0	0	0	0	0	0	0	0	Gm37551
ENSMUSG00000103914	0	0	0	0	0	0	0	0	0	0	0	0	Gm38073
ENSMUSG00000065340	0	0	0	0	0	0	0	0	0	0	0	0	Gm25578
ENSMUSG00000101006	0	0	0	0	0	0	0	0	0	0	0	0	Gm28299
ENSMUSG00000102240	0	0	0	0	0	0	0	0	0	0	0	0	Gm37717
ENSMUSG00000099574	0	0	0	0	0	0	0	0	0	0	0	0	1700121L03Rik
ENSMUSG00000025939	1097	2133	2204	1287	856	1548	1549	977	658	1075	1261	805	Ube2w
ENSMUSG00000102457	0	2	0	4	0	4	0	4	0	0	0	0	Gm38342
ENSMUSG00000096141	0	0	0	0	0	0	0	0	0	0	0	0	Dnah7a
ENSMUSG00000026094	2453	4100	4727	2161	2656	3846	4893	2993	2276	3348	4043	2613	Stk17b
ENSMUSG00000102405	0	0	0	0	0	0	0	0	0	0	0	0	Gm37863
ENSMUSG00000026341	7824	12299	12363	6849	4886	6847	6966	5394	4638	6326	6140	4781	Actr3
ENSMUSG00000102063	0	0	0	0	0	0	0	0	0	0	0	0	Gm28706
ENSMUSG00000079658	1280	2333	2387	1322	2206	2582	3320	2109	2372	2968	3899	2494	Eloc
ENSMUSG00000097744	0	10	0	2	3	6	4	4	0	0	8	2	D030040B21Rik
ENSMUSG00000100959	0	0	0	0	0	0	0	0	0	0	0	0	Idi1-ps5
ENSMUSG00000026342	1929	2660	2606	1405	1284	1823	1900	1336	680	916	876	655	Slc35f5
ENSMUSG00000025940	688	1129	1044	638	990	1239	1466	924	1068	1269	1437	1101	Tmem70
ENSMUSG00000101015	0	0	0	0	0	0	0	0	0	0	0	0	Gm18444
ENSMUSG00000026343	0	0	0	0	0	0	0	0	0	0	0	0	Gpr39
ENSMUSG00000025779	39	48	58	55	29	62	56	30	41	35	59	22	Ly96
ENSMUSG00000100093	0	0	0	0	0	0	0	0	0	0	0	0	Gm29649
ENSMUSG00000091020	20	42	38	16	38	42	36	32	29	30	28	12	Gm5828
ENSMUSG00000026344	0	0	0	0	0	0	0	0	0	0	0	0	Lypd1
ENSMUSG00000101640	0	0	0	0	0	0	0	0	0	0	0	0	Gm28376
ENSMUSG00000104133	0	0	0	0	0	0	0	0	0	0	0	0	4921511E07Rik
ENSMUSG00000042686	0	0	0	0	0	0	0	0	0	0	0	0	Jph1
ENSMUSG00000100110	0	0	0	0	0	0	0	0	0	0	0	0	Gm28783
ENSMUSG00000025777	0	0	0	0	0	0	0	0	0	0	0	0	Gdap1
ENSMUSG00000099899	0	0	0	0	0	0	0	0	0	0	0	0	Gm28784
ENSMUSG00000100272	0	0	0	0	0	0	0	0	0	0	0	0	Gm28785
ENSMUSG00000100398	0	0	0	0	0	0	2	0	0	0	0	0	Gm5251
ENSMUSG00000101589	12	4	10	2	12	4	2	2	4	12	2	8	Rbm6-ps1
ENSMUSG00000102048	1	0	0	0	0	2	0	0	1	1	2	0	Gm6075
ENSMUSG00000089534	0	0	0	0	0	0	0	0	0	0	0	0	Gm25166
ENSMUSG00000042807	4	10	2	2	34	8	10	10	6	10	2	10	Hecw2
ENSMUSG00000098443	0	0	0	0	0	0	0	2	0	0	0	0	Mir7681
ENSMUSG00000087949	0	0	0	0	0	0	0	0	0	0	0	0	Gm24251
ENSMUSG00000102868	0	0	0	0	0	0	0	0	0	0	0	0	Gm37633
ENSMUSG00000119657	4	0	0	0	0	0	0	0	0	0	0	0	Gm25829
ENSMUSG00000025776	0	0	0	0	0	0	0	0	0	0	0	0	Crispld1
ENSMUSG00000099895	0	0	0	0	0	0	0	0	0	0	0	0	Gm28153
ENSMUSG00000100554	0	0	0	0	0	0	0	0	0	0	0	0	Gm7690
ENSMUSG00000099473	0	0	0	0	0	0	0	0	0	0	0	0	Gm18775
ENSMUSG00000099591	1	0	0	0	0	0	0	0	0	0	0	0	Gm17969
ENSMUSG00000109887	0	0	0	0	0	0	0	0	0	0	0	0	Gm28756
ENSMUSG00000102001	0	0	0	0	0	0	0	0	0	0	0	0	Gm28755
ENSMUSG00000101717	0	0	0	0	0	0	0	0	0	0	0	0	Gm45784
ENSMUSG00000025983	11	9	10	10	0	3	0	0	2	4	6	0	Ccdc150
ENSMUSG00000025774	0	0	0	0	0	0	0	0	0	0	0	0	Crisp4
ENSMUSG00000070977	0	0	0	0	0	0	0	0	0	0	0	0	Defb44-ps
ENSMUSG00000073735	0	0	0	0	0	0	0	0	0	0	0	0	Defb18
ENSMUSG00000041303	1478	2355	2016	1215	1472	2170	1829	1390	1367	1881	1514	1176	Gtf3c3
ENSMUSG00000109809	0	0	0	0	0	0	0	0	0	0	0	0	Gm34066
ENSMUSG00000049690	0	0	0	0	0	0	0	0	0	0	0	0	Nckap5
ENSMUSG00000067773	0	0	0	0	0	0	0	0	0	0	0	0	Defb41
ENSMUSG00000101685	0	0	2	0	3	2	0	0	0	0	0	2	Gm17837
ENSMUSG00000101306	0	0	0	0	0	0	0	0	0	0	0	0	Gm5252
ENSMUSG00000104519	0	0	0	0	0	0	0	0	0	0	0	0	Gm37161
ENSMUSG00000088800	0	0	0	0	0	0	0	0	0	0	0	0	Gm24075
ENSMUSG00000102723	0	0	0	0	0	0	0	0	0	0	0	0	Gm37936
ENSMUSG00000101644	0	0	0	0	0	0	0	0	0	0	0	0	Gm28343
ENSMUSG00000103824	0	0	0	0	0	0	0	0	0	0	0	0	Gm38177
ENSMUSG00000099433	0	0	0	0	0	0	0	0	0	0	0	0	Gm28344
ENSMUSG00000101600	0	0	0	0	0	0	0	0	0	0	0	0	4930599A14Rik
ENSMUSG00000089787	0	0	0	0	0	0	0	0	0	0	0	0	Gm15825
ENSMUSG00000101385	0	0	0	0	0	0	0	0	0	0	0	0	Gm5261
ENSMUSG00000042596	0	0	0	0	0	0	0	0	0	0	0	0	Tfap2d
ENSMUSG00000100720	2	1	2	0	3	3	4	0	7	2	4	6	Gm10075
ENSMUSG00000073678	377	597	643	420	304	447	387	400	227	434	380	284	Pgap1
ENSMUSG00000104136	0	0	0	0	2	4	2	4	1	2	8	0	Gm36955
ENSMUSG00000101130	0	0	0	0	0	0	0	0	0	0	0	0	Gm19637
ENSMUSG00000036155	341	538	424	279	1237	1546	1345	1158	929	1191	1051	894	Mgat5
ENSMUSG00000104039	0	0	0	1	0	2	6	0	0	6	6	4	Gm37772
ENSMUSG00000104378	0	0	0	4	9	9	8	8	8	24	20	7	Gm37510
ENSMUSG00000099471	19	12	12	10	24	11	8	5	0	5	2	4	Gm8451
ENSMUSG00000106307	0	0	0	0	0	0	0	0	0	0	0	0	Gm23370
ENSMUSG00002075922	0	0	0	0	0	0	0	0	0	0	0	0	Gm23370
ENSMUSG00000065687	0	0	0	0	0	1	0	0	1	0	0	0	Gm23734
ENSMUSG00000103390	0	2	1	0	0	4	0	0	0	0	0	0	Gm38301
ENSMUSG00000025927	0	0	0	0	0	0	0	0	0	0	0	0	Tfap2b
ENSMUSG00000100538	0	0	0	0	0	0	0	0	0	0	0	0	Gm28340
ENSMUSG00000101117	0	0	0	0	0	0	0	0	0	0	0	0	Gm28341
ENSMUSG00000100204	2	2	10	2	0	4	0	0	2	2	0	0	Gm4849
ENSMUSG00002076883	0	0	0	0	0	0	0	0	0	0	0	0	Gm55451
ENSMUSG00000102597	0	0	0	0	0	0	0	0	0	0	0	0	Gm38382
ENSMUSG00000097260	0	0	0	0	2	0	0	0	0	0	0	0	Gm5706
ENSMUSG00000073482	8	2	2	8	1	12	4	5	12	10	8	5	Gm10517
ENSMUSG00000101768	0	0	0	0	0	0	0	0	0	0	0	0	Gm28694
ENSMUSG00000103325	0	0	0	0	0	0	0	0	0	0	0	0	Gm10531
ENSMUSG00000026347	0	0	0	0	0	0	0	2	0	0	0	0	Tmem163
ENSMUSG00000026348	2	2	2	0	4	19	8	2	2	5	12	4	Acmsd
ENSMUSG00000102014	15	34	17	12	21	17	28	12	22	7	14	8	2900009J06Rik
ENSMUSG00000026510	655	1125	904	608	662	879	728	727	573	651	637	591	Trp53bp2
ENSMUSG00000043760	0	0	0	0	0	0	0	0	0	0	0	0	Pkhd1
ENSMUSG00000091806	0	0	0	0	0	0	2	0	0	0	0	0	Gm5258
ENSMUSG00000101853	0	0	0	0	0	0	0	0	0	0	0	0	Gm28627
ENSMUSG00000104095	0	0	0	0	0	0	0	0	0	0	0	0	Gm37315
ENSMUSG00000089914	0	0	0	0	0	0	0	0	0	0	0	0	4930486I03Rik
ENSMUSG00000090142	0	1	2	0	0	2	1	1	0	1	2	0	Gm15795
ENSMUSG00000070175	0	0	0	0	0	0	0	0	0	0	0	0	Gm24162
ENSMUSG00000099906	0	0	0	0	0	0	0	0	0	0	0	0	Lincmd1
ENSMUSG00000065559	0	0	0	0	0	0	0	0	0	0	0	0	Mir206
ENSMUSG00000065480	0	0	0	0	0	0	0	0	0	0	0	0	Mir133b
ENSMUSG00000025929	0	0	0	0	0	0	0	0	0	0	0	0	Il17a
ENSMUSG00000026349	1318	2018	1676	1121	1159	1375	1483	999	1034	1304	1252	1040	Ccnt2
ENSMUSG00000041872	0	0	2	0	0	4	2	0	0	0	0	0	Il17f
ENSMUSG00000052331	184	224	222	122	212	372	244	204	106	162	136	79	Ankrd44
ENSMUSG00000026234	42981	67231	61718	36383	38665	51886	44597	39428	45858	64502	55292	46875	Ncl
ENSMUSG00000101674	0	0	0	0	2	0	0	0	0	0	0	0	4930444A19Rik
ENSMUSG00000102503	2	2	0	0	2	4	0	2	0	0	2	0	Gm37370
ENSMUSG00000064837	0	0	0	0	0	0	0	0	0	0	0	0	Snora75
ENSMUSG00002075552	0	0	0	0	0	0	0	0	0	0	0	0	Gm55461
ENSMUSG00000104627	0	0	3	0	1	2	2	0	0	8	6	6	Mir3535
ENSMUSG00000102642	0	0	2	0	3	2	4	0	6	6	0	4	A130048G24Rik
ENSMUSG00002076827	0	0	0	0	0	0	0	0	0	0	0	0	Gm55462
ENSMUSG00000064823	36	222	198	57	202	224	251	128	88	126	118	92	Snord82
ENSMUSG00000073627	86	92	82	48	74	80	78	59	77	93	112	83	C130036L24Rik
ENSMUSG00000026509	6644	9852	8697	5181	5517	7520	6362	5433	4619	5852	5092	4337	Capn2
ENSMUSG00000110510	0	0	0	0	0	0	0	0	0	0	0	0	Gm45908
ENSMUSG00000102234	3	8	14	2	10	5	4	7	3	4	0	3	Gm37885
ENSMUSG00000104415	0	0	0	0	0	0	0	0	0	0	0	0	Gm37069
ENSMUSG00000026237	0	0	2	0	0	0	0	0	0	0	2	0	Nmur1
ENSMUSG00000036574	0	0	0	0	0	0	0	0	0	0	0	0	Tex44
ENSMUSG00000101328	0	0	0	0	0	0	0	0	0	0	0	0	Rpl30-ps6
ENSMUSG00000051590	4	0	4	0	6	4	10	2	0	2	0	0	Map3k19
ENSMUSG00000041859	1482	2040	1640	1109	3226	3189	2477	2736	4843	6318	5111	5019	Mcm3
ENSMUSG00000099714	0	0	0	0	0	0	0	0	0	0	2	0	Gm20587
ENSMUSG00000102121	0	0	0	0	0	0	0	0	0	0	0	0	Gm28065
ENSMUSG00000088858	0	0	0	0	0	0	0	0	0	0	0	0	Gm24723
ENSMUSG00000097934	0	0	0	0	0	0	0	0	0	0	0	0	6720483E21Rik
ENSMUSG00000026592	0	0	0	0	0	1	0	0	0	0	0	0	Tex35
ENSMUSG00000109913	0	0	0	0	0	0	0	0	0	0	0	0	Gm30694
ENSMUSG00000025982	9649	14073	12879	7298	10341	14155	11956	9976	9321	14131	11394	9381	Sf3b1
ENSMUSG00000103030	2	0	0	2	2	0	0	4	16	2	4	0	E330011M16Rik
ENSMUSG00000026238	7607	10175	10397	5790	12111	13073	13723	10880	16136	18727	20151	14869	Ptma
ENSMUSG00000025931	10	12	18	2	40	60	38	24	26	12	20	12	Paqr8
ENSMUSG00000077314	0	0	0	0	0	0	0	0	0	0	0	0	Gm24171
ENSMUSG00000100929	0	0	0	0	0	0	0	0	0	0	0	0	Gm28064
ENSMUSG00000041809	0	0	0	0	10	2	0	0	0	4	0	0	Efhc1
ENSMUSG00000026239	783	1035	932	444	667	791	844	565	585	638	613	427	Pde6d
ENSMUSG00000102927	0	0	0	0	0	0	0	0	0	0	0	0	Gm37152
ENSMUSG00000025981	269	588	485	251	300	366	346	362	330	528	467	432	Coq10b
ENSMUSG00000101122	6	7	3	5	10	10	12	7	37	17	14	13	Gm17971
ENSMUSG00000041779	195	259	255	149	324	444	354	394	352	352	267	217	Tram2
ENSMUSG00000099971	0	0	0	0	0	0	0	1	0	1	0	0	Gm28287
ENSMUSG00000100819	0	0	0	0	0	0	0	0	0	0	0	0	Gm2693
ENSMUSG00000036104	1545	1955	1956	1041	1463	1983	1577	1363	1210	1482	1204	1069	Rab3gap1
ENSMUSG00000025933	0	0	0	0	0	0	0	0	0	0	0	0	Tmem14a
ENSMUSG00000102633	0	0	0	0	0	0	0	0	0	0	0	0	Gm38224
ENSMUSG00000026240	298	537	446	253	523	549	550	423	467	551	533	409	Cops7b
ENSMUSG00002075077	0	0	0	0	0	0	0	0	0	0	0	0	Gm55476
ENSMUSG00000103609	0	2	0	0	1	0	0	0	0	0	0	0	Gm37022
ENSMUSG00000070565	1427	2126	1849	1085	647	1058	819	701	580	811	692	578	Rasal2
ENSMUSG00000026241	0	0	0	0	0	0	0	0	0	0	0	0	Nppc
ENSMUSG00000102326	0	0	0	2	0	0	4	0	0	0	0	4	Gm37788
ENSMUSG00000102391	0	0	0	0	0	2	0	0	0	0	0	0	Gm37578
ENSMUSG00000087632	1	0	0	0	6	0	1	0	1	0	3	2	Gm6058
ENSMUSG00000103808	4	7	16	5	4	4	4	5	3	12	5	2	Gm37060
ENSMUSG00000025980	18988	28428	24410	15093	15437	21758	17260	16419	15711	22272	18142	16644	Hspd1
ENSMUSG00000073676	3803	6620	7288	3741	5456	7266	8193	6099	5878	7981	9361	7251	Hspe1
ENSMUSG00000100736	0	0	0	0	0	0	0	0	0	0	0	0	Gm5147
ENSMUSG00000089670	0	1	1	0	0	2	1	0	0	4	5	1	Gm16581
ENSMUSG00000025934	0	2	0	0	0	0	0	0	0	0	0	0	Gsta3
ENSMUSG00000099343	0	0	0	0	0	0	0	0	0	0	0	0	Gm28836
ENSMUSG00000096375	0	2	0	0	0	0	0	0	6	0	0	0	Gm7094
ENSMUSG00000036086	301	421	346	224	453	544	435	403	386	509	413	397	Zranb3
ENSMUSG00000099760	2	0	0	6	0	0	0	0	0	0	0	0	Gm28800
ENSMUSG00000104164	31	21	16	16	14	42	22	26	37	44	30	34	Gm38248
ENSMUSG00000058603	25	45	23	10	24	23	24	16	17	6	5	23	Rpl28-ps1
ENSMUSG00000102782	6	4	5	4	0	2	4	2	8	7	14	10	Gm37625
ENSMUSG00000103999	2	12	6	6	6	10	2	4	10	19	8	18	Gm38026
ENSMUSG00000033488	0	0	0	0	0	0	0	0	0	0	0	0	Cryzl2
ENSMUSG00000087093	0	0	0	0	0	0	0	0	0	0	0	0	Gm15486
ENSMUSG00000093963	0	0	0	0	0	0	0	0	0	0	0	0	Gm21909
ENSMUSG00000067750	0	0	0	0	0	0	0	0	0	0	0	0	Khdc1a
ENSMUSG00000086194	0	0	0	0	0	0	0	0	0	0	0	0	Gm16329
ENSMUSG00000094436	0	0	0	0	0	0	0	0	0	0	0	0	Gm16327
ENSMUSG00000041722	0	0	0	0	0	0	0	0	0	0	0	0	Khdc1c
ENSMUSG00000025979	1377	2282	2798	1426	1319	2007	2396	1495	1427	1847	2363	1577	Mob4
ENSMUSG00000085507	0	0	0	0	0	0	0	0	0	0	0	0	Gm2709
ENSMUSG00000061863	1	0	0	0	1	0	0	0	1	0	0	0	Gm6822
ENSMUSG00000094926	0	0	0	0	0	0	0	0	0	0	0	0	Gm16533
ENSMUSG00000085079	0	0	0	0	0	0	0	0	0	0	0	0	Khdc1b
ENSMUSG00000085679	0	0	0	0	0	0	0	0	0	0	0	0	Gm16328
ENSMUSG00000053333	995	1205	977	506	591	653	556	487	435	466	472	408	Dis3l2
ENSMUSG00000100225	0	0	0	0	0	0	0	0	0	0	0	0	Gm29097
ENSMUSG00000100768	7	5	0	0	0	4	2	0	2	9	4	2	Gm29055
ENSMUSG00000104121	0	0	0	2	5	2	8	4	8	4	4	0	Gm37485
ENSMUSG00000102383	6	10	0	5	2	10	10	0	2	4	12	12	Gm38142
ENSMUSG00000104400	6	7	8	2	6	4	6	5	4	8	2	7	Gm38010
ENSMUSG00000102293	0	2	4	6	2	0	0	6	2	4	4	6	Gm37541
ENSMUSG00000102649	2	0	3	0	4	2	0	0	2	6	0	3	Gm38021
ENSMUSG00000084106	68	112	117	53	85	92	113	69	70	61	49	65	Gm6136
ENSMUSG00000102571	0	0	3	0	2	6	0	0	2	0	0	2	Gm37967
ENSMUSG00000099401	0	0	0	0	0	0	0	0	0	0	0	0	Gm28375
ENSMUSG00000102956	0	0	0	0	0	0	0	0	0	0	0	0	Gm37017
ENSMUSG00000103984	10	14	16	12	10	8	6	6	4	4	12	6	Gm37447
ENSMUSG00000025978	0	0	0	0	0	1	0	0	0	0	0	1	Rftn2
ENSMUSG00000046994	449	672	654	400	510	694	686	518	715	1086	1061	784	Mars2
ENSMUSG00000101625	0	0	0	0	0	0	0	0	0	0	0	0	Gm29371
ENSMUSG00000026246	0	2	2	4	0	0	2	6	0	0	0	0	Alppl2
ENSMUSG00000079440	0	0	0	0	0	0	0	0	0	0	0	0	Alpi
ENSMUSG00000100940	0	0	0	0	0	0	2	0	0	0	0	0	Gm29372
ENSMUSG00000028033	0	0	0	0	0	0	0	0	0	0	0	2	Kcnq5
ENSMUSG00000036500	0	0	0	0	0	0	0	0	0	0	0	0	Akp3
ENSMUSG00000099839	0	0	0	0	0	0	0	0	0	0	0	0	Gm29374
ENSMUSG00000104138	0	0	0	0	0	0	0	0	0	0	0	0	Gm36949
ENSMUSG00000082935	358	538	464	242	420	502	473	333	431	605	495	397	Gm7658
ENSMUSG00000103748	0	0	0	0	0	0	0	0	0	0	0	0	Gm38243
ENSMUSG00000025977	0	0	0	0	0	0	0	0	0	0	0	0	Boll
ENSMUSG00000100215	15	35	22	14	32	30	32	16	23	14	19	16	Gm8292
ENSMUSG00000101945	0	0	0	0	1	0	0	0	0	0	0	0	Btf3-ps17
ENSMUSG00000101085	0	0	0	0	0	0	0	0	0	0	0	0	Gm8531
ENSMUSG00000038349	1576	2140	1829	940	783	1131	747	626	336	431	343	264	Plcl1
ENSMUSG00000102145	11	4	12	10	19	14	13	10	23	4	17	14	Gm38056
ENSMUSG00000100309	0	7	3	1	6	7	9	8	8	13	6	2	Gm6644
ENSMUSG00000056211	3511	5608	4685	2927	2294	3967	3067	2704	1942	3299	2742	2371	R3hdm1
ENSMUSG00000102831	7	2	6	7	12	0	1	0	2	3	8	0	Gm37382
ENSMUSG00000101535	0	0	0	0	0	0	0	0	0	0	0	0	Gm29383
ENSMUSG00000099950	0	0	0	0	0	0	0	0	0	0	0	0	9130227L01Rik
ENSMUSG00000104239	3	2	6	2	10	8	8	2	8	6	10	14	Gm37588
ENSMUSG00000102491	0	0	0	0	0	0	0	0	0	0	0	0	Gm36986
ENSMUSG00000102179	0	4	2	4	2	10	7	8	4	2	8	6	Gm37868
ENSMUSG00000103497	4	2	12	0	4	9	3	18	7	10	12	12	Gm37407
ENSMUSG00000100372	0	0	0	0	0	0	0	0	0	0	0	0	1700003I22Rik
ENSMUSG00000065520	0	0	0	0	0	1	0	0	0	0	1	1	Mir128-1
ENSMUSG00000100944	0	0	0	0	0	0	0	0	0	0	0	1	Gm28900
ENSMUSG00000101332	0	0	0	0	0	0	0	0	0	0	0	0	Gm28240
ENSMUSG00000045336	0	0	0	0	0	0	0	0	0	0	0	0	Hsfy2
ENSMUSG00000026247	0	0	0	0	0	0	0	0	0	0	0	0	Ecel1
ENSMUSG00000026353	3708	4884	4452	2680	2949	3792	3313	2726	2209	2692	2368	1906	Ubxn4
ENSMUSG00000036480	0	2	2	0	0	0	0	0	0	0	0	0	Prss56
ENSMUSG00000026589	4	2	4	0	0	0	0	0	0	0	0	0	Sec16b
ENSMUSG00000103021	0	0	0	0	1	0	0	0	0	0	1	0	Gm37682
ENSMUSG00000103501	0	0	0	0	0	0	0	0	0	0	0	0	Gm7412
ENSMUSG00000026354	0	0	0	0	0	0	4	0	3	0	0	3	Lct
ENSMUSG00000102245	0	0	0	1	1	0	0	1	0	0	0	0	Gm34423
ENSMUSG00000103962	0	0	0	0	0	0	0	0	0	0	0	0	Gm38213
ENSMUSG00000102789	0	0	0	0	0	0	0	0	0	0	0	0	Gm38256
ENSMUSG00000004031	0	0	0	0	0	0	0	0	0	0	0	0	Brinp2
ENSMUSG00000026251	0	4	2	4	0	0	0	0	0	0	0	0	Chrnd
ENSMUSG00000026355	2643	3604	3376	2042	6868	7009	6108	5792	8851	10882	9706	8168	Mcm6
ENSMUSG00000038331	301	481	349	228	230	359	286	315	244	360	252	228	Satb2
ENSMUSG00000104310	0	1	0	2	4	0	0	0	0	0	0	0	Gm4081
ENSMUSG00002075847	0	0	0	0	0	0	0	0	0	0	0	0	Gm55536
ENSMUSG00000099945	0	0	0	0	0	0	0	0	0	0	0	0	1700126A01Rik
ENSMUSG00000101429	0	0	0	0	0	0	0	0	0	0	0	0	BC055402
ENSMUSG00000101129	0	0	0	0	0	0	0	0	0	0	0	0	Gm5254
ENSMUSG00000038323	470	992	1241	615	479	781	932	561	470	865	1246	611	1700066M21Rik
ENSMUSG00000026356	2760	4588	4278	2345	3548	4564	4655	3148	3386	4743	4463	3359	Dars1
ENSMUSG00000088196	0	0	0	0	0	0	0	0	0	0	0	0	Gm23902
ENSMUSG00000100152	0	0	0	0	0	0	0	0	0	0	0	0	Gm29598
ENSMUSG00000100941	0	0	0	0	0	0	0	0	0	0	0	0	Gm29597
ENSMUSG00000088432	0	0	0	0	0	0	0	0	0	0	0	0	Gm25384
ENSMUSG00000026253	0	0	0	0	0	0	0	0	0	0	0	0	Chrng
ENSMUSG00000100078	34	54	52	23	31	45	37	21	14	16	28	14	Gm6170
ENSMUSG00000045382	0	0	0	0	0	0	0	0	0	0	0	0	Cxcr4
ENSMUSG00000099403	0	0	0	0	0	0	0	0	0	0	0	0	Gm29599
ENSMUSG00000097283	0	0	0	0	0	0	0	0	0	0	0	0	Gm26686
ENSMUSG00000064737	0	0	0	0	0	0	0	0	0	0	0	0	Gm23056
ENSMUSG00000048495	278	455	511	321	345	412	550	326	363	536	586	382	Tyw5
ENSMUSG00000025971	420	684	653	304	372	571	466	383	374	490	439	377	Maip1
ENSMUSG00000077776	0	0	0	0	0	0	0	0	0	0	0	0	Gm22371
ENSMUSG00002076848	0	0	0	0	0	0	0	0	0	0	0	0	Gm55546
ENSMUSG00000101826	0	0	0	0	0	0	0	0	0	0	0	0	Gm8581
ENSMUSG00000102685	0	0	0	0	0	0	0	0	0	0	0	0	Gm37373
ENSMUSG00000101151	0	0	0	0	0	0	0	0	0	0	0	0	Gm17929
ENSMUSG00000042581	2	2	0	0	2	6	1	2	2	0	0	0	Thsd7b
ENSMUSG00000103742	0	0	0	0	0	0	0	0	0	0	0	0	Gm38240
ENSMUSG00000103637	0	0	0	0	0	0	0	0	0	0	0	0	Gm38330
ENSMUSG00000104130	0	0	0	0	0	0	0	0	0	0	0	0	Gm36951
ENSMUSG00000089648	2	2	2	0	2	0	2	4	4	6	2	2	Gm15790
ENSMUSG00000094122	0	0	2	1	12	5	6	0	14	0	2	1	Rpl31-ps9
ENSMUSG00000102800	0	0	0	0	0	0	0	0	0	0	0	0	Gm37479
ENSMUSG00000103803	0	0	0	0	0	0	0	0	0	0	0	0	Gm37064
ENSMUSG00000103281	0	0	0	0	0	0	0	0	0	0	0	0	Gm37278
ENSMUSG00000100623	0	0	0	0	0	0	0	0	0	0	0	0	Gm29428
ENSMUSG00000086633	0	0	0	0	0	0	0	0	0	0	0	0	Gm16081
ENSMUSG00000026401	0	0	0	0	0	0	0	0	0	0	0	0	Cd55b
ENSMUSG00000087691	0	0	0	0	0	0	0	0	0	0	0	0	Cd55os
ENSMUSG00000086825	0	0	0	0	2	0	0	0	0	0	0	0	Gm15675
ENSMUSG00000090533	0	0	0	0	0	0	0	0	0	0	0	0	Gm8214
ENSMUSG00000103305	0	0	0	0	0	0	0	0	0	0	0	0	Gm34068
ENSMUSG00000026399	0	0	0	0	0	0	0	0	0	0	0	0	Cd55
ENSMUSG00000104007	0	0	0	0	0	0	0	0	0	0	0	0	Gm38332
ENSMUSG00000102139	0	0	0	0	0	0	0	0	0	0	0	0	Gm37109
ENSMUSG00000102743	0	0	0	0	0	0	0	0	0	0	0	0	Gm38108
ENSMUSG00000103751	0	0	0	0	0	0	0	0	0	0	0	0	Gm37283
ENSMUSG00000039384	239	375	332	257	224	219	164	180	254	255	234	214	Dusp10
ENSMUSG00000044854	6	26	18	6	20	6	8	2	6	8	4	2	1700056E22Rik
ENSMUSG00000102682	2	0	0	0	0	0	0	0	0	0	0	0	Gm37223
ENSMUSG00000102794	0	0	0	0	0	0	0	0	0	0	0	0	Gm37712
ENSMUSG00000104419	0	0	0	0	0	0	0	0	0	0	0	0	2900092O11Rik
ENSMUSG00000101574	0	1	0	0	0	2	0	0	0	0	1	0	1700112H15Rik
ENSMUSG00000089057	0	0	0	0	0	0	0	0	0	0	0	0	Gm23349
ENSMUSG00000103308	3	5	11	2	63	37	46	15	47	39	47	38	Gm37800
ENSMUSG00000102606	0	1	0	0	0	1	2	0	0	2	0	0	Rpl21-ps1
ENSMUSG00000103314	0	0	0	0	0	1	2	0	0	4	0	0	Gm38358
ENSMUSG00000092578	0	0	0	0	0	0	0	0	0	0	0	0	4930488B22Rik
ENSMUSG00000042554	0	2	2	0	0	0	2	0	0	0	0	0	Zp3r
ENSMUSG00000064395	0	0	0	0	0	0	0	0	0	0	0	0	Gm23623
ENSMUSG00000039377	16	68	36	23	20	28	8	24	18	18	16	9	Hlx
ENSMUSG00000102158	0	0	0	0	0	0	0	0	2	0	0	0	Gm34342
ENSMUSG00000026254	1246	1853	1426	795	1647	1941	1494	1376	1578	2070	1709	1578	Eif4e2
ENSMUSG00000101468	0	0	0	0	0	0	0	0	0	0	0	0	Gm7761
ENSMUSG00000026405	4	4	18	6	8	2	14	6	13	49	27	14	C4bp
ENSMUSG00000101227	0	0	0	0	0	0	0	0	0	0	0	0	Gm29506
ENSMUSG00000088318	0	0	0	0	0	0	0	0	0	0	0	0	Gm26187
ENSMUSG00000073730	0	0	0	0	0	0	0	0	0	0	0	0	Ppp1r14bl
ENSMUSG00000089553	0	0	0	0	0	0	0	0	0	0	0	0	Gm24176
ENSMUSG00000101904	1	0	1	0	0	6	1	0	0	0	0	0	Gm29427
ENSMUSG00000102766	0	0	0	0	0	0	0	0	0	0	0	0	Gm6420
ENSMUSG00000100257	0	2	0	2	2	0	2	1	2	2	1	0	ENSMUSG00000100257
ENSMUSG00000065405	0	0	0	0	1	2	0	0	1	0	0	0	Mir30a
ENSMUSG00000097970	4	7	10	6	1	16	5	16	7	9	8	10	Gm27028
ENSMUSG00000065567	0	0	0	0	0	0	0	0	0	0	0	0	Mir30c-2
ENSMUSG00000100775	0	0	0	0	0	0	2	0	0	0	0	0	Gm29107
ENSMUSG00000101226	0	0	0	0	0	0	0	0	0	0	0	0	Gm20954
ENSMUSG00000026255	2	10	2	2	3	2	4	0	0	0	0	0	Efhd1
ENSMUSG00000089821	0	0	0	0	0	0	0	0	0	0	0	0	Efhd1os
ENSMUSG00000026158	24	84	84	20	93	122	144	88	78	96	110	70	Ogfrl1
ENSMUSG00000097920	2	0	0	0	0	0	0	0	0	0	0	2	Gm7784
ENSMUSG00000099503	0	0	0	0	0	0	0	0	0	0	0	0	Gm28822
ENSMUSG00000026156	4	6	4	2	0	2	2	6	8	0	0	4	B3gat2
ENSMUSG00000073481	1085	1327	1364	739	1796	1992	2144	1280	1547	1379	1434	935	Mtarc2
ENSMUSG00000088559	0	0	0	0	0	0	0	0	0	0	0	0	Mir1981
ENSMUSG00002076207	0	2	0	0	0	0	0	0	0	0	0	0	Gm55575
ENSMUSG00000039349	0	0	0	0	0	0	0	0	0	0	0	0	C130074G19Rik
ENSMUSG00000026587	0	0	0	2	0	0	0	0	0	0	0	0	Astn1
ENSMUSG00000103762	0	0	0	0	0	0	0	0	0	0	0	0	Gm37861
ENSMUSG00000103971	0	0	0	0	0	0	0	0	0	0	0	0	Gm37679
ENSMUSG00000070103	0	0	0	0	0	0	0	0	0	0	0	0	Mir488
ENSMUSG00000102508	0	0	0	0	0	0	0	0	0	0	0	0	Gm37367
ENSMUSG00000102618	0	0	0	0	0	0	0	0	0	0	0	0	Gm37848
ENSMUSG00000026620	0	0	0	0	0	0	1	0	0	0	0	0	Mark1
ENSMUSG00000102784	0	0	0	0	0	0	0	0	0	0	0	0	Gm38251
ENSMUSG00000103942	0	0	0	0	0	0	0	0	0	0	0	0	Gm34732
ENSMUSG00000103478	0	0	0	0	0	0	0	0	0	0	0	0	4930433J02Rik
ENSMUSG00000104461	0	0	0	0	0	0	0	0	0	0	0	0	ENSMUSG00000104461
ENSMUSG00000026155	2148	3420	3100	1853	1399	2062	1753	1525	867	1421	1243	1000	Smap1
ENSMUSG00000026154	146	180	238	124	278	324	344	252	340	286	336	246	Sdhaf4
ENSMUSG00000102495	0	0	2	0	0	0	0	0	1	0	0	0	Gm26524
ENSMUSG00000073530	14	30	8	8	84	100	49	62	69	70	47	84	Pappa2
ENSMUSG00000047661	0	0	0	0	0	0	0	0	0	0	0	0	1600012P17Rik
ENSMUSG00000104014	0	0	0	0	0	0	0	0	0	0	0	0	4930562F17Rik
ENSMUSG00000061992	0	4	0	2	0	0	0	0	0	0	2	0	Gm4953
ENSMUSG00000104169	0	0	0	0	0	0	0	0	0	0	0	0	Gm7430
ENSMUSG00000038305	0	0	0	0	0	0	0	0	2	0	0	0	Spats2l
ENSMUSG00000091283	0	0	0	0	0	0	0	0	0	0	0	0	Gm17234
ENSMUSG00000054770	356	498	467	267	197	320	231	181	192	242	208	175	Kctd18
ENSMUSG00000026039	2126	3781	4078	2304	2434	3098	3146	2388	2679	4083	4198	3096	Sgo2a
ENSMUSG00000040782	1237	1869	1702	895	1266	1556	1676	1167	1216	1587	1483	1106	Cop1
ENSMUSG00000103572	11	37	38	23	33	43	45	19	20	60	47	30	Gm37115
ENSMUSG00000103186	0	0	0	0	0	0	0	0	0	0	0	0	Gm37088
ENSMUSG00002074853	2	15	3	8	6	8	4	2	2	3	9	4	Scarna3a
ENSMUSG00000105399	0	0	0	0	0	0	0	0	0	0	0	0	Mir1843b
ENSMUSG00000103289	0	0	0	0	0	0	0	0	0	0	0	0	Gm31256
ENSMUSG00000103389	0	0	0	0	0	0	0	0	0	0	0	0	Gm37757
ENSMUSG00000039318	1830	2651	1946	1193	1272	1763	1400	1171	851	1069	886	739	Rab3gap2
ENSMUSG00002075146	0	1	1	0	0	0	0	0	0	0	0	1	Snora36b
ENSMUSG00000105770	0	0	0	0	0	1	0	0	0	0	0	0	Mir664
ENSMUSG00000103613	0	0	0	0	0	0	0	0	0	0	0	0	Gm34882
ENSMUSG00000063558	110	130	95	60	135	209	260	123	59	75	92	74	Aox1
ENSMUSG00000026153	2379	3486	3318	1960	981	1578	1428	1099	1034	1570	1496	1054	Fam135a
ENSMUSG00000102398	2	0	6	0	13	8	8	4	8	4	17	8	Gm37580
ENSMUSG00000097670	0	0	0	0	0	0	0	0	0	0	0	0	Gm26607
ENSMUSG00000026409	1145	1417	1290	832	1018	1172	944	742	891	1029	740	623	Pfkfb2
ENSMUSG00000015829	0	0	2	0	0	2	0	0	2	0	0	0	Tnr
ENSMUSG00000103225	0	0	0	0	0	0	0	0	0	0	0	0	Gm37731
ENSMUSG00000046404	1339	1837	1917	1141	870	1277	1278	995	911	1386	1418	1019	Yod1
ENSMUSG00000104515	2	6	1	1	0	6	4	2	8	6	4	7	Gm37163
ENSMUSG00000073528	0	0	0	0	0	0	0	0	0	0	0	0	Gm10530
ENSMUSG00000103719	0	0	0	0	0	0	0	0	0	0	0	0	Gm38039
ENSMUSG00000088145	0	0	0	0	0	0	0	0	0	0	0	0	Gm24719
ENSMUSG00000104111	0	0	0	0	2	0	0	0	0	0	0	0	Gm37294
ENSMUSG00000042510	382	506	376	213	417	451	344	314	229	305	292	225	AA986860
ENSMUSG00000100106	0	0	0	0	2	0	0	0	0	0	0	0	Gm28856
ENSMUSG00000090394	509	618	468	295	770	877	840	597	541	650	564	460	4930523C07Rik
ENSMUSG00000064294	0	0	0	0	0	0	2	0	0	0	0	0	Aox3
ENSMUSG00000026729	0	0	0	0	5	2	6	2	0	1	0	0	4930562F07Rik
ENSMUSG00000089275	0	0	0	0	0	0	0	0	0	0	0	0	Gm24548
ENSMUSG00000026415	4	2	4	0	6	6	2	6	8	2	6	6	Fcamr
ENSMUSG00000026618	2382	3180	2722	1601	2760	3482	3039	2497	2239	2518	2257	1905	Iars2
ENSMUSG00000104368	0	0	0	0	0	0	0	0	0	0	0	0	2010103J01Rik
ENSMUSG00000065581	0	0	0	0	0	0	0	0	0	0	0	0	Mir194-1
ENSMUSG00000065562	0	0	0	0	0	0	0	0	0	0	0	0	Mir215
ENSMUSG00000102526	0	7	0	0	0	0	5	8	2	6	0	4	Gm37785
ENSMUSG00000026417	0	0	0	0	0	0	0	0	0	0	2	0	Pigr
ENSMUSG00000026725	0	0	2	0	2	2	0	0	0	0	0	0	Tnn
ENSMUSG00000038242	0	0	0	0	0	0	0	0	0	0	0	0	Aox4
ENSMUSG00000089822	0	0	0	0	0	0	0	0	0	0	0	0	Gm15759
ENSMUSG00000026617	592	873	938	498	733	894	855	648	719	1113	1036	771	Bpnt1
ENSMUSG00000058267	682	936	1052	502	1352	1436	1868	1047	1477	1478	1855	1257	Mrps14
ENSMUSG00000097261	0	8	15	10	4	14	12	4	14	6	18	10	4930532G15Rik
ENSMUSG00000014226	3019	5088	5949	3045	4305	5354	6453	4370	6416	9021	11202	7239	Cacybp
ENSMUSG00000103006	8	14	32	6	41	32	43	20	40	42	28	43	4933417C20Rik
ENSMUSG00000079554	0	0	0	0	0	4	2	2	0	4	0	2	Aox2
ENSMUSG00000103839	26	61	33	32	18	43	58	18	13	34	83	26	Gm37607
ENSMUSG00000016529	0	0	0	0	0	0	0	0	0	0	0	0	Il10
ENSMUSG00000026147	0	0	0	0	0	0	0	0	0	0	0	0	Col9a1
ENSMUSG00000016528	3333	4811	3837	2301	4010	5148	4122	3502	3255	3785	3161	2837	Mapkapk2
ENSMUSG00000088705	1	0	1	0	0	3	1	2	3	1	0	0	Gm25549
ENSMUSG00000102856	42	32	54	23	48	60	34	70	96	77	64	92	Gm37084
ENSMUSG00002075689	0	0	0	0	0	0	0	0	0	0	0	0	Gm55664
ENSMUSG00000051223	10704	16992	18211	9958	20814	26381	28190	20194	21426	29310	30077	22025	Bzw1
ENSMUSG00000016526	494	771	649	435	548	651	566	492	482	576	537	466	Dyrk3
ENSMUSG00000026615	34463	45910	39986	23409	14815	23696	18484	15643	10745	14761	10939	9635	Eprs1
ENSMUSG00000051295	0	0	0	0	0	0	0	0	0	0	0	0	9630028B13Rik
ENSMUSG00000118510	2	0	0	0	0	0	0	0	0	0	0	0	Gm52958
ENSMUSG00000026614	0	0	0	0	0	0	0	0	0	0	0	0	Slc30a10
ENSMUSG00000103799	0	0	0	0	0	0	0	0	0	0	0	0	Gm38093
ENSMUSG00000102546	0	0	2	0	0	0	2	0	0	2	0	0	Gm9722
ENSMUSG00000039246	747	1075	1019	497	881	1217	1118	919	521	701	571	538	Lyplal1
ENSMUSG00000103056	8	9	5	5	1	7	13	3	4	6	5	5	Gm38268
ENSMUSG00002076007	0	0	0	0	0	0	0	0	0	0	0	0	Gm55667
ENSMUSG00000103449	0	0	0	0	0	0	0	0	0	0	0	0	Gm37134
ENSMUSG00000102790	0	0	0	0	0	0	0	0	0	0	0	0	Gm37272
ENSMUSG00000102217	0	0	0	0	0	0	0	0	0	0	0	0	Gm37491
ENSMUSG00000103690	0	0	0	0	0	0	0	0	0	0	0	0	A730004F24Rik
ENSMUSG00000048000	2070	2691	2495	1497	2104	2996	2351	1957	1830	2416	1960	1671	Gigyf2
ENSMUSG00000119117	0	0	2	0	0	0	0	0	0	0	0	0	Gm22549
ENSMUSG00000079436	0	0	0	0	0	0	0	0	0	0	0	0	Kcnj13
ENSMUSG00002076368	0	0	0	0	0	0	0	0	0	0	0	0	Gm55682
ENSMUSG00000026141	0	0	0	0	0	0	0	0	1	0	0	0	Col19a1
ENSMUSG00000026258	0	0	0	0	0	0	0	0	0	0	0	0	Snorc
ENSMUSG00000077463	0	0	0	0	0	0	0	0	0	0	0	0	Gm26418
ENSMUSG00000099997	0	0	2	0	0	3	5	0	6	2	0	5	Tubb4b-ps2
ENSMUSG00000100131	0	2	4	4	1	7	11	5	2	2	5	3	Gm28439
ENSMUSG00000067736	12	11	46	13	12	16	52	18	7	22	39	12	Gm10222
ENSMUSG00000026034	2332	2933	2994	1963	2822	3608	4861	2691	2625	3144	4079	2457	Clk1
ENSMUSG00000101939	28	72	154	45	29	102	143	65	20	99	209	114	Gm28438
ENSMUSG00000101111	3	34	38	15	14	39	51	18	12	20	45	21	Gm28437
ENSMUSG00000026721	998	1556	1361	808	682	1041	921	766	424	601	526	496	Rabgap1l
ENSMUSG00000100862	3	12	11	2	6	14	26	13	8	9	16	21	Atp6-ps
ENSMUSG00000102070	8	12	18	5	16	17	20	10	15	14	24	13	Gm28661
ENSMUSG00000101249	11	14	26	22	22	19	19	15	14	16	14	13	Gm29216
ENSMUSG00000039239	364	627	499	306	554	928	765	535	339	591	482	399	Tgfb2
ENSMUSG00000089045	0	0	0	0	0	0	0	0	0	0	0	0	Gm26169
ENSMUSG00000100393	0	0	0	0	2	5	7	4	3	3	1	2	Gm29491
ENSMUSG00000102619	0	2	4	6	2	2	2	5	6	22	2	12	Gm37849
ENSMUSG00000001305	1072	1300	1336	826	1183	1190	1049	1141	1414	1613	1352	1122	Rrp15
ENSMUSG00000097784	5	20	14	12	22	14	24	14	25	16	27	16	A430105J06Rik
ENSMUSG00000104302	0	4	0	0	0	0	0	0	0	0	0	0	Gm36975
ENSMUSG00000103503	0	0	0	0	0	0	0	0	0	0	0	0	1700023G09Rik
ENSMUSG00000089204	0	0	0	0	0	0	0	0	1	0	0	0	Mir1927
ENSMUSG00000097935	0	2	10	2	3	8	2	8	0	4	10	2	Gm3809
ENSMUSG00000103522	6	2	4	4	4	2	2	0	0	0	2	0	9430087J23Rik
ENSMUSG00000104312	0	0	0	0	0	0	0	0	0	0	0	0	Gm37912
ENSMUSG00000103693	2	0	6	2	6	4	8	0	2	2	0	4	Gm37529
ENSMUSG00000104026	4	2	2	0	0	0	2	2	2	0	1	6	Gm37212
ENSMUSG00000039224	0	0	0	0	0	0	0	0	0	0	0	0	D1Pas1
ENSMUSG00000118401	4	2	4	2	2	4	4	3	12	0	2	2	Gpr52
ENSMUSG00000104424	0	0	0	0	0	0	0	0	0	0	0	0	Gm19058
ENSMUSG00000104020	0	4	0	0	2	0	2	2	0	2	2	0	Gm37215
ENSMUSG00000103391	2	0	5	0	4	6	6	2	0	2	2	0	Gm38302
ENSMUSG00000103432	6	0	4	16	4	10	1	4	8	6	0	6	6720464F23Rik
ENSMUSG00000077759	0	0	0	0	0	0	0	0	0	0	0	0	Gm23528
ENSMUSG00000102172	3	0	0	0	2	0	0	0	4	2	6	2	Gm37873
ENSMUSG00000103200	0	0	1	1	0	6	2	2	0	0	3	2	Gm37328
ENSMUSG00000103632	0	12	6	4	1	6	6	4	4	5	9	7	Gm38329
ENSMUSG00000104053	0	0	0	0	0	0	0	0	0	0	0	0	Gm38126
ENSMUSG00000102852	0	0	0	0	0	0	0	0	0	0	0	0	Gm37083
ENSMUSG00000103631	0	0	0	0	0	0	0	0	0	0	0	0	Gm38060
ENSMUSG00000077648	0	0	0	0	0	0	0	0	0	0	0	0	Gm24988
ENSMUSG00000057499	2	2	0	0	0	0	0	2	0	1	2	2	Gm6177
ENSMUSG00000026259	0	0	0	0	4	4	0	4	4	2	6	2	Ngef
ENSMUSG00000026035	549	777	686	392	825	873	963	665	951	1073	1096	799	Ppil3
ENSMUSG00000026611	4	22	10	8	16	2	14	6	2	3	5	14	Spata17
ENSMUSG00000089831	0	0	0	0	0	0	0	0	0	2	0	0	Gm15508
ENSMUSG00000106839	0	0	0	0	0	0	0	2	0	0	0	0	Gm43497
ENSMUSG00000107163	0	0	0	0	0	0	0	0	0	0	0	0	Gm43496
ENSMUSG00000079434	0	0	0	0	0	0	0	0	0	0	0	0	Neu2
ENSMUSG00000089947	0	0	0	0	0	0	0	0	0	0	6	0	Gm15509
ENSMUSG00000091123	0	0	0	0	0	0	0	0	0	0	0	0	Gm17181
ENSMUSG00000089730	2	0	0	0	1	2	0	0	0	0	0	0	1700007P06Rik
ENSMUSG00000073725	1538	2161	2215	1073	1105	1412	1620	1028	826	1099	1134	793	Lmbrd1
ENSMUSG00000040423	1094	1391	1217	807	1537	2433	1801	1497	1678	2633	1942	1898	Rc3h1
ENSMUSG00000103343	13	16	3	8	12	14	30	18	26	34	29	17	Gm37052
ENSMUSG00000103846	0	4	2	3	20	2	6	3	12	5	13	5	Gm37809
ENSMUSG00000103739	10	13	26	15	22	26	37	32	36	44	48	30	Gm37653
ENSMUSG00000100808	0	0	0	0	0	0	0	0	0	0	0	0	Gm28594
ENSMUSG00000100483	0	0	0	0	0	0	0	0	0	0	0	0	Gm28237
ENSMUSG00000100450	0	0	0	0	0	0	0	0	0	0	0	0	Gm9443
ENSMUSG00000099392	0	0	0	0	0	0	0	0	0	0	0	0	Gm29414
ENSMUSG00000026036	697	871	892	487	951	1002	1028	796	1136	1267	1322	901	Nif3l1
ENSMUSG00000026715	0	6	0	2	2	2	4	0	8	16	8	4	Serpinc1
ENSMUSG00000103222	0	0	0	0	0	0	0	0	0	0	0	0	Gm37729
ENSMUSG00000103680	0	0	0	0	0	0	0	0	0	0	0	1	Gm37072
ENSMUSG00000043467	777	1103	774	593	678	1002	873	794	641	895	864	663	Zbtb37
ENSMUSG00000104016	0	0	0	0	0	0	0	0	0	0	0	0	Gm37362
ENSMUSG00000026037	3269	5218	5211	2971	2454	2937	3072	2418	3464	4821	4862	3676	Orc2
ENSMUSG00000119442	0	3	0	3	0	0	0	4	3	4	0	11	Gm23966
ENSMUSG00000039210	541	749	572	359	530	578	581	496	452	532	542	457	Gpatch2
ENSMUSG00000104394	18	45	66	36	40	75	59	52	52	85	79	78	Gm37254
ENSMUSG00000085054	62	76	67	43	18	34	25	36	27	24	30	16	Gm15834
ENSMUSG00000104245	0	2	0	0	0	0	0	0	0	0	0	0	Gm38155
ENSMUSG00000103923	0	0	0	0	0	0	0	0	0	0	0	0	Gm37896
ENSMUSG00000026427	1556	2191	1704	1032	1679	2186	1900	1392	1344	1385	1331	1046	Eif2d
ENSMUSG00000026610	0	0	0	0	0	0	0	0	0	0	0	0	Esrrg
ENSMUSG00000103961	0	0	0	0	0	0	0	0	0	0	0	0	Gm55759
ENSMUSG00000103401	0	0	0	0	0	0	0	0	0	0	0	0	Gm37929
ENSMUSG00000118492	0	0	0	0	0	0	0	0	0	0	0	0	Gm52967
ENSMUSG00000103577	0	0	0	0	0	0	0	0	0	0	0	0	9330162B11Rik
ENSMUSG00000103732	0	0	0	0	0	0	0	0	0	0	0	0	Gm38315
ENSMUSG00000104482	0	0	0	0	0	0	0	0	0	0	0	0	Gm38064
ENSMUSG00000038174	594	911	1095	563	674	956	1172	652	613	884	1156	689	Hycc2
ENSMUSG00000033569	0	0	0	0	1	0	0	0	0	0	0	0	Adgrb3
ENSMUSG00000026032	478	611	637	314	1150	1319	1314	983	1196	1111	1267	938	Ndufb3
ENSMUSG00000100202	0	0	0	0	0	0	0	0	0	0	0	0	Gm29389
ENSMUSG00000099490	0	0	0	0	0	0	0	0	0	0	0	0	Gm18802
ENSMUSG00000026430	22	22	37	19	12	2	16	2	6	0	2	6	Rassf5
ENSMUSG00000059647	2	7	7	0	5	5	2	2	5	6	6	6	Cbx3-ps7
ENSMUSG00000080849	0	0	0	0	0	0	0	0	0	0	0	0	Gm15702
ENSMUSG00000104257	0	0	0	0	0	0	0	0	0	0	0	0	Gm20172
ENSMUSG00000101729	0	0	0	0	0	0	0	0	0	0	0	0	Gm17796
ENSMUSG00000119153	0	0	0	0	0	0	0	0	0	0	0	0	Gm22260
ENSMUSG00000102296	0	0	0	0	0	0	0	0	0	0	0	0	Gm37543
ENSMUSG00000103209	0	0	0	0	0	0	0	0	0	0	0	0	Gm37331
ENSMUSG00000104027	0	0	0	0	0	0	0	0	0	0	0	0	Gm37211
ENSMUSG00000102407	0	0	0	0	0	0	0	0	0	0	0	0	Gm37862
ENSMUSG00000103214	0	0	0	0	0	0	0	0	0	0	0	0	Gm38286
ENSMUSG00000104100	0	0	0	0	0	0	0	0	0	0	0	0	Gm37880
ENSMUSG00000084740	0	0	0	0	0	0	0	0	0	0	0	0	Gm25294
ENSMUSG00000103889	0	0	0	0	0	0	0	0	0	0	0	0	Gm37011
ENSMUSG00000101301	0	0	0	0	0	0	0	0	0	2	0	0	Gm29214
ENSMUSG00000104221	0	0	0	0	0	0	0	0	0	0	0	0	Gm37051
ENSMUSG00000102250	0	0	0	0	0	0	0	0	0	0	0	0	Gm38260
ENSMUSG00000102317	0	0	0	0	0	0	0	0	0	0	0	0	Gm37628
ENSMUSG00000103563	0	0	0	0	0	0	0	0	0	0	0	0	8030445P17Rik
ENSMUSG00000102465	0	0	0	0	0	0	0	0	0	0	0	0	Gm38198
ENSMUSG00000102659	0	0	0	0	0	0	0	0	0	0	0	0	Gm37077
ENSMUSG00000103924	0	0	0	0	0	0	0	0	0	0	0	0	Gm37895
ENSMUSG00000104132	0	0	0	0	0	0	0	0	0	0	0	0	Gm36952
ENSMUSG00000102747	0	0	0	0	0	0	0	0	0	0	0	0	Gm37602
ENSMUSG00000102386	0	0	0	0	0	0	0	0	0	0	0	0	2900022M07Rik
ENSMUSG00000103004	0	0	0	0	0	0	0	0	0	0	0	0	2900002M20Rik
ENSMUSG00000104516	0	0	0	0	0	0	0	0	0	0	0	0	Gm9884
ENSMUSG00000101618	0	0	0	0	0	0	0	0	0	0	0	0	Gm18443
ENSMUSG00000099458	0	0	0	0	0	0	0	0	0	0	0	0	Gm19123
ENSMUSG00000088111	0	0	0	0	0	0	0	0	0	0	0	0	Gm24064
ENSMUSG00000073722	0	0	0	0	0	0	0	0	0	0	0	0	Spata31e2
ENSMUSG00000119695	0	0	0	0	0	0	0	0	0	0	0	0	n-R5s209
ENSMUSG00000100310	0	0	0	0	0	0	0	0	0	0	0	0	Gm19641
ENSMUSG00000101033	0	0	0	0	0	0	0	0	0	0	0	0	Gm18776
ENSMUSG00000101372	0	0	0	0	0	0	0	0	0	0	0	0	Gm19028
ENSMUSG00000103241	0	0	0	0	0	0	0	0	0	0	0	0	Gm38089
ENSMUSG00000086240	32	32	36	14	24	34	45	30	46	42	51	43	Gm7846
ENSMUSG00000048411	0	0	0	0	0	0	0	0	0	0	0	0	Spata31e5
ENSMUSG00000081557	0	0	0	0	2	0	0	0	0	10	0	0	Gm5697
ENSMUSG00000058590	0	0	0	0	0	0	0	0	0	0	0	0	Gm6462
ENSMUSG00000101235	0	0	0	0	0	0	0	0	0	0	0	0	Gm18033
ENSMUSG00002075209	0	0	0	0	0	0	0	0	0	0	0	0	Gm55767
ENSMUSG00000026609	0	0	0	0	0	0	0	0	0	0	0	0	Ush2a
ENSMUSG00002076857	0	0	0	0	0	0	0	0	0	0	0	0	Gm55769
ENSMUSG00002074912	0	0	0	0	0	0	0	0	0	0	0	0	Gm55770
ENSMUSG00000047528	0	4	0	0	0	4	3	3	0	2	4	0	Flacc1
ENSMUSG00000099257	0	0	0	0	0	0	0	0	0	0	0	0	Mir6342
ENSMUSG00000099492	14	44	30	18	20	29	23	12	9	16	21	8	Gm5525
ENSMUSG00000118548	0	0	0	0	0	0	0	0	0	0	0	0	Gm53035
ENSMUSG00000101046	0	0	0	0	0	0	0	0	0	0	0	0	Gm28803
ENSMUSG00000101726	0	0	0	0	0	0	2	0	0	0	0	0	Gm7858
ENSMUSG00002075317	0	0	0	0	0	0	0	0	0	0	0	0	Gm55771
ENSMUSG00002075289	0	0	0	0	0	0	0	0	0	0	0	0	Gm55772
ENSMUSG00000077235	0	0	0	0	1	0	0	0	0	0	0	0	Gm25095
ENSMUSG00000084550	0	0	0	0	0	0	0	0	0	0	0	0	Gm25269
ENSMUSG00000042349	128	149	126	115	217	288	288	176	176	141	172	82	Ikbke
ENSMUSG00000102027	1	1	0	0	0	0	0	0	0	0	0	0	Gm28914
ENSMUSG00000102055	0	4	0	0	0	0	0	0	0	0	0	0	Gm28913
ENSMUSG00000026031	745	1092	972	504	649	1122	998	687	487	636	509	429	Cflar
ENSMUSG00000100236	0	0	0	0	0	0	0	0	0	0	0	0	Gm3841
ENSMUSG00000026029	656	929	928	460	884	978	991	847	864	883	964	785	Casp8
ENSMUSG00000102719	6	17	17	14	30	37	20	24	34	64	85	34	Gm37760
ENSMUSG00000099719	0	0	2	0	0	2	2	0	0	1	0	0	Gm28802
ENSMUSG00000064440	0	0	0	0	0	0	0	0	0	0	0	0	Gm26224
ENSMUSG00000080463	0	0	0	0	0	0	0	0	0	0	0	0	Gm22489
ENSMUSG00000064816	0	0	0	0	0	0	0	0	0	0	0	0	Gm22357
ENSMUSG00000084667	0	0	0	0	0	0	0	0	0	0	0	0	Gm23212
ENSMUSG00000077220	0	0	0	0	0	0	0	0	0	0	0	0	Snord78
ENSMUSG00000065160	0	0	0	0	0	0	0	0	0	0	0	0	Gm50452
ENSMUSG00000065735	0	0	0	0	0	0	0	0	0	0	0	0	Snord80
ENSMUSG00002075950	0	0	0	0	0	0	0	0	0	0	0	0	Snord80
ENSMUSG00000064968	0	0	0	0	0	0	0	0	0	0	0	0	Snord47
ENSMUSG00000065228	0	0	0	0	0	0	0	0	0	0	0	0	Gm25789
ENSMUSG00000101093	0	0	0	0	0	0	0	0	0	0	0	0	Eef1a1-ps2
ENSMUSG00000026028	1426	1853	1750	1002	1524	1929	1752	1513	1476	2131	1761	1514	Trak2
ENSMUSG00000070960	5	19	8	7	5	5	9	4	0	1	4	6	Gm19680
ENSMUSG00000088620	0	0	0	0	0	0	0	0	0	0	0	0	Gm23032
ENSMUSG00000082159	0	0	0	0	0	0	0	0	0	0	0	0	Gm7910
ENSMUSG00000026425	2217	3031	2284	1505	1914	2397	1619	1542	1491	2071	1543	1247	Srgap2
ENSMUSG00000102733	2	8	7	4	7	15	2	4	12	10	4	0	Gm38262
ENSMUSG00000104060	14	6	2	3	12	12	0	0	3	14	18	6	Gm37954
ENSMUSG00000101778	12	10	16	23	11	28	8	4	12	38	16	16	Gm29488
ENSMUSG00000099959	2	0	0	0	0	1	2	0	4	1	0	0	Gm29487
ENSMUSG00002076189	0	1	1	1	0	2	1	0	0	0	3	1	Gm55791
ENSMUSG00000026058	0	0	0	0	0	0	0	0	0	0	0	0	Khdrbs2
ENSMUSG00000064688	0	0	0	0	0	0	0	0	0	0	0	0	Gm25814
ENSMUSG00000103482	0	0	0	0	0	0	0	0	0	0	0	0	Gm37999
ENSMUSG00000104498	0	0	0	0	0	0	0	0	0	0	0	0	Gm37110
ENSMUSG00000104313	0	0	0	0	0	0	0	0	0	0	0	0	Gm37911
ENSMUSG00000102865	0	0	0	0	0	0	0	0	0	0	0	0	Gm9839
ENSMUSG00000055184	66	98	106	52	164	116	128	94	133	158	160	98	Fam72a
ENSMUSG00000102321	0	0	0	0	0	0	0	0	0	0	0	0	Gm37792
ENSMUSG00000091318	0	0	0	0	0	0	0	0	0	0	0	0	Semp2l1
ENSMUSG00000089489	0	0	0	0	0	0	0	0	0	0	0	0	Gm24732
ENSMUSG00000104433	0	0	0	0	0	0	0	0	0	0	0	0	Gm37426
ENSMUSG00002076392	0	0	0	0	0	0	0	0	0	0	0	0	Gm55794
ENSMUSG00000026432	0	0	0	0	0	0	0	0	0	0	0	0	Avpr1b
ENSMUSG00000102926	0	0	0	0	0	0	0	0	0	0	0	0	Gm37151
ENSMUSG00000095841	0	1	1	2	2	2	1	0	1	4	0	0	Gm8532
ENSMUSG00000100497	0	0	0	0	0	0	0	0	0	0	0	0	Gm28624
ENSMUSG00000102917	0	0	0	0	0	0	0	0	0	0	0	0	Gm37724
ENSMUSG00000100481	0	4	10	0	4	2	2	8	2	6	0	2	Gm7114
ENSMUSG00000100590	0	0	0	0	0	0	0	0	0	0	0	0	Gm4785
ENSMUSG00000088750	0	0	0	0	0	0	0	0	0	0	0	0	Gm24901
ENSMUSG00000104230	0	0	0	0	0	0	0	0	0	0	0	0	Gm37591
ENSMUSG00000101754	0	0	0	0	0	0	0	0	0	0	0	0	Gm2987
ENSMUSG00000065223	0	0	0	0	0	0	0	0	0	0	0	0	Gm25792
ENSMUSG00000103087	6	2	2	0	0	2	2	2	0	0	0	0	Gm38122
ENSMUSG00000100318	0	0	0	0	0	0	0	0	0	0	0	0	Gm18799
ENSMUSG00000101612	0	2	0	0	0	0	0	0	0	0	0	0	Gm7933
ENSMUSG00000065260	0	0	0	0	0	0	0	0	0	0	0	0	Gm23453
ENSMUSG00000026709	855	1199	1161	640	695	884	680	590	794	971	852	769	Dars2
ENSMUSG00000102864	0	0	0	2	4	2	4	6	4	9	8	3	Gm37634
ENSMUSG00000026134	631	953	849	552	881	979	801	630	935	1224	1005	842	Prim2
ENSMUSG00000101682	4	6	2	2	2	2	0	0	0	0	2	4	Gm29228
ENSMUSG00000004552	10	2	2	4	2	2	12	4	0	4	0	0	Ctse
ENSMUSG00000026605	6407	9976	9212	6116	7850	8236	6857	6741	8810	11878	9314	8155	Cenpf
ENSMUSG00000103374	0	0	0	0	0	0	0	0	0	0	0	0	Gm37239
ENSMUSG00000026027	273	436	365	167	278	427	351	252	178	206	176	139	Stradb
ENSMUSG00000052688	18	8	20	10	52	44	18	18	8	12	12	12	Rab7b
ENSMUSG00000072295	0	0	0	0	2	0	0	0	0	7	0	0	C2cd6
ENSMUSG00000047383	0	0	0	0	0	0	0	0	0	0	0	0	Gm55816
ENSMUSG00000099752	0	0	0	0	0	0	0	0	0	0	0	0	Gm29018
ENSMUSG00000077616	0	0	0	0	0	0	0	0	0	0	0	0	Gm25502
ENSMUSG00000026604	2513	3462	2597	1736	2454	3210	2566	2175	1778	2165	1631	1500	Ptpn14
ENSMUSG00000042268	0	0	0	0	2	0	0	2	0	2	0	4	Slc26a9
ENSMUSG00000102248	2	0	0	0	4	2	2	3	8	6	5	3	Gm30280
ENSMUSG00000097925	4	0	0	0	0	0	0	0	0	0	0	2	Gm26574
ENSMUSG00000104435	13	5	4	0	4	8	7	1	10	11	0	4	Gm37422
ENSMUSG00000026603	1303	1792	1586	996	1752	2103	1725	1628	1605	1894	1572	1315	Smyd2
ENSMUSG00000103467	30	22	14	18	22	39	28	19	51	53	34	40	Gm38245
ENSMUSG00000042251	0	0	0	0	0	0	0	0	0	0	0	0	Pm20d1
ENSMUSG00000013275	538	841	645	386	340	530	459	316	341	410	391	324	Slc41a1
ENSMUSG00000010175	0	0	0	0	0	0	0	0	0	0	0	0	Prox1
ENSMUSG00000099404	0	0	0	0	0	0	0	0	0	0	0	0	ENSMUSG00000099404
ENSMUSG00000103644	0	0	0	0	0	0	0	0	0	0	0	0	Gm29678
ENSMUSG00000103510	0	0	0	0	0	0	0	0	0	0	0	0	Gm30725
ENSMUSG00000093064	6	14	3	6	16	19	19	14	16	6	13	10	Gm23153
ENSMUSG00002075368	0	0	0	0	0	0	0	0	0	0	0	0	Gm55837
ENSMUSG00000103963	0	0	0	0	0	0	0	0	0	0	0	0	Gm30932
ENSMUSG00000026433	60	82	98	59	139	150	124	133	126	114	126	74	Rab29
ENSMUSG00000100026	0	0	0	0	0	0	0	0	0	0	0	0	Gm29105
ENSMUSG00000026434	15693	26123	24888	14375	14912	22328	20385	16676	14266	22082	20452	16266	Nucks1
ENSMUSG00000103569	72	93	93	95	72	100	76	66	71	155	117	107	Gm38067
ENSMUSG00000103975	0	2	0	0	2	0	0	0	0	0	0	0	Gm37676
ENSMUSG00000038079	871	1273	1274	613	942	1101	1125	833	722	897	905	681	Tmem237
ENSMUSG00000026700	0	2	2	0	0	0	0	0	0	0	0	0	Tnfsf4
ENSMUSG00000089872	559	732	536	306	459	550	448	403	401	501	413	330	Rps6kc1
ENSMUSG00000066755	0	0	0	0	0	0	0	0	0	0	0	0	Tnfsf18
ENSMUSG00002076072	0	0	0	0	0	0	0	0	0	0	0	0	Gm55842
ENSMUSG00000102860	0	0	0	0	0	0	0	0	0	0	0	0	Gm37638
ENSMUSG00000040323	8	12	7	6	14	42	11	19	18	19	22	18	Gm15429
ENSMUSG00000102399	4	6	0	2	0	0	0	4	0	0	0	0	Gm5049
ENSMUSG00000000817	0	2	0	0	0	0	2	0	2	0	0	0	Fasl
ENSMUSG00000103625	0	8	0	0	6	10	2	6	4	8	4	6	Gm37357
ENSMUSG00000026634	1186	1840	1829	989	1544	2032	1858	1262	1485	1811	1573	1337	Angel2
ENSMUSG00000040297	4443	6939	7697	4142	3321	4758	5201	3934	3002	4472	4809	3523	Suco
ENSMUSG00000102254	0	0	0	0	0	0	0	0	0	0	0	0	Gm7496
ENSMUSG00000103158	0	0	0	0	0	0	2	0	0	0	0	0	Gm31925
ENSMUSG00000037568	56	72	67	54	156	116	94	98	92	142	98	84	Vash2
ENSMUSG00000104487	0	0	0	0	0	0	0	0	0	0	0	0	Gm31373
ENSMUSG00000103723	0	0	0	0	0	2	0	0	0	0	0	0	Gm37095
ENSMUSG00000103964	0	1	0	0	0	1	0	0	0	0	0	2	Gm8407
ENSMUSG00000086277	0	0	0	0	0	0	0	0	0	2	0	0	4930558K02Rik
ENSMUSG00000026698	193	315	246	160	335	394	319	279	282	330	311	231	Pigc
ENSMUSG00000103393	1	0	2	2	0	0	0	0	0	0	0	0	Gm38304
ENSMUSG00000066595	729	1433	1270	786	1123	1630	1701	1288	1243	1956	1910	1418	Flvcr1
ENSMUSG00000097845	0	4	4	0	4	1	0	0	0	1	2	0	A230020J21Rik
ENSMUSG00000057072	0	0	0	0	0	0	2	0	2	2	0	0	Spata45
ENSMUSG00000079550	0	0	0	0	0	0	0	2	1	0	0	0	Mpp4
ENSMUSG00000101586	0	0	0	0	0	0	0	0	0	0	0	0	Gm29017
ENSMUSG00000099563	0	0	0	0	0	0	0	0	0	0	0	0	Gm19125
ENSMUSG00000026632	134	174	205	55	150	217	191	113	190	191	208	140	Tatdn3
ENSMUSG00000040265	206	350	314	181	311	511	362	354	265	402	337	283	Dnm3
ENSMUSG00000062510	158	291	246	130	196	292	199	225	293	354	340	286	Nsl1
ENSMUSG00000090260	0	5	0	0	0	0	0	1	1	0	2	1	2810442N19Rik
ENSMUSG00000102994	0	2	0	0	0	4	2	0	0	0	2	0	Gm37767
ENSMUSG00000103576	2	0	0	0	0	0	0	0	0	0	0	0	Gm38188
ENSMUSG00000078190	0	0	0	0	0	0	6	10	2	0	0	2	Dnm3os
ENSMUSG00000070126	0	0	0	0	0	0	0	0	0	0	0	0	Mir199a-2
ENSMUSG00000065516	0	0	0	0	0	0	0	0	0	0	0	0	Mir214
ENSMUSG00000089933	0	0	0	0	0	0	0	0	0	0	0	0	Gm16101
ENSMUSG00000066752	0	0	0	0	0	4	0	0	0	0	0	0	Gm10176
ENSMUSG00000026630	12	16	5	12	10	5	12	2	0	4	6	6	Batf3
ENSMUSG00000102777	0	0	0	0	0	0	0	0	0	0	0	0	Gm38161
ENSMUSG00000091017	0	0	0	0	2	0	0	0	0	0	0	0	Garin4
ENSMUSG00000026628	2260	3000	2571	1412	249	356	307	355	248	273	228	195	Atf3
ENSMUSG00002076612	0	0	0	0	0	0	0	0	0	0	0	0	Gm55866
ENSMUSG00000026024	311	569	430	277	301	429	361	333	212	305	252	213	Als2
ENSMUSG00000103685	20	14	9	2	2	16	2	0	2	2	8	4	Gm37074
ENSMUSG00000026694	416	504	404	288	493	684	507	460	647	765	654	660	Mettl13
ENSMUSG00000037499	647	734	693	444	792	892	940	555	629	597	608	398	Nenf
ENSMUSG00000026627	293	404	456	259	153	196	207	128	151	207	155	157	Pacc1
ENSMUSG00000026023	0	0	0	0	0	0	0	0	0	0	0	0	Cdk15
ENSMUSG00000099922	0	0	0	0	0	0	0	0	0	0	0	0	Gm29016
ENSMUSG00000104502	0	0	0	0	0	0	0	0	0	0	0	0	Gm37737
ENSMUSG00000026626	3123	4826	4612	2546	2492	3569	3256	2706	2059	2951	2586	2134	Ppp2r5a
ENSMUSG00000041075	428	594	542	316	445	602	653	478	392	522	549	369	Fzd7
ENSMUSG00000097819	0	2	0	0	0	0	0	0	0	0	0	0	Gm26813
ENSMUSG00000103433	0	0	0	0	3	0	0	0	0	0	0	0	Gm2272
ENSMUSG00000103114	0	0	0	0	0	0	0	0	0	0	0	0	Gm32200
ENSMUSG00000104341	1	0	0	0	0	0	0	0	0	0	0	0	Gm37688
ENSMUSG00000103517	0	0	0	0	0	0	0	0	0	0	0	0	Gm37432
ENSMUSG00000102246	2	10	5	8	4	10	6	14	17	13	17	16	9430037O13Rik
ENSMUSG00000047361	0	0	0	0	0	0	0	0	0	0	0	0	Gm973
ENSMUSG00000099811	0	0	0	0	0	0	0	0	0	0	0	0	Gm28411
ENSMUSG00000101409	0	0	0	0	0	0	0	0	0	0	0	0	ENSMUSG00000101409
ENSMUSG00000026021	952	1557	1554	804	2073	2358	2672	1791	2302	3074	3399	2351	Sumo1
ENSMUSG00000026696	695	1512	1481	752	830	1226	1900	1073	450	816	945	669	Vamp4
ENSMUSG00002075401	0	0	0	0	0	0	0	0	0	0	0	0	Gm55879
ENSMUSG00000103821	12	13	8	7	12	7	26	4	26	31	19	13	ENSMUSG00000103821
ENSMUSG00000091743	0	0	0	0	0	0	0	0	0	0	0	0	Gm5705
ENSMUSG00000101400	5	2	2	3	4	5	1	0	12	6	4	2	Gm29596
ENSMUSG00000026697	0	0	0	0	0	0	0	0	0	0	0	0	Myoc
ENSMUSG00000091060	0	0	0	0	0	0	0	0	0	0	0	0	Myocos
ENSMUSG00000037474	1301	2110	1948	1258	1490	2035	1779	1658	2019	2889	2714	2387	Dtl
ENSMUSG00000026020	7726	11993	12465	7033	8315	8873	9697	7542	11704	15037	16189	12519	Nop58
ENSMUSG00000077345	4	12	11	11	1	6	23	3	5	13	28	10	Snord70
ENSMUSG00000077358	0	0	0	0	0	0	0	0	0	0	0	0	Gm26293
ENSMUSG00000089512	0	11	11	8	3	6	14	10	9	9	16	15	Gm26287
ENSMUSG00000089093	2	1	4	0	9	4	7	1	10	3	10	4	Snord11
ENSMUSG00000037461	1110	1697	1436	950	1496	1926	1554	1386	1612	2281	1754	1511	Ints7
ENSMUSG00000102970	2	3	2	0	4	7	4	4	10	3	6	4	Gm37349
ENSMUSG00000067336	3186	4865	4197	2482	2464	4230	3326	2655	2074	2931	2626	2081	Bmpr2
ENSMUSG00000104052	4	6	2	2	0	14	14	4	12	14	4	8	Gm38125
ENSMUSG00000103131	0	0	0	0	0	0	0	0	0	0	0	0	Gm37977
ENSMUSG00000041040	1727	3006	2604	1398	1413	2349	1897	1616	1009	1396	1132	983	Fam117b
ENSMUSG00000103696	10	14	4	8	6	22	20	4	20	21	12	9	Gm37531
ENSMUSG00000100901	0	0	0	0	0	0	0	0	0	0	0	0	Gm18829
ENSMUSG00000026623	2144	3317	2971	1837	2914	4882	4123	3419	2491	3756	3261	2888	Lpgat1
ENSMUSG00000119660	0	0	0	0	0	0	0	0	0	0	0	0	Gm22446
ENSMUSG00000064845	0	0	0	0	0	0	0	0	0	0	0	0	Gm26203
ENSMUSG00000102596	0	0	0	0	0	0	0	0	0	0	0	0	Gm20203
ENSMUSG00000102840	6	2	12	4	14	4	8	6	10	14	12	10	Gm38037
ENSMUSG00000026018	0	4	2	0	0	2	0	0	0	0	0	12	Ica1l
ENSMUSG00000026622	1765	2679	2115	1430	1386	1450	1304	1217	1509	2101	1488	1594	Nek2
ENSMUSG00000055833	5	5	3	4	0	6	3	1	7	13	9	5	1700034H15Rik
ENSMUSG00000037434	536	1009	835	572	298	360	351	257	306	376	414	358	Slc30a1
ENSMUSG00000026019	1507	2124	1977	1070	1545	1640	1871	1358	2229	2500	2527	1943	Wdr12
ENSMUSG00000040225	9901	14698	10364	7413	10161	14813	9551	10165	12091	17254	12748	12544	Prrc2c
ENSMUSG00000098259	3	4	1	1	1	0	1	1	6	1	6	2	Gm27616
ENSMUSG00000026017	493	751	783	455	307	318	379	261	179	264	223	203	Carf
ENSMUSG00000082609	7	2	10	1	5	4	6	2	11	2	1	3	Gm15464
ENSMUSG00000026692	0	0	0	0	0	0	0	0	0	0	0	0	Fmo4
ENSMUSG00000037395	594	1166	884	558	457	817	745	582	405	462	476	362	Rcor3
ENSMUSG00000102755	0	0	0	0	0	0	0	0	0	0	0	0	Gm37055
ENSMUSG00000097316	23	43	41	34	11	34	8	5	26	1	10	16	Gm10516
ENSMUSG00000040181	0	0	0	0	0	2	2	0	4	4	2	0	Fmo1
ENSMUSG00000026442	0	0	0	0	0	0	0	0	0	0	0	0	Nfasc
ENSMUSG00000073664	3250	4803	4031	2827	2397	3551	3002	2543	1656	2322	1979	1683	Nbeal1
ENSMUSG00000101126	0	0	0	0	0	0	0	0	0	0	0	0	Gm10538
ENSMUSG00000100516	0	0	0	0	0	0	0	0	0	0	0	0	Gm29332
ENSMUSG00000088911	0	0	0	0	0	0	0	0	0	0	0	0	Gm22609
ENSMUSG00000026443	0	0	0	0	0	0	0	0	0	0	0	2	Lrrn2
ENSMUSG00002075842	0	0	0	0	0	0	0	0	0	0	0	0	Gm55923
ENSMUSG00000102709	0	0	0	0	0	0	0	0	0	0	0	0	Gm38308
ENSMUSG00000040170	0	0	2	0	2	0	0	0	6	0	2	6	Fmo2
ENSMUSG00000100798	0	0	2	0	9	0	2	4	2	6	14	10	Gm19589
ENSMUSG00000104057	0	0	0	0	0	0	0	0	0	0	0	0	Gm38130
ENSMUSG00000100367	0	0	0	0	0	0	0	0	0	0	0	0	Gm29336
ENSMUSG00000049439	1110	1480	1421	792	852	960	942	678	692	797	764	625	Cyp20a1
ENSMUSG00000103822	4	9	4	6	2	16	14	1	9	7	25	3	6030460B20Rik
ENSMUSG00000049866	987	1331	1140	678	1416	1646	1658	1098	1049	1201	1152	808	Arl4c
ENSMUSG00000101736	0	0	0	0	0	0	0	0	0	0	0	0	Gm29335
ENSMUSG00000099848	0	0	0	0	0	0	0	0	0	0	0	0	Gm29337
ENSMUSG00000058248	0	0	0	0	0	0	0	0	0	0	0	0	Kcnh1
ENSMUSG00000101333	0	0	0	0	0	0	0	0	0	0	0	0	Gm4753
ENSMUSG00000099378	0	0	0	0	0	0	0	0	0	0	0	0	1700067G17Rik
ENSMUSG00000099544	0	0	0	0	0	0	0	0	0	0	0	0	Gm18699
ENSMUSG00000095576	0	0	0	0	0	0	0	0	0	0	0	0	Fmo6
ENSMUSG00000036206	2172	2596	2293	1329	2834	3349	2919	2415	2270	2681	2245	2045	Sh3bp4
ENSMUSG00000102700	0	0	0	0	0	0	0	0	0	0	0	0	Gm38312
ENSMUSG00000102083	0	2	2	0	4	0	2	0	6	0	14	4	Gm5259
ENSMUSG00000101288	0	0	0	0	0	0	1	0	0	0	0	0	Gm28342
ENSMUSG00000099938	0	0	0	0	0	0	0	0	0	0	0	0	C030007H22Rik
ENSMUSG00000026691	0	0	0	0	6	10	2	2	10	16	0	2	Fmo3
ENSMUSG00000103288	0	0	0	0	0	0	0	0	0	0	0	0	Gm37273
ENSMUSG00000071890	0	0	0	0	0	0	0	0	0	0	0	0	Mroh9
ENSMUSG00000077608	0	0	0	0	0	0	0	0	0	0	0	0	Gm22671
ENSMUSG00000103102	0	0	0	0	0	0	0	0	0	0	0	0	Gm37049
ENSMUSG00000089174	0	0	0	0	0	0	0	0	0	0	0	0	Gm22434
ENSMUSG00000037375	64	97	76	53	102	188	153	114	92	83	66	40	Hhat
ENSMUSG00000119403	0	6	10	0	4	7	22	11	1	13	20	8	Gm22265
ENSMUSG00000103874	0	0	0	0	0	0	0	0	0	0	0	0	Gm38360
ENSMUSG00000047384	0	0	0	0	0	0	0	0	0	0	0	0	A730013G03Rik
ENSMUSG00000100872	0	0	0	0	0	0	0	0	0	0	0	0	1700065J18Rik
ENSMUSG00000055013	6509	8744	6829	4098	1730	2966	2225	1807	1100	1513	1229	962	Agap1
ENSMUSG00000104114	25	20	3	12	10	8	5	8	24	26	11	8	Gm37297
ENSMUSG00002075930	0	1	0	0	0	0	0	1	0	0	0	0	Gm55945
ENSMUSG00000101662	0	1	1	0	3	0	1	4	1	1	0	0	Gm28499
ENSMUSG00000102009	0	0	0	0	0	0	0	0	0	0	4	0	4933400F21Rik
ENSMUSG00002076983	4	6	2	3	0	8	0	3	5	2	0	0	Gm55949
ENSMUSG00000103252	15	9	11	6	10	4	6	0	0	8	6	6	Gm37521
ENSMUSG00000026586	1	0	0	0	0	0	0	0	0	1	0	0	Prrx1
ENSMUSG00000092188	0	0	0	0	0	0	0	0	0	0	0	0	Gm20471
ENSMUSG00000034486	0	0	0	0	0	0	0	0	0	0	0	0	Gbx2
ENSMUSG00000103195	0	0	0	0	0	0	0	0	0	0	0	0	Gm37644
ENSMUSG00000016262	82	102	69	30	113	135	104	111	106	155	106	96	Sertad4
ENSMUSG00000102162	4	6	2	0	2	2	0	1	1	1	1	0	Gm2367
ENSMUSG00000040124	277	429	459	195	253	288	334	262	213	341	377	266	Gorab
ENSMUSG00000088951	0	0	0	0	0	0	0	0	0	0	0	0	Gm24940
ENSMUSG00000101869	0	0	0	0	0	0	0	0	0	0	0	0	Gm29500
ENSMUSG00000102117	12	22	29	21	13	5	25	5	14	10	23	17	Rpsa-ps1
ENSMUSG00000040113	0	0	0	0	0	0	0	0	0	0	0	0	Ntmt2
ENSMUSG00000089700	0	0	0	0	0	0	0	0	0	0	0	0	Gm2343
ENSMUSG00000067081	0	0	0	0	0	0	0	0	0	0	0	0	Asb18
ENSMUSG00000026782	1482	2421	2076	1373	1575	2373	2167	1757	1194	2164	1825	1584	Abi2
ENSMUSG00000054387	1618	2693	2355	1655	982	1280	1184	995	1160	1653	1465	1307	Mdm4
ENSMUSG00000100228	5	3	7	8	5	2	6	2	0	1	1	6	Gm29257
ENSMUSG00000016200	0	0	0	0	0	0	0	0	0	0	0	0	Syt14
ENSMUSG00002076180	0	0	0	0	0	0	0	0	0	0	0	0	Gm55962
ENSMUSG00000103640	0	0	0	0	0	0	0	0	0	0	0	0	Gm31406
ENSMUSG00000102442	0	0	0	0	0	0	0	0	0	0	0	0	Gm37103
ENSMUSG00000026301	0	0	0	0	0	0	1	0	0	0	0	0	Iqca1
ENSMUSG00000100850	0	0	0	0	0	0	0	0	0	0	0	0	4930434B07Rik
ENSMUSG00000044337	876	1477	1410	756	1841	2096	2037	1158	1583	1552	1520	952	Ackr3
ENSMUSG00000104087	0	0	2	0	0	0	0	0	0	0	0	0	Gm38277
ENSMUSG00000026014	908	1501	1445	953	703	1145	909	918	743	1170	1072	922	Raph1
ENSMUSG00000101951	0	0	1	0	0	0	0	0	0	0	0	0	Gm28721
ENSMUSG00000101028	6	12	12	0	2	5	7	2	0	0	0	4	Gm28723
ENSMUSG00000081562	6	6	2	9	6	12	7	9	0	6	8	7	Sec61g-ps2
ENSMUSG00000084400	0	0	0	0	0	0	0	0	0	0	0	0	Gm11576
ENSMUSG00002075783	0	0	0	0	0	0	0	0	0	0	0	0	Gm55965
ENSMUSG00000026447	0	0	0	0	0	0	0	0	0	0	0	0	Pik3c2b
ENSMUSG00000082160	0	0	0	0	0	0	0	0	0	0	0	0	Gm11578
ENSMUSG00000103215	0	0	0	0	0	0	0	0	0	0	0	0	Gm38388
ENSMUSG00000101997	0	0	0	0	0	0	0	0	0	0	0	0	Gm28722
ENSMUSG00002075076	0	0	0	0	0	0	0	0	0	0	0	0	Gm55967
ENSMUSG00000103292	0	4	0	0	0	0	0	0	0	0	0	0	Gm35048
ENSMUSG00000084151	0	0	0	0	0	0	0	0	0	0	0	0	Gm11577
ENSMUSG00000101188	83	128	147	62	105	162	186	92	122	152	175	136	Eif4a-ps4
ENSMUSG00000102425	10	14	8	6	10	22	8	14	8	6	8	14	Gm26616
ENSMUSG00000046062	4195	6192	5651	3171	4323	6306	5453	4429	4230	5800	5185	4370	Ppp1r15b
ENSMUSG00000026012	6	0	0	4	0	6	6	0	0	4	2	0	Cd28
ENSMUSG00000086795	0	0	0	0	0	0	0	0	0	0	0	0	Gm11579
ENSMUSG00000104069	0	0	0	0	0	0	0	0	0	0	0	0	Gm37198
ENSMUSG00000083118	0	0	0	0	0	0	0	0	0	0	0	0	Gm11609
ENSMUSG00000083355	0	0	0	0	0	0	0	0	0	2	0	0	Gm11581
ENSMUSG00000102549	0	0	0	0	0	0	0	0	0	0	0	0	Gm38137
ENSMUSG00000026585	1158	1650	1460	827	860	1412	1088	881	831	1076	873	763	Kifap3
ENSMUSG00000034432	935	1235	1110	644	951	1134	1104	836	1027	1190	1201	975	Cops8
ENSMUSG00000056128	0	0	0	0	0	0	0	0	0	0	0	0	Gm9991
ENSMUSG00000026011	0	2	0	0	0	0	0	0	0	0	0	0	Ctla4
ENSMUSG00000081382	50	48	35	7	67	33	28	33	29	19	23	26	Rpl18-ps1
ENSMUSG00000080800	0	0	1	0	0	0	0	0	0	0	0	0	Gm11582
ENSMUSG00000045815	0	0	0	0	0	0	0	0	0	0	0	0	1700101I19Rik
ENSMUSG00000045174	0	0	0	0	0	0	0	0	0	0	0	0	Amer3
ENSMUSG00000100524	0	0	0	0	0	0	0	0	0	0	0	0	Gm28418
ENSMUSG00000102499	0	0	0	0	0	0	0	0	0	0	0	0	Gm36984
ENSMUSG00000103521	0	0	0	0	0	0	0	0	0	0	0	0	Gm29730
ENSMUSG00000104098	0	0	0	0	0	0	0	0	0	0	0	0	AA619741
ENSMUSG00000026009	0	0	0	0	0	0	0	0	0	0	0	0	Icos
ENSMUSG00000102561	0	0	0	0	0	0	0	0	0	0	0	0	Gm37039
ENSMUSG00000082804	2	6	2	3	6	0	2	0	2	0	0	6	Rpl17-ps1
ENSMUSG00000082661	0	0	0	0	0	0	0	0	0	0	0	0	Gm11590
ENSMUSG00000080785	0	0	0	0	0	0	0	0	0	0	0	0	Gm11591
ENSMUSG00000100893	0	0	0	0	0	0	0	0	0	0	0	0	Gm28083
ENSMUSG00000085248	0	0	0	0	0	0	0	0	0	0	0	0	Gm11587
ENSMUSG00000085447	0	0	0	0	0	0	0	0	0	0	0	0	9530026F06Rik
ENSMUSG00000086408	0	0	0	0	0	0	0	0	0	0	0	0	Gm11588
ENSMUSG00002075578	0	0	0	0	0	0	0	0	0	0	0	0	Gm55971
ENSMUSG00000100965	0	0	0	0	0	0	0	0	0	0	0	0	Gm28449
ENSMUSG00000102168	0	0	0	0	0	0	0	0	0	0	0	0	Gm36943
ENSMUSG00000100381	0	0	0	0	0	0	0	0	0	0	0	0	Gm28094
ENSMUSG00000086009	0	0	0	0	0	0	0	0	0	0	0	0	4930587A21Rik
ENSMUSG00000026584	765	1205	1051	587	608	918	776	634	564	740	659	526	Scyl3
ENSMUSG00000052062	0	0	0	0	0	0	0	0	0	0	0	0	Pard3b
ENSMUSG00000103656	0	0	0	0	0	0	0	0	0	0	0	0	Gm37205
ENSMUSG00000104402	0	0	0	0	0	0	0	0	0	0	0	0	Gm38012
ENSMUSG00000104081	0	0	0	0	0	0	0	0	0	0	0	0	Gm38278
ENSMUSG00000085842	0	0	0	0	0	0	0	0	0	0	0	0	Pard3bos1
ENSMUSG00000103002	0	0	0	0	0	0	0	0	0	0	0	0	Gm38075
ENSMUSG00000100344	0	0	0	0	0	0	0	0	0	0	0	0	Gm29640
ENSMUSG00000101509	0	0	0	0	0	0	0	0	0	0	0	0	Gm29641
ENSMUSG00000085019	0	0	0	0	0	0	0	0	0	0	0	0	Pard3bos2
ENSMUSG00000102359	0	0	0	0	0	0	0	0	0	0	0	0	Gm38351
ENSMUSG00000085400	0	0	0	0	0	0	0	0	0	0	0	0	Pard3bos3
ENSMUSG00000100750	35	43	19	14	19	6	32	16	21	8	18	8	Gm29084
ENSMUSG00000081950	0	0	0	0	0	0	0	0	0	0	0	0	Gm11600
ENSMUSG00000084333	5	0	4	0	0	2	0	5	2	2	0	2	Gm11599
ENSMUSG00000048126	10	14	12	8	4	27	2	6	13	4	6	0	Col6a3
ENSMUSG00000037509	4	0	3	2	0	2	4	6	2	4	8	0	Arhgef4
ENSMUSG00000103061	0	0	0	0	4	0	0	0	0	0	0	0	Gm36970
ENSMUSG00000103978	0	0	0	0	0	0	0	0	0	0	0	0	4930474B08Rik
ENSMUSG00000102537	0	0	0	0	0	0	0	0	0	0	0	0	Gm37224
ENSMUSG00000102612	0	0	0	0	0	0	0	0	0	0	0	0	Gm37845
ENSMUSG00000118272	0	0	0	0	0	0	0	0	0	0	0	0	Smim39
ENSMUSG00000104002	2	7	6	10	6	10	8	18	20	8	16	21	Gm38336
ENSMUSG00000041757	0	4	4	2	0	0	0	0	0	0	0	0	Plekha6
ENSMUSG00000041406	358	642	575	394	575	677	545	596	709	873	699	721	Firrm
ENSMUSG00000037503	2102	3176	2765	1793	2473	3021	2567	2437	2519	3295	2574	2425	Fam168b
ENSMUSG00000026639	198	238	204	138	78	135	114	88	72	48	58	55	Lamb3
ENSMUSG00000104358	0	2	0	0	0	0	0	0	0	0	2	0	Gm37127
ENSMUSG00000026123	825	1272	1130	737	1026	1322	1153	892	681	861	684	686	Plekhb2
ENSMUSG00000103716	0	0	0	0	0	0	0	0	0	0	0	0	Gm19430
ENSMUSG00000103548	0	0	0	0	0	0	0	0	0	0	0	0	Gm37670
ENSMUSG00000103760	0	0	0	0	0	0	0	0	0	0	0	0	Gm8009
ENSMUSG00000103997	0	0	0	0	0	0	0	0	0	0	0	0	Gm38027
ENSMUSG00000077231	0	0	0	0	0	0	0	0	0	0	0	0	Gm25096
ENSMUSG00000104417	0	0	0	0	0	0	0	0	0	0	0	0	Gm37068
ENSMUSG00000064601	0	0	0	0	0	0	0	0	0	0	0	0	Gm25634
ENSMUSG00000101714	0	0	0	0	0	0	0	0	0	0	0	0	Gm28415
ENSMUSG00000016194	0	0	0	0	0	0	0	0	0	0	0	0	Hsd11b1
ENSMUSG00000102531	0	0	0	0	0	0	0	0	0	0	0	0	1110002O04Rik
ENSMUSG00000103089	0	0	0	0	0	0	0	0	0	0	0	0	Gm38118
ENSMUSG00000103096	0	0	0	0	0	0	0	0	0	0	0	0	Gm8022
ENSMUSG00000102279	0	0	0	0	0	0	0	0	0	0	0	0	Gm37146
ENSMUSG00000009633	0	0	0	0	0	0	0	0	0	0	0	0	G0s2
ENSMUSG00000104348	0	0	8	0	0	0	0	0	0	0	0	0	Gm37691
ENSMUSG00000104201	0	0	0	0	0	0	0	0	0	0	0	0	4930535G08Rik
ENSMUSG00000102434	0	0	0	2	0	2	0	0	0	0	0	0	Gm38049
ENSMUSG00000103736	0	0	0	0	0	0	0	0	0	0	0	0	Gm37650
ENSMUSG00000045216	1627	2165	1904	972	767	1046	818	748	700	813	683	537	Hs6st1
ENSMUSG00000104523	2	0	1	0	2	0	4	0	0	0	0	2	Gm37335
ENSMUSG00000016179	0	0	0	0	0	0	0	0	0	0	0	0	Camk1g
ENSMUSG00000103895	0	0	0	0	0	0	0	0	0	0	0	0	Gm37942
ENSMUSG00000102648	0	0	0	0	0	0	0	0	0	0	1	0	Gm38022
ENSMUSG00000102981	0	0	0	0	0	0	0	0	0	0	0	0	Gm38322
ENSMUSG00000097850	0	0	0	0	0	0	0	0	0	0	0	0	Mir205hg
ENSMUSG00000065533	0	0	0	0	0	0	0	0	0	0	0	0	Mir205
ENSMUSG00000104182	0	0	0	0	0	0	0	0	0	0	0	0	Gm21362
ENSMUSG00000103692	0	0	0	0	0	0	0	0	0	0	0	0	4930503O07Rik
ENSMUSG00000026579	0	4	2	0	2	2	4	0	2	2	0	0	F5
ENSMUSG00000089790	0	0	0	0	0	0	0	0	0	0	0	0	Gm16588
ENSMUSG00000040918	440	779	749	454	537	944	739	606	554	768	683	607	Slc19a2
ENSMUSG00000037470	7400	10755	8427	5176	6184	9194	6582	6267	4292	5514	4097	3905	Uggt1
ENSMUSG00000026640	0	0	0	0	0	0	0	0	0	0	0	0	Plxna2
ENSMUSG00000026578	498	662	541	296	388	605	463	355	338	324	360	207	Ccdc181
ENSMUSG00000098752	0	0	0	0	0	0	0	1	0	0	0	0	Mir6897
ENSMUSG00000102523	0	0	0	0	0	0	0	0	0	0	0	0	Gm37783
ENSMUSG00000102621	0	0	0	0	0	0	0	0	0	0	0	0	Gm37674
ENSMUSG00000102841	0	0	0	0	0	0	0	0	0	0	0	0	Gm38036
ENSMUSG00000103776	0	0	0	0	0	0	0	0	0	0	0	0	2900035J10Rik
ENSMUSG00000047180	0	0	0	0	4	10	8	6	4	2	2	0	Neurl3
ENSMUSG00000103597	0	0	0	0	0	0	0	0	0	0	0	0	Gm19777
ENSMUSG00000092633	0	0	0	0	0	0	0	0	0	0	0	0	Mir3962
ENSMUSG00002075163	0	0	0	0	0	0	0	0	0	0	0	0	Gm55992
ENSMUSG00000026577	1660	2113	2046	1040	1106	1238	1198	806	727	936	744	558	Blzf1
ENSMUSG00000026305	2479	3437	3233	1869	2604	3166	2920	2284	2223	3241	2743	2342	Lrrfip1
ENSMUSG00000016494	0	0	0	0	0	0	0	0	0	0	0	0	Cd34
ENSMUSG00000097325	0	0	0	0	0	0	0	0	0	0	0	0	Gm16897
ENSMUSG00000104206	0	0	0	0	0	0	0	0	0	0	0	0	ENSMUSG00000104206
ENSMUSG00000104525	6	4	1	0	0	2	0	2	6	2	4	2	Gm37334
ENSMUSG00000103867	0	0	0	0	0	0	2	0	4	2	8	4	9630010A21Rik
ENSMUSG00000070732	0	0	0	0	0	0	0	0	0	0	0	0	Rbm44
ENSMUSG00000100018	2	0	0	0	0	8	0	0	0	0	0	0	Gm7776
ENSMUSG00000034353	2	16	10	6	8	14	14	10	2	0	12	0	Ramp1
ENSMUSG00000026575	343	354	331	234	629	796	600	471	649	696	636	479	Nme7
ENSMUSG00000103493	0	0	6	0	2	3	0	6	6	4	0	16	Gm37411
ENSMUSG00000016493	22	40	26	21	3	17	17	12	8	14	2	6	Cd46
ENSMUSG00000065412	0	0	0	0	0	0	0	0	0	0	0	0	Mir29b-2
ENSMUSG00000065548	0	0	0	0	0	0	0	0	0	0	0	0	Mir29c
ENSMUSG00000104010	2	0	0	0	0	2	0	0	0	0	0	0	Gm37366
ENSMUSG00000103443	21	7	4	7	2	5	0	2	3	4	0	2	Gm37132
ENSMUSG00000026576	6581	10618	10078	5811	11524	16392	15489	11723	7404	11325	10471	8087	Atp1b1
ENSMUSG00000103226	0	0	0	0	0	0	0	0	0	0	0	0	Gm37732
ENSMUSG00000097281	0	0	0	0	0	0	0	0	0	0	0	0	Gm26685
ENSMUSG00000102389	0	0	0	0	0	0	0	0	0	0	0	0	D630023O14Rik
ENSMUSG00000102897	0	0	0	0	0	0	0	0	0	0	0	0	Gm37853
ENSMUSG00000102761	0	0	0	0	0	0	0	0	0	0	0	0	Gm37184
ENSMUSG00000025969	0	0	0	0	2	0	0	0	0	0	0	0	Nrp2
ENSMUSG00000102163	0	0	0	0	0	0	0	0	0	0	0	0	Gm36945
ENSMUSG00000100811	0	0	0	0	0	0	0	0	0	0	0	0	Gm29083
ENSMUSG00000026574	0	0	0	0	0	0	0	0	0	0	0	0	Dpt
ENSMUSG00000103032	0	0	0	0	0	0	0	0	0	0	0	0	Gm37121
ENSMUSG00000103659	0	0	0	0	0	0	0	0	0	0	0	0	ENSMUSG00000103659
ENSMUSG00000104117	0	0	0	0	0	0	0	0	0	0	0	0	Gm20743
ENSMUSG00000103320	0	0	0	0	0	0	0	0	0	0	0	0	Gm37403
ENSMUSG00000026573	0	0	0	0	0	0	0	0	0	0	0	0	Xcl1
ENSMUSG00000101189	0	0	0	0	0	0	0	0	0	0	0	0	1700029M03Rik
ENSMUSG00002075650	0	0	0	0	0	0	0	0	0	0	0	0	Gm56009
ENSMUSG00000102408	0	0	0	0	0	0	0	0	0	0	0	0	4930568G15Rik
ENSMUSG00000034343	889	1296	1036	690	949	1061	892	829	833	1069	948	725	Ube2f
ENSMUSG00000083064	45	47	55	31	18	22	33	20	30	35	24	22	Gm7785
ENSMUSG00000026572	0	0	0	0	0	0	0	0	0	0	0	0	Tbx19
ENSMUSG00000089967	0	0	0	0	0	0	0	0	0	0	0	0	Gm16550
ENSMUSG00000037447	418	608	527	300	73	95	88	90	48	36	36	39	Arid5a
ENSMUSG00000102762	0	4	0	0	0	0	0	0	0	0	0	0	4930403P22Rik
ENSMUSG00000016481	1391	2207	2035	1246	984	1258	1221	954	876	1090	1101	830	Cr1l
ENSMUSG00000040848	1995	3008	2329	1531	1539	2294	1971	1505	1023	1271	1051	830	Sft2d2
ENSMUSG00000040843	1246	2099	2006	1192	1107	1409	1567	1038	1101	1425	1432	1123	Tiprl
ENSMUSG00000102302	24	96	61	52	60	73	82	60	66	96	117	62	Gm38190
ENSMUSG00000040836	1605	2487	2051	1340	1150	1497	1252	1090	1054	1411	1177	1179	Gpr161
ENSMUSG00000026307	58	50	64	38	12	20	11	11	35	24	23	13	Scly
ENSMUSG00000090322	4	0	0	0	0	6	2	0	0	0	0	0	Gm17090
ENSMUSG00000049515	6	18	13	7	70	61	46	43	31	38	33	15	Espnl
ENSMUSG00000026571	1174	1740	1494	845	1199	1751	1517	1099	707	839	719	548	Dcaf6
ENSMUSG00000104427	0	0	0	0	0	0	0	0	0	0	0	0	Gm38368
ENSMUSG00000089299	0	0	0	0	0	0	0	0	0	0	0	0	Gm24637
ENSMUSG00000102401	8	4	18	12	21	30	47	29	20	21	35	18	Gm37864
ENSMUSG00000026308	6	4	0	0	6	16	16	2	2	0	12	4	Klhl30
ENSMUSG00000026616	0	0	0	0	0	0	0	0	0	0	0	0	Cr2
ENSMUSG00000026568	596	873	903	486	827	1079	1076	686	691	873	818	696	Mpc2
ENSMUSG00000103763	0	2	14	12	9	9	8	6	2	2	0	6	Gm37860
ENSMUSG00000102236	0	0	0	0	0	0	0	0	0	0	0	0	Gm37887
ENSMUSG00002076810	0	0	0	0	0	0	0	0	0	0	0	0	Gm56030
ENSMUSG00002075165	0	0	0	0	0	0	0	0	0	0	0	0	Gm56031
ENSMUSG00000104297	0	0	0	0	0	0	0	0	0	0	0	0	Gm38046
ENSMUSG00000102307	11	11	3	6	1	13	8	6	6	9	6	1	Gm38194
ENSMUSG00000047443	154	178	100	54	168	217	170	136	134	138	144	103	Erfe
ENSMUSG00000010453	1831	2316	2007	1069	934	1257	1035	791	935	1139	1074	821	Kansl3
ENSMUSG00000098680	1	4	0	0	0	0	0	0	0	0	0	0	Mir6898
ENSMUSG00000037432	2	0	0	0	0	0	1	0	0	0	0	2	Fer1l5
ENSMUSG00000026309	769	1109	1123	561	1298	1474	1409	1142	1292	1537	1401	1021	Ilkap
ENSMUSG00000100253	0	0	0	0	0	0	0	0	0	0	0	0	1700020N18Rik
ENSMUSG00000067071	26	42	38	18	106	66	112	52	58	32	42	32	Hes6
ENSMUSG00000001143	515	564	543	274	166	218	197	146	145	123	160	180	Lman2l
ENSMUSG00000055866	1005	1329	964	562	276	495	328	246	183	212	173	155	Per2
ENSMUSG00000101911	0	0	0	0	0	0	0	0	0	0	0	0	Gm28381
ENSMUSG00000100151	0	0	0	0	0	2	1	0	2	5	3	0	Gm28382
ENSMUSG00000101958	0	0	0	0	0	0	0	0	0	0	0	0	Gm19085
ENSMUSG00000034292	370	488	361	238	535	573	516	439	569	639	564	472	Traf3ip1
ENSMUSG00000102536	0	0	0	0	0	0	0	0	0	0	0	0	1700039I01Rik
ENSMUSG00000087561	0	0	0	0	0	0	0	0	0	0	0	0	Gm11608
ENSMUSG00002076057	0	0	0	0	0	0	0	0	0	0	0	0	Gm56068
ENSMUSG00000026311	270	325	252	173	241	399	378	263	188	235	200	231	Asb1
ENSMUSG00000101705	0	0	0	3	0	0	0	0	0	3	0	0	Gm28380
ENSMUSG00000100980	54	56	42	28	32	40	43	18	46	28	50	18	Gm29100
ENSMUSG00000007805	352	373	374	200	333	409	348	316	234	327	321	198	Twist2
ENSMUSG00000026567	0	0	4	1	0	2	2	0	5	2	0	4	Adcy10
ENSMUSG00000027520	0	0	0	0	0	0	0	0	0	0	0	0	Zdbf2
ENSMUSG00000101414	13	20	2	4	12	8	6	6	32	16	22	6	Gm29101
ENSMUSG00000102745	0	0	0	0	0	0	0	0	0	0	0	0	Gm37600
ENSMUSG00000119074	0	0	0	0	0	0	0	0	0	0	0	0	Gm23448
ENSMUSG00000103059	2	0	2	0	0	0	0	0	0	0	0	0	Gm18186
ENSMUSG00000103583	0	0	0	0	0	0	0	0	0	0	0	0	Gm38325
ENSMUSG00002076323	0	0	0	0	0	0	0	0	0	0	0	0	Gm56075
ENSMUSG00002074951	0	0	0	0	0	0	0	0	1	0	0	0	Gm56076
ENSMUSG00000104474	0	0	0	0	0	0	0	0	0	0	0	0	Gm38210
ENSMUSG00000026566	595	830	658	391	673	714	739	563	598	613	539	379	Mpzl1
ENSMUSG00000103098	6	4	0	2	4	8	2	2	0	12	10	4	Gm37559
ENSMUSG00000104517	0	0	0	0	0	0	0	0	0	0	0	0	Gm18407
ENSMUSG00000026313	2669	3973	2873	1871	914	1435	939	944	697	880	777	721	Hdac4
ENSMUSG00000103101	0	0	0	0	0	0	0	0	0	0	0	0	Gm37048
ENSMUSG00000102565	8	14	11	13	4	2	10	8	8	10	10	19	Gm37036
ENSMUSG00000101265	0	0	0	0	0	0	0	0	0	0	0	0	Gm29099
ENSMUSG00000101522	0	0	0	0	0	0	0	0	0	0	0	0	Gm7837
ENSMUSG00000040723	0	0	0	0	0	0	0	0	0	0	0	0	Rcsd1
ENSMUSG00002075583	0	0	0	0	0	0	0	0	0	0	0	0	Gm56082
ENSMUSG00000103686	0	0	0	0	0	0	0	0	0	0	0	0	Gm37073
ENSMUSG00000103242	0	0	3	0	0	0	0	0	0	0	0	0	Gm34767
ENSMUSG00000026260	3056	4023	3536	1989	2624	3453	2490	2418	2194	2764	1946	1858	Ndufa10
ENSMUSG00000098288	0	0	0	0	0	0	4	0	0	3	2	2	Mir6900
ENSMUSG00000040713	270	380	490	241	306	530	566	381	285	377	350	295	Creg1
ENSMUSG00000104306	0	0	0	0	0	0	0	0	0	0	0	0	Gm36972
ENSMUSG00000067064	0	0	0	0	0	0	0	0	0	0	0	0	Or6b2
ENSMUSG00000089829	0	0	0	0	1	0	0	0	0	0	0	0	Gm16565
ENSMUSG00002076221	0	0	0	0	0	0	0	0	0	0	0	0	Gm56086
ENSMUSG00000057464	0	0	0	0	0	0	0	0	0	0	0	0	Or6b2b
ENSMUSG00000042849	0	0	0	0	0	0	0	0	0	0	0	0	Or6b3
ENSMUSG00000058904	0	0	0	0	0	0	0	0	0	0	0	0	Or9s23
ENSMUSG00000097001	0	0	0	0	0	0	0	0	0	0	0	0	1700054K02Rik
ENSMUSG00000099363	0	0	0	0	0	0	0	0	0	0	0	0	Gm28478
ENSMUSG00000046300	0	0	0	0	0	0	0	0	0	0	0	0	Or9s27
ENSMUSG00000107778	0	0	0	0	0	0	0	0	0	0	0	0	Gm44098
ENSMUSG00000062497	0	0	0	0	0	0	0	0	0	0	0	0	Or9s15
ENSMUSG00000108131	0	0	0	0	0	0	0	0	0	0	0	0	Gm44099
ENSMUSG00000063583	0	0	0	0	0	0	0	0	0	0	0	0	Or9s14
ENSMUSG00000061616	0	0	0	0	0	0	0	0	0	0	0	0	Or9s13
ENSMUSG00000073616	873	1169	1070	562	1426	1611	1628	1294	1305	1311	1421	1142	Cops9
ENSMUSG00000044055	0	0	2	0	0	2	0	0	4	0	0	0	Otos
ENSMUSG00000099665	0	0	0	0	0	0	0	0	0	0	0	0	Gm29482
ENSMUSG00000100781	0	0	0	0	0	0	0	0	0	0	0	0	Gm29481
ENSMUSG00000034220	84	128	74	70	122	128	148	82	62	96	74	68	Gpc1
ENSMUSG00000101995	0	2	0	0	0	0	0	0	0	2	0	0	Gm29480
ENSMUSG00000065470	0	0	0	0	0	0	0	0	0	0	0	0	Mir149
ENSMUSG00000034212	2	0	0	10	0	0	1	2	4	0	0	0	Ankmy1
ENSMUSG00000005763	2	2	0	0	2	0	0	0	0	0	2	0	Cd247
ENSMUSG00000047067	50	59	68	22	134	144	154	69	68	99	96	72	Dusp28
ENSMUSG00000097251	0	14	4	0	12	6	8	4	5	8	5	3	5033417F24Rik
ENSMUSG00000118799	0	0	0	0	0	1	0	0	1	0	0	0	Gm23402
ENSMUSG00000026455	484	671	670	363	768	1004	881	682	680	854	873	761	Klhl12
ENSMUSG00000042229	416	622	513	305	420	550	547	372	355	401	311	302	Rabif
ENSMUSG00000077202	0	4	0	0	5	3	0	3	0	3	0	2	Gm25612
ENSMUSG00000096712	4	1	1	0	2	0	0	0	1	0	1	0	Gm15454
ENSMUSG00000101955	0	0	0	0	0	0	0	0	0	0	0	0	Tuba5-ps
ENSMUSG00000046367	0	0	0	0	0	0	0	0	0	0	0	0	Mgat4e
ENSMUSG00000026269	597	724	574	394	784	977	843	617	502	635	522	420	Rnpepl1
ENSMUSG00000100632	6	15	13	5	6	3	13	9	16	21	8	5	9430060I03Rik
ENSMUSG00000026270	517	632	597	316	354	336	381	292	308	270	251	246	Capn10
ENSMUSG00000026271	0	1	0	2	0	2	1	4	0	0	3	0	Gpr35
ENSMUSG00000026116	4103	6640	4872	3537	2660	4183	2799	2598	2223	3332	2489	2282	Tmem131
ENSMUSG00000100021	0	0	0	0	0	0	0	0	0	0	0	0	Gm18697
ENSMUSG00000045091	0	0	0	0	0	0	0	0	0	0	0	0	Aqp12
ENSMUSG00000042207	1939	2199	1881	1170	1015	1697	1408	1036	645	907	768	618	Kdm5b
ENSMUSG00000097435	0	0	0	0	0	0	0	0	0	0	0	0	Gm26783
ENSMUSG00000026452	77	115	89	34	161	254	161	154	114	174	159	127	Syt2
ENSMUSG00000025959	2512	3589	2897	1846	1358	1851	1545	1341	1159	1299	1213	1007	Klf7
ENSMUSG00000086836	0	0	0	0	0	0	0	0	0	0	0	0	Gm13748
ENSMUSG00000086721	0	2	1	0	0	0	3	0	2	3	0	1	Gm13750
ENSMUSG00000101895	0	0	0	0	0	0	0	1	0	0	0	0	Gm28981
ENSMUSG00002076107	0	0	0	0	0	0	0	0	0	0	0	0	Gm56116
ENSMUSG00000099658	0	0	0	0	0	1	1	0	0	0	0	0	Gm28980
ENSMUSG00000073557	122	177	125	104	181	165	170	134	151	208	171	112	Ppp1r12b
ENSMUSG00000103614	2	2	0	0	8	2	6	6	0	8	2	6	Gm37949
ENSMUSG00002075458	0	0	0	0	0	0	0	0	0	0	0	0	Gm56117
ENSMUSG00000103976	22	12	17	5	26	14	26	10	22	34	30	12	Gm37677
ENSMUSG00000101168	0	0	0	0	2	0	2	2	2	0	0	0	Gm28892
ENSMUSG00000026429	329	566	568	365	504	485	508	426	597	687	727	458	Ube2t
ENSMUSG00000042793	589	944	878	421	571	574	541	289	346	465	348	337	Lgr6
ENSMUSG00000025958	2118	3651	3621	2086	1603	2233	2193	1903	1424	2483	2315	1809	Creb1
ENSMUSG00000025956	207	368	328	202	349	342	420	275	258	295	215	188	Mettl21a
ENSMUSG00000101832	3	2	3	2	2	0	0	1	0	1	1	0	Gm28982
ENSMUSG00000100437	0	0	0	0	0	0	0	0	0	1	0	0	Gm29152
ENSMUSG00000070871	417	695	630	388	798	952	803	767	812	1198	981	891	Ccnyl1
ENSMUSG00000045005	766	940	877	408	1356	1510	1085	990	948	1196	951	663	Fzd5
ENSMUSG00000102140	6	6	4	2	22	16	12	10	8	8	4	16	Gm38058
ENSMUSG00000051344	474	737	549	291	387	542	416	373	343	302	343	250	Plekhm3
ENSMUSG00000014602	0	0	0	0	0	0	0	0	0	0	0	0	Kif1a
ENSMUSG00000101378	0	0	0	0	0	0	0	0	0	0	0	0	Gm28086
ENSMUSG00000026272	0	0	0	0	0	0	0	0	0	0	0	0	Agxt
ENSMUSG00000034159	300	409	366	181	712	892	820	694	367	384	308	255	Mab21l4
ENSMUSG00000084989	2	6	1	0	1	2	2	4	0	0	0	0	Crocc2
ENSMUSG00000047793	43	47	45	51	52	104	95	73	41	68	46	29	Sned1
ENSMUSG00000098997	0	0	0	0	0	0	0	0	0	0	0	0	Mir6901
ENSMUSG00000086056	0	0	0	0	0	0	0	0	0	0	0	0	Gm4846
ENSMUSG00000026273	312	349	314	225	422	430	446	324	390	334	337	298	Mterf4
ENSMUSG00002076371	0	0	0	0	0	0	0	0	0	0	0	0	Gm56149
ENSMUSG00000100351	1	5	0	0	3	1	0	1	3	2	3	10	Gm7867
ENSMUSG00000051081	0	0	0	0	0	0	0	0	0	0	0	0	Gm4847
ENSMUSG00000026274	482	800	689	419	476	477	384	306	496	648	536	439	Pask
ENSMUSG00000026560	0	0	0	0	0	0	0	0	0	0	0	0	Fmo9
ENSMUSG00000085841	0	0	0	0	0	0	0	0	0	0	0	0	Gm4954
ENSMUSG00000103073	0	0	0	0	0	0	0	0	0	0	0	0	Gm37904
ENSMUSG00000086925	2	1	2	1	0	2	0	1	2	0	1	0	Gm6286
ENSMUSG00000102548	0	0	0	0	0	0	0	0	0	0	0	0	Gm16701
ENSMUSG00000025946	0	0	0	0	0	0	0	0	0	0	0	0	Pth2r
ENSMUSG00000097823	0	0	0	0	0	0	0	0	0	0	0	0	ENSMUSG00000097823
ENSMUSG00000100503	0	0	0	0	0	0	0	0	0	0	0	0	Gm28927
ENSMUSG00000100504	0	0	0	0	0	0	0	0	0	0	0	0	Gm28926
ENSMUSG00000099383	0	0	0	0	0	0	0	0	0	0	0	0	Gm28925
ENSMUSG00000100340	0	0	0	0	0	0	0	0	0	0	0	0	Gm28923
ENSMUSG00000100439	0	0	0	0	0	0	0	0	0	0	0	0	Gm28922
ENSMUSG00000099819	0	0	0	0	0	0	0	0	0	0	0	0	Gm28728
ENSMUSG00000082565	0	0	0	0	0	0	0	0	0	0	0	0	Gm5255
ENSMUSG00000082774	0	0	2	0	2	0	0	0	0	0	0	0	Gm8805
ENSMUSG00000060568	0	0	0	0	0	0	0	0	0	0	0	0	Fam78b
ENSMUSG00000102870	0	0	0	0	0	0	0	0	0	0	0	0	Gm17868
ENSMUSG00000103333	0	0	0	0	0	0	0	0	0	0	0	0	Gm37994
ENSMUSG00000025945	0	0	0	0	0	0	0	0	0	0	0	0	Crygf
ENSMUSG00000081623	0	0	0	0	0	0	0	0	0	0	0	0	Gm8809
ENSMUSG00000083242	0	0	0	0	0	0	0	0	0	0	0	0	Gm15659
ENSMUSG00000083289	0	0	0	0	0	0	0	0	0	0	0	0	Gm8812
ENSMUSG00000026275	912	1430	1277	682	1017	1317	1164	1010	1154	1549	1207	1064	Ppp1r7
ENSMUSG00000106302	0	0	0	0	0	0	0	0	0	2	0	0	Mir6902
ENSMUSG00000098689	0	2	1	0	0	0	1	0	0	1	2	2	Mir6345
ENSMUSG00000064389	0	1	0	0	0	2	0	1	4	2	0	5	Gm26446
ENSMUSG00000026558	3224	4695	4137	2460	4869	5249	4978	3815	5811	7180	6387	5447	Uck2
ENSMUSG00000103139	0	0	0	0	0	0	0	0	0	0	0	0	Gm37982
ENSMUSG00000102909	1	1	0	4	2	6	1	0	0	3	0	0	Gm2453
ENSMUSG00000098379	0	0	0	0	0	0	0	0	0	0	0	0	Mir6347
ENSMUSG00000102337	0	0	0	0	0	0	0	0	0	0	0	0	Gm37232
ENSMUSG00000034107	0	0	0	0	0	0	0	0	0	0	0	0	Ano7
ENSMUSG00000052428	986	1720	1735	848	1236	1490	1653	1094	996	1509	1699	1019	Tmco1
ENSMUSG00002075501	1	0	1	17	0	2	1	1	0	0	0	0	Gm56171
ENSMUSG00000119799	0	4	0	0	0	0	0	2	4	0	0	0	Gm24182
ENSMUSG00000026687	607	894	732	547	1219	1679	1444	1251	964	1344	1053	955	Aldh9a1
ENSMUSG00000026688	146	162	195	128	496	498	615	351	439	475	557	357	Mgst3
ENSMUSG00000040485	0	0	0	0	0	0	0	0	0	0	0	0	Lrrc52
ENSMUSG00000015843	0	0	0	0	0	0	0	0	0	0	0	0	Rxrg
ENSMUSG00000026686	0	0	0	0	0	0	0	0	0	0	0	0	Lmx1a
ENSMUSG00000093538	0	0	0	0	0	0	0	0	0	0	0	0	Gm20711
ENSMUSG00000026110	284	513	406	242	232	400	314	296	207	279	232	176	Mgat4a
ENSMUSG00000026090	8	14	4	6	24	43	47	8	8	28	19	24	Cracdl
ENSMUSG00000089767	0	0	0	0	0	0	0	0	0	0	0	0	4930556I23Rik
ENSMUSG00000104365	0	0	0	0	0	0	0	0	0	0	0	0	4930470B04Rik
ENSMUSG00000102650	0	0	0	0	0	0	0	0	0	0	0	0	Gm19863
ENSMUSG00000052534	1497	1992	1859	950	2934	3783	3327	2157	2344	3054	2654	1990	Pbx1
ENSMUSG00000103780	6	8	0	0	15	10	6	0	3	8	2	10	Gm37524
ENSMUSG00000102594	6	8	4	2	18	6	4	2	32	14	13	12	Gm38381
ENSMUSG00000098407	0	0	0	0	0	0	0	0	0	0	0	0	Mir6348
ENSMUSG00000103463	0	0	0	0	6	0	0	6	0	0	6	0	1700063I16Rik
ENSMUSG00000098829	0	0	0	0	0	0	0	0	0	0	0	0	Mir6354
ENSMUSG00000103530	0	0	0	0	0	0	0	0	0	0	0	0	Gm37839
ENSMUSG00000058622	4	0	0	0	0	0	0	0	0	4	0	0	Gm5265
ENSMUSG00000015222	4	10	8	10	6	8	8	4	6	4	2	2	Map2
ENSMUSG00000088850	0	0	0	0	0	0	0	0	0	0	0	0	Gm24729
ENSMUSG00000073656	0	0	0	0	0	0	0	0	0	0	0	0	Gm10558
ENSMUSG00000065694	0	0	0	0	0	0	0	0	0	0	0	0	Gm25411
ENSMUSG00000026683	866	1371	1330	808	1469	1741	1463	1405	1704	2546	2271	1724	Nuf2
ENSMUSG00000103526	0	0	0	0	0	0	0	0	0	0	0	0	Gm18900
ENSMUSG00000103267	0	0	0	0	0	0	0	0	0	0	0	0	Gm36980
ENSMUSG00000026678	0	0	0	0	0	0	0	0	0	0	0	0	Rgs5
ENSMUSG00000038530	0	0	0	0	0	0	0	0	0	0	0	0	Rgs4
ENSMUSG00000119314	0	0	0	0	0	0	0	0	0	0	0	0	Gm22114
ENSMUSG00000103110	0	0	0	0	0	0	0	0	0	0	0	0	Gm37586
ENSMUSG00000070532	0	0	0	0	0	0	2	0	0	0	0	0	Ccdc190
ENSMUSG00000089990	0	0	0	0	0	0	0	0	0	0	0	0	Gm15852
ENSMUSG00000026675	82	247	200	136	275	299	278	175	332	479	450	382	Hsd17b7
ENSMUSG00000034066	258	434	299	203	396	593	403	383	386	563	415	327	Farp2
ENSMUSG00000103854	2	7	1	2	0	4	2	2	14	16	16	8	Gm37250
ENSMUSG00000060771	117	211	200	108	178	278	313	136	152	196	245	192	Tsga10
ENSMUSG00000097268	2	0	2	0	0	2	2	0	0	0	0	2	Gm26805
ENSMUSG00000026674	245	541	396	196	30	102	116	88	4	2	0	4	Ddr2
ENSMUSG00000037216	299	390	319	241	304	314	286	233	303	345	315	257	Lipt1
ENSMUSG00000026277	1263	1616	1538	957	1442	1665	1508	1131	1073	1237	1145	787	Stk25
ENSMUSG00000100927	2	4	4	0	5	0	4	4	8	0	0	0	Gm28536
ENSMUSG00000026088	226	334	297	259	445	540	527	402	400	473	578	336	Mitd1
ENSMUSG00000026278	8	2	2	0	4	6	2	2	12	2	0	2	Bok
ENSMUSG00000055567	0	0	0	0	0	0	0	2	0	0	0	0	Unc80
ENSMUSG00000103375	0	0	0	0	0	0	0	0	0	0	0	0	Gm37181
ENSMUSG00000026087	2075	2622	2721	1489	2764	2997	2999	2097	2726	2852	2785	2288	Mrpl30
ENSMUSG00000026279	756	1061	912	499	690	836	726	540	568	710	529	549	Thap4
ENSMUSG00000101952	8	14	3	0	8	0	6	0	4	2	0	7	Gm10550
ENSMUSG00000061584	0	0	0	0	0	0	0	0	0	0	0	0	Lyg2
ENSMUSG00000087374	0	0	0	0	0	0	0	0	0	0	0	0	Gm15457
ENSMUSG00000026085	0	0	0	0	4	0	0	0	0	0	0	0	Lyg1
ENSMUSG00002076708	0	0	0	0	0	0	0	0	0	0	0	0	Gm56189
ENSMUSG00000026005	1474	2203	2688	1306	1296	1808	2052	1313	1492	1959	2521	1661	Rpe
ENSMUSG00000026670	2396	3114	2759	1526	1699	2522	2018	1791	1210	1519	1155	1046	Uap1
ENSMUSG00000104266	5	0	16	0	4	4	6	0	0	4	2	0	Gm37748
ENSMUSG00000103908	0	0	0	0	0	0	0	0	0	0	0	0	Gm37502
ENSMUSG00000026280	858	1080	950	468	1043	1175	1065	764	793	943	922	721	Atg4b
ENSMUSG00000026281	523	751	759	441	1326	1343	1311	1070	1968	2240	2214	1844	Dtymk
ENSMUSG00000058407	1369	2291	2390	1280	1541	2317	2755	1721	1664	2278	2391	1834	Txndc9
ENSMUSG00000026667	2675	4380	4061	2553	2352	3920	3277	2621	1908	2963	2386	2158	Uhmk1
ENSMUSG00000044306	4	4	0	0	0	6	0	0	0	2	0	0	4930500M09Rik
ENSMUSG00000073494	0	0	0	0	0	0	0	0	0	0	0	0	Sh2d1b2
ENSMUSG00000026004	562	955	920	585	424	622	579	446	255	376	322	289	Kansl1l
ENSMUSG00000102559	41	35	35	31	6	15	10	11	2	13	8	6	Gm37570
ENSMUSG00000102374	17	14	24	12	10	16	10	12	4	8	13	8	Gm38387
ENSMUSG00000102776	4	4	3	6	1	6	11	6	4	8	6	8	Gm38162
ENSMUSG00000026283	648	1052	802	516	695	867	710	570	852	1057	900	741	Ing5
ENSMUSG00000082057	1	0	2	3	0	0	1	0	4	4	0	0	Gm15789
ENSMUSG00000102418	0	0	0	0	0	0	0	0	0	0	0	0	Sh2d1b1
ENSMUSG00000088961	0	0	0	0	0	0	0	0	0	0	0	0	Gm22089
ENSMUSG00000103706	0	0	0	0	0	0	0	0	0	0	0	0	6820402A03Rik
ENSMUSG00000103756	9	1	0	3	2	5	2	7	2	14	3	3	Gm37285
ENSMUSG00000103382	0	0	8	0	0	2	0	2	0	4	2	0	Gm37755
ENSMUSG00000103553	8	16	3	6	21	14	25	14	0	4	10	12	Gm38218
ENSMUSG00000102752	0	0	0	0	0	0	0	0	0	0	0	0	Gm7694
ENSMUSG00000026083	3377	5212	4137	2603	3351	4482	3185	3212	3039	4686	3492	3101	Eif5b
ENSMUSG00000026003	2629	3912	3376	2006	3197	4519	3675	3157	2676	3367	2535	2342	Acadl
ENSMUSG00000082769	26	63	15	26	36	40	33	17	19	17	22	25	Gm15793
ENSMUSG00000089420	0	0	0	0	0	0	0	0	0	0	0	0	Gm27934
ENSMUSG00000077328	0	0	0	0	0	0	0	0	0	0	0	0	Gm25832
ENSMUSG00000073609	16	29	30	7	70	45	67	34	50	16	30	29	D2hgdh
ENSMUSG00000094651	0	0	0	0	0	0	0	0	0	0	0	0	Gal3st2
ENSMUSG00000101660	0	1	0	0	0	0	0	0	0	0	0	0	Gm18666
ENSMUSG00000093805	0	2	1	0	0	2	0	3	0	4	1	0	Gal3st2b
ENSMUSG00000099624	1	2	1	0	2	1	6	0	2	0	1	0	Gm7889
ENSMUSG00000061816	0	0	0	0	0	0	0	0	0	0	0	0	Myl1
ENSMUSG00000073608	0	0	3	1	2	2	0	1	1	11	6	6	Gal3st2c
ENSMUSG00000094191	4	3	6	2	2	0	2	0	6	0	2	0	Rpl31-ps14
ENSMUSG00000082212	0	0	0	0	0	0	0	0	0	0	0	0	Gm15826
ENSMUSG00000026082	697	878	776	570	721	915	793	644	890	1167	1033	828	Rev1
ENSMUSG00000034000	0	0	0	0	0	0	0	0	0	0	0	0	Neu4
ENSMUSG00000103804	2	5	3	2	16	18	12	8	9	21	21	27	Gm37062
ENSMUSG00000102716	0	0	0	0	0	0	0	0	0	0	0	0	Gm5099
ENSMUSG00000038473	0	0	0	0	0	0	0	0	0	0	0	0	Nos1ap
ENSMUSG00000026285	0	0	0	0	0	0	0	0	0	0	0	0	Pdcd1
ENSMUSG00000100990	0	0	0	0	0	0	0	0	0	0	0	0	Gm7891
ENSMUSG00000042800	0	0	0	0	0	0	0	0	0	0	0	0	Spata46
ENSMUSG00000100347	2	4	14	2	6	8	2	4	0	6	4	14	Gm7895
ENSMUSG00000102193	2	4	2	0	2	4	0	1	2	0	2	2	Gm7299
ENSMUSG00000077413	0	0	0	0	0	0	0	0	0	0	0	0	Gm23389
ENSMUSG00000100518	0	0	0	0	0	0	0	0	0	0	0	0	4930440C22Rik
ENSMUSG00000089310	0	0	0	0	0	0	0	0	0	0	0	0	Gm23181
ENSMUSG00000099592	0	0	0	0	0	0	0	2	0	0	0	0	Gm5264
ENSMUSG00000038463	0	0	0	4	2	2	6	0	0	2	0	2	Olfml2b
ENSMUSG00000051185	196	315	439	214	310	457	578	318	264	298	430	232	Fam174a
ENSMUSG00000103973	3	17	8	4	4	4	18	12	4	12	19	6	BC055308
ENSMUSG00000081051	227	297	273	161	224	231	281	164	255	188	211	156	Gm15427
ENSMUSG00000026663	4934	7193	5928	3544	1561	2738	2130	1667	1017	1172	1015	849	Atf6
ENSMUSG00000040710	0	0	0	0	0	0	0	0	0	0	0	0	St8sia4
ENSMUSG00000103197	0	0	0	0	0	0	0	0	0	0	0	0	Gm37642
ENSMUSG00000119556	0	0	0	0	0	0	0	0	0	1	0	0	Gm23523
ENSMUSG00000119049	3	5	0	2	0	0	2	1	1	2	0	0	Gm25235
ENSMUSG00000100777	0	0	0	0	0	0	0	0	0	0	0	0	4930598F16Rik
ENSMUSG00000102718	0	0	0	0	0	0	0	0	0	0	0	0	Gm37761
ENSMUSG00000119061	0	0	0	0	0	0	0	0	0	0	2	0	Gm22360
ENSMUSG00000100062	0	0	0	0	0	0	0	0	0	0	0	0	1700063A18Rik
ENSMUSG00002076073	0	0	0	0	0	0	0	0	0	0	0	0	Gm56203
ENSMUSG00002075550	0	0	0	0	0	0	0	0	0	0	0	0	Gm56204
ENSMUSG00000102658	0	0	0	0	0	0	0	0	0	0	0	0	Gm37076
ENSMUSG00000100336	0	0	0	0	0	0	0	0	0	0	0	0	Gm29601
ENSMUSG00000100589	0	0	0	0	0	0	0	0	0	0	0	0	4930533P14Rik
ENSMUSG00000119190	0	0	0	0	0	0	0	0	0	0	0	0	Gm26245
ENSMUSG00000100362	6	16	0	2	0	6	2	0	2	2	8	0	Gm1833
ENSMUSG00000077255	0	0	0	0	0	0	0	0	0	0	0	0	Gm26078
ENSMUSG00000026000	1361	1592	1403	884	1260	1289	1223	958	899	1075	780	653	Lancl1
ENSMUSG00000026659	475	647	736	338	503	681	648	464	498	669	658	521	Dusp12
ENSMUSG00000037138	0	0	0	0	0	0	0	0	0	0	0	0	Aff3
ENSMUSG00000096968	0	2	2	0	4	4	11	4	2	2	2	12	Gm26620
ENSMUSG00000040693	0	0	0	0	0	0	0	0	0	0	0	0	Slco4c1
ENSMUSG00000085391	0	0	0	0	0	0	0	0	0	0	0	0	Gm16150
ENSMUSG00000085280	0	0	0	0	0	0	0	0	0	0	0	0	Gm16151
ENSMUSG00000070524	8	7	6	0	0	0	0	2	0	0	0	0	Fcrlb
ENSMUSG00000087131	0	0	0	0	0	0	0	0	0	0	0	0	Gm16152
ENSMUSG00000102984	0	0	0	0	0	0	0	0	0	0	0	0	Gm34727
ENSMUSG00000097480	0	0	0	0	0	0	0	0	0	0	0	0	Gm9499
ENSMUSG00000100454	0	0	0	0	0	0	0	0	0	0	0	0	Gm28901
ENSMUSG00000044757	14	13	22	5	6	10	17	14	9	15	11	16	Gm6430
ENSMUSG00000025991	250	150	115	52	599	352	237	158	498	328	237	156	Cps1
ENSMUSG00000086204	0	0	0	0	0	0	0	0	0	0	0	0	Gm15668
ENSMUSG00000077745	0	0	0	0	0	0	0	0	0	0	0	0	Gm26342
ENSMUSG00000082473	0	0	0	0	0	0	0	0	0	0	0	0	Kif22-ps
[truncated: 55,187 more rows]

## Sheet: B. Pathway Enrichment
ID	Description	GeneRatio	BgRatio	RichFactor	FoldEnrichment	zScore	pvalue	p.adjust	qvalue	geneID	Count	Cluster
Branched-chain amino acid metabolism	Branched-chain amino acid metabolism	13/202	25/1037	0.52	2.6695	4.15413	0.000231111	0.0270399	0.0267602	Hibch/Mccc1/Dbt/Hadha/Hibadh/Bckdk/Acadsb/Echs1/Bcat2/Bckdhb/Acad8/Auh/Aldh6a1	13	1
Amino acid metabolism	Amino acid metabolism	27/202	90/1037	0.3	1.5401	2.63592	0.0081781	0.478419	0.473469	Adhfe1/Hibch/Sardh/Slc25a12/Mccc1/Hadh/Dbt/Hadha/Hibadh/Bckdk/Acadsb/Echs1/Bcat2/Shmt2/Got2/Chdh/Glud1/Bckdhb/Acad8/Slc25a38/Pycr1/Auh/Aldh6a1/Abat/Comt/Aldh18a1/Sfxn3	27	1
Calcium cycle	Calcium cycle	5/202	9/1037	0.555556	2.85204	2.74338	0.017066	0.517598	0.512243	Mcub/Slc8b1/Slc25a3/Micu1/Smdt1	5	1
Fatty acid oxidation	Fatty acid oxidation	15/202	45/1037	0.333333	1.71122	2.3981	0.0176957	0.517598	0.512243	Acadl/Crat/Hadh/Cpt2/Hadha/Acadsb/Echs1/Cpt1c/Acsl1/Pcca/Acad11/Acaa1a/Acsf2/Eci2/Eci1	15	1
NAD biosynthesis and metabolism	NAD biosynthesis and metabolism	6/202	13/1037	0.461538	2.36938	2.44264	0.025774	0.550351	0.544657	Naxe/Slc25a51/Sirt4/Naxd/Nudt13/Sirt5	6	1
Metabolism	Metabolism	103/202	464/1037	0.221983	1.13958	1.98853	0.0282232	0.550351	0.544657	Adhfe1/Hibch/Lyplal1/Acadl/Ndufs2/Ppox/Prdx6/Sardh/Slc25a12/Fam210b/Mmadhc/Idh3b/Crat/Cat/Pdha1/Idh3g/Mccc1/Hadh/Flad1/Naxe/Dbt/Mecr/Hint2/Slc25a51/Cpt2/Sdhb/Mmab/Sirt4/Abhd11/Coq2/Hadha/Aldh2/Hibadh/Dguok/Akr1b10/Pdk4/Bckdk/Idh2/Acadsb/Echs1/Ech1/Coq8b/Bcat2/Cpt1c/Slc25a3/Shmt2/Cisd1/Coq10a/Suox/Gpx4/Acsl1/Plpbp/Naxd/Got2/Acsf3/Mlycd/Chdh/Pcca/Nudt13/Glud1/Prxl2a/Pck2/Oxsm/Bckdhb/Acad11/Acad8/Ac…	103	1
Vitamin B6 metabolism	Vitamin B6 metabolism	2/202	2/1037	1	5.13366	2.87668	0.0377928	0.631679	0.625144	Plpbp/Pnpo	2	1
Fusion	Fusion	4/202	9/1037	0.444444	2.28163	1.89845	0.0780383	0.717566	0.710142	Mtch2/Mfn1/Opa1/Arl2	4	1
Lipid metabolism	Lipid metabolism	31/202	126/1037	0.246032	1.26304	1.5487	0.078842	0.717566	0.710142	Lyplal1/Acadl/Prdx6/Crat/Hadh/Mecr/Hint2/Cpt2/Hadha/Acadsb/Echs1/Ech1/Cpt1c/Acsl1/Acsf3/Mlycd/Pcca/Oxsm/Acad11/Acaa1b/Acaa1a/Plscr3/Fdxr/Acsf2/Eci2/Sptlc2/Ehhadh/Eci1/Serac1/Agpat4/Osbpl1a	31	1
Small molecule transport	Small molecule transport	22/202	85/1037	0.258824	1.32871	1.55496	0.081848	0.717566	0.710142	Mtch2/Slc25a12/Abcd1/Mcub/Abcd3/Slc25a51/Abcb8/Slc8b1/Slc30a9/Slc25a16/Slc25a3/Micu1/Vdac2/Slc25a38/Slc25a11/Slc25a39/Slc25a48/Slc25a47/Smdt1/Letmd1/Slc25a45/Sfxn3	22	1
Vitamin metabolism	Vitamin metabolism	14/202	50/1037	0.28	1.43743	1.55863	0.0880337	0.717566	0.710142	Sardh/Mmadhc/Mccc1/Flad1/Mmab/Akr1b10/Shmt2/Plpbp/Chdh/Pcca/Slc25a38/Pnpo/Fdxr/Sfxn3	14	1
Branched-chain amino acid dehydrogenase complex	Branched-chain amino acid dehydrogenase complex	3/202	6/1037	0.5	2.56683	1.89226	0.0919956	0.717566	0.710142	Dbt/Bckdk/Bckdhb	3	1
Calcium uniporter	Calcium uniporter	3/202	6/1037	0.5	2.56683	1.89226	0.0919956	0.717566	0.710142	Mcub/Micu1/Smdt1	3	1
GABA metabolism	GABA metabolism	3/202	6/1037	0.5	2.56683	1.89226	0.0919956	0.717566	0.710142	Adhfe1/Glud1/Abat	3	1
Malate-aspartate shuttle	Malate-aspartate shuttle	3/202	6/1037	0.5	2.56683	1.89226	0.0919956	0.717566	0.710142	Slc25a12/Got2/Slc25a11	3	1
Glutamate metabolism	Glutamate metabolism	3/202	7/1037	0.428571	2.20014	1.5663	0.138517	0.998916	0.988581	Slc25a12/Got2/Glud1	3	1
Vitamin B12 metabolism	Vitamin B12 metabolism	2/202	4/1037	0.5	2.56683	1.54353	0.17255	0.998916	0.988581	Mmadhc/Mmab	2	1
Signaling	Signaling	12/202	47/1037	0.255319	1.31072	1.07181	0.1861	0.998916	0.988581	Slc25a12/Mavs/Mcub/Mul1/Ociad2/Slc8b1/Slc25a3/Micu1/Nlrx1/Smdt1/Dele1/Macrod1	12	1
ABC transporters	ABC transporters	3/202	8/1037	0.375	1.92512	1.29137	0.191063	0.998916	0.988581	Abcd1/Abcd3/Abcb8	3	1
OXA	OXA	1/202	1/1037	1	5.13366	2.03314	0.194793	0.998916	0.988581	Oxa1l	1	1
CIV subunits	CIV subunits	6/202	21/1037	0.285714	1.46676	1.06235	0.21002	0.998916	0.988581	Cox5b/Cox6a1/Cox7a1/Cox4i1/Cox5a/Cox7a2l	6	1
Coenzyme Q metabolism	Coenzyme Q metabolism	4/202	13/1037	0.307692	1.57959	1.03384	0.235875	0.998916	0.988581	Coq2/Coq8b/Coq10a/Coq6	4	1
Carbohydrate metabolism	Carbohydrate metabolism	17/202	73/1037	0.232877	1.19551	0.851737	0.238077	0.998916	0.988581	Slc25a12/Idh3b/Pdha1/Idh3g/Sdhb/Abhd11/Pdk4/Idh2/Got2/Pcca/Pck2/Slc25a11/Pdk2/Auh/Aco2/Bdh1/Fahd1	17	1
Type II fatty acid synthesis	Type II fatty acid synthesis	3/202	9/1037	0.333333	1.71122	1.05352	0.247576	0.998916	0.988581	Mecr/Acsf3/Oxsm	3	1
Biotin utilizing proteins	Biotin utilizing proteins	2/202	5/1037	0.4	2.05347	1.16085	0.251874	0.998916	0.988581	Mccc1/Pcca	2	1
Carnitine shuttle	Carnitine shuttle	2/202	5/1037	0.4	2.05347	1.16085	0.251874	0.998916	0.988581	Cpt2/Cpt1c	2	1
Molybdenum cofactor synthesis and proteins	Molybdenum cofactor synthesis and proteins	2/202	5/1037	0.4	2.05347	1.16085	0.251874	0.998916	0.988581	Suox/Mocs1	2	1
Selenoproteins	Selenoproteins	2/202	5/1037	0.4	2.05347	1.16085	0.251874	0.998916	0.988581	Gpx4/Selenoo	2	1
Serine metabolism	Serine metabolism	2/202	5/1037	0.4	2.05347	1.16085	0.251874	0.998916	0.988581	Shmt2/Sfxn3	2	1
Calcium homeostasis	Calcium homeostasis	6/202	23/1037	0.26087	1.33922	0.808787	0.281322	0.998916	0.988581	Slc25a12/Mcub/Slc8b1/Slc25a3/Micu1/Smdt1	6	1
Metals and cofactors	Metals and cofactors	26/202	120/1037	0.216667	1.11229	0.643093	0.296467	0.998916	0.988581	Ndufs2/Ppox/Fam210b/Naxe/Slc25a51/Cpt2/Sdhb/Sirt4/Coq2/Coq8b/Cpt1c/Slc25a3/Cisd1/Coq10a/Suox/Naxd/Nudt13/Slc25a38/Fdxr/Sirt5/Pcbd2/Coq6/Aco2/Abat/Mocs1/Ndufv1	26	1
Proteases	Proteases	7/202	29/1037	0.241379	1.23916	0.642199	0.329096	0.998916	0.988581	Pmpcb/Usp30/Htra2/Afg3l1/Spg7/Pitrm1/Immp2l	7	1
Carnitine synthesis and transport	Carnitine synthesis and transport	2/202	6/1037	0.333333	1.71122	0.858941	0.331813	0.998916	0.988581	Cpt2/Cpt1c	2	1
Immune response	Immune response	2/202	6/1037	0.333333	1.71122	0.858941	0.331813	0.998916	0.988581	Mavs/Nlrx1	2	1
Proline metabolism	Proline metabolism	2/202	6/1037	0.333333	1.71122	0.858941	0.331813	0.998916	0.988581	Pycr1/Aldh18a1	2	1
Glycine metabolism	Glycine metabolism	4/202	15/1037	0.266667	1.36898	0.707671	0.331873	0.998916	0.988581	Sardh/Shmt2/Chdh/Slc25a38	4	1
TCA-associated	TCA-associated	4/202	15/1037	0.266667	1.36898	0.707671	0.331873	0.998916	0.988581	Abhd11/Pck2/Slc25a11/Fahd1	4	1
Mitochondrial ribosome	Mitochondrial ribosome	18/202	83/1037	0.216867	1.11332	0.529177	0.342477	0.998916	0.988581	Mrpl44/Mrpl15/Mrps9/Mrps5/Dap3/Mrps17/Mrps35/Mrpl17/Mrpl57/Mrpl4/Mrps23/Mrpl58/Mrpl10/Mrpl45/Mrps6/Mrpl2/Mrpl14/Mrps34	18	1
TCA cycle	TCA cycle	5/202	20/1037	0.25	1.28342	0.629203	0.347076	0.998916	0.988581	Idh3b/Idh3g/Sdhb/Idh2/Aco2	5	1
Sulfur metabolism	Sulfur metabolism	3/202	11/1037	0.272727	1.40009	0.655832	0.36522	0.998916	0.988581	Suox/Got2/Mpst	3	1
Detoxification	Detoxification	11/202	51/1037	0.215686	1.10726	0.386189	0.406382	0.998916	0.988581	Prdx6/Cat/Aldh2/Akr1b10/Gpx4/Prxl2a/Aldh3a2/Gstz1/Selenoo/Mpst/Sod1	11	1
SLC25A family	SLC25A family	11/202	51/1037	0.215686	1.10726	0.386189	0.406382	0.998916	0.988581	Mtch2/Slc25a12/Slc25a51/Slc25a16/Slc25a3/Slc25a38/Slc25a11/Slc25a39/Slc25a48/Slc25a47/Slc25a45	11	1
Choline and betaine metabolism	Choline and betaine metabolism	2/202	7/1037	0.285714	1.46676	0.609168	0.409131	0.998916	0.988581	Sardh/Chdh	2	1
Folate and 1-C metabolism	Folate and 1-C metabolism	5/202	22/1037	0.227273	1.16674	0.388629	0.432556	0.998916	0.988581	Sardh/Shmt2/Chdh/Slc25a38/Sfxn3	5	1
ROS and glutathione metabolism	ROS and glutathione metabolism	6/202	27/1037	0.222222	1.14081	0.364485	0.434138	0.998916	0.988581	Prdx6/Cat/Gpx4/Prxl2a/Aldh3a2/Sod1	6	1
Protein homeostasis	Protein homeostasis	11/202	53/1037	0.207547	1.06548	0.240571	0.462025	0.998916	0.988581	Stoml2/Mul1/Pmpcb/Usp30/Htra2/Afg3l1/Spg7/Fkbp10/Pitrm1/Immp2l/Trap1	11	1
mtRNA granules	mtRNA granules	6/202	28/1037	0.214286	1.10007	0.263908	0.472194	0.998916	0.988581	Mrps9/Ptcd1/Fastk/Rmnd1/Mrm1/Prorp	6	1
Catechol metabolism	Catechol metabolism	1/202	3/1037	0.333333	1.71122	0.606481	0.478303	0.998916	0.988581	Comt	1	1
Kynurenine metabolism	Kynurenine metabolism	1/202	3/1037	0.333333	1.71122	0.606481	0.478303	0.998916	0.988581	Got2	1	1
MIA40	MIA40	1/202	3/1037	0.333333	1.71122	0.606481	0.478303	0.998916	0.988581	Gfer	1	1
SAM	SAM	1/202	3/1037	0.333333	1.71122	0.606481	0.478303	0.998916	0.988581	Samm50	1	1
Tetrahydrobiopterin synthesis	Tetrahydrobiopterin synthesis	1/202	3/1037	0.333333	1.71122	0.606481	0.478303	0.998916	0.988581	Pcbd2	1	1
Vitamin B2 metabolism	Vitamin B2 metabolism	1/202	3/1037	0.333333	1.71122	0.606481	0.478303	0.998916	0.988581	Flad1	1	1
Preprotein cleavage	Preprotein cleavage	2/202	8/1037	0.25	1.28342	0.395616	0.48182	0.998916	0.988581	Pmpcb/Immp2l	2	1
Phospholipid metabolism	Phospholipid metabolism	5/202	24/1037	0.208333	1.06951	0.169387	0.515539	0.998916	0.988581	Prdx6/Sptlc2/Serac1/Agpat4/Osbpl1a	5	1
Complex IV	Complex IV	10/202	50/1037	0.2	1.02673	0.0952535	0.521356	0.998916	0.988581	Coa5/Cox5b/Surf1/Cox6a1/Cox7a1/Cox4i1/Cox5a/Coa3/Coa8/Cox7a2l	10	1
Cholesterol, bile acid, steroid synthesis	Cholesterol, bile acid, steroid synthesis	3/202	14/1037	0.214286	1.10007	0.18533	0.533213	0.998916	0.988581	Hint2/Fdxr/Osbpl1a	3	1
Gluconeogenesis	Gluconeogenesis	2/202	9/1037	0.222222	1.14081	0.208585	0.548747	0.998916	0.988581	Pck2/Slc25a11	2	1
CII subunits	CII subunits	1/202	4/1037	0.25	1.28342	0.279201	0.58022	0.998916	0.988581	Sdhb	1	1
Propanoate metabolism	Propanoate metabolism	1/202	4/1037	0.25	1.28342	0.279201	0.58022	0.998916	0.988581	Pcca	1	1
Respirasome assembly	Respirasome assembly	1/202	4/1037	0.25	1.28342	0.279201	0.58022	0.998916	0.988581	Cox7a2l	1	1
Vitamin D metabolism	Vitamin D metabolism	1/202	4/1037	0.25	1.28342	0.279201	0.58022	0.998916	0.988581	Fdxr	1	1
Fe-S-containing proteins	Fe-S-containing proteins	6/202	31/1037	0.193548	0.993612	-0.0177517	0.580977	0.998916	0.988581	Ndufs2/Sdhb/Cisd1/Aco2/Abat/Ndufv1	6	1
Fission	Fission	3/202	15/1037	0.2	1.02673	0.0512714	0.583548	0.998916	0.988581	Mul1/Armc10/Mief2	3	1
Cardiolipin synthesis	Cardiolipin synthesis	3/202	16/1037	0.1875	0.962562	-0.0741948	0.630318	0.998916	0.988581	Hadha/Plscr3/Agpat4	3	1
Heme synthesis and processing	Heme synthesis and processing	3/202	16/1037	0.1875	0.962562	-0.0741948	0.630318	0.998916	0.988581	Ppox/Slc25a38/Fdxr	3	1
Pyruvate metabolism	Pyruvate metabolism	3/202	16/1037	0.1875	0.962562	-0.0741948	0.630318	0.998916	0.988581	Pdha1/Pdk4/Pdk2	3	1
Translation factors	Translation factors	3/202	16/1037	0.1875	0.962562	-0.0741948	0.630318	0.998916	0.988581	Hemk1/Coa3/Mrpl58	3	1
Iron homeostasis	Iron homeostasis	1/202	5/1037	0.2	1.02673	0.0294578	0.662307	0.998916	0.988581	Fam210b	1	1
Sideroflexins	Sideroflexins	1/202	5/1037	0.2	1.02673	0.0294578	0.662307	0.998916	0.988581	Sfxn3	1	1
Vitamin A metabolism	Vitamin A metabolism	1/202	5/1037	0.2	1.02673	0.0294578	0.662307	0.998916	0.988581	Akr1b10	1	1
EF hand proteins	EF hand proteins	2/202	11/1037	0.181818	0.933393	-0.109182	0.663652	0.998916	0.988581	Slc25a12/Micu1	2	1
Protein import, sorting and homeostasis	Protein import, sorting and homeostasis	16/202	88/1037	0.181818	0.933393	-0.321098	0.670938	0.998916	0.988581	Timm17b/Stoml2/Mul1/Pmpcb/Usp30/Htra2/Afg3l1/Spg7/Oxa1l/Fkbp10/Pitrm1/Immp2l/Samm50/Trap1/Pam16/Gfer	16	1
mtRNA stability and decay	mtRNA stability and decay	3/202	17/1037	0.176471	0.905941	-0.192238	0.673351	0.998916	0.988581	Fastk/Rexo2/Lrpprc	3	1
Apoptosis	Apoptosis	6/202	34/1037	0.176471	0.905941	-0.27416	0.677358	0.998916	0.988581	Bcl2/Bcl2l1/Htra2/Bid/Bcl2l2/Pmaip1	6	1
Xenobiotic metabolism	Xenobiotic metabolism	4/202	23/1037	0.173913	0.892811	-0.255569	0.6844	0.998916	0.988581	Aldh2/Akr1b10/Gstz1/Mpst	4	1
Autophagy	Autophagy	3/202	18/1037	0.166667	0.855611	-0.303806	0.712607	0.998916	0.988581	Usp30/Nipsnap2/Nbr1	3	1
Translation	Translation	28/202	155/1037	0.180645	0.927371	-0.482005	0.719604	0.998916	0.988581	Mrpl44/Iars2/Mrpl15/Mrps9/Mtg2/Mrps5/Dap3/Nsun4/Mrps17/Mrps35/Nars2/Mrpl17/Rmnd1/Mpv17l2/Oxa1l/Mrpl57/Hemk1/Mrpl4/Coa3/Mrps23/Mrpl58/Mrpl10/Mrpl45/Mrps6/Lrpprc/Mrpl2/Mrpl14/Mrps34	28	1
CIII assembly factors	CIII assembly factors	1/202	6/1037	0.166667	0.855611	-0.174379	0.728406	0.998916	0.988581	Uqcc3	1	1
Import motor	Import motor	1/202	6/1037	0.166667	0.855611	-0.174379	0.728406	0.998916	0.988581	Pam16	1	1
Itaconate metabolism	Itaconate metabolism	1/202	6/1037	0.166667	0.855611	-0.174379	0.728406	0.998916	0.988581	Auh	1	1
TIM23 presequence pathway	TIM23 presequence pathway	1/202	6/1037	0.166667	0.855611	-0.174379	0.728406	0.998916	0.988581	Timm17b	1	1
Polycistronic mtRNA processing	Polycistronic mtRNA processing	2/202	13/1037	0.153846	0.789794	-0.374954	0.753896	0.998916	0.988581	Fastk/Prorp	2	1
Copper metabolism	Copper metabolism	1/202	7/1037	0.142857	0.73338	-0.347964	0.781618	0.998916	0.988581	Slc25a3	1	1
Trafficking	Trafficking	1/202	7/1037	0.142857	0.73338	-0.347964	0.781618	0.998916	0.988581	Armc10	1	1
Mitophagy	Mitophagy	2/202	14/1037	0.142857	0.73338	-0.493777	0.790676	0.998916	0.988581	Usp30/Nipsnap2	2	1
CI assembly factors	CI assembly factors	3/202	21/1037	0.142857	0.73338	-0.60683	0.808658	0.998916	0.988581	Ecsit/Tmem186/Timmdc1	3	1
Mitochondrial dynamics and surveillance	Mitochondrial dynamics and surveillance	17/202	102/1037	0.166667	0.855611	-0.754991	0.811245	0.998916	0.988581	Bcl2/Bcl2l1/Mtch2/Mfn1/Mul1/Armc10/Usp30/Nipsnap2/Htra2/Bid/Bcl2l2/Mief2/Nbr1/Samm50/Opa1/Pmaip1/Arl2	17	1
Complex II	Complex II	1/202	8/1037	0.125	0.641708	-0.500135	0.824446	0.998916	0.988581	Sdhb	1	1
Glyoxylate metabolism	Glyoxylate metabolism	1/202	8/1037	0.125	0.641708	-0.500135	0.824446	0.998916	0.988581	Got2	1	1
Intramitochondrial membrane interactions	Intramitochondrial membrane interactions	1/202	8/1037	0.125	0.641708	-0.500135	0.824446	0.998916	0.988581	Samm50	1	1
Ketone metabolism	Ketone metabolism	1/202	8/1037	0.125	0.641708	-0.500135	0.824446	0.998916	0.988581	Bdh1	1	1
CIV assembly factors	CIV assembly factors	4/202	29/1037	0.137931	0.708091	-0.783841	0.847754	0.998916	0.988581	Coa5/Surf1/Coa3/Coa8	4	1
Complex III	Complex III	2/202	16/1037	0.125	0.641708	-0.710063	0.850003	0.998916	0.988581	Uqcrq/Uqcc3	2	1
Lysine metabolism	Lysine metabolism	2/202	16/1037	0.125	0.641708	-0.710063	0.850003	0.998916	0.988581	Hadh/Echs1	2	1
Protein import and sorting	Protein import and sorting	7/202	49/1037	0.142857	0.73338	-0.939991	0.872375	0.998916	0.988581	Timm17b/Pmpcb/Oxa1l/Immp2l/Samm50/Pam16/Gfer	7	1
Chaperones	Chaperones	2/202	17/1037	0.117647	0.60396	-0.809423	0.873556	0.998916	0.988581	Fkbp10/Trap1	2	1
mt-rRNA modifications	mt-rRNA modifications	2/202	17/1037	0.117647	0.60396	-0.809423	0.873556	0.998916	0.988581	Nsun4/Mrm1	2	1
Mitochondrial ribosome assembly	Mitochondrial ribosome assembly	3/202	24/1037	0.125	0.641708	-0.873073	0.876245	0.998916	0.988581	Mtg2/Nsun4/Mpv17l2	3	1
CIII subunits	CIII subunits	1/202	10/1037	0.1	0.513366	-0.760202	0.886633	0.998916	0.988581	Uqcrq	1	1
Cristae formation	Cristae formation	1/202	11/1037	0.0909091	0.466697	-0.874197	0.908931	0.998916	0.988581	Opa1	1	1
mtDNA nucleoid	mtDNA nucleoid	1/202	11/1037	0.0909091	0.466697	-0.874197	0.908931	0.998916	0.988581	Poldip2	1	1
Q-linked reactions, other	Q-linked reactions, other	1/202	11/1037	0.0909091	0.466697	-0.874197	0.908931	0.998916	0.988581	Chdh	1	1
OXPHOS assembly factors	OXPHOS assembly factors	9/202	67/1037	0.134328	0.689597	-1.29149	0.932051	0.998916	0.988581	Coa5/Surf1/Ecsit/Coa3/Coa8/Tmem186/Timmdc1/Cox7a2l/Uqcc3	9	1
Organelle contact sites	Organelle contact sites	1/202	13/1037	0.0769231	0.394897	-1.07935	0.941275	0.998916	0.988581	Mfn1	1	1
CI subunits	CI subunits	5/202	43/1037	0.116279	0.596938	-1.32717	0.9442	0.998916	0.988581	Ndufa10/Ndufs2/Ndufa1/Ndufa7/Ndufv1	5	1
mt-tRNA synthetases	mt-tRNA synthetases	2/202	22/1037	0.0909091	0.466697	-1.24298	0.947953	0.998916	0.988581	Iars2/Nars2	2	1
Nucleotide synthesis and processing	Nucleotide synthesis and processing	2/202	22/1037	0.0909091	0.466697	-1.24298	0.947953	0.998916	0.988581	Dguok/Nt5m	2	1
Complex I	Complex I	8/202	64/1037	0.125	0.641708	-1.45473	0.95346	0.998916	0.988581	Ndufa10/Ndufs2/Ndufa1/Ecsit/Tmem186/Timmdc1/Ndufa7/Ndufv1	8	1
Fe-S cluster biosynthesis	Fe-S cluster biosynthesis	2/202	23/1037	0.0869565	0.446406	-1.31992	0.956664	0.998916	0.988581	Cisd1/Fdxr	2	1
Electron carriers	Electron carriers	1/202	16/1037	0.0625	0.320854	-1.34593	0.969645	0.998916	0.988581	Chdh	1	1
mtRNA metabolism	mtRNA metabolism	9/202	76/1037	0.118421	0.607934	-1.74549	0.976454	0.998916	0.988581	Mrps9/Nsun4/Ptcd1/Fastk/Rmnd1/Rexo2/Mrm1/Prorp/Lrpprc	9	1
OXPHOS subunits	OXPHOS subunits	13/202	102/1037	0.127451	0.65429	-1.80767	0.978045	0.998916	0.988581	Ndufa10/Ndufs2/Cox5b/Ndufa1/Sdhb/Cox6a1/Cox7a1/Cox4i1/Cox5a/Uqcrq/Cox7a2l/Ndufa7/Ndufv1	13	1
Mitochondrial central dogma	Mitochondrial central dogma	34/202	230/1037	0.147826	0.758889	-2.03777	0.985283	0.998916	0.988581	Mrpl44/Iars2/Mrpl15/Mrps9/Mtg2/Mrps5/Dap3/Nsun4/Ptcd1/Fastk/Mrps17/Mrps35/Nars2/Mrpl17/Rmnd1/Mpv17l2/Oxa1l/Mrpl57/Rexo2/Hemk1/Mrpl4/Coa3/Poldip2/Mrm1/Mrps23/Mrpl58/Mrpl10/Mrpl45/Prorp/Mrps6/Lrpprc/Mrpl2/Mrpl14/Mrps34	34	1
Nucleotide metabolism	Nucleotide metabolism	2/202	36/1037	0.0555556	0.285204	-2.146	0.996443	0.998916	0.988581	Dguok/Nt5m	2	1
OXPHOS	OXPHOS	21/202	168/1037	0.125	0.641708	-2.49399	0.996611	0.998916	0.988581	Ndufa10/Ndufs2/Coa5/Cox5b/Surf1/Ndufa1/Sdhb/Cox6a1/Cox7a1/Cox4i1/Cox5a/Ecsit/Coa3/Uqcrq/Coa8/Tmem186/Timmdc1/Cox7a2l/Ndufa7/Ndufv1/Uqcc3	21	1
mtDNA maintenance	mtDNA maintenance	1/202	31/1037	0.0322581	0.165602	-2.31882	0.998916	0.998916	0.988581	Poldip2	1	1
Mitochondrial central dogma	Mitochondrial central dogma	105/308	230/1037	0.456522	1.53706	5.99843	3.89792e-09	4.98934e-07	4.71853e-07	Tfb2m/Mars2/Mrps14/Osgepl1/Fastkd2/Mrpl41/Mgme1/Endog/Mrps26/Fastkd5/Trub2/Trmt2b/Mrpl47/Mrps21/Ppa2/Gfm1/Mrpl37/Mrps15/Mrpl50/Mrpl20/Pusl1/Pars2/Mterf1a/Gtpbp10/Ung/Mrpl33/Mrm2/Mrps18c/Rcc1l/Noa1/Pus1/Mterf1b/Mrpl35/Ptcd3/Malsu1/Trnt1/Mrps33/Ssbp1/Mrpl51/Mrps25/Tufm/Mrpl46/Mrps11/Polg/Mtg1/Sars2/Mterf2/Dna2/Qrsl1/Tfam/Mrpl54/Mrpl42/Polrmt/Ybey/Pdf/Cars2/Mrpl34/Mtrf1/Mrpl52/Apex1/Pde12/Mto1/Mrps2…	105	2
Translation	Translation	70/308	155/1037	0.451613	1.52053	4.56528	6.92213e-06	0.000337912	0.000319571	Mars2/Mrps14/Fastkd2/Mrpl41/Mrps26/Mrpl47/Mrps21/Ppa2/Gfm1/Mrpl37/Mrps15/Mrpl50/Mrpl20/Pusl1/Pars2/Mterf1a/Gtpbp10/Mrpl33/Mrm2/Mrps18c/Noa1/Mrpl35/Ptcd3/Malsu1/Mrps33/Mrpl51/Mrps25/Tufm/Mrpl46/Mrps11/Mtg1/Sars2/Qrsl1/Mrpl54/Mrpl42/Ybey/Pdf/Cars2/Mrpl34/Mtrf1/Mrpl52/Mrps22/Mrpl3/Mrps7/Mrm3/Mrpl22/Mrpl55/Mrpl12/Taco1/Mrpl27/Mrps24/Mrps27/Mrpl36/Mrps30/Exd2/Slirp/Mrpl13/Yars2/Mrpl40/Mrpl39/Mrpl18/Aa…	70	2
Mitochondrial ribosome	Mitochondrial ribosome	43/308	83/1037	0.518072	1.74429	4.59301	8.83377e-06	0.000337912	0.000319571	Mrps14/Mrpl41/Mrps26/Mrpl47/Mrps21/Mrpl37/Mrps15/Mrpl50/Mrpl20/Mrpl33/Mrps18c/Mrpl35/Ptcd3/Mrps33/Mrpl51/Mrps25/Mrpl46/Mrps11/Mrpl54/Mrpl42/Mrpl34/Mrpl52/Mrps22/Mrpl3/Mrps7/Mrpl22/Mrpl55/Mrpl12/Mrpl27/Mrps24/Mrps27/Mrpl36/Mrps30/Mrpl13/Mrpl40/Mrpl39/Mrpl18/Mrps10/Mrpl28/Mrpl21/Mrpl16/Mrpl49/Mrpl11	43	2
Protein import and sorting	Protein import and sorting	29/308	49/1037	0.591837	1.99265	4.62493	1.05598e-05	0.000337912	0.000319571	Timm17a/Mtx2/Tomm34/Pmpca/Timm10/Aifm1/Timm8a1/Dnajc19/Mtx1/Tomm5/Dnajc11/Grpel1/Tomm7/Chchd4/Agk/Timm50/Tomm40/Timm13/Mipep/Timm23/Dnajc15/Timm8b/Timm22/Tomm20l/Timm9/Tomm22/Tomm70a/Tomm6/Timm21	29	2
mtDNA maintenance	mtDNA maintenance	19/308	31/1037	0.612903	2.06357	3.90608	0.00020972	0.00536884	0.00507744	Tfb2m/Mgme1/Endog/Ppa2/Mterf1a/Ung/Mterf1b/Ssbp1/Polg/Mterf2/Dna2/Tfam/Polrmt/Apex1/Pif1/Top3a/Polg2/Rnaseh1/Polq	19	2
mtRNA metabolism	mtRNA metabolism	35/308	76/1037	0.460526	1.55054	3.2391	0.00128637	0.0260106	0.0245988	Tfb2m/Osgepl1/Fastkd2/Endog/Fastkd5/Trub2/Trmt2b/Mrpl47/Ppa2/Mterf1a/Mrm2/Rcc1l/Noa1/Pus1/Mterf1b/Trnt1/Tfam/Polrmt/Ybey/Pde12/Mto1/Mrps7/Pnpt1/Mrm3/Thg1l/Tbrg4/Mrpl12/Fastkd3/Nsun2/Trmt5/Slirp/Rnaseh1/Trmu/Myg1/Trmt10c	35	2
mtDNA replication	mtDNA replication	10/308	14/1037	0.714286	2.40492	3.43849	0.00142245	0.0260106	0.0245988	Tfb2m/Mgme1/Ssbp1/Polg/Dna2/Tfam/Polrmt/Top3a/Polg2/Rnaseh1	10	2
Protein import, sorting and homeostasis	Protein import, sorting and homeostasis	38/308	88/1037	0.431818	1.45388	2.89163	0.00346055	0.0496695	0.0469736	Hspe1/Timm17a/Mtx2/Tomm34/Pmpca/Timm10/Aifm1/Timm8a1/Dnajc19/Mtx1/Tomm5/Casp9/Dnajc11/Grpel1/Tomm7/Chchd4/Agk/Phb2/Timm50/Tomm40/Atp23/Timm13/Pdf/Casp3/Mipep/Timm23/Dnajc15/Timm8b/Lactb/Prss35/Timm22/Nln/Tomm20l/Timm9/Tomm22/Tomm70a/Tomm6/Timm21	38	2
mtDNA nucleoid	mtDNA nucleoid	8/308	11/1037	0.727273	2.44864	3.13816	0.00382336	0.0496695	0.0469736	Mterf1a/Mterf1b/Ssbp1/Polg/Mterf2/Tfam/Polrmt/Polg2	8	2
TOM	TOM	7/308	9/1037	0.777778	2.61869	3.16868	0.00388043	0.0496695	0.0469736	Tomm34/Tomm5/Tomm7/Tomm40/Tomm22/Tomm70a/Tomm6	7	2
Transcription	Transcription	6/308	9/1037	0.666667	2.24459	2.43636	0.0235506	0.274044	0.259169	Tfb2m/Mterf1a/Mterf1b/Tfam/Polrmt/Mrpl12	6	2
mtRNA stability and decay	mtRNA stability and decay	9/308	17/1037	0.529412	1.78247	2.1134	0.0366205	0.390618	0.369417	Fastkd2/Endog/Fastkd5/Pde12/Pnpt1/Tbrg4/Fastkd3/Slirp/Rnaseh1	9	2
CIII subunits	CIII subunits	6/308	10/1037	0.6	2.02013	2.10602	0.044388	0.437051	0.41333	Uqcrh/Uqcr11/Uqcr10/Uqcrfs1/Uqcrb/Cyc1	6	2
mt-tRNA modifications	mt-tRNA modifications	10/308	21/1037	0.47619	1.60328	1.81456	0.0616067	0.563261	0.532689	Osgepl1/Trmt2b/Pus1/Trnt1/Mto1/Thg1l/Nsun2/Trmt5/Trmu/Trmt10c	10	2
TIM23 presequence pathway	TIM23 presequence pathway	4/308	6/1037	0.666667	2.24459	1.98639	0.0675537	0.576458	0.54517	Timm17a/Timm50/Timm23/Timm21	4	2
CII assembly factors	CII assembly factors	3/308	4/1037	0.75	2.52516	1.98558	0.0810591	0.648473	0.613276	Sdhaf4/Sdhaf1/Sdhaf2	3	2
Cholesterol-associated	Cholesterol-associated	2/308	2/1037	1	3.36688	2.17677	0.0880138	0.662692	0.626723	Fdps/Idi1	2	2
Mitochondrial ribosome assembly	Mitochondrial ribosome assembly	10/308	24/1037	0.416667	1.40287	1.29734	0.142382	0.817539	0.773166	Fastkd2/Mterf1a/Gtpbp10/Mrm2/Noa1/Ptcd3/Malsu1/Mtg1/Ybey/Mrm3	10	2
Polycistronic mtRNA processing	Polycistronic mtRNA processing	6/308	13/1037	0.461538	1.55395	1.30581	0.157891	0.817539	0.773166	Fastkd2/Fastkd5/Ybey/Tbrg4/Fastkd3/Trmt10c	6	2
Coenzyme A metabolism	Coenzyme A metabolism	3/308	5/1037	0.6	2.02013	1.48557	0.158634	0.817539	0.773166	Pank2/Nudt19/Nudt8	3	2
Cytochromes	Cytochromes	3/308	5/1037	0.6	2.02013	1.48557	0.158634	0.817539	0.773166	Cycs/Cyb5b/Cyc1	3	2
Sideroflexins	Sideroflexins	3/308	5/1037	0.6	2.02013	1.48557	0.158634	0.817539	0.773166	Sfxn5/Sfxn1/Sfxn2	3	2
Complex III	Complex III	7/308	16/1037	0.4375	1.47301	1.23883	0.166613	0.817539	0.773166	Uqcrh/Uqcr11/Uqcr10/Uqcrfs1/Uqcrb/Cyc1/Uqcc2	7	2
Complex II	Complex II	4/308	8/1037	0.5	1.68344	1.26075	0.187913	0.817539	0.773166	Sdhaf4/Sdhaf1/Sdhd/Sdhaf2	4	2
Intramitochondrial membrane interactions	Intramitochondrial membrane interactions	4/308	8/1037	0.5	1.68344	1.26075	0.187913	0.817539	0.773166	Mtx2/Mtx1/Dnajc11/Mtx3	4	2
Cytochrome C	Cytochrome C	2/308	3/1037	0.666667	2.24459	1.40255	0.211998	0.817539	0.773166	Hccs/Cycs	2	2
MIA40	MIA40	2/308	3/1037	0.666667	2.24459	1.40255	0.211998	0.817539	0.773166	Aifm1/Chchd4	2	2
mtDNA stability and decay	mtDNA stability and decay	2/308	3/1037	0.666667	2.24459	1.40255	0.211998	0.817539	0.773166	Mgme1/Endog	2	2
SAM	SAM	2/308	3/1037	0.666667	2.24459	1.40255	0.211998	0.817539	0.773166	Mtx2/Mtx1	2	2
Tetrahydrobiopterin synthesis	Tetrahydrobiopterin synthesis	2/308	3/1037	0.666667	2.24459	1.40255	0.211998	0.817539	0.773166	Qdpr/Spr	2	2
TIM22 carrier pathway	TIM22 carrier pathway	2/308	3/1037	0.666667	2.24459	1.40255	0.211998	0.817539	0.773166	Agk/Timm22	2	2
Chaperones	Chaperones	7/308	17/1037	0.411765	1.38636	1.04355	0.2148	0.817539	0.773166	Hspe1/Timm10/Timm8a1/Phb2/Timm13/Timm8b/Timm9	7	2
CIV assembly factors	CIV assembly factors	11/308	29/1037	0.37931	1.27709	0.983301	0.215412	0.817539	0.773166	Cox20/Coa7/Cep89/Cmc2/Coa6/Pet100/Higd1a/Cox10/Taco1/Cox16/Timm21	11	2
Fe-S cluster biosynthesis	Fe-S cluster biosynthesis	9/308	23/1037	0.391304	1.31748	1.00034	0.217159	0.817539	0.773166	Nfs1/Grpel1/Bola3/Ndufab1/Fdx2/Iba57/Cisd3/Glrx5/Fxn	9	2
OXPHOS assembly factors	OXPHOS assembly factors	23/308	67/1037	0.343284	1.1558	0.85664	0.233778	0.854958	0.808554	Cox20/Sdhaf4/Rab5if/Aifm1/Acad9/Dmac1/Ndufaf4/Coa7/Sdhaf1/Cep89/Cmc2/Coa6/Pet100/Higd1a/Cox10/Taco1/Atpaf2/Ndufaf2/Cox16/Atpsckmt/Uqcc2/Timm21/Sdhaf2	23	2
Import motor	Import motor	3/308	6/1037	0.5	1.68344	1.09078	0.249714	0.887873	0.839682	Dnajc19/Grpel1/Dnajc15	3	2
Phospholipid metabolism	Phospholipid metabolism	9/308	24/1037	0.375	1.26258	0.845582	0.262025	0.906465	0.857265	Prelid3b/Stard7/Tamm41/Agk/Agpat5/Lactb/Pgs1/Prelid1/Prelid3a	9	2
CI subunits	CI subunits	15/308	43/1037	0.348837	1.17449	0.7593	0.273417	0.920983	0.870995	Ndufb3/Ndufs1/Ndufc1/Ndufb6/Ndufa5/Ndufb2/Ndufab1/Ndufa12/Ndufb7/Ndufs6/Ndufb4/Ndufv2/Ndufa11/Ndufb8/mt-Nd3	15	2
Glycerol phosphate shuttle	Glycerol phosphate shuttle	1/308	1/1037	1	3.36688	1.53847	0.297011	0.942076	0.890943	Gpd2	1	2
Vitamin B1 metabolism	Vitamin B1 metabolism	1/308	1/1037	1	3.36688	1.53847	0.297011	0.942076	0.890943	Slc25a19	1	2
mt-tRNA synthetases	mt-tRNA synthetases	8/308	22/1037	0.363636	1.22432	0.690939	0.316059	0.942076	0.890943	Mars2/Pars2/Sars2/Qrsl1/Cars2/Yars2/Aars2/Hars2	8	2
Electron carriers	Electron carriers	6/308	16/1037	0.375	1.26258	0.687705	0.329523	0.942076	0.890943	Gpd2/Cycs/Etfb/Cyb5b/Dhodh/Cyc1	6	2
Glycine cleavage system	Glycine cleavage system	2/308	4/1037	0.5	1.68344	0.88976	0.342938	0.942076	0.890943	Gcsh/Gldc	2	2
Lipoate insertion	Lipoate insertion	2/308	4/1037	0.5	1.68344	0.88976	0.342938	0.942076	0.890943	Lipt2/Gcsh	2	2
mt-mRNA modifications	mt-mRNA modifications	2/308	4/1037	0.5	1.68344	0.88976	0.342938	0.942076	0.890943	Pde12/Myg1	2	2
Respirasome assembly	Respirasome assembly	2/308	4/1037	0.5	1.68344	0.88976	0.342938	0.942076	0.890943	Rab5if/Higd1a	2	2
Trafficking	Trafficking	3/308	7/1037	0.428571	1.44295	0.76397	0.345918	0.942076	0.890943	Armcx1/Mgarp/Myo19	3	2
OXPHOS	OXPHOS	52/308	168/1037	0.309524	1.04213	0.387554	0.380899	0.999985	0.945709	Cox20/Sdhaf4/Ndufb3/Ndufs1/Rab5if/Cox7b/Aifm1/Hccs/Acad9/Ndufc1/Dmac1/Ndufaf4/Ndufb6/Coa7/Uqcrh/Ndufa4/Cycs/Ndufa5/Ndufb2/Ndufab1/Sdhaf1/Cep89/Uqcr11/Ndufa12/Ndufb7/Cmc2/Coa6/Pet100/Sdhd/Cox7a2/Higd1a/Cox10/Taco1/Atpaf2/Uqcr10/Ndufs6/Uqcrfs1/Ndufaf2/Cox7c/Uqcrb/Cox16/Atpsckmt/Cox6c/Cyc1/Ndufb4/Ndufv2/Uqcc2/Ndufa11/Timm21/Sdhaf2/Ndufb8/mt-Nd3	52	2
mt-rRNA modifications	mt-rRNA modifications	6/308	17/1037	0.352941	1.18831	0.50862	0.3921	0.999985	0.945709	Trub2/Trmt2b/Mrm2/Rcc1l/Mrm3/Myg1	6	2
Carbohydrate metabolism	Carbohydrate metabolism	23/308	73/1037	0.315068	1.0608	0.350033	0.408293	0.999985	0.945709	D2hgdh/Fh1/Pdhx/Gpd2/Oxct2a/Pdp1/Hadhb/Slc25a13/Sfxn5/Mcee/Pdp2/Ogdhl/Sucla2/Acod1/Sdhd/Acat1/Idh3a/Acly/Slc25a10/Dlst/L2hgdh/Ldhal6b/Me2	23	2
Complex IV	Complex IV	16/308	50/1037	0.32	1.0774	0.36448	0.411211	0.999985	0.945709	Cox20/Cox7b/Coa7/Ndufa4/Cep89/Cmc2/Coa6/Pet100/Cox7a2/Higd1a/Cox10/Taco1/Cox7c/Cox16/Cox6c/Timm21	16	2
Apoptosis	Apoptosis	11/308	34/1037	0.323529	1.08929	0.343924	0.429847	0.999985	0.945709	Endog/Aifm1/Mcl1/Casp9/Chchd2/Diablo/Cycs/Casp3/Bcl2l10/Septin4/Bad	11	2
Complex I	Complex I	20/308	64/1037	0.3125	1.05215	0.279826	0.438363	0.999985	0.945709	Ndufb3/Ndufs1/Aifm1/Acad9/Ndufc1/Dmac1/Ndufaf4/Ndufb6/Ndufa5/Ndufb2/Ndufab1/Ndufa12/Ndufb7/Ndufs6/Ndufaf2/Ndufb4/Ndufv2/Ndufa11/Ndufb8/mt-Nd3	20	2
Ketone metabolism	Ketone metabolism	3/308	8/1037	0.375	1.26258	0.484387	0.440721	0.999985	0.945709	Oxct2a/Hadhb/Acat1	3	2
Urea cycle	Urea cycle	3/308	8/1037	0.375	1.26258	0.484387	0.440721	0.999985	0.945709	Cps1/Slc25a13/Slc25a15	3	2
mtRNA granules	mtRNA granules	9/308	28/1037	0.321429	1.08221	0.286525	0.458616	0.999985	0.945709	Fastkd2/Fastkd5/Trub2/Mrpl47/Mrm2/Noa1/Pus1/Mrps7/Trmt10c	9	2
CV assembly factors	CV assembly factors	2/308	5/1037	0.4	1.34675	0.50496	0.465807	0.999985	0.945709	Atpaf2/Atpsckmt	2	2
Vitamin A metabolism	Vitamin A metabolism	2/308	5/1037	0.4	1.34675	0.50496	0.465807	0.999985	0.945709	Rdh13/Dhrs4	2	2
Glycine metabolism	Glycine metabolism	5/308	15/1037	0.333333	1.12229	0.309969	0.474489	0.999985	0.945709	Etfb/Gcsh/Gcat/Gldc/Glyat	5	2
TCA-associated	TCA-associated	5/308	15/1037	0.333333	1.12229	0.309969	0.474489	0.999985	0.945709	D2hgdh/Sfxn5/Acly/L2hgdh/Me2	5	2
Nucleotide synthesis and processing	Nucleotide synthesis and processing	7/308	22/1037	0.318182	1.07128	0.219555	0.493927	0.999985	0.945709	Nudt5/Ak2/Paics/Dhodh/Sucla2/Hint1/Nme4	7	2
Heme-containing proteins	Heme-containing proteins	4/308	12/1037	0.333333	1.12229	0.276839	0.498653	0.999985	0.945709	Cycs/Cyb5b/Sdhd/Cyc1	4	2
Protein homeostasis	Protein homeostasis	16/308	53/1037	0.301887	1.01642	0.079715	0.522156	0.999985	0.945709	Hspe1/Pmpca/Timm10/Timm8a1/Casp9/Phb2/Atp23/Timm13/Pdf/Casp3/Mipep/Timm8b/Lactb/Prss35/Nln/Timm9	16	2
mtDNA repair	mtDNA repair	3/308	9/1037	0.333333	1.12229	0.239399	0.529659	0.999985	0.945709	Ung/Polg/Apex1	3	2
Type II fatty acid synthesis	Type II fatty acid synthesis	3/308	9/1037	0.333333	1.12229	0.239399	0.529659	0.999985	0.945709	Ndufab1/Acaca/Mcat	3	2
Cardiolipin synthesis	Cardiolipin synthesis	5/308	16/1037	0.3125	1.05215	0.136584	0.540383	0.999985	0.945709	Tamm41/Agpat5/Pgs1/Prelid1/Prelid3a	5	2
Translation factors	Translation factors	5/308	16/1037	0.3125	1.05215	0.136584	0.540383	0.999985	0.945709	Gfm1/Tufm/Mtrf1/Taco1/Timm21	5	2
TCA cycle	TCA cycle	6/308	20/1037	0.3	1.01006	0.0295296	0.57333	0.999985	0.945709	Fh1/Ogdhl/Sucla2/Sdhd/Idh3a/Dlst	6	2
Itaconate metabolism	Itaconate metabolism	2/308	6/1037	0.333333	1.12229	0.195184	0.573853	0.999985	0.945709	Sucla2/Acod1	2	2
Malate-aspartate shuttle	Malate-aspartate shuttle	2/308	6/1037	0.333333	1.12229	0.195184	0.573853	0.999985	0.945709	Slc25a13/Slc25a10	2	2
Fe-S-containing proteins	Fe-S-containing proteins	9/308	31/1037	0.290323	0.977482	-0.0826988	0.601625	0.999985	0.945709	Ndufs1/Nfs1/Bola3/Dna2/Fdx2/Cisd3/Uqcrfs1/Glrx5/Ndufv2	9	2
Mitophagy	Mitophagy	4/308	14/1037	0.285714	0.961967	-0.0930857	0.63694	0.999985	0.945709	Tomm7/Fkbp8/Nipsnap1/Prkn	4	2
Eicosanoid metabolism	Eicosanoid metabolism	1/308	3/1037	0.333333	1.12229	0.137816	0.653012	0.999985	0.945709	Mgst3	1	2
fMet processing	fMet processing	1/308	3/1037	0.333333	1.12229	0.137816	0.653012	0.999985	0.945709	Pdf	1	2
Kynurenine metabolism	Kynurenine metabolism	1/308	3/1037	0.333333	1.12229	0.137816	0.653012	0.999985	0.945709	Kyat3	1	2
Mitochondrial dynamics and surveillance	Mitochondrial dynamics and surveillance	29/308	102/1037	0.284314	0.957251	-0.2954	0.655036	0.999985	0.945709	Mtx2/Endog/Miga2/Aifm1/Armcx1/Mtx1/Mcl1/Mgarp/Casp9/Micos10/Dnajc11/Tomm7/Chchd2/Diablo/Immt/Cycs/Mtfr2/Casp3/Fkbp8/Bcl2l10/Myo19/Mtfp1/Septin4/Nipsnap1/Mtx3/Rab24/Synj2bp/Prkn/Bad	29	2
OXPHOS subunits	OXPHOS subunits	29/308	102/1037	0.284314	0.957251	-0.2954	0.655036	0.999985	0.945709	Ndufb3/Ndufs1/Cox7b/Hccs/Ndufc1/Ndufb6/Uqcrh/Ndufa4/Cycs/Ndufa5/Ndufb2/Ndufab1/Uqcr11/Ndufa12/Ndufb7/Sdhd/Cox7a2/Uqcr10/Ndufs6/Uqcrfs1/Cox7c/Uqcrb/Cox6c/Cyc1/Ndufb4/Ndufv2/Ndufa11/Ndufb8/mt-Nd3	29	2
Autophagy	Autophagy	5/308	18/1037	0.277778	0.935245	-0.180058	0.658962	0.999985	0.945709	Tomm7/Fkbp8/Nipsnap1/Rab24/Prkn	5	2
Glutamate metabolism	Glutamate metabolism	2/308	7/1037	0.285714	0.961967	-0.0655975	0.665027	0.999985	0.945709	Gls/Gls2	2	2
MICOS complex	MICOS complex	2/308	7/1037	0.285714	0.961967	-0.0655975	0.665027	0.999985	0.945709	Micos10/Immt	2	2
Q-linked reactions, other	Q-linked reactions, other	3/308	11/1037	0.272727	0.918241	-0.177113	0.680753	0.999985	0.945709	Gpd2/Etfb/Dhodh	3	2
Sulfur metabolism	Sulfur metabolism	3/308	11/1037	0.272727	0.918241	-0.177113	0.680753	0.999985	0.945709	Msrb2/Slc25a14/Ethe1	3	2
ABC transporters	ABC transporters	2/308	8/1037	0.25	0.841721	-0.29198	0.739795	0.999985	0.945709	Abcb10/Abca9	2	2
Preprotein cleavage	Preprotein cleavage	2/308	8/1037	0.25	0.841721	-0.29198	0.739795	0.999985	0.945709	Pmpca/Mipep	2	2
Heme synthesis and processing	Heme synthesis and processing	4/308	16/1037	0.25	0.841721	-0.414536	0.74789	0.999985	0.945709	Hccs/Abcb10/Fdx2/Cox10	4	2
Lysine metabolism	Lysine metabolism	4/308	16/1037	0.25	0.841721	-0.414536	0.74789	0.999985	0.945709	Hadhb/Etfb/Acat1/Dlst	4	2
Amidoxime reducing complex	Amidoxime reducing complex	1/308	4/1037	0.25	0.841721	-0.206061	0.75637	0.999985	0.945709	Cyb5b	1	2
CII subunits	CII subunits	1/308	4/1037	0.25	0.841721	-0.206061	0.75637	0.999985	0.945709	Sdhd	1	2
Propanoate metabolism	Propanoate metabolism	1/308	4/1037	0.25	0.841721	-0.206061	0.75637	0.999985	0.945709	Mcee	1	2
NAD biosynthesis and metabolism	NAD biosynthesis and metabolism	3/308	13/1037	0.230769	0.776973	-0.525739	0.792619	0.999985	0.945709	Kyat3/Noct/Nnt	3	2
Organelle contact sites	Organelle contact sites	3/308	13/1037	0.230769	0.776973	-0.525739	0.792619	0.999985	0.945709	Miga2/Fkbp8/Synj2bp	3	2
CI assembly factors	CI assembly factors	5/308	21/1037	0.238095	0.801639	-0.596638	0.795976	0.999985	0.945709	Aifm1/Acad9/Dmac1/Ndufaf4/Ndufaf2	5	2
CIV subunits	CIV subunits	5/308	21/1037	0.238095	0.801639	-0.596638	0.795976	0.999985	0.945709	Cox7b/Ndufa4/Cox7a2/Cox7c/Cox6c	5	2
Proteases	Proteases	7/308	29/1037	0.241379	0.812696	-0.664672	0.806222	0.999985	0.945709	Pmpca/Casp9/Atp23/Casp3/Mipep/Lactb/Nln	7	2
Biotin utilizing proteins	Biotin utilizing proteins	1/308	5/1037	0.2	0.673377	-0.475646	0.829011	0.999985	0.945709	Acaca	1	2
Carnitine shuttle	Carnitine shuttle	1/308	5/1037	0.2	0.673377	-0.475646	0.829011	0.999985	0.945709	Cpt1b	1	2
Serine metabolism	Serine metabolism	1/308	5/1037	0.2	0.673377	-0.475646	0.829011	0.999985	0.945709	Sfxn1	1	2
Folate and 1-C metabolism	Folate and 1-C metabolism	5/308	22/1037	0.227273	0.765201	-0.723214	0.830702	0.999985	0.945709	Qdpr/Mthfd2l/Mto1/Mthfs/Sfxn1	5	2
Xenobiotic metabolism	Xenobiotic metabolism	5/308	23/1037	0.217391	0.731931	-0.844662	0.860475	0.999985	0.945709	Mgst1/Cyb5b/Ephx2/Cbr3/Glyat	5	2
Metals and cofactors	Metals and cofactors	31/308	120/1037	0.258333	0.869778	-0.985556	0.863189	0.999985	0.945709	Ndufs1/Pdss1/Pank2/Nfs1/Hccs/Kyat3/Noct/Grpel1/Qdpr/Cycs/Spr/Bola3/Coq7/Ndufab1/Nudt19/Dna2/Cyb5b/Abcb10/Sdhd/Fdx2/Cox10/Iba57/Cisd3/Uqcrfs1/Nnt/Glrx5/Cpt1b/Cyc1/Ndufv2/Fxn/Nudt8	31	2
Fission	Fission	3/308	15/1037	0.2	0.673377	-0.827864	0.869843	0.999985	0.945709	Mtfr2/Mtfp1/Rab24	3	2
Carnitine synthesis and transport	Carnitine synthesis and transport	1/308	6/1037	0.166667	0.561147	-0.700417	0.880043	0.999985	0.945709	Cpt1b	1	2
CIII assembly factors	CIII assembly factors	1/308	6/1037	0.166667	0.561147	-0.700417	0.880043	0.999985	0.945709	Uqcc2	1	2
Immune response	Immune response	1/308	6/1037	0.166667	0.561147	-0.700417	0.880043	0.999985	0.945709	Acod1	1	2
Mitochondrial permeability transition pore	Mitochondrial permeability transition pore	1/308	6/1037	0.166667	0.561147	-0.700417	0.880043	0.999985	0.945709	Ppif	1	2
Proline metabolism	Proline metabolism	1/308	6/1037	0.166667	0.561147	-0.700417	0.880043	0.999985	0.945709	Pycr2	1	2
Cristae formation	Cristae formation	2/308	11/1037	0.181818	0.612161	-0.840168	0.884277	0.999985	0.945709	Micos10/Immt	2	2
Nucleotide metabolism	Nucleotide metabolism	8/308	36/1037	0.222222	0.748196	-0.999052	0.884421	0.999985	0.945709	Nudt5/Ppa2/Ak2/Paics/Dhodh/Sucla2/Hint1/Nme4	8	2
Pyruvate metabolism	Pyruvate metabolism	3/308	16/1037	0.1875	0.631291	-0.965657	0.897986	0.999985	0.945709	Pdhx/Pdp1/Pdp2	3	2
Choline and betaine metabolism	Choline and betaine metabolism	1/308	7/1037	0.142857	0.480983	-0.895165	0.915879	0.999985	0.945709	Etfb	1	2
Coenzyme Q metabolism	Coenzyme Q metabolism	2/308	13/1037	0.153846	0.517982	-1.13626	0.9347	0.999985	0.945709	Pdss1/Coq7	2	2
Fusion	Fusion	1/308	9/1037	0.111111	0.374098	-1.22524	0.958683	0.999985	0.945709	Miga2	1	2
Gluconeogenesis	Gluconeogenesis	1/308	9/1037	0.111111	0.374098	-1.22524	0.958683	0.999985	0.945709	Slc25a10	1	2
Vitamin metabolism	Vitamin metabolism	10/308	50/1037	0.2	0.673377	-1.53803	0.95949	0.999985	0.945709	Qdpr/Mthfd2l/Etfb/Rdh13/Dhrs4/Mto1/Mthfs/Slc25a19/Acaca/Sfxn1	10	2
Lipid metabolism	Lipid metabolism	29/308	126/1037	0.230159	0.774918	-1.75129	0.970418	0.999985	0.945709	Mgst3/Dbi/Prelid3b/Stard7/Acot9/Fdps/Hadhb/Tamm41/Agk/Etfb/Mcee/Lipt2/Ndufab1/Echdc1/Agpat5/Star/Gcsh/Ephx2/Acat1/Lactb/Fasn/Acaca/Pgs1/Idi1/Prelid1/Acot10/Cpt1b/Mcat/Prelid3a	29	2
ROS and glutathione metabolism	ROS and glutathione metabolism	4/308	27/1037	0.148148	0.498797	-1.71445	0.979457	0.999985	0.945709	Msrb2/Prdx4/Mgst1/Gsr	4	2
EF hand proteins	EF hand proteins	1/308	11/1037	0.0909091	0.30608	-1.50322	0.979741	0.999985	0.945709	Slc25a13	1	2
Amino acid metabolism	Amino acid metabolism	18/308	90/1037	0.2	0.673377	-2.10661	0.989178	0.999985	0.945709	Pycr2/Gls/Cps1/Kyat3/Hadhb/Slc25a13/Etfb/Gls2/Slc25a15/Gcsh/Acat1/Sfxn1/Dlst/Slc25a21/Arg2/Gcat/Gldc/Glyat	18	2
Cholesterol, bile acid, steroid synthesis	Cholesterol, bile acid, steroid synthesis	1/308	14/1037	0.0714286	0.240492	-1.85888	0.993066	0.999985	0.945709	Star	1	2
Detoxification	Detoxification	8/308	51/1037	0.156863	0.528139	-2.24519	0.99439	0.999985	0.945709	Msrb2/Prdx4/Mgst1/Cyb5b/Gsr/Ephx2/Cbr3/Glyat	8	2
Calcium homeostasis	Calcium homeostasis	2/308	23/1037	0.0869565	0.292772	-2.22841	0.997005	0.999985	0.945709	Slc25a13/Ppif	2	2
SLC25A family	SLC25A family	7/308	51/1037	0.137255	0.462121	-2.55931	0.998163	0.999985	0.945709	Slc25a14/Slc25a13/Ucp2/Slc25a15/Slc25a19/Slc25a10/Slc25a21	7	2
Branched-chain amino acid metabolism	Branched-chain amino acid metabolism	2/308	25/1037	0.08	0.269351	-2.40259	0.99843	0.999985	0.945709	Etfb/Acat1	2	2
Complex V	Complex V	2/308	26/1037	0.0769231	0.258991	-2.48614	0.998866	0.999985	0.945709	Atpaf2/Atpsckmt	2	2
Small molecule transport	Small molecule transport	14/308	85/1037	0.164706	0.554545	-2.78475	0.998878	0.999985	0.945709	Stard7/Slc25a14/Slc25a13/Sfxn5/Ucp2/Slc25a15/Abcb10/Slc25a19/Slc25a10/Abca9/Mrs2/Sfxn1/Slc25a21/Sfxn2	14	2
Fatty acid oxidation	Fatty acid oxidation	5/308	45/1037	0.111111	0.374098	-2.789	0.999367	0.999985	0.945709	Hadhb/Etfb/Mcee/Acat1/Cpt1b	5	2
Signaling	Signaling	4/308	47/1037	0.0851064	0.286543	-3.2523	0.999931	0.999985	0.945709	Slc25a13/Ppif/Acod1/Mrs2	4	2
Metabolism	Metabolism	108/308	464/1037	0.232759	0.783671	-4.07275	0.999985	0.999985	0.945709	Pycr2/Gls/Mgst3/D2hgdh/Cps1/Fh1/Dbi/Ndufs1/Prelid3b/Msrb2/Pdss1/Stard7/Pdhx/Gpd2/Pank2/Nfs1/Nudt5/Acot9/Prdx4/Slc25a14/Hccs/Ppa2/Kyat3/Fdps/Noct/Oxct2a/Ak2/Pdp1/Grpel1/Qdpr/Mthfd2l/Hadhb/Paics/Slc25a13/Cycs/Spr/Sfxn5/Mgst1/Tamm41/Agk/Bola3/Etfb/Mcee/Rdh13/Ethe1/Lipt2/Coq7/Ndufab1/Nudt19/Echdc1/Dna2/Gls2/Cyb5b/Dhodh/Agpat5/Slc25a15/Gsr/Star/Abcb10/Pdp2/Gcsh/Ephx2/Ogdhl/Dhrs4/Sucla2/Acod1/Sdhd/Mto1…	108	2
Signaling	Signaling	19/245	47/1037	0.404255	1.71107	2.77361	0.00654554	0.334428	0.314208	Efhd1/Adcy10/Cstad/Slc25a25/Slc25a5/Slc25a24/Pptc7/Letm1/Sirt3/Mcu/Micu3/Vdac3/Akap10/Vdac1/Rhot1/Akap1/C1qbp/Ifi27/Mcrip2	19	3
mtDNA repair	mtDNA repair	6/245	9/1037	0.666667	2.82177	3.05153	0.00719327	0.334428	0.314208	Ogg1/Primpol/Polb/Exog/Lig3/Recql4	6	3
mtRNA metabolism	mtRNA metabolism	27/245	76/1037	0.355263	1.50371	2.53584	0.0102233	0.334428	0.314208	Fastkd1/Cdk5rap1/Mettl5/Mettl15/Trit1/Yrdc/Grsf1/Rpusd3/Ngrn/Mtres1/Supv3l1/Dus2/Ddx28/Trmt1/Gtpbp3/Rpusd4/Dhx30/Qtrt1/Tefm/Elac2/Eral1/Ptcd2/Alkbh1/Top1mt/Nsun3/Tfb1m/Mtpap	27	3
mt-tRNA modifications	mt-tRNA modifications	10/245	21/1037	0.47619	2.01555	2.61375	0.0130411	0.334428	0.314208	Cdk5rap1/Trit1/Yrdc/Dus2/Trmt1/Gtpbp3/Rpusd4/Qtrt1/Alkbh1/Nsun3	10	3
SLC25A family	SLC25A family	19/245	51/1037	0.372549	1.57687	2.34869	0.0176996	0.334428	0.314208	Slc25a25/Slc25a5/Slc25a53/Slc25a44/Slc25a24/Slc25a33/Slc25a34/Slc25a40/Slc25a22/Slc25a42/Slc25a37/Slc25a30/Slc25a36/Slc25a35/Slc25a29/Slc25a27/Slc25a2/Slc25a46/Slc25a28	19	3
mtRNA granules	mtRNA granules	12/245	28/1037	0.428571	1.81399	2.42748	0.0177876	0.334428	0.314208	Fastkd1/Grsf1/Rpusd3/Supv3l1/Ddx28/Rpusd4/Dhx30/Eral1/Ptcd2/Alkbh1/Tfb1m/Mtpap	12	3
Proteases	Proteases	12/245	29/1037	0.413793	1.75144	2.28173	0.0241015	0.334428	0.314208	Oma1/Lap3/Clpb/Afg1l/Clpx/Xpnpep3/Parl/Lonp1/Clpp/Afg3l2/Ide/Atad1	12	3
Small molecule transport	Small molecule transport	28/245	85/1037	0.329412	1.39429	2.10913	0.026798	0.334428	0.314208	Abcb6/Slc25a25/Abcb7/Slc25a5/Slc25a53/Slc25a44/Slc25a24/Slc25a33/Slc25a34/Slc25a40/Slc25a22/Mcu/Micu3/Slc25a42/Vdac3/Slc25a37/Slc25a30/Slc25a36/Ccdc51/Vdac1/Slc25a35/Slc25a29/Mpv17l/Slc25a27/Mpc1/Slc25a2/Slc25a46/Slc25a28	28	3
Calcium homeostasis	Calcium homeostasis	10/245	23/1037	0.434783	1.84028	2.26554	0.0268299	0.334428	0.314208	Efhd1/Slc25a25/Slc25a5/Slc25a24/Letm1/Mcu/Micu3/Vdac3/Vdac1/Rhot1	10	3
mt-rRNA modifications	mt-rRNA modifications	8/245	17/1037	0.470588	1.99184	2.29227	0.0281887	0.334428	0.314208	Mettl5/Mettl15/Trit1/Rpusd3/Ngrn/Rpusd4/Tfb1m/Mtpap	8	3
CIII assembly factors	CIII assembly factors	4/245	6/1037	0.666667	2.82177	2.48794	0.0304026	0.334428	0.314208	Bcs1l/Uqcc1/Ttc19/Lyrm7	4	3
Nucleotide import	Nucleotide import	5/245	9/1037	0.555556	2.35147	2.26377	0.0383162	0.386355	0.362995	Slc25a25/Slc25a5/Slc25a24/Slc25a33/Slc25a36	5	3
Fission	Fission	7/245	15/1037	0.466667	1.97524	2.1151	0.0416631	0.387788	0.364342	Mff/Mtfr1/Oma1/Mief1/Dnm1l/Spire1/Slc25a46	7	3
Folate and 1-C metabolism	Folate and 1-C metabolism	9/245	22/1037	0.409091	1.73154	1.92804	0.0525598	0.4406	0.413961	Fpgs/Aldh1l1/Mthfd2/Mthfd1l/Aldh1l2/Gtpbp3/Mtfmt/Amt/Aldh7a1	9	3
Mitochondrial central dogma	Mitochondrial central dogma	64/245	230/1037	0.278261	1.17778	1.69908	0.0548436	0.4406	0.413961	Dars2/Mrps2/Fastkd1/Cdk5rap1/Mettl5/Mettl15/Mrrf/Wars2/Mrpl9/Tars2/Mrpl24/Mutyh/Trit1/Yrdc/Rars2/Atad3a/Mtif3/Grsf1/Gatc/Mrpl1/Ogg1/Rpusd3/Ngrn/Ears2/Mrpl23/Tsfm/Mtres1/Supv3l1/Dus2/Ddx28/Primpol/Mrps31/Polb/Trmt1/Gtpbp3/Rpusd4/Dhx30/Mtfmt/Exog/Qtrt1/Mtif2/Mrpl38/Tefm/Elac2/Eral1/Lig3/Gfm2/Ptcd2/Fars2/Mrpl32/Mterf3/Alkbh1/Mief1/Recql4/Top1mt/Nsun3/Mettl4/Tfb1m/Mrps18a/Vars2/Mrps18b/Mtpap/Mrpl43/T…	64	3
Coenzyme Q metabolism	Coenzyme Q metabolism	6/245	13/1037	0.461538	1.95353	1.92335	0.0619025	0.4406	0.413961	Coq8a/Coq10b/Coq3/Coq5/Pdss2/Coq9	6	3
Organelle contact sites	Organelle contact sites	6/245	13/1037	0.461538	1.95353	1.92335	0.0619025	0.4406	0.413961	Rmdn3/Ahcyl1/Mfn2/Atad3a/Vdac1/Spire1	6	3
Iron homeostasis	Iron homeostasis	3/245	5/1037	0.6	2.53959	1.91845	0.0890584	0.560488	0.5266	Slc25a37/Fth1/Slc25a28	3	3
mtDNA maintenance	mtDNA maintenance	11/245	31/1037	0.354839	1.50191	1.57727	0.0900146	0.560488	0.5266	Mutyh/Atad3a/Ogg1/Primpol/Polb/Exog/Lig3/Recql4/Top1mt/Mettl4/Twnk	11	3
EF hand proteins	EF hand proteins	5/245	11/1037	0.454545	1.92393	1.71263	0.0926426	0.560488	0.5266	Efhd1/Slc25a25/Slc25a24/Micu3/Rhot1	5	3
mt-tRNA synthetases	mt-tRNA synthetases	8/245	22/1037	0.363636	1.53915	1.42097	0.123398	0.709048	0.666178	Dars2/Wars2/Tars2/Rars2/Gatc/Ears2/Fars2/Vars2	8	3
Branched-chain amino acid dehydrogenase complex	Branched-chain amino acid dehydrogenase complex	3/245	6/1037	0.5	2.11633	1.52454	0.147714	0.709048	0.666178	Ppm1k/Bckdha/Dld	3	3
cAMP-PKA signaling	cAMP-PKA signaling	3/245	6/1037	0.5	2.11633	1.52454	0.147714	0.709048	0.666178	Adcy10/Akap10/Akap1	3	3
Immune response	Immune response	3/245	6/1037	0.5	2.11633	1.52454	0.147714	0.709048	0.666178	Cstad/C1qbp/Ifi27	3	3
Mitochondrial permeability transition pore	Mitochondrial permeability transition pore	3/245	6/1037	0.5	2.11633	1.52454	0.147714	0.709048	0.666178	Slc25a5/Vdac3/Vdac1	3	3
Fe-S cluster biosynthesis	Fe-S cluster biosynthesis	8/245	23/1037	0.347826	1.47223	1.2732	0.152357	0.709048	0.666178	Abcb7/Bola1/Hscb/Nfu1/Lyrm4/Isca1/Grpel2/Hspa9	8	3
Protein homeostasis	Protein homeostasis	16/245	53/1037	0.301887	1.27778	1.1541	0.161025	0.72163	0.678	Hspd1/Maip1/Oma1/Lap3/Clpb/Afg1l/Clpx/Xpnpep3/Dnaja3/Parl/Lonp1/Clpp/Afg3l2/Dnajc4/Ide/Atad1	16	3
Vitamin metabolism	Vitamin metabolism	15/245	50/1037	0.3	1.2698	1.08708	0.178287	0.768793	0.722311	Fpgs/Aldh1l1/Mthfd2/Mthfd1l/Aldh1l2/Mmaa/Gtpbp3/Bco2/Mtfmt/Amt/Rdh14/Txn2/Aldh7a1/Pcx/Rfk	15	3
Mitochondrial ribosome assembly	Mitochondrial ribosome assembly	8/245	24/1037	0.333333	1.41088	1.13219	0.184256	0.768793	0.722311	Grsf1/Ngrn/Ddx28/Dhx30/Eral1/Mterf3/Mief1/Tfb1m	8	3
Mitochondrial dynamics and surveillance	Mitochondrial dynamics and surveillance	28/245	102/1037	0.27451	1.1619	0.957314	0.200358	0.808111	0.759252	Mff/Bok/Rmdn3/Bcl2l11/Miga1/Mtfr1/Ahcyl1/Mfn2/Atad3a/Oma1/Styxl1/Pgam5/Chchd3/Bcl2l13/Bbc3/Sphk2/Bax/Ghitm/Tmem11/Vdac1/Rhot1/Ifi27/Mief1/Dnm1l/Parl/Spire1/Slc25a46/Marchf5	28	3
Metals and cofactors	Metals and cofactors	32/245	120/1037	0.266667	1.12871	0.833509	0.233619	0.848859	0.797536	Coq8a/Coq10b/Cyp27a1/Abcb6/Mtarc1/Abcb7/Alas2/Bola1/Coq3/Coq5/Lias/Hscb/Nfu1/Sirt3/Pdss2/Coq9/Slc25a42/Slc25a37/Alas1/Nmnat3/Coasy/Sco1/Lyrm4/Isca1/Sco2/Nadk2/Cpox/Grpel2/Hspa9/Fth1/Slc25a28/mt-Co1	32	3
mtDNA modifications	mtDNA modifications	1/245	1/1037	1	4.23265	1.79796	0.236258	0.848859	0.797536	Mettl4	1	3
Glycine cleavage system	Glycine cleavage system	2/245	4/1037	0.5	2.11633	1.24357	0.238522	0.848859	0.797536	Amt/Dld	2	3
Lipoate insertion	Lipoate insertion	2/245	4/1037	0.5	2.11633	1.24357	0.238522	0.848859	0.797536	Lipt1/Lias	2	3
Intramitochondrial membrane interactions	Intramitochondrial membrane interactions	3/245	8/1037	0.375	1.58724	0.926951	0.287163	0.944437	0.887335	Atad3a/Chchd3/Slc25a46	3	3
ROS and glutathione metabolism	ROS and glutathione metabolism	8/245	27/1037	0.296296	1.25412	0.743806	0.293886	0.944437	0.887335	Nit1/Msrb3/Txnrd1/Oxr1/Txn2/Txnrd2/Hagh/Aldh7a1	8	3
Heme synthesis and processing	Heme synthesis and processing	5/245	16/1037	0.3125	1.3227	0.723189	0.320099	0.944437	0.887335	Abcb6/Abcb7/Alas2/Alas1/Cpox	5	3
Translation factors	Translation factors	5/245	16/1037	0.3125	1.3227	0.723189	0.320099	0.944437	0.887335	Mrrf/Mtif3/Tsfm/Mtif2/Gfm2	5	3
Nucleotide metabolism	Nucleotide metabolism	10/245	36/1037	0.277778	1.17574	0.59662	0.335696	0.944437	0.887335	Ckmt1/Dut/Slc25a25/Slc25a5/Slc25a24/Slc25a33/Nudt9/Tk2/Slc25a36/Nme6	10	3
Coenzyme A metabolism	Coenzyme A metabolism	2/245	5/1037	0.4	1.69306	0.863609	0.338165	0.944437	0.887335	Slc25a42/Coasy	2	3
Molybdenum cofactor synthesis and proteins	Molybdenum cofactor synthesis and proteins	2/245	5/1037	0.4	1.69306	0.863609	0.338165	0.944437	0.887335	Mtarc1/Abcb7	2	3
Selenoproteins	Selenoproteins	2/245	5/1037	0.4	1.69306	0.863609	0.338165	0.944437	0.887335	Txnrd1/Txnrd2	2	3
Vitamin A metabolism	Vitamin A metabolism	2/245	5/1037	0.4	1.69306	0.863609	0.338165	0.944437	0.887335	Bco2/Rdh14	2	3
Calcium cycle	Calcium cycle	3/245	9/1037	0.333333	1.41088	0.688247	0.360705	0.944437	0.887335	Letm1/Mcu/Micu3	3	3
Fusion	Fusion	3/245	9/1037	0.333333	1.41088	0.688247	0.360705	0.944437	0.887335	Miga1/Mfn2/Oma1	3	3
Transcription	Transcription	3/245	9/1037	0.333333	1.41088	0.688247	0.360705	0.944437	0.887335	Mtres1/Tefm/Top1mt	3	3
Polycistronic mtRNA processing	Polycistronic mtRNA processing	4/245	13/1037	0.307692	1.30235	0.609872	0.369465	0.944437	0.887335	Fastkd1/Grsf1/Elac2/Ptcd2	4	3
CI assembly factors	CI assembly factors	6/245	21/1037	0.285714	1.20933	0.538758	0.374653	0.944437	0.887335	Ndufaf5/Ndufaf6/Dmac2/Tmem126a/Foxred1/Ndufaf3	6	3
Apoptosis	Apoptosis	9/245	34/1037	0.264706	1.12041	0.396867	0.411293	0.971115	0.9124	Bok/Bcl2l11/Styxl1/Bcl2l13/Bbc3/Sphk2/Bax/Ghitm/Ifi27	9	3
Vitamin C metabolism	Vitamin C metabolism	1/245	2/1037	0.5	2.11633	0.878489	0.416873	0.971115	0.9124	Txn2	1	3
Mitophagy	Mitophagy	4/245	14/1037	0.285714	1.20933	0.438386	0.430026	0.971115	0.9124	Pgam5/Bcl2l13/Parl/Marchf5	4	3
mtDNA replication	mtDNA replication	4/245	14/1037	0.285714	1.20933	0.438386	0.430026	0.971115	0.9124	Exog/Lig3/Top1mt/Twnk	4	3
Calcium uniporter	Calcium uniporter	2/245	6/1037	0.333333	1.41088	0.561134	0.43339	0.971115	0.9124	Mcu/Micu3	2	3
Import motor	Import motor	2/245	6/1037	0.333333	1.41088	0.561134	0.43339	0.971115	0.9124	Timm44/Grpel2	2	3
Sulfur metabolism	Sulfur metabolism	3/245	11/1037	0.272727	1.15436	0.286126	0.502076	1	0.939539	Tstd1/Sqor/Slc25a30	3	3
Phospholipid metabolism	Phospholipid metabolism	6/245	24/1037	0.25	1.05816	0.160269	0.516249	1	0.939539	Acp6/Triap1/Pisd/Akr1b7/Sphk2/Pnpla8	6	3
Copper metabolism	Copper metabolism	2/245	7/1037	0.285714	1.20933	0.308931	0.520728	1	0.939539	Sco1/Sco2	2	3
Complex III	Complex III	4/245	16/1037	0.25	1.05816	0.130346	0.545228	1	0.939539	Bcs1l/Uqcc1/Ttc19/Lyrm7	4	3
Creatine metabolism	Creatine metabolism	1/245	3/1037	0.333333	1.41088	0.396205	0.554908	1	0.939539	Ckmt1	1	3
Cytochrome C	Cytochrome C	1/245	3/1037	0.333333	1.41088	0.396205	0.554908	1	0.939539	Cyct	1	3
Eicosanoid metabolism	Eicosanoid metabolism	1/245	3/1037	0.333333	1.41088	0.396205	0.554908	1	0.939539	Ptges2	1	3
fMet processing	fMet processing	1/245	3/1037	0.333333	1.41088	0.396205	0.554908	1	0.939539	Mtfmt	1	3
mtDNA stability and decay	mtDNA stability and decay	1/245	3/1037	0.333333	1.41088	0.396205	0.554908	1	0.939539	Exog	1	3
Vitamin B2 metabolism	Vitamin B2 metabolism	1/245	3/1037	0.333333	1.41088	0.396205	0.554908	1	0.939539	Rfk	1	3
mtRNA stability and decay	mtRNA stability and decay	4/245	17/1037	0.235294	0.995918	-0.00943319	0.598148	1	0.939539	Fastkd1/Grsf1/Supv3l1/Mtpap	4	3
ABC transporters	ABC transporters	2/245	8/1037	0.25	1.05816	0.0918092	0.598583	1	0.939539	Abcb6/Abcb7	2	3
Glyoxylate metabolism	Glyoxylate metabolism	2/245	8/1037	0.25	1.05816	0.0918092	0.598583	1	0.939539	Ldhb/Agxt2	2	3
Urea cycle	Urea cycle	2/245	8/1037	0.25	1.05816	0.0918092	0.598583	1	0.939539	Car5a/Slc25a2	2	3
Metabolism	Metabolism	108/245	464/1037	0.232759	0.985186	-0.238638	0.622091	1	0.939539	Coq8a/Coq10b/Lipt1/Nit1/Tstd1/Cyp27a1/Abcb6/Mtarc1/Phyh/Ckmt1/Sqor/Cyct/Dut/Ptges2/Crls1/Slc25a25/Fpgs/Abcb7/Alas2/Slc25a5/Bola1/Acp6/Slc25a44/Slc25a24/Them4/Slc25a33/Coq3/Agmat/Acot11/Nudt9/Crot/Coq5/Sdsl/Lias/Triap1/Pisd/Acad12/Acad10/Hscb/Ldhb/Rpia/Aldh1l1/Ppm1k/Akr1b7/Mthfd2/Nfu1/Suclg2/Bckdha/Me3/Sphk2/Sirt3/Msrb3/Mthfd1l/Cs/Aldh1l2/Pdss2/Txnrd1/Mmaa/Pdpr/Gpt2/Coq9/Car5a/Tk2/Slc25a42/Gtpbp3/…	108	3
NAD biosynthesis and metabolism	NAD biosynthesis and metabolism	3/245	13/1037	0.230769	0.976766	-0.0468645	0.625724	1	0.939539	Sirt3/Nmnat3/Nadk2	3	3
OXPHOS assembly factors	OXPHOS assembly factors	15/245	67/1037	0.223881	0.947609	-0.246496	0.646278	1	0.939539	Bcs1l/Uqcc1/Ndufaf5/Ndufaf6/Cox18/Sdhaf3/Dmac2/Tmem126a/Coa4/Foxred1/Ndufaf3/Ttc19/Lyrm7/Sco1/Sco2	15	3
Autophagy	Autophagy	4/245	18/1037	0.222222	0.94059	-0.141355	0.647224	1	0.939539	Pgam5/Bcl2l13/Parl/Marchf5	4	3
Amidoxime reducing complex	Amidoxime reducing complex	1/245	4/1037	0.25	1.05816	0.0647931	0.66037	1	0.939539	Mtarc1	1	3
CII assembly factors	CII assembly factors	1/245	4/1037	0.25	1.05816	0.0647931	0.66037	1	0.939539	Sdhaf3	1	3
mt-mRNA modifications	mt-mRNA modifications	1/245	4/1037	0.25	1.05816	0.0647931	0.66037	1	0.939539	Mtpap	1	3
Vitamin B12 metabolism	Vitamin B12 metabolism	1/245	4/1037	0.25	1.05816	0.0647931	0.66037	1	0.939539	Mmaa	1	3
Gluconeogenesis	Gluconeogenesis	2/245	9/1037	0.222222	0.94059	-0.0995148	0.666547	1	0.939539	Mpc1/Pcx	2	3
Glycine metabolism	Glycine metabolism	3/245	15/1037	0.2	0.846531	-0.332845	0.726634	1	0.939539	Amt/Dld/Aldh7a1	3	3
TCA-associated	TCA-associated	3/245	15/1037	0.2	0.846531	-0.332845	0.726634	1	0.939539	Me3/Mpc1/Pcx	3	3
TCA cycle	TCA cycle	4/245	20/1037	0.2	0.846531	-0.38528	0.732942	1	0.939539	Suclg2/Cs/Ogdh/Dld	4	3
Translation	Translation	34/245	155/1037	0.219355	0.928453	-0.536938	0.736301	1	0.939539	Dars2/Mrps2/Mrrf/Wars2/Mrpl9/Tars2/Mrpl24/Rars2/Mtif3/Grsf1/Gatc/Mrpl1/Ngrn/Ears2/Mrpl23/Tsfm/Mtres1/Ddx28/Mrps31/Dhx30/Mtfmt/Mtif2/Mrpl38/Eral1/Gfm2/Fars2/Mrpl32/Mterf3/Mief1/Tfb1m/Mrps18a/Vars2/Mrps18b/Mrpl43	34	3
Biotin utilizing proteins	Biotin utilizing proteins	1/245	5/1037	0.2	0.846531	-0.191235	0.740921	1	0.939539	Pcx	1	3
Cytochromes	Cytochromes	1/245	5/1037	0.2	0.846531	-0.191235	0.740921	1	0.939539	Cyct	1	3
Serine metabolism	Serine metabolism	1/245	5/1037	0.2	0.846531	-0.191235	0.740921	1	0.939539	Sdsl	1	3
Cardiolipin synthesis	Cardiolipin synthesis	3/245	16/1037	0.1875	0.793622	-0.462498	0.768497	1	0.939539	Crls1/Triap1/Pnpla8	3	3
Electron carriers	Electron carriers	3/245	16/1037	0.1875	0.793622	-0.462498	0.768497	1	0.939539	Sqor/Cyct/Prodh	3	3
Lysine metabolism	Lysine metabolism	3/245	16/1037	0.1875	0.793622	-0.462498	0.768497	1	0.939539	Slc25a29/Dld/Aldh7a1	3	3
Pyruvate metabolism	Pyruvate metabolism	3/245	16/1037	0.1875	0.793622	-0.462498	0.768497	1	0.939539	Pdpr/Dld/Mpc1	3	3
mtDNA nucleoid	mtDNA nucleoid	2/245	11/1037	0.181818	0.769573	-0.427126	0.774458	1	0.939539	Atad3a/Twnk	2	3
Q-linked reactions, other	Q-linked reactions, other	2/245	11/1037	0.181818	0.769573	-0.427126	0.774458	1	0.939539	Sqor/Prodh	2	3
Nucleotide synthesis and processing	Nucleotide synthesis and processing	4/245	22/1037	0.181818	0.769573	-0.607311	0.802083	1	0.939539	Dut/Nudt9/Tk2/Nme6	4	3
Itaconate metabolism	Itaconate metabolism	1/245	6/1037	0.166667	0.705442	-0.40227	0.802427	1	0.939539	Suclg2	1	3
Proline metabolism	Proline metabolism	1/245	6/1037	0.166667	0.705442	-0.40227	0.802427	1	0.939539	Prodh	1	3
Detoxification	Detoxification	10/245	51/1037	0.196078	0.829932	-0.69242	0.803637	1	0.939539	Nit1/Mtarc1/Msrb3/Txnrd1/Oxr1/Txn2/Abhd10/Txnrd2/Hagh/Aldh7a1	10	3
Protein import, sorting and homeostasis	Protein import, sorting and homeostasis	18/245	88/1037	0.204545	0.86577	-0.731743	0.804637	1	0.939539	Hspd1/Maip1/Oma1/Lap3/Clpb/Afg1l/Timm44/Clpx/Xpnpep3/Dnaja3/Parl/Lonp1/Clpp/Grpel2/Afg3l2/Dnajc4/Ide/Atad1	18	3
Chaperones	Chaperones	3/245	17/1037	0.176471	0.746939	-0.584858	0.805	1	0.939539	Hspd1/Maip1/Dnaja3	3	3
Heme-containing proteins	Heme-containing proteins	2/245	12/1037	0.166667	0.705442	-0.570558	0.816032	1	0.939539	Cyp27a1/mt-Co1	2	3
Choline and betaine metabolism	Choline and betaine metabolism	1/245	7/1037	0.142857	0.604665	-0.58344	0.849377	1	0.939539	Aldh7a1	1	3
Glutamate metabolism	Glutamate metabolism	1/245	7/1037	0.142857	0.604665	-0.58344	0.849377	1	0.939539	Gpt2	1	3
MICOS complex	MICOS complex	1/245	7/1037	0.142857	0.604665	-0.58344	0.849377	1	0.939539	Chchd3	1	3
Trafficking	Trafficking	1/245	7/1037	0.142857	0.604665	-0.58344	0.849377	1	0.939539	Rhot1	1	3
Branched-chain amino acid metabolism	Branched-chain amino acid metabolism	4/245	25/1037	0.16	0.677224	-0.908198	0.877981	1	0.939539	Slc25a44/Ppm1k/Bckdha/Dld	4	3
Complex II	Complex II	1/245	8/1037	0.125	0.529082	-0.743333	0.885205	1	0.939539	Sdhaf3	1	3
Preprotein cleavage	Preprotein cleavage	1/245	8/1037	0.125	0.529082	-0.743333	0.885205	1	0.939539	Xpnpep3	1	3
CIV assembly factors	CIV assembly factors	4/245	29/1037	0.137931	0.583814	-1.26374	0.939306	1	0.939539	Cox18/Coa4/Sco1/Sco2	4	3
Cristae formation	Cristae formation	1/245	11/1037	0.0909091	0.384787	-1.14038	0.949274	1	0.939539	Chchd3	1	3
Fe-S-containing proteins	Fe-S-containing proteins	4/245	31/1037	0.129032	0.546149	-1.42625	0.958015	1	0.939539	Bola1/Lias/Nfu1/Isca1	4	3
Amino acid metabolism	Amino acid metabolism	15/245	90/1037	0.166667	0.705442	-1.62561	0.964426	1	0.939539	Slc25a44/Agmat/Sdsl/Ldhb/Ppm1k/Bckdha/Gpt2/Car5a/Amt/Slc25a29/Dld/Agxt2/Prodh/Aldh7a1/Slc25a2	15	3
CIV subunits	CIV subunits	2/245	21/1037	0.0952381	0.40311	-1.53623	0.974954	1	0.939539	Cox6a2/mt-Co1	2	3
Cholesterol, bile acid, steroid synthesis	Cholesterol, bile acid, steroid synthesis	1/245	14/1037	0.0714286	0.302332	-1.46108	0.977647	1	0.939539	Cyp27a1	1	3
Xenobiotic metabolism	Xenobiotic metabolism	2/245	23/1037	0.0869565	0.368057	-1.70382	0.984352	1	0.939539	Mtarc1/Abhd10	2	3
Complex IV	Complex IV	6/245	50/1037	0.12	0.507918	-1.98273	0.989147	1	0.939539	Cox18/Coa4/Cox6a2/Sco1/Sco2/mt-Co1	6	3
Carbohydrate metabolism	Carbohydrate metabolism	10/245	73/1037	0.136986	0.579815	-2.06997	0.990002	1	0.939539	Rpia/Suclg2/Me3/Cs/Pdpr/Glyctk/Ogdh/Dld/Mpc1/Pcx	10	3
Fatty acid oxidation	Fatty acid oxidation	5/245	45/1037	0.111111	0.470295	-2.01969	0.990957	1	0.939539	Acot11/Crot/Acad12/Acad10/Amacr	5	3
Mitochondrial ribosome	Mitochondrial ribosome	11/245	83/1037	0.13253	0.560954	-2.31833	0.995186	1	0.939539	Mrps2/Mrpl9/Mrpl24/Mrpl1/Mrpl23/Mrps31/Mrpl38/Mrpl32/Mrps18a/Mrps18b/Mrpl43	11	3
Lipid metabolism	Lipid metabolism	19/245	126/1037	0.150794	0.638257	-2.40839	0.995638	1	0.939539	Lipt1/Cyp27a1/Phyh/Ptges2/Crls1/Acp6/Them4/Acot11/Crot/Lias/Triap1/Pisd/Acad12/Acad10/Akr1b7/Sphk2/Pnpla8/Acot2/Amacr	19	3
Complex I	Complex I	7/245	64/1037	0.109375	0.462946	-2.46576	0.997597	1	0.939539	Ndufaf5/Ndufs5/Ndufaf6/Dmac2/Tmem126a/Foxred1/Ndufaf3	7	3
Protein import and sorting	Protein import and sorting	3/245	49/1037	0.0612245	0.259142	-2.95362	0.999816	1	0.939539	Timm44/Xpnpep3/Grpel2	3	3
CI subunits	CI subunits	1/245	43/1037	0.0232558	0.0984338	-3.3569	0.999993	1	0.939539	Ndufs5	1	3
OXPHOS	OXPHOS	19/245	168/1037	0.113095	0.478693	-4.10335	0.999996	1	0.939539	Bcs1l/Cyct/Uqcc1/Ndufaf5/Ndufs5/Ndufaf6/Cox18/Sdhaf3/Dmac2/Tmem126a/Coa4/Cox6a2/Foxred1/Ndufaf3/Ttc19/Lyrm7/Sco1/Sco2/mt-Co1	19	3
OXPHOS subunits	OXPHOS subunits	4/245	102/1037	0.0392157	0.165986	-4.93137	1	1	0.939539	Cyct/Ndufs5/Cox6a2/mt-Co1	4	3
Complex I	Complex I	29/203	64/1037	0.453125	2.31473	5.35446	1.12345e-06	0.000113217	0.000108439	Tmem70/Ndufa8/Ndufaf1/Ndufs3/Ndufb11/Ndufb5/Lyrm2/Ndufa9/Ndufa3/Tmem126b/Ndufc2/Ndufs7/Ndufa13/Ndufaf8/Ndufs4/Nubpl/Ndufa6/Ndufb9/Ndufv3/Ndufb10/Ndufaf7/Ndufa2/Ndufs8/mt-Nd1/mt-Nd2/mt-Nd4l/mt-Nd4/mt-Nd5/mt-Nd6	29	4
CI subunits	CI subunits	22/203	43/1037	0.511628	2.61359	5.3294	2.03995e-06	0.000113217	0.000108439	Ndufa8/Ndufs3/Ndufb11/Ndufb5/Ndufa9/Ndufa3/Ndufc2/Ndufs7/Ndufa13/Ndufs4/Ndufa6/Ndufb9/Ndufv3/Ndufb10/Ndufa2/Ndufs8/mt-Nd1/mt-Nd2/mt-Nd4l/mt-Nd4/mt-Nd5/mt-Nd6	22	4
OXPHOS	OXPHOS	55/203	168/1037	0.327381	1.67238	4.69469	6.12244e-06	0.00022653	0.000216971	Tmem177/Tmem70/Sdhc/Pnkd/Cox4i2/Ndufa8/Ndufaf1/Ndufs3/Ndufb11/Ndufb5/Atp5pb/Lyrm2/Atpaf1/Smim20/Cox19/Ndufa9/Fmc1/Ndufa3/Tmem126b/Ndufc2/Uqcrc2/Cox6b1/Ndufs7/Ndufa13/Cmc1/Uqcrc1/Ndufaf8/Cox11/Sdha/Higd2a/Ndufs4/Nubpl/Dmac2l/Ndufa6/Ndufb9/Cox14/Cox17/Ndufv3/Ndufb10/Ndufaf7/Ndufa2/Cox15/Ndufs8/Cox8a/mt-Nd1/mt-Nd2/mt-Co2/mt-Atp8/mt-Atp6/mt-Co3/mt-Nd4l/mt-Nd4/mt-Nd5/mt-Nd6/mt-Cytb	55	4
OXPHOS subunits	OXPHOS subunits	36/203	102/1037	0.352941	1.80296	4.21144	6.15331e-05	0.00170754	0.00163548	Sdhc/Cox4i2/Ndufa8/Ndufs3/Ndufb11/Ndufb5/Atp5pb/Ndufa9/Ndufa3/Ndufc2/Uqcrc2/Cox6b1/Ndufs7/Ndufa13/Uqcrc1/Sdha/Ndufs4/Dmac2l/Ndufa6/Ndufb9/Ndufv3/Ndufb10/Ndufa2/Ndufs8/Cox8a/mt-Nd1/mt-Nd2/mt-Co2/mt-Atp8/mt-Atp6/mt-Co3/mt-Nd4l/mt-Nd4/mt-Nd5/mt-Nd6/mt-Cytb	36	4
Fe-S-containing proteins	Fe-S-containing proteins	12/203	31/1037	0.387097	1.97744	2.72468	0.00967152	0.214708	0.205647	Glrx2/Etfdh/Iscu/Ndufs7/Fdx1/Rsad1/Nubpl/Isca2/Aifm3/Nthl1/Fech/Ndufs8	12	4
Fatty acid oxidation	Fatty acid oxidation	15/203	45/1037	0.333333	1.70279	2.37696	0.0184989	0.342231	0.327788	Acss1/Hsd17b10/Etfdh/Acadm/Decr1/Acacb/Acads/Acsm3/Etfa/Pccb/Slc25a20/Acadvl/Mmut/Acaa2/Cpt1a	15	4
Detoxification	Detoxification	16/203	51/1037	0.313725	1.60263	2.17641	0.0273959	0.37601	0.360142	Mtarc2/Aldh9a1/Glrx2/Akr7a5/Gstk1/Aifm2/Prdx2/Msra/Gpx1/Bphl/Tst/Cyb5r3/Nit2/Sod2/Prdx3/Prdx5	16	4
Copper metabolism	Copper metabolism	4/203	7/1037	0.571429	2.91907	2.51227	0.0304873	0.37601	0.360142	Chchd7/Cox19/Cox11/Cox17	4	4
MICOS complex	MICOS complex	4/203	7/1037	0.571429	2.91907	2.51227	0.0304873	0.37601	0.360142	Apool/Apoo/Chchd6/Micos13	4	4
OXPHOS assembly factors	OXPHOS assembly factors	19/203	67/1037	0.283582	1.44864	1.8724	0.04744	0.526584	0.504362	Tmem177/Tmem70/Pnkd/Ndufaf1/Lyrm2/Atpaf1/Smim20/Cox19/Fmc1/Tmem126b/Cmc1/Ndufaf8/Cox11/Higd2a/Nubpl/Cox14/Cox17/Ndufaf7/Cox15	19	4
CV assembly factors	CV assembly factors	3/203	5/1037	0.6	3.06502	2.28252	0.0542759	0.547693	0.524581	Tmem70/Atpaf1/Fmc1	3	4
ROS and glutathione metabolism	ROS and glutathione metabolism	9/203	27/1037	0.333333	1.70279	1.8247	0.0631535	0.548433	0.52529	Aldh9a1/Glrx2/Aifm2/Prdx2/Msra/Gpx1/Sod2/Prdx3/Prdx5	9	4
Metabolism	Metabolism	101/203	464/1037	0.217672	1.11195	1.59978	0.0642309	0.548433	0.52529	Mtarc2/Mpc2/Aldh9a1/Sdhc/Lypla1/Glrx2/Pdk1/Gpat2/Ptpmt1/Ivd/Coq4/Acss1/Dhtkd1/Car5b/Pdk3/Hsd17b10/Etfdh/Acadm/Acot7/Hmgcl/Ak4/Aldh4a1/Chchd7/Nudt2/Decr1/Grhpr/Akr7a5/Scp2/Acacb/Mdh2/Cox19/Acads/Iscu/Gstk1/Etfrf1/Suclg1/Oat/Acsm3/Chpt1/Cyp27b1/Aifm2/Ndufs7/Slc25a4/Ldhd/Prdx2/Cbr4/Gcdh/Msra/Clybl/Nt5dc2/Pdhb/Dhrs1/Dlat/Fdx1/Etfa/Mthfsl/Pccb/Gpx1/Slc25a20/Dcxr/Acadvl/Cox11/Guk1/Rsad1/Mccc2/Acot13/Al…	101	4
Complex IV	Complex IV	14/203	50/1037	0.28	1.43034	1.53811	0.091041	0.625085	0.598707	Tmem177/Pnkd/Cox4i2/Smim20/Cox19/Cox6b1/Cmc1/Cox11/Cox14/Cox17/Cox15/Cox8a/mt-Co2/mt-Co3	14	4
GABA metabolism	GABA metabolism	3/203	6/1037	0.5	2.55419	1.88276	0.0931445	0.625085	0.598707	Aldh9a1/Akr7a5/Aldh5a1	3	4
CIV assembly factors	CIV assembly factors	9/203	29/1037	0.310345	1.58536	1.57665	0.0943874	0.625085	0.598707	Tmem177/Pnkd/Smim20/Cox19/Cmc1/Cox11/Cox14/Cox17/Cox15	9	4
CI assembly factors	CI assembly factors	7/203	21/1037	0.333333	1.70279	1.60448	0.0968462	0.625085	0.598707	Tmem70/Ndufaf1/Lyrm2/Tmem126b/Ndufaf8/Nubpl/Ndufaf7	7	4
Carbohydrate metabolism	Carbohydrate metabolism	19/203	73/1037	0.260274	1.32958	1.44021	0.101365	0.625085	0.598707	Mpc2/Sdhc/Pdk1/Pdk3/Hmgcl/Mdh2/Suclg1/Ldhd/Clybl/Pdhb/Dlat/Pccb/Dcxr/Sdha/Mrps36/Oxct1/Slc25a1/Mmut/Acaa2	19	4
Cholesterol, bile acid, steroid synthesis	Cholesterol, bile acid, steroid synthesis	5/203	14/1037	0.357143	1.82442	1.53151	0.119425	0.627946	0.601447	Hsd17b10/Scp2/Dhrs1/Fdx1/Tspo	5	4
Nucleotide synthesis and processing	Nucleotide synthesis and processing	7/203	22/1037	0.318182	1.62539	1.46209	0.119459	0.627946	0.601447	Ak4/Nudt2/Suclg1/Nt5dc2/Guk1/Nme3/Ak3	7	4
Autophagy	Autophagy	6/203	18/1037	0.333333	1.70279	1.48327	0.120835	0.627946	0.601447	Fundc1/Vps13d/Stx17/Park7/Pink1/Snap29	6	4
Lipid metabolism	Lipid metabolism	30/203	126/1037	0.238095	1.21628	1.27728	0.124458	0.627946	0.601447	Lypla1/Gpat2/Ptpmt1/Acss1/Hsd17b10/Etfdh/Acadm/Acot7/Decr1/Scp2/Acacb/Acads/Acsm3/Chpt1/Cbr4/Dhrs1/Fdx1/Etfa/Pccb/Slc25a20/Acadvl/Acot13/Cyb5r3/Tspo/Slc25a1/Mmut/Hsd17b4/Acaa2/Cpt1a/Gpam	30	4
Nucleotide metabolism	Nucleotide metabolism	10/203	36/1037	0.277778	1.41899	1.26179	0.147399	0.649695	0.622278	Ak4/Nudt2/Suclg1/Slc25a4/Nt5dc2/Guk1/Slc25a23/Nme3/Antkmt/Ak3	10	4
Cristae formation	Cristae formation	4/203	11/1037	0.363636	1.85759	1.41009	0.150777	0.649695	0.622278	Apool/Apoo/Chchd6/Micos13	4	4
Amidoxime reducing complex	Amidoxime reducing complex	2/203	4/1037	0.5	2.55419	1.53578	0.174014	0.649695	0.622278	Mtarc2/Cyb5r3	2	4
CII subunits	CII subunits	2/203	4/1037	0.5	2.55419	1.53578	0.174014	0.649695	0.622278	Sdhc/Sdha	2	4
Propanoate metabolism	Propanoate metabolism	2/203	4/1037	0.5	2.55419	1.53578	0.174014	0.649695	0.622278	Pccb/Mmut	2	4
Vitamin D metabolism	Vitamin D metabolism	2/203	4/1037	0.5	2.55419	1.53578	0.174014	0.649695	0.622278	Cyp27b1/Fdx1	2	4
Lysine metabolism	Lysine metabolism	5/203	16/1037	0.3125	1.59637	1.18551	0.187675	0.649695	0.622278	Dhtkd1/Etfdh/Gcdh/Etfa/Acaa2	5	4
Pyruvate metabolism	Pyruvate metabolism	5/203	16/1037	0.3125	1.59637	1.18551	0.187675	0.649695	0.622278	Mpc2/Pdk1/Pdk3/Pdhb/Dlat	5	4
Glyoxylate metabolism	Glyoxylate metabolism	3/203	8/1037	0.375	1.91564	1.28206	0.193153	0.649695	0.622278	Aldh4a1/Grhpr/Hoga1	3	4
Ketone metabolism	Ketone metabolism	3/203	8/1037	0.375	1.91564	1.28206	0.193153	0.649695	0.622278	Hmgcl/Oxct1/Acaa2	3	4
Preprotein cleavage	Preprotein cleavage	3/203	8/1037	0.375	1.91564	1.28206	0.193153	0.649695	0.622278	Immp1l/Uqcrc2/Uqcrc1	3	4
Complex V	Complex V	7/203	26/1037	0.269231	1.37533	0.955809	0.232614	0.759417	0.727369	Tmem70/Atp5pb/Atpaf1/Fmc1/Dmac2l/mt-Atp8/mt-Atp6	7	4
Mitochondrial dynamics and surveillance	Mitochondrial dynamics and surveillance	23/203	102/1037	0.22549	1.15189	0.796643	0.249076	0.76152	0.729383	Casp8/Apool/Armcx3/Fundc2/Apoo/Fundc1/Vps13d/Stx17/Park7/Pink1/Fis1/Chchd6/Bnip3/Aifm2/Tomm20/Bnip3l/Pigbos1/Bik/Snap29/Aifm3/Bak1/Rhot2/Micos13	23	4
Gluconeogenesis	Gluconeogenesis	3/203	9/1037	0.333333	1.70279	1.04423	0.250101	0.76152	0.729383	Mpc2/Mdh2/Slc25a1	3	4
Carnitine shuttle	Carnitine shuttle	2/203	5/1037	0.4	2.04335	1.15324	0.25384	0.76152	0.729383	Slc25a20/Cpt1a	2	4
Xenobiotic metabolism	Xenobiotic metabolism	6/203	23/1037	0.26087	1.33262	0.795495	0.285487	0.815542	0.781126	Mtarc2/Akr7a5/Gstk1/Bphl/Tst/Cyb5r3	6	4
Mitophagy	Mitophagy	4/203	14/1037	0.285714	1.45954	0.85367	0.286542	0.815542	0.781126	Fundc1/Vps13d/Park7/Pink1	4	4
CIII subunits	CIII subunits	3/203	10/1037	0.3	1.53251	0.834429	0.309075	0.857682	0.821488	Uqcrc2/Uqcrc1/mt-Cytb	3	4
Carnitine synthesis and transport	Carnitine synthesis and transport	2/203	6/1037	0.333333	1.70279	0.851369	0.334188	0.86267	0.826265	Slc25a20/Cpt1a	2	4
Itaconate metabolism	Itaconate metabolism	2/203	6/1037	0.333333	1.70279	0.851369	0.334188	0.86267	0.826265	Suclg1/Clybl	2	4
Proline metabolism	Proline metabolism	2/203	6/1037	0.333333	1.70279	0.851369	0.334188	0.86267	0.826265	Aldh4a1/Oat	2	4
TCA cycle	TCA cycle	5/203	20/1037	0.25	1.27709	0.617058	0.351292	0.870137	0.833417	Sdhc/Mdh2/Suclg1/Sdha/Mrps36	5	4
Vitamin C metabolism	Vitamin C metabolism	1/203	2/1037	0.5	2.55419	1.08491	0.353345	0.870137	0.833417	Glrx2	1	4
Branched-chain amino acid metabolism	Branched-chain amino acid metabolism	6/203	25/1037	0.24	1.22601	0.564095	0.361856	0.870137	0.833417	Ivd/Hsd17b10/Etfdh/Hmgcl/Etfa/Mccc2	6	4
Q-linked reactions, other	Q-linked reactions, other	3/203	11/1037	0.272727	1.39319	0.646507	0.368436	0.870137	0.833417	Etfdh/Etfrf1/Etfa	3	4
Electron carriers	Electron carriers	4/203	16/1037	0.25	1.27709	0.550831	0.384762	0.876386	0.839402	Etfdh/Etfrf1/Etfa/mt-Cytb	4	4
CIV subunits	CIV subunits	5/203	21/1037	0.238095	1.21628	0.493768	0.394362	0.876386	0.839402	Cox4i2/Cox6b1/Cox8a/mt-Co2/mt-Co3	5	4
Amino acid metabolism	Amino acid metabolism	19/203	90/1037	0.211111	1.07843	0.383971	0.394768	0.876386	0.839402	Aldh9a1/Ivd/Dhtkd1/Car5b/Hsd17b10/Etfdh/Hmgcl/Aldh4a1/Grhpr/Akr7a5/Oat/Gcdh/Etfa/Mccc2/Aldh5a1/Sugct/Dglucy/Acaa2/Hoga1	19	4
Choline and betaine metabolism	Choline and betaine metabolism	2/203	7/1037	0.285714	1.45954	0.601581	0.411808	0.879051	0.841955	Etfdh/Etfa	2	4
Trafficking	Trafficking	2/203	7/1037	0.285714	1.45954	0.601581	0.411808	0.879051	0.841955	Armcx3/Rhot2	2	4
Heme-containing proteins	Heme-containing proteins	3/203	12/1037	0.25	1.27709	0.476102	0.426846	0.893961	0.856236	Sdhc/Cyp27b1/mt-Cytb	3	4
fMet processing	fMet processing	1/203	3/1037	0.333333	1.70279	0.601135	0.480177	0.924592	0.885574	Metap1d	1	4
TIM22 carrier pathway	TIM22 carrier pathway	1/203	3/1037	0.333333	1.70279	0.601135	0.480177	0.924592	0.885574	Timm29	1	4
Vitamin B2 metabolism	Vitamin B2 metabolism	1/203	3/1037	0.333333	1.70279	0.601135	0.480177	0.924592	0.885574	Slc25a32	1	4
Organelle contact sites	Organelle contact sites	3/203	13/1037	0.230769	1.17886	0.320014	0.483262	0.924592	0.885574	Fundc2/Stx17/Pigbos1	3	4
Complex II	Complex II	2/203	8/1037	0.25	1.27709	0.387979	0.484693	0.924592	0.885574	Sdhc/Sdha	2	4
Metals and cofactors	Metals and cofactors	24/203	120/1037	0.2	1.02167	0.124511	0.49145	0.924592	0.885574	Mtarc2/Sdhc/Glrx2/Coq4/Etfdh/Chchd7/Cox19/Iscu/Cyp27b1/Ndufs7/Fdx1/Slc25a20/Cox11/Rsad1/Nubpl/Isca2/Cox17/Aifm3/Nthl1/Fech/Cpt1a/Cox15/Ndufs8/mt-Cytb	24	4
Apoptosis	Apoptosis	7/203	34/1037	0.205882	1.05172	0.151226	0.510286	0.944029	0.904191	Casp8/Bnip3/Aifm2/Bnip3l/Bik/Aifm3/Bak1	7	4
Nucleotide import	Nucleotide import	2/203	9/1037	0.222222	1.13519	0.200876	0.551719	0.955502	0.91518	Slc25a4/Slc25a23	2	4
TOM	TOM	2/203	9/1037	0.222222	1.13519	0.200876	0.551719	0.955502	0.91518	Tomm40l/Tomm20	2	4
mt-mRNA modifications	mt-mRNA modifications	1/203	4/1037	0.25	1.27709	0.273811	0.582231	0.955502	0.91518	Angel2	1	4
Respirasome assembly	Respirasome assembly	1/203	4/1037	0.25	1.27709	0.273811	0.582231	0.955502	0.91518	Higd2a	1	4
Vitamin B12 metabolism	Vitamin B12 metabolism	1/203	4/1037	0.25	1.27709	0.273811	0.582231	0.955502	0.91518	Mmut	1	4
CV subunits	CV subunits	4/203	21/1037	0.190476	0.973024	-0.0615872	0.613062	0.955502	0.91518	Atp5pb/Dmac2l/mt-Atp8/mt-Atp6	4	4
Cardiolipin synthesis	Cardiolipin synthesis	3/203	16/1037	0.1875	0.95782	-0.0838487	0.634001	0.955502	0.91518	Gpat2/Ptpmt1/Gpam	3	4
Complex III	Complex III	3/203	16/1037	0.1875	0.95782	-0.0838487	0.634001	0.955502	0.91518	Uqcrc2/Uqcrc1/mt-Cytb	3	4
Heme synthesis and processing	Heme synthesis and processing	3/203	16/1037	0.1875	0.95782	-0.0838487	0.634001	0.955502	0.91518	Fdx1/Fech/Cox15	3	4
Biotin utilizing proteins	Biotin utilizing proteins	1/203	5/1037	0.2	1.02167	0.0239578	0.664329	0.955502	0.91518	Acacb	1	4
Cytochromes	Cytochromes	1/203	5/1037	0.2	1.02167	0.0239578	0.664329	0.955502	0.91518	mt-Cytb	1	4
Molybdenum cofactor synthesis and proteins	Molybdenum cofactor synthesis and proteins	1/203	5/1037	0.2	1.02167	0.0239578	0.664329	0.955502	0.91518	Mtarc2	1	4
Selenoproteins	Selenoproteins	1/203	5/1037	0.2	1.02167	0.0239578	0.664329	0.955502	0.91518	Gpx1	1	4
Sideroflexins	Sideroflexins	1/203	5/1037	0.2	1.02167	0.0239578	0.664329	0.955502	0.91518	Sfxn4	1	4
EF hand proteins	EF hand proteins	2/203	11/1037	0.181818	0.928795	-0.117078	0.66659	0.955502	0.91518	Slc25a23/Rhot2	2	4
Sulfur metabolism	Sulfur metabolism	2/203	11/1037	0.181818	0.928795	-0.117078	0.66659	0.955502	0.91518	Msra/Tst	2	4
Vitamin metabolism	Vitamin metabolism	9/203	50/1037	0.18	0.919507	-0.287692	0.671091	0.955502	0.91518	Glrx2/Etfdh/Acacb/Cyp27b1/Fdx1/Etfa/Mthfsl/Slc25a32/Mmut	9	4
Fe-S cluster biosynthesis	Fe-S cluster biosynthesis	4/203	23/1037	0.173913	0.888413	-0.266872	0.688522	0.955502	0.91518	Iscu/Fdx1/Nubpl/Isca2	4	4
SLC25A family	SLC25A family	9/203	51/1037	0.176471	0.901478	-0.355816	0.695658	0.955502	0.91518	Slc25a43/Slc25a26/Ucp3/Slc25a4/Slc25a20/Slc25a32/Slc25a1/Slc25a23/Mtch1	9	4
Phospholipid metabolism	Phospholipid metabolism	4/203	24/1037	0.166667	0.851396	-0.363226	0.722148	0.955502	0.91518	Gpat2/Ptpmt1/Chpt1/Gpam	4	4
cAMP-PKA signaling	cAMP-PKA signaling	1/203	6/1037	0.166667	0.851396	-0.180021	0.730357	0.955502	0.91518	Prkaca	1	4
Malate-aspartate shuttle	Malate-aspartate shuttle	1/203	6/1037	0.166667	0.851396	-0.180021	0.730357	0.955502	0.91518	Mdh2	1	4
Mitochondrial permeability transition pore	Mitochondrial permeability transition pore	1/203	6/1037	0.166667	0.851396	-0.180021	0.730357	0.955502	0.91518	Slc25a4	1	4
TIM23 presequence pathway	TIM23 presequence pathway	1/203	6/1037	0.166667	0.851396	-0.180021	0.730357	0.955502	0.91518	Romo1	1	4
Signaling	Signaling	8/203	47/1037	0.170213	0.869511	-0.451494	0.731691	0.955502	0.91518	Lypla1/Fundc2/Pink1/Bloc1s1/Slc25a4/Prkaca/Slc25a23/Rhot2	8	4
Protein import and sorting	Protein import and sorting	8/203	49/1037	0.163265	0.83402	-0.586975	0.775543	0.999991	0.957791	Tomm40l/Immp1l/Romo1/Uqcrc2/Timm10b/Tomm20/Uqcrc1/Timm29	8	4
Fission	Fission	2/203	15/1037	0.133333	0.681117	-0.613475	0.824883	0.999991	0.957791	Stx17/Fis1	2	4
Glycine metabolism	Glycine metabolism	2/203	15/1037	0.133333	0.681117	-0.613475	0.824883	0.999991	0.957791	Etfdh/Etfa	2	4
TCA-associated	TCA-associated	2/203	15/1037	0.133333	0.681117	-0.613475	0.824883	0.999991	0.957791	Mpc2/Slc25a1	2	4
Urea cycle	Urea cycle	1/203	8/1037	0.125	0.638547	-0.506098	0.826128	0.999991	0.957791	Car5b	1	4
Translation factors	Translation factors	2/203	16/1037	0.125	0.638547	-0.718529	0.852152	0.999991	0.957791	Mtrf1l/Cox14	2	4
Calcium homeostasis	Calcium homeostasis	3/203	23/1037	0.130435	0.66631	-0.798056	0.859005	0.999991	0.957791	Slc25a4/Slc25a23/Rhot2	3	4
Type II fatty acid synthesis	Type II fatty acid synthesis	1/203	9/1037	0.111111	0.567597	-0.642478	0.86043	0.999991	0.957791	Cbr4	1	4
Chaperones	Chaperones	2/203	17/1037	0.117647	0.600985	-0.818009	0.875512	0.999991	0.957791	Dnlz/Timm10b	2	4
Mitochondrial ribosome assembly	Mitochondrial ribosome assembly	3/203	24/1037	0.125	0.638547	-0.883482	0.878556	0.999991	0.957791	Mterf4/Mettl17/Rbfa	3	4
Small molecule transport	Small molecule transport	13/203	85/1037	0.152941	0.781281	-1.03782	0.883532	0.999991	0.957791	Mpc2/Romo1/Slc25a43/Mpv17/Slc25a26/Ucp3/Slc25a4/Slc25a20/Slc25a32/Slc25a1/Slc25a23/Mtch1/Sfxn4	13	4
Protein import, sorting and homeostasis	Protein import, sorting and homeostasis	13/203	88/1037	0.147727	0.754646	-1.18644	0.911396	0.999991	0.957791	Casp8/Tomm40l/Metap1d/Yme1l1/Immp1l/Dnlz/Romo1/Park7/Uqcrc2/Timm10b/Tomm20/Uqcrc1/Timm29	13	4
Protein homeostasis	Protein homeostasis	7/203	53/1037	0.132075	0.674691	-1.1989	0.921462	0.999991	0.957791	Casp8/Metap1d/Yme1l1/Immp1l/Dnlz/Park7/Timm10b	7	4
Coenzyme Q metabolism	Coenzyme Q metabolism	1/203	13/1037	0.0769231	0.392952	-1.08615	0.942189	0.999991	0.957791	Coq4	1	4
Polycistronic mtRNA processing	Polycistronic mtRNA processing	1/203	13/1037	0.0769231	0.392952	-1.08615	0.942189	0.999991	0.957791	Hsd17b10	1	4
Proteases	Proteases	3/203	29/1037	0.103448	0.528453	-1.2701	0.944516	0.999991	0.957791	Metap1d/Yme1l1/Immp1l	3	4
Folate and 1-C metabolism	Folate and 1-C metabolism	2/203	22/1037	0.0909091	0.464398	-1.25218	0.94906	0.999991	0.957791	Mthfsl/Slc25a32	2	4
mt-tRNA synthetases	mt-tRNA synthetases	2/203	22/1037	0.0909091	0.464398	-1.25218	0.94906	0.999991	0.957791	Gatb/Lars2	2	4
Mitochondrial ribosome	Mitochondrial ribosome	11/203	83/1037	0.13253	0.677013	-1.51284	0.956518	0.999991	0.957791	Mrpl30/Mrps28/Aurkaip1/Mrpl19/Mrpl53/Mrpl48/Mrps12/Gadd45gip1/Mrps16/Chchd1/Mrps36	11	4
mt-rRNA modifications	mt-rRNA modifications	1/203	17/1037	0.0588235	0.300493	-1.43404	0.976146	0.999991	0.957791	Mettl17	1	4
mtRNA stability and decay	mtRNA stability and decay	1/203	17/1037	0.0588235	0.300493	-1.43404	0.976146	0.999991	0.957791	Lactb2	1	4
mt-tRNA modifications	mt-tRNA modifications	1/203	21/1037	0.047619	0.243256	-1.72765	0.990196	0.999991	0.957791	Hsd17b10	1	4
Translation	Translation	20/203	155/1037	0.129032	0.659145	-2.26906	0.99325	0.999991	0.957791	Mterf4/Mrpl30/Metap1d/Gatb/Mrps28/Aurkaip1/Guf1/Mrpl19/Mrpl53/Mrpl48/Mrps12/Mtrf1l/Gadd45gip1/Mrps16/Chchd1/Mettl17/Lars2/Mrps36/Cox14/Rbfa	20	4
mtRNA granules	mtRNA granules	1/203	28/1037	0.0357143	0.182442	-2.1627	0.997951	0.999991	0.957791	Hsd17b10	1	4
mtRNA metabolism	mtRNA metabolism	5/203	76/1037	0.0657895	0.336077	-2.96488	0.99975	0.999991	0.957791	Lactb2/Angel2/Mettl8/Hsd17b10/Mettl17	5	4
Mitochondrial central dogma	Mitochondrial central dogma	24/203	230/1037	0.104348	0.533048	-3.95863	0.999991	0.999991	0.957791	Lactb2/Angel2/Mterf4/Mrpl30/Mettl8/Metap1d/Hsd17b10/Gatb/Mrps28/Aurkaip1/Guf1/Mrpl19/Mrpl53/Mrpl48/Mrps12/Mtrf1l/Gadd45gip1/Mrps16/Chchd1/Mettl17/Lars2/Mrps36/Cox14/Rbfa	24	4
