# Supplementary material for: Impaired mitochondrial metabolism is a critical cancer vulnerability for MYC inhibitors
Source: Sci Adv. 2025 Jul 16;11(29):eadw5228. doi: 10.1126/sciadv.adw5228 (PMC12266110; doi:10.1126/sciadv.adw5228)
Supplement: Supplementary file 3 — Tables S1 to S7 [file sciadv.adw5228_tables_s1_to_s7.zip › adw5228_table_s5.xlsx]

## Sheet: Table 5 PRISM
	DrugID	ModelID	Sensitivity	Drug.Name	MYC	MYC_level
1	BRD:BRD-K11399644-003-11-3	ACH-000078	-0.0834599	PHENFORMIN	0.294076	Low
2	BRD:BRD-K79602928-003-19-9	ACH-000078	-0.326264	METFORMIN	0.294076	Low
3	BRD:BRD-K11399644-003-11-3	ACH-000099	-0.0903171	PHENFORMIN	0.434933	Low
4	BRD:BRD-K11399644-003-11-3	ACH-000120	-0.575204	PHENFORMIN	0.580637	Low
5	BRD:BRD-K79602928-003-19-9	ACH-000191	-0.101314	METFORMIN	8.68845	High
6	BRD:BRD-K11399644-003-11-3	ACH-000227	0.0785143	PHENFORMIN	1.4266	Low
7	BRD:BRD-K11399644-003-11-3	ACH-000259	-0.452324	PHENFORMIN	0.335748	Low
8	BRD:BRD-K79602928-003-19-9	ACH-000259	0.197422	METFORMIN	0.335748	Low
9	BRD:BRD-K11399644-003-11-3	ACH-000264	-0.182204	PHENFORMIN	2.20267	Low
10	BRD:BRD-K79602928-003-19-9	ACH-000264	-0.264617	METFORMIN	2.20267	Low
11	BRD:BRD-K11399644-003-11-3	ACH-000312	0.0692324	PHENFORMIN	0.491317	Low
12	BRD:BRD-K79602928-003-19-9	ACH-000312	-0.104808	METFORMIN	0.491317	Low
13	BRD:BRD-K79602928-003-19-9	ACH-000320	0.528084	METFORMIN	9.5323	High
14	BRD:BRD-K79602928-003-19-9	ACH-000335	0.142855	METFORMIN	8.90908	High
15	BRD:BRD-K11399644-003-11-3	ACH-000366	-0.528769	PHENFORMIN	0.315063	Low
16	BRD:BRD-K11399644-003-11-3	ACH-000391	0.348182	PHENFORMIN	8.91753	High
17	BRD:BRD-K79602928-003-19-9	ACH-000391	-0.00981957	METFORMIN	8.91753	High
18	BRD:BRD-K11399644-003-11-3	ACH-000399	-0.49235	PHENFORMIN	2.61624	Low
19	BRD:BRD-K11399644-003-11-3	ACH-000456	-0.0988997	PHENFORMIN	2.77901	Low
20	BRD:BRD-K79602928-003-19-9	ACH-000456	0.0787065	METFORMIN	2.77901	Low
21	BRD:BRD-K11399644-003-11-3	ACH-000613	-0.231963	PHENFORMIN	2.30279	Low
22	BRD:BRD-K79602928-003-19-9	ACH-000613	0.0173044	METFORMIN	2.30279	Low
23	BRD:BRD-K11399644-003-11-3	ACH-000622	0.030965	PHENFORMIN	2.77713	Low
24	BRD:BRD-K79602928-003-19-9	ACH-000622	0.065231	METFORMIN	2.77713	Low
25	BRD:BRD-K79602928-003-19-9	ACH-000662	0.576655	METFORMIN	9.61655	High
26	BRD:BRD-K11399644-003-11-3	ACH-000749	0.20675	PHENFORMIN	10.2911	High
27	BRD:BRD-K79602928-003-19-9	ACH-000749	0.371913	METFORMIN	10.2911	High
28	BRD:BRD-K11399644-003-11-3	ACH-000802	0.285862	PHENFORMIN	9.28886	High
29	BRD:BRD-K79602928-003-19-9	ACH-000802	0.378695	METFORMIN	9.28886	High
30	BRD:BRD-K11399644-003-11-3	ACH-000803	-0.468377	PHENFORMIN	2.36419	Low
31	BRD:BRD-K79602928-003-19-9	ACH-000803	0.0530506	METFORMIN	2.36419	Low
32	BRD:BRD-K11399644-003-11-3	ACH-000804	-0.210764	PHENFORMIN	0.0899791	Low
33	BRD:BRD-K79602928-003-19-9	ACH-000804	-0.0128945	METFORMIN	0.0899791	Low
34	BRD:BRD-K11399644-003-11-3	ACH-000819	-0.0299754	PHENFORMIN	2.69397	Low
35	BRD:BRD-K79602928-003-19-9	ACH-000819	-0.0570346	METFORMIN	2.69397	Low
36	BRD:BRD-K11399644-003-11-3	ACH-000909	0.0545622	PHENFORMIN	1.56406	Low
37	BRD:BRD-K79602928-003-19-9	ACH-000909	-0.30936	METFORMIN	1.56406	Low
38	BRD:BRD-K11399644-003-11-3	ACH-000958	-0.0687131	PHENFORMIN	8.5347	High
39	BRD:BRD-K79602928-003-19-9	ACH-000958	0.0807414	METFORMIN	8.5347	High
40	BRD:BRD-K11399644-003-11-3	ACH-001193	0.0899238	PHENFORMIN	9.81856	High
41	BRD:BRD-K79602928-003-19-9	ACH-001193	0.402309	METFORMIN	9.81856	High
