# Supplementary material for: Impaired mitochondrial metabolism is a critical cancer vulnerability for MYC inhibitors
Source: Sci Adv. 2025 Jul 16;11(29):eadw5228. doi: 10.1126/sciadv.adw5228 (PMC12266110; doi:10.1126/sciadv.adw5228)
Supplement: Supplementary file 3 — Tables S1 to S7 [file sciadv.adw5228_tables_s1_to_s7.zip › adw5228_table_s6.xlsx]

## Sheet: A. Raw Data
HMDB_ID	Compound_name	Formula	Monoisotopic_Mass	Delta(ppm)	Adduct	Score (QI)	Fragmentation Score (QI)	Isotope Similarity (QI)	mzCloud Best Match (Thermo)	mzVault Best Match (Thermo)	CTL_1	CTL_2	CTL_3	CTL_4	CTL_5	CTL_6	MYCi_1	MYCi_2	MYCi_3	MYCi_4	MYCi_5	MYCi_6	MET_1	MET_2	MET_3	MET_4	MET_5	COMBO_1	COMBO_2	COMBO_3	COMBO_4	COMBO_5	COMBO_6	avg
HMDB0000034	Adenine	C5H5N5	135.054	0	[M+H]+	41.9	16	94.05	NA	NA	188.073	192.902	189.872	259.973	218.314	188.465	234.38	241.005	231.928	185.138	180.92	213.505	224.397	238.464	64.3073	176.82	146.083	145.279	161.187	146.016	174.347	162.469	150.368	158.539
HMDB0000044	Ascorbic acid	C6H8O6	176.032	0	[M-H]-	NA	NA	NA	NA	NA	1634.19	1459.16	1035.74	1237.99	1627.79	598.92	1924.14	939.07	1575.97	1234.3	1667.98	1661.18	1756.47	1935.73	19.3901	1496.71	1130.02	1248.91	1515.93	1446.68	952.714	2312.04	599.779	1006.41
HMDB0000045	Adenosine monophosphate	C10H14N5O7P	347.063	2	[M+H]+	51.8	66.1	94.87	NA	NA	578.309	353.869	174.171	209.136	260.551	163.964	276.581	156.051	200.8	235.27	180.997	214.649	253.539	307.283	199.283	267.054	275.807	265.683	374.969	485.254	328.217	331.919	379.702	298.789
HMDB0000050	Adenosine	C10H13N5O4	267.097	2	[M+H]+	44.3	30.3	92.95	NA	NA	80.9422	105.495	61.2213	104.798	102.154	68.3203	102.028	86.266	102.384	100.807	96.344	82.0861	1.86568	100.152	72.4145	121.153	70.6714	156.83	149.166	124.059	130.508	115.515	115.995	96.6015
HMDB0000062	Carnitine	C7H15NO3	161.105	1	[M+H]+	52.9	67.2	98.7	NA	NA	11001	12984.5	11305.5	14732.4	12461.9	11635.2	15874.2	13751.5	14462.1	11894.2	14139	13228.4	13374.6	13376.9	6963.24	10883.5	11789.7	12869.1	12051.3	13050.4	12496.2	14418.4	10555.9	11686
HMDB0000070	Pipecolic acid	C6H11NO2	129.079	0	[M+H]+	44.6	30.1	93.34	NA	NA	8614.09	5419.91	5460.6	7045.44	6122.55	6724.01	5236.98	4845.91	6311.96	6798.03	7053.05	4303.42	4665.47	5528.4	8439.27	8492.34	5925.47	5514.28	5594.83	5408.39	7309.94	5247.07	6987.06	5291.11
HMDB0000071	Deoxyinosine	C10H12N4O4	252.086	0	[M-H]-	51.7	63.8	95.01	NA	NA	7.96585	77.3264	66.063	46.3688	46.5217	76.8304	31.2829	81.1907	77.9878	54.046	55.0526	78.5005	3.36046	14.0851	105.57	67.2385	41.6802	53.0775	1.13951	53.9279	68.8768	3.21579	101.1	40.1192
HMDB0000076	Dihydrouracil	C4H6N2O2	114.043	1	[M-H]-	42.9	31.6	89.75	NA	NA	604.273	567.835	506.74	464.254	493.702	490.842	412.827	486.497	592.11	495.465	471.101	451.827	566.139	609.218	307.939	440.404	577.346	368.436	394.376	533.801	447.004	661.047	482.26	472.629
HMDB0000086	Glycerophosphocholine	C8H20NO6P	257.103	2	[M+K]+	53.4	73.8	95.13	NA	NA	7658.32	10734.9	6187.35	13316.3	6349.07	6038.34	14497.9	13231.8	15509.7	10749.7	8077.43	14431.4	8340.35	16737.8	1810.97	5721.28	12373.2	10149.7	7188.32	8422.67	7016.14	14846.1	10089.2	9345.84
HMDB0000095	Cytidine monophosphate	C9H14N3O8P	323.052	0	[M-H]-	53.4	73.4	93.96	NA	NA	5551.76	1433.61	1310.91	1935.45	2186.95	1593.4	2142.52	1260.98	1292.03	1938.57	1922.01	907.062	1823.33	1520.33	2137.12	2458.1	1462.9	2351.52	1073.51	2808.62	2192.6	1437.18	2127.88	2056.93
HMDB0000097	Choline	C5H14NO	104.108	7	[M+H]+	NA	NA	NA	88.1	NA	243.779	685.667	647.646	283.278	400.581	436.803	360.395	430.707	319.17	229.051	241.859	480.585	314.906	422.651	425.753	291.287	557.254	397.041	376.19	407.387	430.381	416.445	283.222	277.603
HMDB0000099	Cystathionine	C7H14N2O4S	222.067	1	[M-H]-	48.3	40.8	97.89	NA	NA	159.515	531.785	386.091	386.551	407.542	309.282	201.574	425.613	276.028	471.419	261.978	249.127	424.417	351.816	34.7114	233.981	278.466	236.377	290.965	198.005	290.002	300.966	185.495	286.194
HMDB0000114	Glycerylphosphorylethanolamine	C5H14NO6P	215.056	0	[M-H]-	51.8	66.1	93.11	NA	NA	3406.41	2429.81	1616.01	2780.77	2141.15	1832.02	3218.53	2275.91	3122.93	2225.46	2532.08	3178.72	2011.68	3300.28	1373.27	1875.73	2518.94	2473.49	1736.63	2423.57	2397.77	2438.78	2536.6	2350.21
HMDB0000125	Glutathione	C10H17N3O6S	307.084	1	[M-H]-	47.1	62.8	73.37	NA	NA	1123.82	1971.46	506.223	2929.68	1743.16	1360.25	1776.94	1124.34	1439.9	1982.85	2654.1	3990	1602.62	1605.35	301.07	2484.7	508.955	2043.53	574.778	2606.45	2241.9	1548.3	2136.7	1661.84
HMDB0000126	Glycerol 3-phosphate	C3H9O6P	172.014	0	[M-H]-	44.2	25.2	96.02	NA	NA	1551.67	1148.98	941.685	1242.96	1456.44	3045.55	3873.33	945.633	1201.02	1654.2	1002.99	1657.8	2693.45	1824.49	1283.9	1301.76	1877.9	1057.53	728.123	676.046	744.48	5189.31	1303.76	1621.85
HMDB0000130	Homogentisic acid	C8H8O4	168.042	15	[M+Na]+	36.6	3.72	94.49	NA	NA	16.0541	16.6246	43.3724	13.7006	63.4416	99.2358	85.1217	5.09005	4.34022	53.6171	99.5905	8.26336	79.7332	1.4511	166.814	150.471	19.5548	88.5454	67.2835	151.858	104.995	43.3874	80.7259	56.4967
HMDB0000132	Guanine	C5H5N5O	151.049	1	[M+H]+	NA	NA	NA	89.2	NA	674.25	1347.81	866.538	813.289	995.654	328.521	236.311	775.088	1131.15	608.186	381.907	916.462	1593.73	1459.61	232.177	137.29	736.142	758.14	840.601	369.182	180.71	1623.35	263.442	786.914
HMDB0000134	Fumaric acid	C4H4O4	116.011	0	[M-H]-	NA	NA	NA	NA	NA	11713.8	11098.2	9394.81	10463.1	11497.4	9581.05	10262.9	10314	11940.4	10708.9	12194.9	10742.6	11187.7	11838.2	5819.58	11066.6	10625.8	10999.1	10504.8	11768.9	9799.57	12205.8	10198.8	10013.4
HMDB0000148	Glutamic acid	C5H9NO4	147.053	1	[M+H]+	43.5	20.6	98.64	NA	NA	4917	5586.04	5420.11	4351.82	6074.16	5557.43	8691.17	5783.21	6625.39	6101.25	6231.46	4730.42	5319.43	5333.65	3286.73	5379.61	5271.11	4976.95	5456.35	5330.92	5426.12	5695.13	5932.62	5415.06
HMDB0000156	Malic acid	C4H6O5	134.022	1	[M-H]-	42.1	12.1	99.24	NA	NA	30719.9	26932.3	24868.8	29053.6	31173	29946.8	24008.7	28472.2	29172.1	30594.8	32839.8	27246.8	28734.4	26567.2	22494.5	31121.9	30720.5	30255.5	24246.3	33501.2	26918.1	28512.4	31817.6	27105.6
HMDB0000157	Hypoxanthine	C5H4N4O	136.039	1	[M+H]+	48.3	47.8	94.44	NA	NA	10872.7	29664.2	26528.9	24656.2	25292.9	16537	11759.3	25164.5	28388.6	17958.8	12760.9	25460.7	30175.6	28744.1	451.964	6613.97	23538.5	16639.6	19530.9	13842.8	4325.2	31691.3	10609.7	19912.7
HMDB0000158	Tyrosine	C9H11NO3	181.074	1	[M-H]-	54.6	75.7	97.93	NA	NA	1111.98	632.066	619.862	690.068	805.754	861.746	775.358	748.849	704.902	741.411	830.001	659.843	573.365	632.554	1097.08	860.758	770.512	512.218	822.311	940.644	1000.71	712.864	778.235	741.604
HMDB0000161	Alanine	C3H7NO2	89.0477	1	[M-H]-	39.3	3.1	97.54	NA	NA	2707.05	3129.33	2584.11	2199.05	2320.86	2152.26	1833.99	2791.42	3410.28	2414.66	2599.41	2275.53	2793.87	3118.89	2179.44	2196.92	2648.25	2007.26	2957.42	2220.74	2694.09	2918.44	2630.27	2456.41
HMDB0000162	Proline	C5H9NO2	115.063	1	[M+H]+	43.5	24.6	94.05	NA	NA	13295.4	12267.8	12388.4	11441.6	11546.6	10939.4	11078.6	11408.2	10876.8	12807	12367.3	11793	10588.8	9969.63	7410.83	11862.2	10201.3	10179.8	10189.4	11361.1	10868	9013.8	9629.38	10786
HMDB0000167	Threonine	C4H9NO3	119.058	1	[M-H]-	44.2	24.3	97.63	NA	NA	1067.94	1177.85	953.042	971.563	1146.32	1017.86	937.921	1087.38	1216.54	1004.62	1097.19	909.442	855.029	810.745	908.895	870.313	776.6	749.814	713.011	909.563	1022.7	904.445	778.309	899.104
HMDB0000168	Asparagine	C4H8N2O3	132.053	0	[M-H]-	45.8	32.9	96.54	NA	NA	1554.59	976.684	951.795	852.476	1002.17	980.967	883.116	1006.07	1080.55	947.28	1110.73	759.161	804.629	916.268	733.989	819.689	1027.56	806.291	942.022	1136.97	1123.47	1050.63	1046.88	948.944
HMDB0000175	Inosinic acid	C10H13N4O8P	348.047	0	[M-H]-	47.7	43.3	95.4	NA	NA	301.629	722.522	343.079	2160.16	313.858	102.055	40.9758	200.52	276.675	131.723	155.27	137.066	1263.68	1530.98	31.7287	66.5476	250.566	327.123	1113.64	125.819	100.823	589.895	78.7569	387.098
HMDB0000177	Histidine	C6H9N3O2	155.069	1	[M+H]+	45.9	37.8	92.67	NA	NA	1160.52	1122.83	1202.94	939.76	1225.3	1351.8	972.592	964.302	1126.09	1155.25	1206.88	716.356	1006.23	1059.43	760.82	1285.8	1092.79	863.14	1340.69	1253.52	976.144	1036.73	1069.11	1062.65
HMDB0000182	Lysine	C6H14N2O2	146.106	1	[M-H]-	43.1	23.5	92.99	NA	NA	1865.82	1161.57	1251.67	1400.72	1334.79	1449.68	1337.41	1355.2	1477.8	1637.38	1871.55	948.458	938.324	1130.79	1724.06	1712.45	1243.93	1414.8	1050.81	2032.76	1653.17	1204.54	1500.42	1452.96
HMDB0000187	Serine	C3H7NO3	105.043	1	[M-H]-	47.9	42.3	98.01	NA	NA	1329.77	725.405	750.376	734.057	880.107	862.342	809.135	832.654	945.321	801.14	962.036	579.958	602.107	711.293	880.104	1051.34	765.858	822.986	779.434	1062.91	1153.06	841.733	978.21	842.204
HMDB0000195	Inosine	C10H12N4O5	268.081	1	[M-H]-	51.7	64.2	95.98	NA	NA	797.417	2270.62	1584.26	3145.35	1475.91	1017.9	789.928	2173.81	3042.47	1428.43	790.112	3401.92	2511.82	3697.11	87.515	287.191	2567.97	1099.11	1577.08	726.598	182.392	3342.26	593.927	2037.34
HMDB0000201	Acetylcarnitine	C9H17NO4	203.116	1	[M+H]+	49.6	51.5	97.8	NA	NA	848.373	1279.31	860.711	1457.99	1178.57	1051.75	2148.41	1128.51	1141.49	1110.05	905.108	1457.49	671.326	876.555	1340.98	1419.68	823.696	1120.55	457.699	718.81	995.28	790.991	1323.19	1082.69
HMDB0000214	Ornithine	C5H12N2O2	132.09	1	[M-H]-	42.8	17.9	97.21	NA	NA	1721.56	1739.76	1547.24	1607.78	1497.15	1580.87	1181.68	1613.42	1577.39	1988.7	1665.58	1945.94	1219.88	1308.15	2333.72	1664.94	1433.41	1068.46	1301.02	1374.91	1615.39	1187.11	1235.47	1479.92
HMDB0000220	Palmitic acid	C16H32O2	256.24	7	[M+ACN+H]+	44.6	41.9	88.98	NA	NA	115.467	105.987	81.2767	97.9037	75.7727	96.3649	98.1367	87.5102	84.0265	93.4134	117.077	128.071	103.272	113.763	167.174	114.323	113.283	99.2678	96.5358	82.2975	113.023	77.0453	124.26	166.911
HMDB0000222	Palmitoylcarnitine	C23H45NO4	400.342	2	[M+H]+	55.3	82.7	96.16	NA	NA	4556.27	5983.32	7080.69	5510.73	6159.68	6562.02	7394.04	8287.75	4706.23	6352.63	4499.04	8625.05	6439.34	6847.09	8734.8	5280.05	9463.46	5101.55	5165.02	3866.53	5145.97	7505.42	4436.24	5893.86
HMDB0000226	Orotic acid	C5H4N2O4	156.017	0	[M-H]-	53.1	78.1	93.2	NA	NA	21.9476	914.742	948.766	556.929	493.612	729.827	796.913	654.461	650.97	467.32	234.569	823.181	790.782	1007.79	735.366	496.451	879.319	252.114	185.182	145.574	67.5807	334.55	159.689	554.143
HMDB0000228	Phenol	C6H6O	94.0419	1	[M-H]-	46.6	32.1	98.69	NA	NA	33.3676	57.2528	164.381	40.5354	42.1525	59.7646	84.1185	128.509	197.292	41.9357	37.1043	74.9994	141.267	86.8227	60.9348	73.1327	47.363	32.4119	49.5004	65.8783	38.6102	50.9926	78.5928	60.4458
HMDB0000241	Protoporphyrin IX	C34H34N4O4	562.258	1	[M+H]+	39.2	0.00625	98.03	NA	NA	741.168	120.028	51.6136	298.378	506.684	207.791	396.298	87.7593	374.299	313.217	677.805	117.955	917.967	314.239	101.142	986.203	394.214	1457.66	651.416	1293.48	358.513	790.188	675.074	520.521
HMDB0000243	Pyruvic acid	C3H4O3	88.016	1	[M-H]-	42.2	35	93.31	NA	NA	449.483	336	389.19	457.661	376.56	424.015	541.239	374.359	400.698	350.852	338.356	501.417	278.196	361.799	657.085	387.673	476.65	549.057	384.618	425.727	377.899	290.945	440.323	399.234
HMDB0000244	Riboflavin	C17H20N4O6	376.138	0	[M+H]+	50.5	58.1	94.65	NA	NA	56.4434	43.5813	76.8974	69.4998	99.6617	140.591	172.984	133.205	74.2665	78.3225	83.6194	55.5349	59.389	35.2703	173.97	120.089	43.1675	84.7393	64.8594	69.7416	104.081	56.098	133.422	87.1383
HMDB0000251	Taurine	C2H7NO3S	125.015	0	[M-H]-	51.3	63.9	93.13	NA	NA	149548	169914	171996	162239	160086	157624	154321	165850	156687	152195	156655	136936	176027	176642	92382.4	159516	168475	161657	166375	161545	170326	187113	148284	160945
HMDB0000252	Sphingosine	C18H37NO2	299.282	2	[M+H]+	48.4	59.3	84.57	NA	NA	35.7906	23.6393	29.9654	23.0548	19.6489	26.2981	24.5735	20.2287	20.3255	18.4167	16.0595	87.1072	13.2181	10.4383	664.548	21.8396	16.6494	21.3017	26.4231	24.9943	22.3273	23.3022	18.4617	36.0589
HMDB0000263	Phosphoenolpyruvic acid	C3H5O6P	167.982	0	[M-H]-	39.8	34.7	96.26	NA	NA	187.547	77.1132	39.2345	124.42	79.2467	37.5024	20.8624	57.0703	78.2323	204.886	143.312	214.258	58.5289	79.5518	15.4968	111.703	174.301	200.315	32.5486	189.001	223.503	136.499	215.402	108.388
HMDB0000267	Pyroglutamic acid	C5H7NO3	129.043	1	[M-H]-	40.4	4.7	98.32	NA	NA	9002.75	8228.2	8461.63	5934.82	7981.98	7916.52	6852.88	8131.98	8195.94	8467.83	9003.96	7517.03	9206.27	8316.63	7728.24	8378.65	8804.85	7596.94	11419.1	8780.09	9092.6	10317.2	9893.16	8584.15
HMDB0000269	Sphinganine	C18H39NO2	301.298	2	[M+H]+	51.4	62.1	97.09	NA	NA	1580.98	1339.49	1415.05	1305.15	1129.66	1542.1	1328.49	1552.68	1561.6	1607.19	1648.73	2638.68	1565.99	1328.93	3383.2	2550.27	1982.52	1870.17	1824.68	1897.75	2296.06	1142.01	1072	1935.83
HMDB0000272	Phosphoserine	C3H8NO6P	185.009	16	[M+ACN+Na]+	37.2	3.97	98.94	NA	NA	5.23241	16.0802	5.32223	18.668	22.5372	28.3923	50.9127	29.7863	14.6609	25.7938	41.0701	8.11297	19.1061	3.55102	10.4096	56.2283	7.55819	39.253	9.73364	65.4336	69.4267	18.8036	60.258	25.2354
HMDB0000273	Thymidine	C10H14N2O5	242.09	0	[M-H]-	39.9	27.4	96.56	NA	NA	529.307	324.257	436.031	390.031	350.199	407.881	387.539	406.025	301.381	418.354	494.196	622.028	319.779	326.872	1049.5	271.496	330.434	252.219	257.15	255.564	317.981	298.126	350.073	345.639
HMDB0000283	Ribose	C5H10O5	150.053	0	[M+FA-H]-	46	33.4	96.48	NA	NA	1309.97	881.464	646.904	1111.8	711.765	1251.68	1754.4	1553.97	1213.04	889.696	1057.11	1509.49	700.235	1065.64	1963.11	953.484	1114.98	934.841	772.163	1033.29	1349.3	955.387	1158.18	1156.7
HMDB0000286	Uridine diphosphate glucose	C15H24N2O17P2	566.055	1	[M-H]-	39.5	1.2	98.26	80.4	NA	6658.48	15282.7	11025.5	11971.8	12313.2	3835.06	6041.29	9830.91	14765.5	7331.35	6961.62	9853.97	16559.4	16868.2	29.5306	2861.16	9131.06	5905.59	9057.19	6753.22	2843.48	14994	2309.18	8952.39
HMDB0000289	Uric acid	C5H4N4O3	168.028	0	[2M-H]-	49.4	52.4	94.75	NA	NA	1496.26	390.495	506.6	565.797	795.328	1319.97	2164.91	466.08	213.406	1109.67	1804.75	433.778	682.764	298.031	3014.83	2776	393.947	1733.96	1407.7	1672.14	3617.9	717.948	2607.1	1312.42
HMDB0000290	Uridine diphosphate-N-acetylglucosamine	C17H27N3O17P2	607.082	0	[M-H]-	39.8	0.525	98.61	83.1	NA	8823.99	17836.9	10142.8	18438.4	15350.9	4946.27	10982.1	14520.9	18081.4	9651.29	10805.3	9574.13	14788.4	19979.7	37.7211	5774.14	10470.8	8370.95	10267.9	12847.5	5837.43	14139.5	4115.89	11132.4
HMDB0000292	Xanthine	C5H4N4O2	152.033	1	[M+H]+	47.3	43.7	94.18	NA	NA	3554.96	3198.26	3766.27	3799.99	4316.17	3956.23	4234.93	3876.8	3544.31	3331.35	3458.43	2961.24	2848.37	2515.59	351.081	2733.13	3084.57	2615.7	3217.29	3675.76	2266.07	2154.36	2488.21	3033.59
HMDB0000296	Uridine	C9H12N2O6	244.07	1	[M-H]-	42.6	15.5	98.3	NA	NA	2865.7	2516.85	2211.79	2571.66	3387.44	2576.04	2503.86	3091.17	2759.34	2277.7	2861.75	2463.31	2934.88	3202.87	1593.7	2268.78	3347.95	2469.6	3127.12	3109.07	2619.02	3215.79	3332.07	2760.13
HMDB0000300	Uracil	C4H4N2O2	112.027	1	[M+H]+	42.3	17.5	95.02	NA	NA	2354.02	2101.99	2702.96	2112.07	3042.36	2651.13	2631.65	2326.93	2004.79	2422.71	2484.67	2408.25	2922.9	2029.1	1738.04	2673.18	2270.55	2757.53	2514.88	2321.15	2322.77	2293.8	3070.29	2353.02
HMDB0000305	Vitamin A	C20H30O	286.23	3	[M+H]+	53	74.4	93.63	NA	NA	80.9603	62.5183	101.02	58.707	46.1151	91.89	59.0838	69.7484	49.1796	56.6902	28.1776	118.34	48.6245	41.6346	312.924	45.492	53.8492	30.0445	54.2669	28.6446	38.0615	44.8059	32.2668	64.1915
HMDB0000323	3-Amino-2-piperidone	C5H10N2O	114.079	0	[M+H]+	41.5	10.3	97.38	NA	NA	364.957	174.366	152.405	222.831	193.577	200.193	217.044	207.306	203.195	191.631	224.454	143.853	141.65	189.017	176.533	244.002	190.364	165.337	183.495	243.886	260.75	164.907	238.827	197.644
HMDB0000378	2-Methylbutyroylcarnitine	C12H23NO4	245.163	0	[M+H]+	51.8	61.8	97.19	NA	NA	649.128	761.858	511.654	619.687	737.718	692.5	746.842	574.619	237.208	295.626	541.286	671.195	355.159	556.411	403.118	621.149	436.056	235.896	420.768	403.993	647.39	338.977	410.969	512.126
HMDB0000387	3-Hydroxydodecanoic acid	C12H24O3	216.173	2	[M+ACN+Na]+	39.1	0	98.36	NA	NA	7.77573	8.20823	8.63539	7.01281	6.82087	7.81243	10.1446	11.9	16.5629	14.441	11.7943	23.4948	13.0198	15.5545	24.5102	16.8064	45.7553	19.1258	18.5737	13.3342	19.1678	22.1322	24.3005	31.5243
HMDB0000466	3-Methylindole	C9H9N	131.073	0	[M+H]+	NA	NA	NA	88.1	NA	493.596	348.287	401.746	327.931	399.65	475.636	369.606	492.513	241.949	342.305	191.357	361.695	303.525	316.705	454.187	420.304	352.81	171.793	323.023	396.42	412.541	327.197	343.271	340.086
HMDB0000489	Aspartylglycosamine	C12H21N3O8	335.133	0	[M-H]-	45.3	32	94.87	NA	NA	1015.3	2174.23	1600.58	2418.64	1905.9	1184.16	1287.69	1678.5	2325.44	1917.53	1563.79	1827.7	2969.31	2795.82	90.3273	1387.87	2135.25	1798.06	1448.66	1718.39	976.526	3717.18	1224.95	1791.85
HMDB0000517	Arginine	C6H14N4O2	174.112	0	[M-H]-	48.3	47.7	94.48	NA	NA	11.3738	110.302	103.427	53.0269	54.5293	58.0678	50.8193	155.799	98.2453	88.5701	102.19	50.1652	57.6762	52.3254	71.5791	94.7133	51.6706	40.0784	87.9033	145.56	122.607	94.3079	108.518	79.5753
HMDB0000528	4,5-Dihydroorotic acid	C5H6N2O4	158.033	5	[M+NH4]+	42.8	22.9	97.55	NA	NA	219.942	156.961	130.684	143.948	139.085	178.408	143.507	180.341	177.893	179.908	189.397	199.497	148.84	154.074	347.175	234.731	249.165	184.849	223.449	208.094	257.777	178.795	259.848	168.263
HMDB0000535	Caproic acid	C6H12O2	116.084	1	[M+NH4]+	45.7	33.2	97.17	NA	NA	1312.87	588.725	1122.87	158.62	365.983	297.629	40.0217	388.389	216.884	514.697	424.053	206.974	1225.94	378.509	144.896	265.714	444.116	887.336	1550.09	716.008	645.367	558.545	226.33	557.723
HMDB0000539	Arabinonic acid	C5H10O6	166.048	0	[M-H]-	43.6	23.9	98.57	NA	NA	287.695	270.155	271.196	267.127	280.04	303.706	356.297	267.689	257.479	260.94	377.845	309.14	492.256	397.792	587.361	231.845	413.177	470.139	345.449	443.451	323.377	637.143	429.489	375.509
HMDB0000554	Dihydroandrosterone	C19H32O2	292.24	1	[M-H2O-H]-	45.8	35.3	94.75	NA	NA	35.295	1.92853	0.648672	1.9225	3.27943	5.68152	3.60168	2.21048	1.38814	5.50298	6.61887	0.859272	2.81674	0.716924	8.44264	6.05746	0.773131	9.88399	0.872947	13.068	5.2741	0.647389	11.7255	4.62507
HMDB0000573	Elaidic acid	C18H34O2	282.256	0	[M-H]-	39.1	3.21	92.64	NA	NA	379.486	476.133	1270.63	361.766	879.325	626.025	383.483	771.89	593.059	885.753	621.542	688.223	772.959	405.235	860.35	729.465	594.479	536.198	513.833	326.936	396.751	413.829	452.007	619.049
HMDB0000626	Deoxycholic acid	C24H40O4	392.293	0	[M-H]-	45.6	34.6	93.99	NA	NA	2.7762	1.20698	2.17796	2.19647	4.84349	9.9206	2.16128	14.5333	1.16713	16.9832	5.75888	2.10632	5.81653	0.821923	26.7022	15.6488	10.8121	66.9778	9.52001	10.6416	11.5715	0.736667	1.08058	10.7548
HMDB0000630	Cytosine	C4H5N3O	111.043	1	[M+H]+	49.7	55.3	94.23	NA	NA	6369.86	5636.88	5599.62	4502.26	6743.6	5746.56	6234.92	5098.68	4657.25	5860.98	5948.55	3661.51	5408.3	3978.79	3571.97	6274.81	4429.43	6135.95	5215.46	6398.16	5730.94	5355.24	5170.02	5497.92
HMDB0000641	Glutamine	C5H10N2O3	146.069	0	[M-H]-	46	34.5	95.83	NA	NA	1964.73	62.8219	63.898	903.197	138.24	451.645	965.191	324.747	402.347	362.551	919.62	113.865	57.3167	114.021	1014.69	1194.03	216.856	553.224	173.345	2393	2009.35	186.019	1750.64	663.939
HMDB0000651	Decanoylcarnitine	C17H33NO4	315.241	2	[M+H]+	52	66.5	96.17	NA	NA	96.8283	99.3957	138.262	37.6126	98.3288	51.6769	24.6688	37.6942	47.6393	91.9114	60.3273	195.671	139.624	86.6077	37.1891	65.2427	196.397	45.6831	127.596	47.2362	61.0634	125.241	31.7748	77.8793
HMDB0000673	Linoleic acid	C18H32O2	280.24	0	[M-H]-	NA	NA	NA	NA	NA	257.907	305.077	536.526	300.897	446.413	320.968	248.712	555.869	206.069	550.633	371.14	326.533	376.292	271.408	456.054	587.883	306.398	520.35	374.268	300.184	304.216	305.114	303.517	325.445
HMDB0000679	Homocitrulline	C7H15N3O3	189.111	12	[M+Na]+	46.2	47.6	95.59	NA	NA	10.7446	15.0282	14.3529	1075.04	21.5032	55.5826	80.354	27.541	324.98	57.2218	151.291	23.5396	12.5344	77.888	556.041	229.751	100.324	35.9804	164.517	444.444	140.46	44.7661	20.8972	136.993
HMDB0000687	Leucine	C6H13NO2	131.095	1	[M+H]+	40.8	11.5	93.55	NA	NA	12740.6	8971.39	8057.97	8917.09	7795.57	9514.44	9749.76	9135.56	9499.91	8870.4	10139.7	7028.11	7030.84	7611.77	9565.19	10883.8	8715.8	7481.53	8462.23	10825.2	10253.2	7838.28	10301.2	9090.36
HMDB0000696	Methionine	C5H11NO2S	149.051	1	[M-H]-	50.2	53.8	97.11	NA	NA	218.847	118.053	98.5784	136.667	152.711	123.301	158.547	148.833	152.888	125.336	145.572	119.802	91.9449	144.992	168.984	150.351	162.174	102.64	162.783	209.49	173.064	127.819	36.4455	133.433
HMDB0000706	Aspartylphenylalanine	C13H16N2O5	280.106	1	[M+H]+	42.4	16.2	96.67	NA	NA	17.6023	118.682	4.23196	140.859	135.568	168.813	272.981	213.774	292.82	157.012	215.655	17.2784	10.8424	53.1382	182.688	217.725	29.912	58.4513	2.31265	149.146	181.843	15.4943	309.172	126.539
HMDB0000734	Indoleacrylic acid	C11H9NO2	187.063	1	[M+H]+	47	37.5	98.72	NA	NA	12881.8	10144.2	12048.8	8746.77	11422.7	12649.9	9268.83	13001.1	10748.1	8989.31	9685.11	8283.55	7459.63	8773.69	12541.2	14991.3	9275.08	8418.4	8329.38	10717.3	11300.2	8483.18	10048.6	9961.35
HMDB0000738	Indole	C8H7N	117.058	1	[M+H]+	NA	NA	NA	87.5	NA	11599	12135.4	12101.5	12321.1	11831.1	13735.4	12310.6	14334.8	11736.1	14073.9	12963.7	16511.4	12191.7	12583	19924.8	13621.4	13056.3	13011.3	12406	12101.3	13412.1	10842.5	12709.8	12387.2
HMDB0000742	Homocysteine	C4H9NO2S	135.035	14	[2M+H]+	43.9	41.1	93.15	NA	NA	34.7423	57.1964	61.4395	55.6997	43.9758	31.2763	18.997	81.685	78.1719	28.7674	24.0935	63.1904	43.179	87.5967	2.92414	8.66238	45.2033	34.7849	78.7105	7.1203	25.8212	46.5247	16.8797	42.3246
HMDB0000756	Hexanoylcarnitine	C13H25NO4	260.186	0	[M+H]+	50.6	56.2	96.86	NA	NA	184.7	350.97	218.227	122.51	357.157	184.561	124.97	146.144	119.693	158.328	236.369	176.142	400.511	301.718	96.4449	144.535	239.067	211.155	161.448	154.681	115.765	317.068	139.221	195.876
HMDB0000761	Lithocholic acid	C24H40O3	376.298	9	[M+NH4]+	37.1	0.676	94.55	NA	NA	91.6541	53.5025	43.4779	51.5765	48.4763	54.3184	66.7438	71.6028	59.2779	80.9161	85.0956	115.948	90.2676	130.733	123.902	81.8176	73.9043	69.7458	81.0281	53.0925	89.8043	75.6087	80.2172	119.815
HMDB0000767	Pseudouridine	C9H12N2O6	244.07	1	[M-H]-	35.4	13.4	94.56	NA	NA	2351.29	2036.77	1672.34	1971.53	2208.04	2228.59	1950.85	2364.51	2095.15	1912.39	2140.82	2049	2082.03	2214.51	2821.62	1752.7	2152.75	2028.14	1894.65	2284.51	2009.2	2268.6	2697.23	2422.94
HMDB0000772	Nonadecanoic acid	C19H38O2	298.287	1	[M-H]-	39.2	2.6	96.99	NA	NA	49.9879	7.92293	9.52568	12.0546	5.4408	18.0749	6.88364	6.88158	9.91031	11.8753	4.94805	28.1542	5.64905	4.50835	84.226	4.97705	14.5295	7.68069	6.18106	2.45818	4.67845	3.68225	7.15197	7.82965
HMDB0000781	N-Acetylgalactosamine 4-sulphate	C8H15NO9S	301.047	0	[M-H]-	50.4	60.9	91.25	NA	NA	2078.66	1201.3	1052.88	1001.56	1123.78	1734.31	1630.87	1489.65	1117.24	1397.31	1336.81	1144.92	879.607	1295.07	946.693	1364.3	1196.98	1012.22	1776.01	427.002	2088.76	929.925	1373.09	1262.17
HMDB0000786	Oxypurinol	C5H4N4O2	152.033	1	[M+H]+	46.9	41.7	94.39	NA	NA	5496.19	4881.23	6299.24	5437.22	6619.68	5730.17	6521.04	5624.22	5401.94	5235.52	4770.26	4355.97	4559.2	3776.33	480.466	4562.37	5207.28	4728.83	5317.78	5736.88	3517.49	3735.26	4729.34	5027.4
HMDB0000791	Octanoylcarnitine	C15H29NO4	287.21	2	[M+H]+	47.9	45.5	96.4	NA	NA	76.4167	75.0869	75.4886	34.2669	70.371	55.0945	23.2907	35.0791	22.3136	68.6211	53.8027	148.504	124.837	76.0325	55.1127	39.3634	104.558	38.0807	67.6913	25.9436	34.5616	102.513	28.6084	58.673
HMDB0000827	Stearic acid	C18H36O2	284.272	6	[M+Na]+	50.9	64.6	97.07	NA	NA	16.5125	7.72577	1.73065	46.6292	5.5135	3.42483	14.6256	2.47962	3.74444	3.55756	15.1052	3.4846	11.664	1.10219	9.50101	6.93575	1.79732	73.6047	3.65165	2.21654	1.10653	0.568898	13.5606	10.4929
HMDB0000832	Capryloylglycine	C10H19NO3	201.136	1	[M-H]-	36.4	33.6	95.36	NA	NA	15.3966	17.52	20.03	20.1482	18.5234	21.4619	16.804	149.179	19.7281	20.5804	21.932	26.9448	20.2953	23.6111	43.608	20.5863	15.7643	20.7901	20.1775	21.6808	21.9676	34.5168	82.8041	28.9748
HMDB0000848	Stearoylcarnitine	C25H49NO4	428.373	2	[M+H]+	50.7	59.6	95.58	NA	NA	1704.72	4036.47	5648.91	2992.03	2720.28	3873.65	3621.73	4468.43	2500.48	4054.19	2090.82	7172.83	4609.24	5528.38	16607.3	2930.26	11363.2	1380.47	3551.92	1619.11	1996.06	2680.13	2056.83	3375.42
HMDB0000870	Histamine	C5H9N3	111.08	0	[M+H]+	41.8	11.8	97.59	NA	NA	229.451	166.068	102.519	295.763	140.849	138.742	281.764	306.862	247.733	325.038	493.307	75.5788	167.456	640.454	777.286	453.234	420.912	338.402	468.913	920.317	604.789	183.374	338.142	354.595
HMDB0000912	Succinyladenosine	C14H17N5O8	383.108	0	[M-H]-	47.1	41.2	94.9	NA	NA	1051.39	510.219	1730.31	1787.31	1419.07	1119.94	1732.25	1784.76	1788.99	1496.4	1284.68	554.976	827.098	920.352	213.062	1450.26	713.988	1828.71	929.907	1071.76	1097.86	837.34	1244.53	1089.64
HMDB0000943	Threonic acid	C4H8O5	136.037	0	[M-H]-	43.2	37.1	95.75	NA	NA	238.13	100.587	116.836	156.945	178.242	588.493	267.056	193.914	219.607	192.385	287.579	250.081	286.137	173.116	525.888	611	445.668	264.376	190.224	241.732	359.641	199.329	973.883	381.53
HMDB0000982	5-Methylcytidine	C10H15N3O5	257.101	13	[M+ACN+H]+	51.5	76.4	94.61	NA	NA	17.1527	5.72087	5.21757	3.54011	3.33217	26.2625	9.3115	5.76421	7.6171	7.03326	4.40508	8.80528	2.13759	2.11555	16.9076	2.32204	17.9265	3.1609	6.90809	2.51272	3.18953	2.56541	11.1568	7.3152
HMDB0000991	2-Aminooctanoic acid	C8H17NO2	159.126	1	[M+ACN+Na]+	40.1	2.56	98.76	NA	NA	35.6354	27.7697	26.9285	23.7976	23.0856	26.6435	26.9917	29.619	24.3361	32.1828	30.9417	64.2607	30.9906	29.6468	56.8159	43.3883	35.901	43.0113	31.5549	23.1486	28.6834	26.357	34.43	55.3622
HMDB0001043	Arachidonic acid	C20H32O2	304.24	0	[M-H]-	NA	NA	NA	NA	NA	168.94	184.582	139.822	160.426	120.27	119.686	118.707	143.067	127.225	167.537	100.224	118.203	127.284	243.789	749.596	243.859	258.89	201.399	164.264	177.397	152.606	591.112	373.506	151.14
HMDB0001051	Glyceraldehyde	C3H6O3	90.0317	1	[M-H]-	40.5	4.72	98.98	NA	NA	29678	24848.3	30406.3	27306.3	26445.6	27431.2	23064.4	27691.7	25029.4	32049.7	27828.7	35450.6	25431.1	26354.3	36111.6	26146.3	35128.9	27680.3	28044.4	27025	23315	21083.3	26026.9	26340.2
HMDB0001173	5'-Methylthioadenosine	C11H15N5O3S	297.09	1	[M+H]+	46.8	41.4	94.02	NA	NA	201.618	235.033	179.953	245.232	231.673	186.801	215.525	281.605	203.682	255.222	308.93	240.426	208.064	239.512	53.1091	153.746	159.607	187.362	182.132	161.742	204.074	193.694	191.56	211.194
HMDB0001182	6,8-Dihydroxypurine	C5H4N4O2	152.033	0	[M-H]-	51.2	61.5	94.69	NA	NA	18396.2	14286.8	17606.2	17555.1	19469.6	16458.3	17180.9	19819.4	17201.5	14780.7	15263.8	12782.3	12636.5	14332.6	1392.25	12630.1	19823.7	10161.8	16784.4	19228.2	9604.7	11779.5	12169.4	14216.4
HMDB0001190	Indoleacetaldehyde	C10H9NO	159.068	1	[M-H]-	50	61.7	89.2	NA	NA	38.6577	41.3191	74.7785	56.5919	56.6576	65.2249	31.7699	70.4938	54.216	89.4444	18.4004	63.8747	38.4311	56.6722	21.4435	2.34243	77.938	18.6749	21.4578	13.5091	18.9658	31.5295	21.3121	38.9309
HMDB0001256	Spermine	C10H26N4	202.216	1	[M+H]+	39.8	5.19	94.84	NA	NA	84.9185	54.5118	59.3536	131.879	98.6955	122.086	133.066	105.092	110.73	85.9612	145.836	54.2088	52.5839	40.5495	80.5108	186.347	68.5473	47.8781	57.2732	126.139	181.937	54.3962	197.719	84.1613
HMDB0001257	Spermidine	C7H19N3	145.158	0	[M+H]+	39.6	6.06	92.28	NA	NA	1354.76	1054.26	867.845	1621.1	1291.01	1563.94	1492.74	1212.87	1400.01	1282.82	1743.98	927.825	1190.54	993.025	313.654	1787.26	1157.02	987.889	1307.35	1256.3	1961.83	926.271	1837.01	1189.09
HMDB0001264	Dehydroascorbic acid	C6H6O6	174.016	0	[M-H]-	43.5	23	94.75	NA	NA	1551.67	1148.98	1029.81	1242.96	1049.06	1233.48	1312.68	1258.33	1201.02	1108.88	1320.38	1269.81	1000.96	1068.62	781.407	1284.22	1139.22	1324.38	1199.98	1378.79	1393.49	1063.25	1303.76	1153.14
HMDB0001311	Lactic acid	C3H6O3	90.0317	0	[M+FA-H]-	39.8	3.14	96.48	NA	NA	1376.29	3835.16	3036.24	1572.97	2489.08	1818.41	962.375	3308.47	3461.52	2098.68	1413.25	3337.46	3106.37	3656.1	19.8877	535.222	3895.21	1425.47	1879.6	1784.03	302.282	3517.57	505.517	2709.91
HMDB0001335	Prostaglandin I2	C20H32O5	352.225	2	[M+H]+	48.1	46.5	96.33	NA	NA	64.795	20.5422	39.4524	35.7254	49.0874	67.7529	52.3074	33.6094	29.5844	36.91	56.6191	9.71811	11.1436	11.1289	139.386	42.35	12.0596	33.4267	11.2405	13.9019	41.1826	4.76707	36.3157	32.8772
HMDB0001351	Deoxyribose 1-phosphate	C5H11O7P	214.024	0	[M-H]-	42.3	16.4	95.4	NA	NA	675.14	134.53	117.44	296.898	385.854	922.438	1455.46	190.181	65.9338	557.273	1263.69	74.6744	222.245	41.2483	1412.13	2482.14	132.912	1272.8	481.222	1277.87	2684.91	270.841	1711.76	800.855
HMDB0001388	alpha-Linolenic acid	C18H30O2	278.225	0	[M-H]-	46.6	37.6	95.58	NA	NA	157.08	35.2685	36.3788	69.7701	48.7735	36.3921	46.9927	34.5176	41.0732	43.8989	54.829	31.4428	51.3461	23.5676	56.2384	65.6032	35.3668	137.604	33.0357	56.6837	37.8284	26.7568	58.698	47.2927
HMDB0001397	Guanosine monophosphate	C10H14N5O8P	363.058	0	[M-H]-	46.4	42.1	90.54	NA	NA	2757.84	2110.11	1026.37	1183.73	923.352	325.767	348.707	507.418	602.719	517.602	589.557	372.843	2396.39	3244.29	806.386	508.336	819.383	1081.44	2665.42	750.12	634.731	1472.15	416.602	1238.45
HMDB0001406	Niacinamide	C6H6N2O	122.048	1	[M+H]+	49.1	53.2	93.76	NA	NA	18447.8	22032.8	23492.6	22741.6	26398.5	20661.6	23995.9	20248.1	21997.5	20657.2	21134.9	19463.7	25114.7	22485.7	9862.32	22790.5	19650.6	26446	23117.6	22892	21278.6	24904.7	25517	22513.5
HMDB0001409	dUMP	C9H13N2O8P	308.041	3	[M-H]-	47.9	44.3	96.79	NA	NA	14.5934	16.0201	21.344	5.25227	13.1968	14.4667	16.9553	14.692	14.461	29.7188	22.304	26.4232	14.5057	14.671	28.9074	23.0429	28.6161	14.0078	27.871	5.39825	10.8273	4.81735	10.3251	17.5543
HMDB0001429	Phosphate	H3O4P	97.9769	1	[M-H2O-H]-	40	5.02	95.65	NA	NA	152530	170656	177684	175136	178725	175217	159321	168049	161601	164539	161873	153537	170526	159077	103580	162292	163904	152753	162958	158849	147963	160201	148563	160613
HMDB0001439	Phosphoribosyl formamidocarboxamide	C10H15N4O9P	366.058	0	[M-H2O-H]-	45.8	36.1	93.65	NA	NA	867.368	2500.15	1176.57	7899.85	937.643	429.378	145.944	690.66	1000.99	490.77	550.319	477.298	3559.95	4588.25	91.481	228.136	846.952	1353.04	3619.41	504.589	321.688	1843.05	337.366	1686.68
HMDB0001442	Prostaglandin E1	C20H34O5	354.241	2	[M+Na]+	46.2	37.7	95.74	NA	NA	188.046	29.4083	6.10329	18.7101	9.03357	12.4401	5.66078	1.52987	2.24668	8.92529	13.0957	4.32823	26.7493	4.72146	39.7024	12.8896	6.60378	60.0075	11.9643	15.591	12.6476	3.53078	45.9	23.0651
HMDB0001448	Sulfate	H2O4S	97.9674	1	[M-H]-	39.8	5.43	95.18	NA	NA	55489.7	70373.6	65294.9	54181.4	57670.6	58401.3	57798.7	60536	68072.9	78301.6	50848.1	75285	48933.9	57763.7	114969	50740.6	56546	56896.7	57163.5	54411.8	55575.2	40699	60952.4	56163.6
HMDB0001473	Dihydroxyacetone phosphate	C3H7O6P	169.998	0	[M-H]-	38.9	13.13	95.48	NA	NA	998.086	623.309	853.358	1252.16	837.448	1187.01	1117.28	966.826	1096.82	952.8	1143.93	1024.49	598.068	695.485	867.529	1226.28	642.288	1017.68	610.218	1175.15	1137.79	636.351	928.034	871.647
HMDB0001494	Acetylphosphate	C2H5O5P	139.987	0	[M-H]-	48.5	33	97.18	NA	NA	338.08	330.001	390.969	347.23	292.358	407.712	375.405	393.05	341.551	363.36	283.067	318.671	283.465	284.887	1620.49	386.742	333.062	304.298	271.819	322.323	397.007	237.606	318.71	344.287
HMDB0001509	20-Hydroxy-leukotriene B4	C20H32O5	352.225	9	[M+H]+	48.3	56.8	94.27	NA	NA	494.4	50.1578	19.1034	95.1155	51.8364	66.4867	50.1204	22.8522	31.603	65.5306	97.5619	20.4871	124.979	10.6778	92.2885	87.6786	21.4105	332.13	20.9863	83.3776	51.855	23.5581	162.729	97.0607
HMDB0001548	Ribose 5-phosphate	C5H11O8P	230.019	1	[M-H]-	47.6	42.1	96.59	NA	NA	1824.4	1307.69	1396.24	5446.81	1927.33	2282.53	2329.39	2386.24	4274.22	1730.26	2311.56	3176.19	1659.65	2221.13	1564.77	1618.91	2083.86	2034.93	2148.31	2027.92	1855.77	2089.79	1910.29	2132.36
HMDB0001645	Norleucine	C6H13NO2	131.095	1	[M+H]+	45.1	28.7	98.24	NA	NA	1023.15	761.305	828.536	1065.51	1023.98	1113.85	1204.27	1105.03	987.255	909.895	1349.52	788.01	909.861	1236.1	864.12	1126.83	739.474	939.561	824.051	1003.8	1206	896.4	1038.34	909.462
HMDB0001895	Salicylic acid	C7H6O3	138.032	1	[M-H]-	NA	NA	NA	NA	NA	242.762	288.679	180.452	199.514	194.145	165.873	304.463	184.689	773.089	413.233	180.502	206.193	336.196	897.3	333.294	167.998	327.211	244.361	164.844	130.451	163.202	593.034	172.417	280.815
HMDB0001921	1,1-Dimethylbiguanide	C4H11N5	129.101	0	[M+H]+	45.8	33	96.45	NA	NA	8.79941	10.8241	10.561	11.1582	9.67483	9.94563	9.59316	10.1339	8.93405	9.6547	9.77196	8.35394	887.581	656.292	2256.97	1172.13	1107.88	1025.66	609.98	1497.1	860.918	854.804	2099.87	525.488
HMDB0001999	Eicosapentaenoic acid	C20H30O2	302.225	0	[M-H]-	NA	NA	NA	NA	NA	189.491	11.6603	19.2738	28.545	34.5149	30.6697	32.1081	19.4102	13.6266	34.5232	41.9268	15.2756	29.0726	11.2278	90.9577	52.9059	20.0101	56.9825	17.3888	37.8411	37.9771	10.7465	47.7758	37.0171
HMDB0002070	4-Hydroxy-2-oxoglutaric acid	C5H6O6	162.016	0	[2M-H]-	39.9	2.14	97.59	NA	NA	4385.33	3270.51	1895.74	2533.59	2382.23	889.767	1346.37	1486.79	1919.42	1217.99	1573.04	773.568	4095.5	3371.15	873.688	1071.52	1771.64	1996.81	2967.76	1851.34	1589.72	2584.67	998.037	2067.48
HMDB0002088	Oleoylethanolamide	C20H39NO2	325.298	2	[M+Na]+	41.8	14.4	96.66	NA	NA	133.665	109.434	108.922	94.3974	112.693	127.044	124.866	141.99	115.537	128.084	147.141	161.399	127.653	134.909	245.623	127.723	108.313	96.8313	105.05	85.1277	69.8455	86.4625	87.9777	207.438
HMDB0002117	Oleamide	C18H35NO	281.272	3	[M+H]+	49.7	53.7	97.71	NA	NA	24916.3	26537.2	23337	22446	19404.8	21367.8	21031.6	22493.5	18568.8	20048	23382.2	28894.5	19632.8	22351.4	40417.3	18639.6	17378	18836.5	25747.5	17337.4	19040.7	15927.2	18643.3	25990.4
HMDB0002151	Dimethyl sulfoxide	C2H6OS	78.0139	1	[M+H]+	51.5	65.3	92.69	NA	NA	523.069	466.004	131.413	425.236	428.323	246.509	707.089	2180.84	1441.19	556	947.201	259.888	59.9932	173.848	2494.76	1403.67	733.976	1107.18	513.423	672.033	1219.75	730.925	2071.43	743.235
HMDB0002177	Cis-8,11,14,17-Eicosatetraenoic acid	C20H32O2	304.24	6	[M+Na]+	46.6	42.6	97.43	NA	NA	11.3906	6.23823	13.1196	8.2163	3.63073	14.2282	8.56706	7.06451	7.0036	8.31932	4.24115	20.2507	6.61004	8.50727	87.3386	7.24104	17.7861	5.07143	12.9876	6.62199	5.77252	6.13827	5.62263	11.6421
HMDB0002183	Docosahexaenoic acid	C22H32O2	328.24	0	[M-H]-	40.9	41.2	93.25	NA	NA	67.3281	52.8691	22.0518	79.8861	7.38902	7.36601	66.6672	58.4023	59.5853	13.9617	38.2393	65.3451	28.8775	48.1892	26.6264	117.836	52.67	71.591	30.9215	109.247	88.7994	42.9827	28.7158	36.9877
HMDB0002189	N8-Acetylspermidine	C9H21N3O	187.168	1	[M+H]+	44.3	25.9	96.74	NA	NA	376.73	215.143	265.245	503.538	305.061	267.776	401.495	366.655	322.811	271.069	304.142	251.542	334.832	402.77	157.187	272.94	270.601	230.295	251.722	191.807	244.855	388.777	229.3	280.875
HMDB0002212	Arachidic acid	C20H40O2	312.303	6	[M+Na]+	50.7	63	96.9	NA	NA	17.5602	20.2445	12.7517	11.5026	9.75143	16.4106	21.4186	17.1415	7.30249	7.43121	36.1224	21.5913	27.3283	58.4738	34.2786	30.3979	18.9352	14.8868	28.8111	15.9331	22.8085	20.5437	23.9087	27.8979
HMDB0002234	1-Pyrroline-4-hydroxy-2-carboxylate	C5H7NO3	129.043	0	[M+H]+	45.6	29.5	98.86	NA	NA	8424.61	7113.77	7199.86	6512.54	7911.05	7311.19	8890.51	7572.68	8682.38	8154.7	8874.18	6103.99	7192.45	7042.59	4579.98	8249.06	7214.29	7682.12	8119.18	9706.63	9021.35	7805.43	9272.41	7612.73
HMDB0002250	Dodecanoylcarnitine	C19H37NO4	344.28	1	[M+H]+	52.5	68.1	96.2	NA	NA	235.339	640.551	884.376	144.207	337.168	250.216	76.2467	306.317	207.648	320.912	217.518	431.828	892.063	505.055	182.749	214.943	591.95	252.443	412.266	118.243	119.732	696.513	152.781	337.255
HMDB0002381	N-Acetylcystathionine	C9H16N2O5S	264.078	2	[M+H]+	37.5	1.93	87.64	NA	NA	6.21611	37.0959	1.17991	48.6281	50.8227	63.8577	85.6645	79.8266	104.535	41.9629	57.8291	4.54159	2.74805	12.0476	42.4636	69.0622	9.45171	12.322	1.63433	72.256	62.8946	3.71866	98.4409	41.141
HMDB0002399	Cystathionine sulfoxide	C7H14N2O5S	238.062	0	[M+Cl]-	45.9	39.1	91.03	NA	NA	718.737	711.897	772.606	423.788	382.375	601.252	281.844	491.437	565.029	555.566	403.883	2295.22	665.194	796.991	2460.75	526.213	1347.58	602.144	648.588	416.88	376.331	857.801	638.826	669.997
HMDB0002817	N-Acetylglucosamine 6-phosphate	C8H16NO9P	301.056	1	[M-H]-	44.6	27.5	96.66	NA	NA	3636.21	3905.05	4012.51	3891.63	5929.52	7788.92	7916.31	4850.79	3769.69	5983.56	6995.15	4021.37	3848.33	2783.24	3334.05	8795.59	3928.86	6434.39	3102.51	4987.38	6749.1	3888.87	8084.93	5081.42
HMDB0002823	Docosatrienoic acid	C22H38O2	334.287	5	[M+Na]+	48.8	53.4	96.03	NA	NA	8.48882	6.62476	99.7088	10.306	14.1412	51.9522	54.186	49.4258	38.3115	18.7564	5.90293	11.5271	7.80966	2.27876	82.0325	11.1452	7.36188	2.04514	10.5614	2.61967	4.98493	8.96423	4.1556	12.8616
HMDB0002931	N-Acetylserine	C5H9NO4	147.053	0	[M-H]-	47.7	45.4	93.6	NA	NA	16755.8	15136	14984	12132.5	15989.3	16811.8	16508.6	17780.9	18697.4	17824.9	17185.6	16742.4	14685.1	16308.5	19758.3	15640.4	17717.1	11614.6	15469.7	14932.7	17043.7	17942.8	19748.1	16335.8
HMDB0003040	Arabinosylhypoxanthine	C10H12N4O5	268.081	2	[M+Na]+	47.5	41.5	97.9	NA	NA	1074.62	2730.8	1617.01	2236.46	1562.06	1032.99	998.939	2911.22	3550.78	1866	934.19	2584.02	2483.72	2329.22	36.1617	629.326	2486.38	2119.6	2549.55	1245.28	493.234	3498.04	771.56	1884.43
HMDB0003045	Ergothioneine	C9H15N3O2S	229.088	1	[M+H]+	41.7	17.1	93.21	NA	NA	1118.67	552.402	626.039	764.233	811.545	1207.49	1159.35	874.63	663.902	772.255	1068.02	655.62	869.83	776.871	857.123	1138.93	940.479	1564.93	976.33	1387.79	1289.3	979.758	1218.55	922.675
HMDB0003052	Lactaldehyde	C3H6O2	74.0368	0	[M+FA-H]-	43.7	41.8	96.38	NA	NA	339.52	258.072	214.767	306.063	203.211	229.869	330.182	280.356	256.993	278.176	339.878	289.204	252.612	236.151	675.928	320.052	302.449	269.886	227.269	228.181	356.773	231.214	341.481	271.899
HMDB0003229	Palmitoleic acid	C16H30O2	254.225	0	[M-H]-	NA	NA	NA	NA	NA	73.9688	110.917	231.752	83.7998	221.87	136.048	58.6546	172.235	71.883	198.588	119.676	137.366	251.591	155.845	308.056	237.301	121.901	173.487	110.249	181.508	99.8312	137.365	212.179	155.954
HMDB0003231	Vaccenic acid	C18H34O2	282.256	2	[M+ACN+Na]+	40.5	7.67	97.47	NA	NA	143.852	120.806	97.0167	102.427	92.802	108.334	149.304	121.639	108.186	129.55	83.8824	152.271	109.171	126.519	206.168	140.241	112.122	99.5614	61.2061	50.7922	87.8808	68.4192	99.184	200.795
HMDB0003252	Thromboxane B2	C20H34O6	370.236	2	[M+Na]+	51.4	64.4	94.59	NA	NA	65.5556	17.5421	55.5698	47.4178	70.0294	41.8373	46.7007	58.0013	33.002	18.7035	29.9332	24.4602	12.2546	21.7972	44.1048	30.0187	21.4448	22.294	14.2583	11.8862	22.3013	7.92247	17.5033	28.7042
HMDB0003424	1-Hexadecanol	C16H34O	242.261	8	[M+Na]+	55.6	89.5	97.32	NA	NA	1604.98	1678.19	1481.5	1398.79	1310.74	1330.36	1310.31	1489.25	1150.78	1361.29	1438.52	1821.92	1232.71	1462.23	2648.51	1231.04	1113.62	1216.7	2750.21	1169.53	1180.15	1016.18	1204.78	1652.91
HMDB0003540	3'-AMP	C10H14N5O7P	347.063	0	[M-H]-	46.9	44.8	90.41	NA	NA	2388.49	1256.92	756.479	815.569	893.96	531.706	750.859	673.377	717.569	818.191	670.485	766.166	1200.75	1614.43	575.531	861.423	1003.01	910.723	1338.93	1634.92	931.889	1310.49	882.566	1060.3
HMDB0003609	2-Aminoacrylic acid	C3H5NO2	87.032	1	[M+FA-H]-	46.3	32.6	99.63	NA	NA	6295.45	6291.27	5483.52	3630.2	4040.68	3937.6	3473.5	5337.1	5316.26	4834.96	5796.39	4674.96	5944.85	5654.57	4022.51	4130.76	4952.44	3957.03	5691.11	4355.33	5760.87	6410.8	5748.06	5059.76
HMDB0003689	Neuroprotectin D1	C22H32O4	360.23	0	[M-H]-	44.6	27.5	96.03	NA	NA	267.946	4.69722	4.63869	15.8633	16.6055	26.1568	21.3518	5.36885	8.0803	45.2249	69.7486	6.92801	17.2817	5.97995	31.5149	39.9367	8.3452	76.973	4.38356	69.1061	39.0929	9.66576	42.8597	28.9861
HMDB0003903	2-Hydroxyethanesulfonate	C2H6O4S	125.999	1	[M-H]-	42.3	53.1	91.59	NA	NA	205.881	404.683	486.012	392.782	409.656	358.58	329.33	524.708	395.628	277.667	298.969	203.151	481.09	455.551	260.584	245.767	377.864	399.237	331.891	322.701	357.691	893.384	263.303	372.171
HMDB0004038	Resolvin D5	C22H32O4	360.23	0	[M-H]-	40.7	7.54	96.37	NA	NA	401.689	8.41832	13.6819	48.8981	16.0199	25.8554	49.2653	3.60404	1.87045	78.345	6.30703	1.24644	55.3607	2.26729	51.751	92.3735	16.6998	287.745	8.29148	84.411	32.333	6.46736	8.55932	52.8648
HMDB0004080	Anandamide	C22H37NO2	347.282	2	[M+H]+	NA	NA	NA	86.2	NA	31.5816	9.69561	16.3381	6.84369	11.1113	13.8269	9.33796	9.03333	6.81671	8.26889	11.7251	21.7283	12.6105	15.7676	181.129	10.2614	16.1668	10.6598	28.2309	11.9441	11.3082	14.31	8.1631	15.4768
HMDB0004195	5-Glutamyl-taurine	C7H14N2O6S	254.057	1	[M-H]-	52	70.7	90.5	NA	NA	1135.46	1485.67	2222.4	790.667	1624.59	1507.13	944.338	1329.06	968.027	1292.04	1719.13	732.44	2748.57	1833.85	585.288	1501.87	1514.3	2036.63	2780.34	1610.04	1870.39	2932.33	1338.34	1608.77
HMDB0004207	Glutamyllysine	C11H21N3O5	275.148	1	[M+H]+	47.9	49.5	91.62	NA	NA	66.3035	85.2386	71.3373	207.459	118.132	129.221	213.396	144.278	221.942	148.744	169.989	70.944	60.1958	154.214	169.426	234.29	124.125	189.053	77.1492	237.784	251.744	98.0298	186.569	126.46
HMDB0004236	Prostaglandin B2	C20H30O4	334.214	2	[M+H]+	51.8	66.9	94.78	NA	NA	108.211	16.603	15.328	58.1477	38.3809	18.9064	30.1425	32.7438	22.7033	18.591	39.3851	14.4967	19.0444	16.6908	31.9145	33.4089	17.3676	31.566	11.7443	16.0352	20.7407	4.07809	22.0822	27.472
HMDB0004610	Phytosphingosine	C18H39NO3	317.293	6	[M+Na]+	47.5	48.4	95.45	NA	NA	25.8649	6.05789	4.15592	2.9744	3.9239	8.08206	6.69256	3.77507	49.479	2.91348	4.07678	13.4879	3.5518	3.87474	29.7699	3.10503	6.50458	8.5428	4.00104	4.55486	3.49568	10.7987	4.21921	8.08004
HMDB0004668	13-OxoODE	C18H30O3	294.219	2	[M+Na]+	45.1	32.8	94.75	NA	NA	136.001	13.2861	15.5805	53.2558	29.7464	47.2334	40.1938	14.506	15.3616	23.079	36.5447	20.989	16.5913	7.15275	47.8824	43.0533	5.38018	82.6944	8.44865	27.3713	25.2524	8.19631	36.0004	29.1673
HMDB0004983	Dimethyl sulfone	C2H6O2S	94.0089	1	[M+H]+	39.6	6.19	92.43	NA	NA	83.4107	172.643	126.527	148.324	216.995	180.867	179.665	262.325	347.049	412.596	284.009	212.315	257.203	343.197	1161.33	377.238	449.039	580.771	458.188	372.305	458.522	368.311	458.135	322.135
HMDB0005045	15-Hydroxyeicosatrienoic acid	C20H34O3	322.251	0	[M-H]-	48.3	44.8	96.99	NA	NA	6.65321	2.67296	2.93631	1.99367	2.52944	4.10339	1.95408	2.53577	2.28257	2.49412	2.65284	12.7228	4.75197	2.48377	51.329	2.47317	5.50794	3.82109	5.07128	5.18502	3.6817	3.3626	3.5233	4.07965
HMDB0005060	Eicosadienoic acid	C20H36O2	308.272	6	[M+Na]+	47.6	48.3	96.62	NA	NA	242.687	15.5936	17.1716	23.5155	49.1515	22.3553	38.3871	12.9134	17.5857	48.2767	48.7295	11.7948	21.6664	11.1257	32.283	43.9356	10.8651	109.925	5.05283	25.1169	15.5945	7.6266	52.0649	39.3978
HMDB0005066	Tetradecanoylcarnitine	C21H41NO4	372.311	1	[M+H]+	52.5	68.6	95.39	NA	NA	1067.55	3009.69	3492.04	753.031	2260.67	1359.34	800.283	2159.19	1345.43	2272.87	1818.18	2447.28	4823.09	2833.28	1071.2	1257.49	2693.32	1912.69	1865.46	1073.06	942.363	3573.74	1113.89	1860.06
HMDB0005079	15-Deoxy-d-12,14-PGJ2	C20H28O3	316.204	10	[M+NH4]+	38.7	10.9	93.36	NA	NA	26.5134	27.0702	16.6033	20.8466	15.3698	24.5702	21.4985	22.319	17.8243	25.8768	26.8224	31.1249	23.7891	35.4564	40.2875	27.9134	26.5247	22.8374	19.3391	19.8638	29.4072	16.9333	26.6743	38.6199
HMDB0005769	Balenine	C10H16N4O3	240.122	0	[M-H]-	48.4	47.5	94.51	NA	NA	40.7126	15.9096	24.0376	626.399	23.551	53.1372	42.3288	40.3778	255.189	41.5232	160.093	14.7069	13.7773	58.1557	303.659	188.906	79.3698	53.2261	114.701	419.951	94.5147	41.6866	14.4326	112.735
HMDB0005849	4-Androstenediol	C19H30O2	290.225	2	[M+H]+	42.5	22.5	92.4	NA	NA	39.0556	10.5075	16.7854	25.7811	20.8184	25.7047	34.2718	27.9757	14.9112	20.8488	36.8522	9.8487	9.76614	11.416	39.6474	22.527	11.6657	55.2962	5.8006	8.57745	43.8935	4.19244	17.2313	18.4042
HMDB0005923	N4-Acetylcytidine	C11H15N3O6	285.096	18	[M+Na]+	44	43.1	94.85	NA	NA	447.522	774.907	224.17	1312.14	926.076	615.562	980.453	485.113	695.621	830.116	1465.78	1575.47	832.742	708.125	68.3937	1240.79	210.145	1210.97	269.324	1451.21	1365.51	741.296	1009.46	782.874
HMDB0005972	Tetrahydrodeoxycortisol	C21H34O4	350.246	2	[M+NH4]+	43.3	29.3	89.23	NA	NA	16.2278	18.3162	26.9433	4.03216	12.2092	17.2358	2.77623	18.2035	12.0558	25.3816	14.2584	55.672	26.2465	15.2536	45.2453	16.1631	45.5321	20.2267	13.2495	7.34997	4.57661	21.2866	14.1182	15.4141
HMDB0006032	Imidazoleacetic acid ribotide	C10H15N2O9P	338.052	0	[M-H]-	44.9	30.6	93.75	NA	NA	192.869	130.052	89.8045	131.053	148.186	96.7327	115.908	228.003	134.582	87.7605	106.643	86.6488	59.5191	96.9306	25.266	78.0089	126.249	88.2932	84.4581	95.0667	89.5357	64.3424	82.2774	98.3653
HMDB0006048	Bolasterone	C21H32O2	316.24	2	[M+H]+	48.6	48	97.17	NA	NA	97.2298	5.70408	2.91497	19.0451	13.8674	5.14445	8.31817	2.67628	3.18364	13.2348	15.4168	1.29762	5.4975	3.18475	3.51086	18.0394	2.93628	25.0203	2.46933	15.59	4.92579	3.07918	8.7728	12.7438
HMDB0006049	O-Phosphotyrosine	C9H12NO6P	261.04	6	[M+Cl]-	41	23.3	89.02	NA	NA	172.603	89.7755	192.63	26.6421	324.938	397.902	108.364	25.6938	25.4801	664.316	949.695	25.5005	1768.91	25.3452	66.2407	818.353	464.926	1631.59	327.707	941.375	1386.19	1101.02	1265.67	598.323
HMDB0006070	Pregnanetriol	C21H36O3	336.266	2	[M+H]+	49.1	52.5	95.43	NA	NA	137.693	51.073	76.1276	54.6583	28.6026	62.6158	26.7639	39.6909	36.5263	43.2779	24.727	162.988	35.3608	46.0849	111.706	16.9561	313.208	57.9626	64.384	27.8801	34.5336	33.0825	33.3888	55.4667
HMDB0006216	11-Retinol	C20H30O	286.23	0	[M-H]-	48.7	45.6	95.89	NA	NA	18.5655	7.93604	17.9812	10.6164	9.97528	19.5454	12.5575	14.98	13.6715	13.042	7.34582	34.1349	11.066	15.2224	100.765	11.2763	21.9724	11.5934	15.2129	11.0025	11.8639	13.2046	12.2142	16.4779
HMDB0006355	Glucurono-6,3-lactone	C6H8O6	176.032	1	[M+Cl]-	45.62	40.9	93.22	NA	NA	2581.72	823.772	556.293	980.331	1107.79	680.661	912.326	579.129	699.342	961.778	953.38	561.39	920.339	820.811	1025.59	1058.85	665.799	1006.72	618.46	1613.04	986.921	727.149	963.378	883.933
HMDB0006372	Glyceric acid	C3H6O4	106.027	0	[M+FA-H]-	41	8.58	97.05	NA	NA	12213.5	9722.38	10324.1	10391.1	10482.6	11046.4	10533.6	12252.5	10404.2	9366.67	8715.71	8518.6	7082.05	7699.6	1501.61	7567.28	9721.6	6491.1	9163.65	11461.8	6132.76	6519.27	7936.36	10456.6
HMDB0006455	Arachidonoylcarnitine	C27H45NO4	448.342	2	[M+H]+	48	44.9	97.7	NA	NA	666.354	2666.64	3989.48	1228.17	3063.9	2602.24	420.487	3738.12	2263.87	4113.19	2198.65	2275.56	2355.59	1669.64	1668.7	1571.81	1873.64	2169.91	1198.3	486.847	647.383	2619.77	1711.1	1956.11
HMDB0006469	Linoelaidylcarnitine	C25H45NO4	424.342	4	[M+Na]+	48.5	52.1	94.77	NA	NA	153.175	497.27	1368.49	228.087	754.27	535.43	107.659	499.468	405.008	1056.9	322.893	622.972	599.381	456.629	52.0847	553.78	675.966	236.516	274.765	131.222	172.266	573.528	231.625	423.541
HMDB0006528	Docosapentaenoic acid	C22H34O2	330.256	2	[M+H]+	49.5	53.2	96.29	NA	NA	80.5932	25.8366	52.6119	36.7315	34.3637	76.2377	48.9872	54.9443	51.6911	37.2525	23.6451	102.091	36.972	27.9556	254.96	39.6406	51.0944	23.9258	69.1419	27.2251	49.1347	29.371	22.8986	46.3397
HMDB0006557	ADP-glucose	C16H25N5O15P2	589.082	1	[M-H]-	42.9	18.1	95.33	84.2	NA	89.881	134.826	115.982	107.431	122.081	55.8289	97.2785	106.796	107.872	81.9507	78.6831	123.251	153.365	182.526	7.67313	56.388	148.422	74.9697	98.472	71.9654	46.2558	151.682	45.5071	83.4322
HMDB0006790	Galactosylglycerol	C9H18O8	254.1	1	[M+Na]+	39.1	4.14	92.37	NA	NA	60.6907	18.0779	99.2157	26.7614	20.401	55.799	77.5543	43.5049	38.1895	81.8953	43.4053	325.265	83.4684	14.9169	1388.17	33.2044	242.886	35.0871	74.4818	10.7952	20.3752	16.0415	63.7777	43.8749
HMDB0007855	LysoPA(18:1/0:0)	C21H41O7P	436.259	2	[M+Na]+	41.1	12.8	95.39	NA	NA	17.4176	11.312	12.7795	13.6631	8.98091	16.0354	13.2484	12.3861	12.1214	11.282	13.1767	19.851	17.4643	28.2754	33.6253	26.3683	21.9458	21.3904	29.4986	32.1992	47.5031	30.2085	38.833	13.8834
HMDB0010202	12-HEPE	C20H30O3	318.219	10	[M+Na]+	38.1	6.79	94.54	NA	NA	376.263	25.1964	22.2605	36.6942	45.7942	67.631	61.1507	14.1729	22.8073	58.388	101.982	28.6408	28.9087	18.6179	101.571	74.2271	12.1474	74.1337	18.3982	85.1289	74.7028	9.19037	124.876	61.1983
HMDB0010204	14,15-DiHETE	C20H32O4	336.23	0	[M-H2O-H]-	51.3	61.8	95.16	NA	NA	180.608	6.5041	6.10591	16.0922	35.8821	19.6836	17.7596	6.80106	7.47944	19.702	25.2623	6.79276	17.8347	2.45746	35.4239	31.359	8.36676	37.1974	4.05527	19.3491	22.5314	7.38023	43.9966	26.1781
HMDB0010214	19,20-DiHDPA	C22H34O4	362.246	0	[M-H]-	51.9	58.4	96.89	NA	NA	83.421	21.7871	18.7382	5.61285	13.4064	4.31814	6.61295	14.5408	13.3851	8.68904	31.4715	23.1739	28.6284	1.56441	21.4458	11.277	5.58199	12.8521	5.72368	9.69109	6.08786	1.29375	37.7355	9.47581
HMDB0010324	Benzoyl glucuronide (Benzoic acid)	C13H14O8	298.069	15	[M+Na]+	40.9	25.3	94.91	NA	NA	55.3368	63.0443	150.302	45.0306	93.7212	80.9485	98.5948	93.0642	47.274	67.2654	115.004	78.8771	21.2642	44.4281	1.69873	92.3891	44.6618	41.1985	54.1994	65.1238	58.3169	39.2447	77.7174	64.4027
HMDB0010347	Octanoylglucuronide	C14H24O8	320.147	12	[M+K]+	37.6	6.3	94.57	NA	NA	96.9661	37.8219	31.4223	50.2441	28.3394	21.0074	33.5573	22.7143	19.208	37.4323	65.7697	21.0142	57.4486	91.281	8.15834	75.3091	49.9527	109.124	115.944	99.0239	98.9061	71.8699	63.1105	55.5206
HMDB0010361	23,25-Dihdroxy-24-oxovitamine D3 23-(beta-glucuronide)	C33H50O10	606.34	9	[M+ACN+H]+	36.2	2.62	88.89	NA	NA	0.666359	3.04806	0.568932	1.5994	1.41961	1.53829	3.81209	4.1301	66.5367	3.56183	7.50585	9.75603	0.449216	1.5527	5.08052	3.50855	2.12267	14.5832	4.64229	2.98761	4.10194	17.0241	9.85895	7.1566
HMDB0010379	LysoPC(14:0/0:0)	C22H46NO7P	467.301	1	[M+H]+	55.9	84.3	96.99	NA	NA	338.715	386.143	270.51	262.981	263.198	290.489	293.631	264.508	270.617	212.956	238.902	237.621	289.579	556.296	138.216	303.749	478.699	269.87	345.622	406.579	214.36	241.531	182.601	272.254
HMDB0010381	LysoPC(15:0/0:0)	C23H48NO7P	481.317	1	[M-H]-	55.3	78.8	98.38	NA	NA	2886.7	1597.71	1428.23	1922.06	1410.79	2769.62	1690.1	1566.22	1673.97	1582.36	1668.94	2025.8	1994.52	3192.2	3052.59	2822.2	2911.27	2035.52	2227.37	2009.41	2856.57	1972.94	3258.77	1929.74
HMDB0010382	LysoPC(16:0/0:0)	C24H50NO7P	495.332	2	[M+H]+	51.7	61.7	98.96	NA	NA	15120.8	8982.08	6888.1	9271.12	6652.26	13303.4	8105.03	7669.4	7554.61	7383.88	10023.9	9953.97	12314.1	16489.3	18208	14514.4	20935.8	11578.6	11540.9	10131.4	15884.9	9791.56	15320.2	9957.47
HMDB0010383	LysoPC(16:1/0:0)	C24H48NO7P	493.317	1	[M+Na]+	56.8	91	94.81	NA	NA	32.5755	34.1823	32.7346	67.0282	43.7266	53.0668	155.109	68.9153	90.4439	61.9654	59.3	105.83	69.7183	202.767	82.4184	96.3025	139.752	98.1803	147.951	175.816	136.263	115.197	95.245	70.508
HMDB0010385	LysoPC(18:1/0:0)	C26H52NO7P	521.348	1	[M+H]+	58	92.9	98.35	NA	NA	1770.44	1627.14	1260.95	1337.39	1055.39	1258.21	1547.6	1492.52	1707.78	1044.38	1041.77	1799.8	1600.73	2540.52	1379.84	1385.9	2089.38	1535.2	1549.19	2040.78	1987.65	2188	1446.22	1523.2
HMDB0010386	LysoPC(18:2/0:0)	C26H50NO7P	519.332	1	[M+H]+	57.6	92.5	96.82	NA	NA	2448.29	1865.81	1027.12	2897.58	996.396	1335.82	2235.25	1171.35	2380	930.323	1088.85	2544.4	906.474	1514.19	1810.97	1586.1	1486.45	4294.19	1349.26	1812.05	3452.42	1687.62	2183.64	1533.32
HMDB0010394	LysoPC(20:3/0:0)	C28H52NO7P	545.348	1	[M+H]+	40.5	8.27	96.14	NA	NA	223.927	177.091	101.695	272.143	88.0241	97.0425	214.969	142.676	242.848	112.982	101.169	260.91	127.482	208.833	113.67	147.072	182.913	111.248	191.026	211.851	172.87	173.156	107.335	151.175
HMDB0010404	LysoPC(22:6/0:0)	C30H50NO7P	567.332	1	[M+H]+	51.5	61	97.76	NA	NA	193.241	250.053	236.71	398.089	223.742	336.573	427.577	398.655	598.422	196.442	221.583	385.262	135.63	350.455	446.135	109.935	175.26	150.27	268.054	25.3881	92.3796	24.5132	31.1336	232.926
HMDB0010407	LysoPC(P-16:0/0:0)	C24H50NO6P	479.338	1	[M+H]+	51.5	63.5	95.12	NA	NA	299.939	383.429	457.762	305.57	193.985	328.307	202.65	408.159	381.815	258.772	172.21	1047.9	377.874	598.384	2129.76	199.72	738.596	343.635	434.672	290.854	200.797	434.671	227.734	402.022
HMDB0011156	PA(O-20:4/2:0)	C25H43O7P	486.275	1	[M-H]-	40.3	7.01	95.36	94	NA	452.681	1003.31	568.618	256.219	128.915	79.7203	106.019	60.4639	66.2101	72.5002	137.654	230.486	280.787	728.99	1011.68	182.413	192.681	486.092	753.32	1020.65	1024.36	771.106	1023.29	376.339
HMDB0011175	Leucylproline	C11H20N2O3	228.147	1	[M+H]+	NA	NA	NA	82.4	NA	160.797	190.683	177.298	366.573	215.534	210.847	434.653	224.339	410.836	290.172	267.268	173.05	173.893	481.284	350.236	369.208	378.613	218.334	180.097	566.72	146.643	420.765	251.908	258.855
HMDB0011179	Prolylphenylalanine	C14H18N2O3	262.132	1	[M+H]+	37.6	4.12	84.61	NA	NA	8.96199	15.1578	9.06359	43.171	16.9432	12.0344	51.909	16.3422	39.3449	24.1311	21.225	12.3317	14.1876	84.315	26.4545	27.5088	41.8149	16.1475	15.422	62.2751	11.3041	57.3634	17.8948	28.7634
HMDB0011180	Prolylproline	C10H16N2O3	212.116	1	[M+H]+	42.6	17.5	97.13	NA	NA	442.558	239.73	485.498	385.671	423.032	364.827	362.364	350.741	425.822	431.983	495.023	337.805	335.681	289.101	484.629	629.68	336.88	474.528	385.293	399.919	442.936	303.491	518.724	423.66
HMDB0011503	LysoPE(16:0/0:0)	C21H44NO7P	453.286	2	[M+H]+	56.6	87.2	97.86	NA	NA	1395.59	982.926	780.021	763.629	690.531	764.172	599.602	627.789	633.832	647.837	698.785	874.827	1023.24	1283.12	1290.21	981.001	1229.86	755.885	1050.65	976.921	1037	838.405	853.896	787.914
HMDB0011504	LysoPE(16:1/0:0)	C21H42NO7P	451.27	0	[M-H]-	52.6	66.4	96.45	NA	NA	159.821	116.151	146.194	139.016	117.311	107.055	133.018	121.128	104.382	106.108	78.9597	105.78	120.265	23.0282	230.215	104.02	180.433	112.987	146.352	142.063	129.411	15.9525	89.6613	115.989
HMDB0011505	LysoPE(18:1/0:0)	C23H46NO7P	479.301	1	[M-H]-	56.3	86.8	95.42	NA	NA	1301.69	1247.57	1105.26	976.747	842.222	881.879	817.146	1029.79	1059.71	724.187	592.04	1613.35	1006.56	1673.95	1811.5	700.75	1479.33	1009.16	1020.82	1193.07	993.542	1169.21	961.274	959.668
HMDB0011514	LysoPE(20:3/0:0)	C25H46NO7P	503.301	4	[M+Na]+	55.1	81.8	98.28	NA	NA	326.218	348.679	359.019	532.51	302.91	356.204	409.478	431.256	457.271	257.874	259.315	425.97	325.101	419.097	652.117	209.86	255.872	354.426	151.528	164.473	145.121	115.406	107.24	327.538
HMDB0011517	LysoPE(20:4/0:0)	C25H44NO7P	501.286	1	[M-H]-	55.8	82.6	97.31	82	NA	1955.86	142.845	1136.6	1542.37	874.279	1160.18	1059.48	1138.77	1060.28	1006.73	893.67	1328.72	806.819	99.2176	1993.78	890.093	1606.85	1364.41	1212.16	1474.59	1090.35	129.226	883.88	1052.28
HMDB0011523	LysoPE(22:4/0:0)	C27H48NO7P	529.317	1	[M+H]+	54.4	78.3	94.96	NA	NA	120.042	68.8244	67.3504	79.0613	47.9335	78.4267	87.1906	93.1996	73.3586	75.1731	91.8133	170.124	64.1106	121.058	225.855	66.7922	135.474	76.0883	98.0021	101.439	86.415	69.7565	86.8343	71.9447
HMDB0011568	MG(18:2/0:0/0:0)	C21H38O4	354.277	3	[M+H]+	39.6	8.5	92.94	NA	NA	33.3607	33.9583	32.9815	31.4063	23.6165	30.6495	26.0557	25.8779	24.6213	35.1758	41.797	46.2109	44.4415	33.1809	109.285	39.7195	34.1292	34.7448	45.9511	53.401	40.0134	37.0187	48.5579	56.3864
HMDB0011571	MG(18:4/0:0/0:0)	C21H34O4	350.246	2	[M+Na]+	39.9	5.49	96.14	NA	NA	490.778	8.07598	2.41426	15.376	22.996	8.03329	18.392	2.9103	5.62797	42.9279	72.0584	2.09012	23.1982	4.14816	8.76663	49.6671	5.67147	67.9863	6.61251	77.8811	26.5089	6.23113	38.7011	43.2809
HMDB0011575	MG(20:3/0:0/0:0)	C23H40O4	380.293	5	[M+Na]+	51.6	67.9	95.43	NA	NA	155.153	56.3968	176.333	58.929	24.6951	101.555	61.884	72.7792	70.8367	57.9771	18.7783	282.36	44.052	104.911	238.757	24.8792	420.955	28.2494	96.8742	32.1921	14.8175	67.0496	14.6829	82.1491
HMDB0011579	MG(20:4/0:0/0:0)	C23H38O4	378.277	2	[M+H]+	47.5	44	95.71	NA	NA	140.735	57.9868	132.692	47.1949	28.6555	76.0436	37.5266	61.4992	46.0884	68.6955	32.2084	214.743	63.0119	109.317	171.799	46.5897	494.652	28.0004	111.601	39.5346	30.1784	46.8258	18.6456	76.0983
HMDB0011584	MG(22:4/0:0/0:0)	C25H42O4	406.308	2	[M+H]+	43.4	23.8	96.07	NA	NA	21.7078	4.52224	11.3028	4.089	1.68651	10.1287	3.16746	7.60437	4.98978	5.20827	2.08187	31.7019	2.95318	6.49942	12.8724	1.60466	42.1174	1.54431	18.1858	2.093	1.67228	4.67332	0.981721	7.48332
HMDB0011618	13,14-Dihydroretinol	C20H32O	288.245	6	[M+Na]+	55.1	85.3	97.13	NA	NA	99.9011	54.8755	82.3942	50.7584	45.7604	97.2395	70.8388	65.1184	43.7291	42.421	35.7404	116.407	36.4446	42.0299	372.635	35.7979	72.3593	37.8595	74.4384	34.0909	35.6465	48.2457	33.6864	59.6102
HMDB0011652	11beta-Hydroxy-3,20-dioxopregn-4-en-21-oic acid	C22H32O5	376.225	8	[M+H]+	56.3	96.5	94.1	NA	NA	27.3715	12.0113	20.8746	22.9914	24.2929	28.0824	41.0395	22.1404	10.5635	17.3216	27.6776	14.6109	21.8181	12.4972	66.1018	33.8986	16.7384	31.6028	17.9559	24.7243	33.76	16.1416	24.793	22.7654
HMDB0012108	LysoPC(17:0/0:0)	C25H52NO7P	509.348	1	[M-H]-	52	64.1	97.09	81	88.2	179.239	125.974	110.867	186.42	161.363	247.522	145.547	122.683	153.667	135.143	165.824	173.778	183.798	201.917	281.909	231.015	220.11	170.583	145.711	164.741	234.367	178.956	226.854	134.298
HMDB0012286	S-Prenyl-cysteine	C8H15NO2S	189.082	0	[M+H]+	44.9	29.1	95.58	NA	NA	58.3119	134.989	76.8303	60.8502	81.7598	49.1111	46.5167	126.502	100.508	62.8045	54.428	100.11	128.651	171.826	28.3444	34.9593	113.096	56.1321	88.7827	50.2702	48.3815	180.634	42.8372	84.033
HMDB0012329	4-Oxoretinol	C20H28O2	300.209	2	[M+H]+	47.1	41.8	96.18	NA	NA	92.5828	5.2181	2.11312	19.9421	12.2261	6.7406	10.4829	1.46234	5.49152	26.3267	29.4897	2.6899	15.9116	3.5655	30.2827	28.317	4.84131	29.0293	3.634	25.0759	16.2706	4.77631	13.725	15.8153
HMDB0012611	18-HEPE	C20H30O3	318.219	0	[M-H]-	48.7	24.8	96.16	NA	NA	34.1049	1.43186	1.63061	3.7291	4.06446	6.29621	6.48371	3.84919	1.85008	6.52851	6.22454	1.57691	4.25974	1.75106	5.98313	9.12098	2.1337	11.2452	1.73724	10.7919	10.6298	1.94959	12.6777	6.21866
HMDB0012788	4-OH-Retinal	C20H28O2	300.209	2	[M+H]+	42.8	21.2	94.75	NA	NA	62.717	4.96773	6.89626	8.46144	12.1822	14.625	11.8266	8.74734	5.28562	11.9882	20.2947	1.83097	6.06758	3.05515	28.6549	19.6041	3.43957	17.4564	4.95413	14.1582	20.4661	2.29076	21.1016	13.4749
HMDB0013112	UDP-N-acetyl-mannosamine	C17H27N3O17P2	607.082	0	[M-H]-	43.8	28.8	96.55	82.4	NA	835.734	1656.96	944.543	1774.86	1629.03	540.579	1117.72	1459.27	2136.97	996.726	1188.38	872.507	1683.02	2149.54	7.02144	642.718	1001.1	856.019	1099.89	1561.1	720.385	1828.19	428.207	924.035
HMDB0013117	Vitamin A2	C20H28O	284.214	2	[M+H]+	49	50.4	96.6	NA	NA	250.598	14.5055	11.1456	48.4165	54.7151	23.6595	47.9074	17.8388	15.7759	62.5101	65.6246	8.38122	37.8805	8.42617	74.3714	117.309	8.43317	89.8947	6.31474	56.1457	31.8653	12.9588	55.9736	44.8303
HMDB0013122	LysoPC(P-18:0/0:0)	C26H54NO6P	507.369	1	[M+Na]+	45.3	28.7	96.34	NA	NA	32.8087	1.49644	5.20793	2.14151	15.2277	16.2644	13.917	7.24229	9.29271	14.5676	28.9016	39.4023	28.8018	64.9257	12.5532	21.827	59.4833	43.5163	38.5292	74.2582	62.9049	39.5655	56.1794	18.4636
HMDB0013127	3-Hydroxybutyrylcarnitine	C11H21NO5	247.142	2	[M+H]+	48.8	48.9	97.03	NA	NA	416.671	533.082	543.925	449.604	522.792	390.782	408.39	381.099	495.63	407.03	443.412	450.723	616.682	473.389	182.358	544.5	458.785	1009.4	432.236	695.611	428.618	670.196	462.26	490.609
HMDB0013132	Hydroxyvalerylcarnitine	C12H23NO5	261.158	1	[M+H]+	48.2	44.5	97.55	NA	NA	526.095	401.387	334.951	358.902	354.237	305.903	293.518	290.305	215.798	223.961	345.305	260.645	361.322	282.745	158.096	336.586	233.933	303.11	331.39	355.14	419.472	309.011	291.392	321.871
HMDB0013207	9-Hexadecenoylcarnitine	C23H43NO4	397.319	3	[M+Na]+	46.2	39.7	95.48	NA	NA	7.21856	22.0545	46.4	11.4028	40.9223	18.7944	4.77481	18.8735	20.7664	73.6292	26.0533	60.5463	30.0976	12.0409	3.06069	20.1246	15.3074	13.3915	12.6364	12.6659	8.17764	20.4676	10.6102	20.107
HMDB0013326	2-Dodecenoylcarnitine	C19H35NO4	341.257	2	[M+H]+	45.9	38.6	93.03	NA	NA	18.7259	34.1263	69.9498	10.6842	24.8402	17.1983	2.92833	21.631	19.6399	19.8518	18.6664	15.1606	52.7312	32.9901	6.26023	14.9876	28.4898	24.2132	42.2595	16.9588	15.5877	28.3045	14.8719	22.3248
HMDB0013334	9,12-Hexadecadienoylcarnitine	C23H41NO4	396.311	2	[M+H]+	46.3	40	93.76	NA	NA	27.8186	72.4228	114.423	21.9774	77.2484	49.8482	13.5602	111.706	60.0344	61.0534	68.2519	45.2253	108.581	62.0268	26.9486	36.5968	46.5449	59.6458	49.0252	34.7614	34.8209	62.2254	45.2117	51.8407
HMDB0013335	3-Hydroxyhexadecadienoylcarnitine	C23H41NO5	411.298	2	[M+H]+	39.4	5.28	94.2	NA	NA	15.6331	24.9265	17.8947	13.2226	13.2968	16.8493	12.556	17.3581	15.5937	16.0468	17.7376	27.9687	25.4023	18.1423	27.8985	15.9401	27.0178	37.4031	19.8027	33.9804	16.3737	27.1821	14.5363	18.0647
HMDB0013633	12-KETE	C20H30O3	318.219	2	[M+Na]+	NA	NA	NA	81.6	NA	107.36	2.49765	1.9002	8.02952	6.29384	10.4475	5.0855	2.71424	4.1115	11.2979	17.0424	3.91325	3.16233	1.0567	15.2543	19.1576	2.47796	18.668	5.38624	26.7371	17.5646	9.19037	27.3801	12.9497
HMDB0013648	Palmitoleoylethanolamde	C18H35NO2	297.267	2	[M+Na]+	40.7	10.1	95.98	NA	NA	493.937	469.684	291.479	290.631	241.361	376.111	368.964	298.31	287.82	355.109	530.13	559.056	428.253	811.713	659.709	467.186	406.143	411.721	327.353	329.714	348.557	304.837	419.561	648.609
HMDB0014447	Tranexamic Acid	C8H15NO2	157.11	16	[M+Na]+	43.1	35.5	96.7	NA	NA	2.28789	10.6739	8.97027	13.9774	7.30894	27.0546	21.8397	26.1746	22.2998	22.1527	21.5417	53.6093	17.4244	13.7216	23.1068	20.7458	33.9193	28.3481	22.1533	20.5834	28.764	25.3175	60.6668	40.5582
HMDB0014581	Allopurinol	C5H4N4O	136.039	1	[M-H]-	NA	NA	NA	NA	NA	2456.36	5535.8	5605.87	4613.86	4859.16	3627.06	2121.05	5670.45	5337.02	4046.18	2904.29	5616.86	5654.58	6424.48	114.591	1317.63	6487.47	2495.42	3905.73	2942.82	888.669	6041.57	1937.22	3813.45
HMDB0014838	Eplerenone	C24H30O6	414.204	2	[M+Na]+	40.2	7.4	95.86	NA	NA	10.8774	30.4602	26.1564	10.3415	26.8117	8.36339	7.25896	7.63056	24.4003	8.4477	11.623	11.2838	8.67528	6.5113	11.8142	23.6474	50.1427	38.1029	10.3393	25.9657	50.4892	13.1108	56.3652	21.1794
HMDB0014954	Orciprenaline	C11H17NO3	211.121	12	[M+H]+	43.6	38.3	92.65	NA	NA	22.2906	21.7099	30.822	27.5477	22.1461	35.22	32.8076	36.1511	32.4273	44.1516	39.8255	63.5205	26.3338	26.8999	47.3261	43.9805	40.1579	40.7987	43.9363	48.3529	48.8081	34.2566	74.824	54.6708
HMDB0015549	Hydroxychloroquine	C18H26ClN3O	335.176	4	[M+H]+	53.9	62.4	97.73	NA	NA	4.4855	4.98473	3.44427	2.63659	3.27551	3.03681	3.60194	2.66612	2.67534	4.11451	4.43218	1.72963	7.55763	3.64799	4.59721	1.57779	1.51115	2.14776	1.81917	1.03137	2.41615	2.14966	1.18987	6.22783
HMDB0028708	Arginylglutamic acid	C11H21N5O5	303.154	0	[M-H]-	45.3	48.8	93.58	NA	NA	6.92345	22.1368	8.20553	23.4023	16.7367	17.5931	32.2045	14.2056	38.1635	24.5846	24.4033	5.7304	14.9415	34.5008	24.8185	24.2727	19.8019	14.7317	10.0535	53.6756	17.1861	25.27	17.2242	22.0726
HMDB0028747	Aspartyl-Arginine	C10H19N5O5	289.139	2	[M+H]+	46.7	45.8	89.99	NA	NA	19.4309	57.3592	24.1073	60.765	81.306	62.5717	111.947	75.7731	108.12	78.496	103.19	6.28819	42.2004	111.181	126.404	139.734	39.585	50.1722	59.8218	180.418	97.9417	18.7477	89.8437	72.3582
HMDB0028764	Aspartyl-Tryptophan	C15H17N3O5	319.117	0	[M+H]+	53.7	72.9	95.76	NA	NA	5.93002	54.8928	2.99325	54.3259	84.1094	97.2106	108.73	128.705	97.9784	49.6207	71.8434	4.33656	4.14075	17.9248	72.5972	67.0605	11.8512	22.8323	1.23633	70.0651	69.1747	4.68573	88.2444	50.8009
HMDB0028765	Aspartyl-Tyrosine	C13H16N2O6	296.101	1	[M+H]+	49.7	53.8	96.05	NA	NA	9.41272	44.9931	4.87771	66.9761	88.6242	108.116	160.744	89.0921	116.667	59.2303	89.5531	6.42976	5.95185	19.1273	57.8229	99.5754	13.9607	27.1022	3.64264	88.9036	83.6419	7.05179	124.21	56.6604
HMDB0028818	Glutamylglutamic acid	C10H16N2O7	276.096	2	[M+H]+	44.2	28.1	95.57	NA	NA	420.082	595.369	156.581	558.26	494.638	234.226	333.442	309.776	697.777	530.808	646.539	656.006	488.566	572.426	8.0427	390.465	262.163	461.655	399.661	594.821	542.077	837.015	608.219	473.319
HMDB0028822	Glutamylisoleucine	C11H20N2O5	260.137	1	[M+H]+	47.8	42.8	96.63	NA	NA	541.026	391.499	248.611	246.619	342.981	274.768	252.65	400.354	323.242	290.889	493.692	277.825	422.148	367.422	171.513	315.483	324.451	376.063	502.722	435.186	524.468	459.826	356.692	388.162
HMDB0028830	Glutamyltryptophan	C16H19N3O5	333.132	1	[M+H]+	44.9	29.8	95.66	NA	NA	74.7283	65.4487	36.2282	46.2527	60.9937	39.2722	24.8771	61.745	52.7639	38.8701	52.7335	40.6372	52.1106	50.9959	7.4332	38.3719	36.677	45.5561	50.9213	47.1196	53.509	53.2717	43.2631	44.8887
HMDB0028832	Glutamylvaline	C10H18N2O5	246.122	1	[M+H]+	44.8	30.9	94.88	NA	NA	142.6	109.029	90.8614	66.5862	102.61	96.082	74.2082	110.942	72.499	89.9922	125.876	103.451	144.433	173.093	29.3329	98.4326	105.005	94.8407	160.056	96.8851	148.594	63.7185	123.973	99.1777
HMDB0028846	Glycyl-Lysine	C8H17N3O3	203.127	1	[M-H]-	51.9	65.1	95.56	NA	NA	19.5312	12.7541	9.72228	46.6958	17.393	20.9964	100.574	19.402	49.3896	48.225	45.8756	5.98218	17.7902	73.602	28.0615	46.4363	53.9261	33.5339	20.4868	93.1947	25.8693	70.6474	39.6731	40.3412
HMDB0028847	Glycyl-Methionine	C7H14N2O3S	206.073	0	[M-H]-	45.6	39.8	95.42	NA	NA	6.07476	10.0459	21.2746	12.5238	6.82882	11.0852	12.7134	22.9345	15.0931	14.5548	16.617	5.34922	8.93825	44.3266	1.54609	13.4392	18.8985	6.23187	7.40945	22.1073	18.4935	28.2299	11.9767	9.80994
HMDB0028883	Histidylglutamine	C11H17N5O4	283.128	4	[M+H]+	40.4	13.7	93.22	NA	NA	106.034	115.751	162.796	193.395	132.241	120.823	166.268	150.245	121.494	116.175	121.237	86.0653	123.906	162.698	24.3989	127.994	129.21	35.2769	143.519	91.2706	106.329	147.08	88.5511	123.083
HMDB0028903	Isoleucyl-Aspartate	C10H18N2O5	246.122	1	[M+H]+	42	14.7	97.13	NA	NA	38.8285	89.9236	4.50025	164.599	205.006	288.85	260.7	313.143	549.146	230.992	244.163	48.6707	21.0095	118.475	117.88	337.088	88.9193	116.813	14.6612	429.05	330.038	36.5862	402.953	194.849
HMDB0028908	Isoleucylhydroxyproline	C11H20N2O4	244.142	1	[M+ACN+H]+	41	7.42	98.32	NA	NA	71.6436	35.4999	57.6927	49.4292	53.8129	46.1071	61.413	56.3421	67.3006	52.243	64.3828	26.5262	33.4206	37.4254	11.2391	85.2463	33.7212	55.8349	44.7877	67.3553	44.1156	47.005	40.587	51.8289
HMDB0028946	Lysylasparagine	C10H20N4O4	260.148	0	[M-H]-	40.1	10.8	93.85	NA	NA	8.39102	4.96284	5.24517	18.4451	10.3948	6.91659	28.4031	8.1132	20.304	16.9419	21.4737	5.55167	7.17433	26.6324	17.8552	21.9275	20.7592	14.042	8.20281	38.3139	13.1026	29.1739	20.1012	15.9067
HMDB0028972	Methionyl-Glutamate	C10H18N2O5S	278.094	12	[M+FA-H]-	46.5	53.5	91.67	NA	NA	11.6616	9.02533	21.66	29.2987	20.8258	20.3716	39.4739	47.6231	6.18207	32.2477	46.0683	7.38059	9.84747	4.29358	41.0028	59.1733	16.069	82.9207	68.6431	34.2273	94.6877	13.1786	70.3067	35.3766
HMDB0029132	Valyllysine	C11H23N3O3	245.174	1	[M+H]+	45.3	33.6	94.54	NA	NA	135.601	270.034	311.785	361.841	282.589	274.605	353.41	350.812	313.161	281.403	265.216	205.584	269.06	349.075	141.058	340.736	355.638	265.647	306.791	304.987	298.958	333.712	277.243	277.444
HMDB0029171	3-Hydroxyadipic acid 3,6-lactone	C6H8O4	144.042	1	[M+NH4]+	39.7	5.85	94.3	NA	NA	149.652	186.603	230.512	187.007	257.987	182.906	176.335	216.269	292.861	253.673	232.8	246.812	233.995	278.084	115.692	184.652	283.444	305.295	301.455	127.416	106.006	304.309	200.215	222.076
HMDB0029438	Phosphoarginine	C6H15N4O5P	254.078	7	[M+NH4]+	42.5	24.4	96.07	NA	NA	11.905	14.0921	96.6457	117.167	148.723	126.677	297.466	160.813	150.186	89.2359	142.753	4.94434	57.4272	1.91549	201.393	153.251	5.46293	57.3045	11.3189	15.7373	56.5185	24.416	66.1375	73.749
HMDB0029632	Oleyl alcohol	C18H36O	268.277	2	[M+NH4]+	56.3	86.5	97.51	NA	NA	290.294	199.316	239.544	181.379	166.798	251.933	360.081	258.622	409.799	342.254	400.31	631.87	423.412	517.196	5053.84	629.802	647.354	269.559	921.516	315.186	521.231	332.092	646.363	286.866
HMDB0029718	Thiophene	C4H4S	84.0034	1	[M+H]+	40.2	5.79	95.97	NA	NA	462.231	523.891	1165.45	569.137	1480.46	1341.63	1703.59	723.368	325.022	1254.06	1899.99	237.788	1263.82	178.11	397.164	1546.96	395.71	2302.27	1386.71	1033.78	2068.67	1266.16	1457.62	1079.94
HMDB0029771	7,8-Dihydrovomifoliol 9-[apiosyl-(1->6)-glucoside]	C24H40O12	520.252	5	[M+H]+	38.4	1.22	96.25	NA	NA	1.07741	13.4565	3.44876	6.19754	6.67329	10.4801	27.2817	15.4402	267.461	9.93405	24.2937	33.7027	2.57954	6.35912	25.1762	10.5598	7.65842	52.7628	11.7834	9.09839	13.494	53.9207	32.8076	30.2918
HMDB0029968	Ethyl beta-glucopyranoside	C8H16O6	208.095	1	[M+Na]+	39.8	1.57	98.69	NA	NA	71.7975	137.942	1394.78	441.278	649.715	997.098	1859.06	963.888	1173.04	717.01	492.643	99.0141	270.11	22.1349	4025.3	1062.64	88.9454	305.254	116.959	136.248	316.727	128.162	349.43	536.137
HMDB0029978	Avenoleic acid	C18H32O3	296.235	6	[M+Na]+	49.1	55.8	96.21	NA	NA	208.918	6.67632	3.89819	10.1089	23.1969	31.0603	15.7445	3.91618	7.89871	41.7194	43.1353	3.71298	18.9342	2.91837	44.4481	48.7841	3.50123	58.0482	2.62351	48.7874	33.8562	5.54412	57.4561	26.9514
HMDB0030085	Pubescenol	C28H42O6	474.298	0	[M+Cl]-	40.5	9.32	93.45	82.7	NA	278.716	411.897	235.207	143.86	71.3897	46.4781	73.4932	36.0863	54.2819	47.1582	73.2565	127.053	143.779	370.597	529.237	206.781	162.632	253.232	682.922	513.577	766.2	424.381	885.106	265.935
HMDB0030319	Mukeic acid	C13H9NO3	227.058	11	[M+Na]+	42.2	36.1	94.75	NA	NA	12.1264	21.1967	46.6696	21.0914	24.6928	29.6836	11.2726	23.5255	21.5246	41.0445	6.45844	31.8312	14.3698	18.8732	4.46033	13.146	36.7437	7.62833	9.84387	6.09052	5.87217	7.66678	4.84249	17.3331
HMDB0030455	Macrophorin C	C22H32O5	376.225	8	[M+H]+	41.6	23.9	93.41	NA	NA	338.678	17.6119	11.5904	34.0583	27.1963	27.5733	22.5117	8.19147	11.9992	45.9663	62.9757	28.662	18.0652	5.93419	97.3211	68.7195	10.7569	105.715	10.966	43.321	33.7167	11.3325	60.8368	41.161
HMDB0030456	Macrophorin B	C22H30O5	374.209	9	[M+H]+	42.6	29.1	93.63	NA	NA	37.7534	19.1408	32.6648	36.8098	23.0699	12.4624	15.2582	34.3389	4.23045	12.5403	16.6297	17.3498	10.9191	13.1205	40.3594	20.2216	9.61906	13.9549	5.77369	5.98282	13.2791	4.60201	7.44007	16.7139
HMDB0030670	Chrysophanol	C15H10O4	254.058	1	[M+H]+	44.9	30	96.05	NA	NA	55.6195	61.8683	8.68811	19.5736	27.8889	20.2732	29.7153	46.8879	22.2478	32.2347	39.7341	77.6902	7.41839	9.54069	90.6521	18.8618	22.4026	20.8218	36.3222	35.3949	51.9799	20.8112	65.848	33.3739
HMDB0030858	Austdiol	C12H12O5	236.068	4	[M+Cl]-	41.7	18.5	94.47	NA	NA	31.0415	87.4886	26.8577	87.3594	118.557	114.801	159.678	129.226	64.1079	118.798	172.792	29.7108	68.4521	63.0154	54.8596	228.81	31.6123	193.17	34.2498	263.246	248.013	131.77	248.926	116.518
HMDB0030963	Punicic acid	C18H30O2	278.225	2	[M+H]+	53.4	72	97.14	NA	NA	1033.52	197.981	158.194	385.186	302.766	218.01	323.066	161.696	193.605	323.958	424.602	175.988	319.252	139.264	304.426	409.033	169.188	1066.86	124.08	310.219	294.838	144.657	390.9	306.203
HMDB0031082	1-Pentadecene	C15H30	210.235	1	[M+FA-H]-	39.6	0.73	98.6	NA	NA	2751.51	1252.25	1487.19	1548.11	1079.11	1502.84	1340	1312.85	1543.69	1523.9	1124.23	3343.72	1166.95	1404.34	8600.59	1362.63	1952.34	1459.19	1558.6	1089.38	1161.25	1146.32	1193.15	1643.02
HMDB0031603	Ethyl 4-pentenoate	C7H12O2	128.084	1	[M+NH4]+	41.6	16.3	93.3	NA	NA	437.693	352.87	271.438	452.116	378.304	319.25	329.435	343.745	329.143	366.911	349.481	270.581	326.53	332.193	253.641	315.289	268.11	2.72	287.223	329.928	343.69	299.481	268.506	317.742
HMDB0031641	Pyrrolidine	C4H9N	71.0735	0	[M+H]+	49.9	54.2	95.64	NA	NA	9999.44	7585.33	7807.64	8371.25	8947.19	8998.7	9308.76	8861.8	8858.43	8328.69	9676.22	6429.65	7026.82	7719.69	7769.23	10145.3	7492	8408.55	7319.71	10559.4	10380.4	7463.41	8405.13	8170.68
HMDB0031647	Acrylic acid	C3H4O2	72.0211	0	[M-H]-	NA	NA	NA	NA	NA	2280.24	1968.85	1795.58	1823.66	1945.15	1888.93	1878.33	1988.03	1973.97	1957.62	2229.02	2127.02	1983.23	1923.79	1630.43	2076.07	2031.35	2033.45	1855.08	2204.16	1940.72	2068.88	2013.55	1879.76
HMDB0031678	Pipericine	C22H41NO	335.319	2	[M+H]+	39.8	4.71	96.64	NA	NA	726.988	636.104	503.402	591.983	456.425	638.543	663.693	538.326	545.782	701.49	661.579	888.314	832.487	1111.1	1056.81	828.857	857.287	576.998	747.146	498.861	526.671	463.983	593.965	1083.59
HMDB0032090	12-Oxo-2,3-dinor-10,15-phytodienoic acid	C16H24O3	264.173	1	[M-H]-	50.2	55.6	96.08	NA	NA	115.285	107.999	100.253	81.4129	76.1673	97.9727	90.0775	95.3999	89.5606	97.2165	91.1146	117.004	101.207	81.9788	229.65	32.6558	118.407	94.3128	94.3472	79.1534	92.9163	3.05637	107.456	111.478
HMDB0032112	1,2,4-Nonadecanetriol	C19H40O3	316.298	6	[M+Na]+	43.2	25.2	97.38	NA	NA	257.809	284.88	453.662	281.144	359.741	435.987	395.033	346.068	479.313	473.932	389.315	565.998	229.458	337.427	657.447	368.889	302.643	365.633	329.864	340.809	378.834	272.052	369.814	247.082
HMDB0032147	Geranylcitronellol	C20H36O	292.277	2	[M+NH4]+	52.6	68	97.62	NA	NA	3614.91	3494.73	3172.19	3296.8	2948.62	3295.59	3424.42	3296.3	3408.81	3744.01	4506.38	4592.67	4022.01	4207.75	6606.19	3863.58	3139.37	3118.98	3480.75	2371.79	3229.27	3361.73	3793.98	3895.91
HMDB0032356	N-Lactoyl ethanolamine	C5H11NO3	133.074	1	[M+Cl]-	40.9	9.71	96.19	NA	NA	2279.27	3477.58	3436.74	2395.59	3053.06	3092.19	2208.87	3062.61	2506.34	2279.54	2550.04	2116.26	2968.4	2610.71	1294.79	2457.67	2798.54	1860.92	2226.95	1987.83	2131.78	2758.77	2158.05	2703.91
HMDB0032397	Methyl-delta-ionone	C14H22O	206.167	2	[M+NH4]+	45.2	31	96.87	NA	NA	69.9026	59.6668	41.5477	45.9422	43.7995	50.3594	42.8838	37.156	40.9148	50.2077	52.972	60.6872	56.9498	62.6554	73.5518	47.5633	53.9794	44.8491	51.814	37.5857	40.5212	34.5305	44.5325	76.0173
HMDB0032915	2-Furanmethanethiol	C5H6OS	114.014	14	[2M-H]-	36.8	3.37	95.55	NA	NA	369.003	289.168	322.278	288.39	391.512	289.99	167.587	306.18	272.261	303.883	334.516	345.902	258.779	254.668	355.225	285.75	337.731	353.504	312.55	384.936	248.348	205.812	314.846	281.869
HMDB0032929	Benzofuran	C8H6O	118.042	1	[M+NH4]+	42.9	17.4	97.67	NA	NA	4104	2844.54	2718.81	2850.38	3084.15	3098.23	3160.14	3038.64	2939.33	3043.58	2933.78	2754.34	2294.16	2430.4	3167.16	3530.13	2796.96	3079.46	3041.31	3611.67	3799.71	2767.65	3732.66	3077.21
HMDB0033242	Glycylserylprolylmethionylphenylalanylvalinamide	C29H45N7O7S	635.31	14	[M+NH4]+	36	1.88	92.56	NA	NA	1.79428	13.2167	3.99936	7.93231	5.45687	7.15845	13.8278	15.9832	218.999	12.6243	24.0771	31.8459	1.77586	4.90167	19.029	11.0471	6.64269	41.9566	12.3279	8.70114	15.8234	44.4172	25.0203	25.2533
HMDB0033528	4,6-Dihydroxy-2-quinolinecarboxylic acid	C10H7NO4	205.038	15	[M+H]+	40.5	23.9	94.49	NA	NA	198.8	335.409	391.018	184.653	420.401	345.075	242.075	195.852	204.542	235.519	216.494	634.624	341.51	127.768	685.387	227.539	339.252	232.446	358.247	191.41	100.377	188.265	134.806	268.658
HMDB0033529	2,3-Dihydro-3-methyl-1H-pyrrole	C5H9N	83.0735	0	[M+H]+	45.4	32.7	94.5	NA	NA	6144.51	3817.73	3899.34	5151.46	4532.93	4993.93	4037.58	3651.82	4693.49	4937.32	5315.54	3812.35	3384.8	3407.04	6209.12	6495.86	4480.84	3138.14	3988.41	5355.64	5525.17	3907.35	5300.12	4327.02
HMDB0033548	4-Hydroxy-5-methyl-3(2H)-thiophenone	C5H6O2S	130.009	1	[M+NH4]+	41.9	12.1	97.97	NA	NA	1868.03	1961.45	4434.09	2164.78	5436.59	5070.07	6329.01	2632.39	1098.27	4837.17	7018.37	961.838	4723.83	611.475	1625.97	5638.03	1435.3	8356.9	5239.77	3602.58	7360.03	4600.66	5367.25	4014.48
HMDB0033608	2-Heptadecylfuran	C21H38O	306.292	2	[M+H]+	41.8	15.2	96.14	NA	NA	13.1006	11.4315	9.60567	12.0482	9.23646	12.537	16.8829	14.4382	14.7716	15.421	18.6956	20.1162	17.052	25.1502	31.0095	19.0571	14.4897	15.6614	17.8148	11.1379	14.8256	13.1687	21.1124	27.2465
HMDB0033753	Glycerol 1,3-didodecanoate 2-decanoate	C37H70O6	610.517	2	[M-H]-	51.3	67.6	94.68	85.9	NA	4.13561	2.37597	1.78921	2.46815	1.60427	2.74275	1.63937	2.0674	1.68688	2.3302	1.50062	3.60786	2.06314	2.09935	5.55338	1.64715	3.2879	2.33582	1.99741	2.27573	2.07884	1.796	2.7324	3.25523
HMDB0033875	2,3-Dihydrothiophene	C4H6S	86.019	1	[M+NH4]+	45.3	34.1	93.48	NA	NA	914.897	668.781	590.039	713.684	797.937	694.979	802.667	753.9	816.267	641.607	817.545	521.683	541.331	489.864	109.59	756.038	601.646	682.143	679.492	973.605	879.806	674.487	715.148	632.665
HMDB0033977	Methyl acrylate	C4H6O2	86.0368	3	[M+K]+	40.6	10.8	95.28	NA	NA	459.34	840.774	821.348	680.003	845.686	621.356	712.437	754.938	757.989	590.204	639.407	474.201	740.159	744.149	94.3189	484.965	621	603.676	569.469	562.8	487.261	725.731	434.767	616.998
HMDB0034146	Octadecanamide	C18H37NO	283.288	3	[M+H]+	NA	NA	NA	90.9	NA	8275.08	7356.91	6755.34	8907.37	7130.89	8788.34	9305.83	8479.33	9283.09	8622	11938	10804	10350.5	9003.66	14285.5	10217.5	9502.31	8397.39	9211.8	5586.47	10611.2	8236.94	11436.7	7838.84
HMDB0034181	3-Methylcyclopentadecanone	C16H30O	238.23	2	[M+H]+	43.9	30.6	91.84	NA	NA	77.294	67.2419	76.9906	68.2762	63.2301	74.4595	78.2499	72.193	64.1111	75.4653	88.5731	91.8189	80.6002	79.0712	155.303	81.6199	66.2171	66.7381	84.1195	63.4985	66.7915	53.114	68.4923	94.7464
HMDB0034240	Styrene	C8H8	104.063	1	[M+H]+	47.3	40.9	96.85	NA	NA	123.136	107.073	82.6037	87.2462	79.3979	95.6274	85.9638	84.1534	76.0875	106.994	98.2105	127.422	104.364	108.544	159.401	94.9615	124.909	84.8066	94.0738	74.3653	78.1406	67.9198	82.5652	131.708
HMDB0034244	Isoquinoline	C9H7N	129.058	0	[M+H]+	41.6	12.5	95.87	NA	NA	467.915	139.327	208.255	263.557	183.751	214.408	270.212	445.556	300.56	266.531	285.412	373.345	327.238	335.297	524.53	342.515	292.917	205.13	279.64	303.227	329.385	274.201	320.834	346.829
HMDB0034323	S-Allylcysteine	C6H11NO2S	161.051	1	[M-H]-	48.4	36.4	97.68	NA	NA	30.9186	80.1029	36.2527	33.3522	30.847	24.307	19.5882	48.9944	65.1837	30.094	26.6844	48.4102	50.4064	81.8345	16.4731	15.2322	49.5888	26.0263	35.9814	19.9027	20.5051	67.8131	19.7035	30.435
HMDB0034382	11,13-Octadecadien-9-ynoic acid	C18H28O2	276.209	2	[M+H]+	45.9	37.7	94.1	NA	NA	54.5525	7.54094	7.73929	25.0792	13.8811	21.8538	17.9441	9.38122	8.7454	12.9281	16.4613	6.64946	8.16739	4.40356	9.92191	16.379	7.35755	36.8686	5.32905	20.4967	14.3688	5.21155	20.5709	13.8304
HMDB0034658	9-Acetoxyfukinanolide	C17H24O4	292.167	0	[M-H]-	49.9	52.7	96.68	NA	NA	94.1226	119.864	107.657	119.766	90.8487	125.817	100.541	140.18	92.651	124.557	112.067	133.653	97.8428	107.522	281.409	144.041	157.493	113.499	122.425	105.217	114.464	107.183	100.008	128.795
HMDB0034671	5,8-Megastigmadien-4-one	C13H20O	192.151	2	[M+NH4]+	50.4	57.3	97.07	NA	NA	67.0674	60.6761	44.8229	41.0886	43.2894	48.2652	43.507	36.6756	40.7711	49.6606	56.0903	63.4474	59.9835	64.8717	90.8596	48.1202	55.4793	43.638	50.5909	39.8459	39.3716	33.051	45.8639	75.7754
HMDB0034877	2-Acetyl-3-methylfuran	C7H8O2	124.052	17	[M+Na]+	45	46.2	95.91	NA	NA	985.547	729.265	679.566	734.503	736.513	771.93	775.45	755.474	725.747	724.063	755.728	715.207	598.309	594.481	775.777	837.604	692.943	748.079	755.285	871.887	912.248	683.741	875.976	762.769
HMDB0034903	3-Butylhexahydro-1(3H)-isobenzofuranone	C12H20O2	196.146	1	[M-H]-	47.2	38.7	97.82	NA	NA	214.049	186.843	167.447	231.584	183.784	232.745	198.785	181.813	194.806	257.457	188.491	251.184	178.71	195.907	457.604	39.9538	267.941	204.223	233.338	228.457	217.153	178.35	233.138	233.139
HMDB0034933	11-Eicosen-1-ol	C20H40O	296.308	6	[M+Na]+	54.2	81.2	97.1	NA	NA	186.239	184.061	145.101	173.085	123.131	178.27	184.678	158.682	150.902	211.021	188.838	250.33	244.764	323.281	293.398	230.1	246.29	168.139	222.642	140.396	151.973	126.303	174.182	299.505
HMDB0034982	10-Epijunenol	C15H26O	222.198	9	[M+Na]+	49.7	59.8	98.33	NA	NA	51.2926	11.2479	25.3154	37.0325	34.1657	24.2713	40.94	26.316	19.629	17.1419	27.2573	9.15255	10.0241	10.8815	41.5366	17.2478	14.4097	18.9937	7.44175	9.31726	21.5245	4.64315	11.4701	20.5912
HMDB0035159	Paullinic acid	C20H38O2	310.287	6	[M+Na]+	52.7	72.9	97.07	NA	NA	22.8391	19.1847	134.594	33.7114	50.8291	129.589	103.031	104.005	66.7932	57.5207	16.065	29.9667	22.3295	5.87557	428.913	32.297	18.8836	7.72958	25.3329	5.95282	14.361	26.2758	10.4977	51.934
HMDB0035180	4,6,8-Megastigmatriene	C13H20	176.157	1	[M+H]+	51.9	65.7	95.7	NA	NA	50.2999	49.2689	34.9987	42.5871	40.4231	41.2115	39.8751	46.6424	31.4796	41.1397	42.8595	46.2322	32.2707	37.6756	88.3938	30.4184	36.5829	37.6558	39.0605	27.7502	39.3571	25.5568	30.8044	48.3473
HMDB0035473	Avocadyne	C17H32O3	284.235	2	[M+H]+	44.3	26.5	97.13	NA	NA	100.789	96.3031	117.563	99.451	79.2512	113.327	72.7225	73.8571	98.5336	92.254	86.4809	145.017	106.92	94.4717	187.989	84.898	100.619	77.0807	90.5294	70.0276	85.1337	70.6441	81.5844	154.473
HMDB0035580	1-Phenyl-1,3-pentadecanedione	C21H32O2	316.24	1	[M-H2O-H]-	38.7	3.94	90.92	NA	NA	16.0066	9.4618	14.3673	9.09908	9.03566	18.0016	13.8432	15.3585	14.0225	13.5322	10.0046	25.3998	10.6065	13.7557	58.6205	10.7689	18.7277	10.5673	18.4566	12.0883	12.5488	12.996	12.4294	15.1221
HMDB0035655	8-Hydroxy-6-docosanone	C22H44O2	340.334	2	[M+ACN+Na]+	38.8	0.157	96.37	NA	NA	25.7207	24.1268	23.1286	29.2287	25.0085	28.9389	28.8012	27.0396	27.6875	26.8152	33.5513	32.1874	24.2929	23.6806	31.9137	20.4599	12.9979	17.1046	14.8704	7.82494	13.1704	9.11714	11.1265	28.7852
HMDB0035875	Myrianthic acid	C30H48O6	504.345	14	[M+K]+	45.2	57.5	83.23	NA	NA	0.599753	3.31505	1.01409	1.66677	1.66949	1.3494	3.57852	4.91816	68.8601	1.66201	6.43797	7.45579	0.5089	1.66886	5.15733	2.52039	1.21391	13.4423	3.75283	2.53605	2.69707	12.2113	7.21564	6.63434
HMDB0035915	Sulcatone	C8H14O	126.104	1	[M-H]-	46.3	31	95.18	NA	NA	84.3595	56.8639	46.1132	40.7955	30.1207	55.2178	59.0041	52.3727	52.7063	53.2801	32.5308	656.81	35.7967	209.291	92.0503	34.0898	58.736	29.7038	42.1051	49.5664	61.5805	33.1752	61.4639	45.1656
HMDB0036345	3-Cyclohexyldodecane	C18H36	252.282	7	[M+Na]+	54.3	81.9	97.76	NA	NA	90.7943	87.2038	80.023	80.9047	73.1713	77.7328	84.8045	80.2828	85.9608	95.8214	115.225	110.747	101.233	107.387	169.988	100.163	73.4518	76.5292	86.4087	57.8014	80.7508	83.3239	92.7159	97.1846
HMDB0036425	Persicachrome	C25H36O3	384.266	2	[M+H]+	49.2	50.1	98.05	NA	NA	209.579	172.257	167.978	243.005	132.55	150.889	154.144	214.887	241.861	171.367	150.345	201.22	150.069	221.672	415.253	177.71	209.466	207.287	237.068	258.435	174.426	203.824	175.681	180.177
HMDB0036698	Ineketone	C20H30O3	318.219	2	[M+Na]+	41.6	14.5	95.79	NA	NA	76.6153	8.08709	5.74481	11.4582	21.7946	23.8152	16.8036	5.0867	7.06324	11.2996	21.8665	4.32983	9.0037	2.23742	40.4966	22.1512	3.92098	19.5253	8.8619	19.3649	9.64685	4.36266	28.4085	16.596
HMDB0036759	Pregeijerene	C12H18	162.141	2	[M+H]+	49	50.3	96.79	NA	NA	61.9148	61.861	57.1511	46.706	52.6725	53.6305	49.1391	56.0171	46.5408	44.3567	55.664	70.0025	40.7649	50.5221	106.748	45.1326	45.9273	47.1248	55.0695	41.3656	42.0289	31.5007	41.422	58.3829
HMDB0036820	beta-Ionol	C13H22O	194.167	1	[M+NH4]+	52.7	67.6	97.57	NA	NA	94.1003	101.835	88.199	82.55	14.4922	79.1622	81.5833	89.9816	70.5654	74.8964	87.5314	107.026	75.1991	88.8788	112.89	77.1691	70.5938	75.6869	77.2085	70.039	72.7256	61.5275	76.0588	100.058
HMDB0036827	Sclareol	C20H36O2	308.272	2	[M+NH4]+	49	50.7	96.77	NA	NA	93.0062	27.214	42.6447	36.2573	30.7857	38.5789	40.901	41.3395	31.6661	36.2856	30.6696	62.3737	39.5926	28.7848	433.59	34.9975	28.8258	38.381	55.9956	30.8764	28.5429	37.4343	23.2558	48.7079
HMDB0036835	Sagittariol	C20H34O2	306.256	2	[M+NH4]+	49.4	52.9	96.27	NA	NA	84.9832	30.5888	31.2699	22.6099	28.4329	25.1326	34.317	22.5567	20.2441	24.4714	28.4713	61.0788	39.1736	34.5414	200.522	30.5213	47.0164	49.9917	68.6905	49.9576	33.9088	54.0016	30.4593	43.0864
HMDB0037519	2-(5,8-Tetradecadienyl)cyclobutanone	C18H30O	262.23	2	[M+NH4]+	52.6	67.5	98.01	NA	NA	12144.1	10171.9	7067.45	7420.08	7632.17	8466.59	7419.78	6204.52	6741.34	8711.93	9326.26	10752.4	9949.5	10563.3	14128.7	7733.58	9362.8	7621.07	8521.49	6930.84	6485.5	5742.8	7592.16	12987.2
HMDB0037611	Lucidenic acid A	C27H38O6	458.267	12	[M+Na]+	37.8	10.9	91.48	NA	NA	11.2217	32.3966	9.67947	10.3979	20.031	36.7598	32.3503	23.0896	215.378	5.42758	28.862	34.7154	5.97123	9.65171	38.3212	22.4465	16.2193	102.128	23.4664	18.5318	22.4168	54.2079	74.594	37.6817
HMDB0037725	Hexyl 2-furoate	C11H16O3	196.11	1	[M-H]-	52.6	66.4	96.45	NA	NA	126.367	27.995	30.0025	79.336	47.0561	35.4257	63.9245	38.9674	33.9992	39.1666	49.4194	21.562	29.5574	37.9296	34.3997	23.1627	28.2012	58.3593	25.7892	34.551	42.3305	1.42477	24.0116	38.8595
HMDB0037730	Furfuryl octanoate	C13H20O3	224.141	9	[M+Na]+	40.6	20.3	92.74	NA	NA	4.26098	56.2273	2.36214	38.8385	96.8174	108.634	65.5322	95.5651	101.813	67.9587	95.497	2.48209	2.30493	4.56453	66.1285	110.413	15.867	32.5132	1.30653	93.4457	99.1944	4.39278	116.557	51.5405
HMDB0038057	Dehydrophytosphingosine	C18H37NO3	315.277	2	[M+Na]+	41.7	15.8	95.07	NA	NA	37.2924	39.0046	34.716	37.2976	32.0046	41.5945	38.8718	42.728	36.7177	40.2874	44.6311	53.7568	24.9682	50.1821	69.2347	32.3626	27.3374	40.1165	21.9395	13.9648	31.7354	29.6707	78.0287	43.4344
HMDB0038105	Isolinderanolide	C21H36O3	336.266	10	[M+K]+	38.4	5.72	96.98	NA	NA	20.8706	7.33468	16.4037	11.3649	9.91839	21.7971	13.4414	14.567	12.8902	11.9705	6.12417	25.5745	8.74214	6.51566	44.1345	8.13446	7.52173	6.14051	14.9863	4.0341	6.9228	4.52249	3.65343	11.6391
HMDB0038108	Quinceoxepane	C12H20O	180.151	1	[M+NH4]+	51.4	62.5	96.05	NA	NA	99.3135	98.3015	90.316	88.8012	74.2965	78.3407	80.3663	84.6124	75.7822	75.3685	86.0585	109.992	73.4657	80.8626	155.881	70.4003	68.7009	69.8401	90.3485	65.0638	72.7604	61.3155	73.137	97.4094
HMDB0038319	Decarbamoylsaxitoxin	C9H16N6O3	256.128	1	[M-H]-	40.2	28.2	94.72	NA	NA	9.82305	7.69444	15.8947	7.74311	9.28892	8.68676	3.87113	8.49827	10.7548	8.65828	7.29119	9.51267	8.5412	8.74241	10.0865	0.580864	10.4324	0.544563	6.64434	6.7388	12.5449	5.55658	6.25535	5.72905
HMDB0038401	Glucosinalbin	C14H19NO10S2	425.045	13	[M-H2O-H]-	34.4	0.249	85.73	NA	NA	0.456093	0.417042	11.0059	0.400695	0.39294	5.41792	20.6207	27.4702	8.24825	26.7856	18.9708	45.8431	0.396207	5.82722	14.7875	0.468248	11.0595	0.391123	12.3843	6.49573	0.429638	6.18187	14.8661	6.97131
HMDB0038882	5-O-beta-Xylopyranosyl-arabinose	C10H18O9	282.095	5	[M-H]-	48.1	49.6	96.26	NA	NA	23.165	45.4277	37.8319	38.3893	23.4271	32.3574	38.3069	31.7088	40.4246	35.9625	29.3766	77.1798	28.9759	43.999	310.091	27.5808	32.7468	28.6744	27.3547	27.3073	32.31	36.8198	31.0538	38.3372
HMDB0039110	alpha-Amino-2-carboxy-5-oxo-1-pyrrolidinebutanoic acid	C9H14N2O5	230.09	1	[M+FA-H]-	44	25.1	96.26	NA	NA	990.628	1305.91	392.296	1098.28	966.603	562.251	766.465	816.558	1420.07	1000.72	1279.01	1708.15	931.721	1570.67	137.818	894.143	744.497	809.485	697.65	1200.85	976.467	1701.73	1435.19	1071.66
HMDB0039652	2-Hydroxy-3,4,5-trimethyl-2-cyclopenten-1-one	C8H12O2	140.084	1	[M+NH4]+	40.7	8.02	96.77	NA	NA	304.468	238.892	305.083	229.803	358.329	362.854	250.92	275.05	319.23	338.22	341.269	417.815	329.348	310.768	475.671	268.432	415.71	207.199	302.379	286.714	325.812	275.993	375.457	324.205
HMDB0039825	Cyclocalopin F	C15H18O6	294.11	2	[M+H]+	39.7	5.85	95.32	NA	NA	23.6609	24.74	90.0532	89.3312	74.8804	70.2289	65.9718	80.4185	82.3271	80.9385	15.0338	38.2445	11.3118	9.77448	20.1877	25.0569	71.0176	25.3476	68.715	66.809	81.4986	64.6208	86.5274	104.459
HMDB0039976	p-Menthane-1,2,8,9-tetrol 9-glucoside	C16H30O9	366.189	1	[M+Na]+	38.7	2.68	91.62	NA	NA	0.619338	4.07227	1.01174	1.25794	3.45995	2.6235	5.50662	3.60139	50.8097	1.62488	3.80054	6.42148	0.509939	5.9707	4.59709	1.74062	1.55577	12.4805	2.00141	3.25098	7.60376	7.49658	7.15806	6.15094
HMDB0040215	3-Hexenyl acetate	C8H14O2	142.099	1	[M+NH4]+	44.5	26.1	98.13	NA	NA	26.0364	29.7537	60.2398	45.0693	38.81	36.1907	32.2301	26.8979	35.8458	32.9823	29.784	15.7005	62.6004	30.0346	24.0189	46.9081	43.0103	123.338	70.5906	109.282	61.7823	74.8167	113.457	50.0882
HMDB0040338	3,5,5-Trimethyl-3-cyclohexen-1-one	C9H14O	138.104	1	[M+NH4]+	52.8	69.2	96.44	NA	NA	49.5615	66.5714	59.2771	51.6113	51.2105	58.8299	60.3707	61.1411	50.0266	45.3089	60.9027	71.9697	53.7659	56.8226	107.724	53.2682	39.5073	52.7828	59.6342	44.0251	48.7288	40.8497	48.2949	73.8213
HMDB0040458	1,2,4-Tris(methylene)cyclohexane	C9H12	120.094	2	[M+H]+	50.6	58.6	96.47	NA	NA	69.5872	54.4767	64.5323	65.4102	54.3674	44.5906	59.3392	63.6671	56.1405	60.2407	47.1986	76.7872	57.5246	58.0072	91.1018	55.7777	41.892	49.8029	69.6627	44.6817	51.5379	39.8	49.2393	66.0041
HMDB0040619	Piperoic acid	C22H30O4	358.214	9	[M+H]+	46.2	46.4	94.01	NA	NA	1207.41	30.9185	16.636	13.7184	99.8309	71.6504	79.8996	23.618	33.3259	213.745	240.919	24.0726	101.528	18.0121	192.172	219.03	26.118	326.338	20.5879	242.892	100.379	19.1729	119.563	124.492
HMDB0040982	1,20-Eicosanediol	C20H42O2	314.318	2	[M+ACN+H]+	53.1	71	96.86	NA	NA	163.063	114.493	186.037	107.011	100.34	127.627	131.712	139.031	159.989	156.008	159.944	242.33	108.019	117.239	424.596	188.57	184.765	164.478	158.7	168.215	226.377	155.201	230.334	182.067
HMDB0041144	8-Deoxy-11,13-dihydroxygrosheimin	C15H20O5	280.131	2	[M+H]+	40.3	8.05	95.94	NA	NA	22.4285	18.9011	105.722	89.7847	80.3394	90.4571	76.6435	98.7389	102.228	92.5558	19.3917	48.37	16.1051	11.9828	29.9012	32.3753	87.8621	31.1781	89.7944	79.7096	107.024	78.384	106.158	119.399
HMDB0041218	1,5-Undecadiene	C11H20	152.157	14	[M+Na]+	49.1	62	98.56	NA	NA	116.763	102.892	76.3607	79.9943	62.9746	84.5811	74.1436	64.3273	65.3348	95.9478	88.7306	110.451	90.0096	93.2971	140.243	80.473	99.7462	77.8392	86.6787	61.5009	62.7978	54.5391	68.9746	115.039
HMDB0041486	1-Deoxy-ribitol	C5H12O4	136.074	1	[M+FA-H]-	39.6	1.16	97.66	NA	NA	460.865	467.027	566.886	556.623	714.626	445.24	588.54	536.933	682.92	506.038	573.933	561.722	416.004	488.325	195.799	493.07	490.006	282.734	418.108	313.441	308.109	319.449	258.731	436.901
HMDB0041592	Coumarinic acid	C9H8O3	164.047	1	[M+NH4]+	45.6	29.8	98.87	NA	NA	5141.34	3694.33	3475.16	3505.97	3776.46	3882.42	3865.44	3744.57	3626.73	3760.16	3675.95	3484.35	2829.72	3038.56	3756.05	4193.12	3456.83	3792.34	3758.46	4323.6	4526.67	3571.24	4537.91	3810.81
HMDB0041740	Glycitein 4'-O-glucuronide	C22H20O11	460.101	0	[M-H]-	52.5	66.6	96.24	NA	NA	40.4255	44.418	41.1292	43.0307	39.9072	46.3475	44.432	40.4596	38.7192	50.5481	44.4902	46.3302	40.4801	0.767466	85.979	3.45187	54.4452	41.2269	45.7831	41.3804	39.0737	33.5881	38.2547	51.7109
HMDB0059633	9,10-Dihydroxyoctadecanoate	C18H36O4	316.261	0	[M-H]-	43.9	23.6	96.67	NA	NA	74.0006	10.7393	7.37307	35.8606	7.47219	13.3782	12.3626	7.2335	32.8133	7.13107	11.1486	1.87742	18.059	1.89465	53.3989	10.3877	15.8451	27.1267	12.8093	10.7566	18.6249	1.94332	17.7463	18.753
HMDB0059667	3-Methyl sulfolene	C5H8O2S	132.025	1	[M+H]+	40.1	5.36	96.09	NA	NA	3514.44	2641.07	2495.6	2754.48	3221.61	2754.65	3204.29	2869.56	3188.02	2614.45	3240.52	2045.95	2169.71	2769.68	1614.34	2963	2334.76	2800.56	2593.38	4050.06	3610.51	2712.21	2935.62	2709.62
HMDB0059834	Pentylbenzene	C11H16	148.125	1	[M+H]+	44.1	24.5	97.53	NA	NA	71.3737	72.5739	67.3964	65.1941	60.5967	84.06	63.9613	71.1052	68.0291	74.4625	63.2971	81.0504	57.5404	67.365	142.191	61.5573	70.4774	58.1255	90.5984	59.1427	55.2819	50.7567	70.0733	78.4698
HMDB0059875	Carvotanacetone	C10H16O	152.12	2	[M+NH4]+	45.3	32.1	96.27	NA	NA	57.9321	69.1138	54.0587	48.9572	52.3958	56.4206	44.5363	53.2114	42.4872	45.8051	51.2242	66.9123	51.7529	56.2166	103.325	44.8717	43.3804	47.1992	58.2327	43.8115	48.1902	35.8591	42.5846	62.2319
HMDB0060039	Dihomo-alpha-linolenic acid	C20H34O2	306.256	6	[M+Na]+	53	74.8	96.83	NA	NA	153.789	8.87189	6.9773	21.5636	19.5958	16.5573	28.0558	2.47598	9.95652	34.3624	38.657	5.1818	21.1679	12.2562	66.7271	47.5234	29.4792	50.1276	10.4591	31.0574	30.8127	11.4942	41.8851	27.6345
HMDB0060044	14-HDoHE	C23H32O3	356.235	19	[M+H]+	36.9	15.2	88.02	NA	NA	57.2137	138.192	159.633	283.24	191.049	158.446	253.024	177.978	175.626	162.603	123.342	166.954	152.883	182.762	250.441	145.783	153.802	98.2912	127.394	119.538	150.416	143.284	134.325	127.2
HMDB0060065	N-Methyl-4,6,7-trihydroxy-1,2,3,4-tetrahydroisoquinoline	C10H13NO3	195.09	1	[M-H]-	46.9	37.5	97.72	NA	NA	406.409	437.201	381.694	299.352	297.889	366.17	306.67	334.527	337.967	360.456	326.568	446.954	369.339	324.145	621.56	57.3235	509.542	294.439	352.23	346.553	346.196	323.854	391.554	395.179
HMDB0060127	25-Hydroxyvitamin D3-26,23-lactol	C27H42O4	430.308	2	[M+ACN+H]+	48.2	44.5	98.52	NA	NA	146.602	547.074	506.95	119.02	493.153	319.072	28.9099	533.785	251.639	659.204	447.278	217.747	643.866	471.795	99.0173	239.818	569.027	633.006	331.769	249.516	216.901	726.763	443.655	377.442
HMDB0060245	3-Cyanoalanine	C4H6N2O2	114.043	1	[M+NH4]+	49.8	54.6	95.95	NA	NA	32265.2	37969.4	38570.6	69590.8	34367.1	35583.3	38509.8	35276.7	47250.6	36566.6	40904.8	31764.1	36077.4	38542.7	34775.6	44500	36569.8	39801.5	41791.2	52500.2	40032	38938.1	32372.6	38524.9
HMDB0060282	Uridine 3'-monophosphate	C9H13N2O9P	324.036	0	[M-H]-	NA	NA	NA	NA	NA	1126.29	146.707	71.4071	189.791	208.897	166.916	321.811	274.02	203.665	226.19	179.372	55.0226	133.623	115.192	393.056	420.343	122.473	230.043	115.285	477.827	379.873	78.5497	217.981	220.943
HMDB0060467	Fructose 1-phosphate	C6H13O9P	260.03	0	[M-H]-	50	51.7	98.73	NA	NA	6122.88	3798.75	4570.56	15135	4382.37	12751.5	28446.9	10807.2	13184.9	4887.21	9361.52	8786.61	4069.44	3193.65	31571.9	14140.1	4893.46	9587.03	4628.55	12790.5	17246.8	4915.75	13107.1	9975.79
HMDB0060707	15beta-Hydroxydesogestrel	C22H30O2	326.225	2	[M+H]+	50.3	57.4	96.24	NA	NA	733.935	21.9383	24.4233	70.9186	84.1007	53.0596	96.9348	20.8236	36.2356	130.303	135.747	14.659	81.4652	30.1168	90.879	194.198	16.1692	205.752	15.8072	105.457	86.1744	35.8214	147.591	99.6689
HMDB0060719	2-Hydroxydesogestrel	C22H30O2	326.225	7	[M+FA-H]-	37.6	0.737	95.69	NA	NA	596.647	490.948	556.69	521.253	444.305	609.962	533.642	560.674	543.087	560.115	411.28	779.321	429.932	498.599	1385.54	455.578	684.734	450.822	501.158	422.672	486.725	466.343	438.835	597.457
HMDB0060760	4-Carboxypyrazole	C4H4N2O2	112.027	0	[M-H]-	40.3	3.97	97.81	NA	NA	2388.2	4415.94	4753.1	4024.52	4305.09	4568.58	4106.28	3690.45	3561.88	3501.83	2843.95	3676.58	4461.33	4254.8	4118.2	4140.16	4184.06	2836.61	2308.4	2497.79	2421.11	2774.72	2372.68	3650.81
HMDB0061156	N-(2-Carboxymethyl)-morpholine	C6H11NO3	145.074	1	[M+FA-H]-	45.8	29.4	97.73	NA	NA	45.963	44.0972	68.7369	51.327	45.0515	42.4577	38.2631	55.6997	43.7957	50.1856	43.3439	57.3165	32.3278	36.1015	31.8528	46.3205	33.0872	46.2987	30.3967	27.7733	33.2208	22.0173	24.2635	36.0679
HMDB0061177	Pyridine N-oxide glucuronide	C11H14NO7+	272.077	1	[M+FA-H]-	47.7	43	97.25	NA	NA	4.07816	18.6795	1.63034	34.4788	32.5102	39.3786	58.8059	44.5359	58.6658	30.0567	38.2781	3.204	1.80264	11.7958	32.2174	47.5337	7.20331	11.853	1.34826	44.0648	43.4017	2.36383	79.2108	25.8994
HMDB0061634	3-Hydroxyoctanoyl carnitine	C15H29NO5	303.205	1	[M+H]+	43	21.3	94.81	NA	NA	21.8147	29.3206	19.9907	22.7427	24.8592	20.7364	32.7993	18.6591	20.6157	22.7922	27.6095	24.7144	24.7392	18.5739	19.1632	30.944	27.7444	26.4024	22.9199	55.3457	25.5836	22.1346	22.5696	24.0536
HMDB0061636	3-Hydroxydecanoyl carnitine	C17H33NO5	331.236	2	[M+H]+	47.4	43.3	96.18	NA	NA	77.8921	108.219	86.1385	34.5569	51.2937	33.2424	24.3822	44.5515	51.0829	43.8886	64.5643	63.073	134.305	85.2822	27.4582	46.3085	87.9873	92.3511	116.973	91.8902	53.241	84.2618	41.1954	65.2295
HMDB0061638	3-Hydroxydodecanoyl carnitine	C19H37NO5	359.267	2	[M+H]+	47.8	43.8	97.79	NA	NA	56.3167	185.871	167.257	36.8947	96.1068	57.3264	21.7243	74.4926	72.712	64.3258	80.1512	48.7107	183.82	133.351	30.127	75.414	126.336	104.114	132.142	87.4009	49.8924	109.319	53.1536	81.3205
HMDB0061640	3-Hydroxytetradecanoyl carnitine	C21H41NO5	387.298	2	[M+H]+	51.2	62.6	95.74	NA	NA	101.864	414.726	234.004	80.0433	200.817	112.311	48.7773	164.067	121.82	137.075	177.807	112.349	330.094	260.104	69.8073	117.28	347.805	391.536	285.367	262.031	155.271	228.962	227.683	175.67
HMDB0061717	Succinylcarnitine	C11H19NO6	261.121	2	[M+H]+	45.7	37.9	92.91	NA	NA	195.266	204.227	123.251	636.493	186.729	206.41	305.769	189.627	403.084	169.035	202.487	194.927	138.907	157.711	173.633	99.0939	173.615	169.759	86.3442	172.438	64.7597	208.825	147.73	173.919
HMDB0061784	3-Allyl-1-cyclohexene	C9H14	122.11	2	[M+H]+	42.2	14.6	98	NA	NA	67.0235	61.0618	53.9356	54.7208	53.8725	64.5546	59.7172	50.1274	38.1248	63.8188	68.8987	86.1674	74.9924	64.2851	103.373	62.5771	78.3922	60.0002	67.6908	51.684	53.7786	48.1158	57.1452	78.2863
HMDB0061787	2,6-Dimethyl-1,3,5,7-octatetraene	C10H14	134.11	2	[M+H]+	51.6	62.1	97.8	NA	NA	83.9548	88.6153	108.753	111.374	68.092	107.401	101.502	76.9261	95.8189	67.9508	76.4191	132.227	68.149	77.9859	202.788	93.1455	83.9404	65.7557	109.886	70.0556	80.9985	65.6327	63.1924	97.1619
HMDB0061818	2,4-Dodecadiene	C12H22	166.172	13	[M+Na]+	49.5	61.9	98.84	NA	NA	72.7563	61.7631	47.6374	49.3113	44.207	48.9093	51.3369	38.0128	37.1441	50.8487	54.5291	64.2423	55.3492	62.0655	90.2816	46.7843	74.4042	54.389	57.0297	38.9199	39.0775	36.4915	43.3044	74.1642
HMDB0061821	3-Dodecene	C12H24	168.188	12	[M+Na]+	50.4	68	97.15	NA	NA	35.7583	42.0995	38.2827	34.8721	30.8095	30.7969	36.0565	36.2946	28.7066	31.7329	33.7839	51.3364	31.2599	32.234	68.1786	27.6996	27.1686	28.0733	37.9447	29.1239	32.1626	22.6692	26.5657	40.0981
HMDB0061825	1-Phenylheptane	C13H20	176.157	0	[M+FA-H]-	40.3	2.48	98.85	NA	NA	122.456	76.3647	108.134	105.988	111.194	116.616	109.814	121.434	103.51	114.157	101.441	159.487	112.729	85.2659	213.819	115.471	128.878	116.208	118.246	114.433	112.773	77.3488	111.918	153.466
HMDB0061889	1,3,5-Heptatriene	C7H10	94.0783	1	[M+H]+	50.2	55.1	97.28	NA	NA	239.073	258.379	191.338	195.044	188.924	221.633	202.24	181.279	181.854	233.331	240.971	295.641	248.744	261.905	372.709	220.548	268.23	208.178	223.562	176.427	188.378	158.993	196.812	306.902
HMDB0062164	Thioproline	C4H7NO2S	133.02	1	[M+H]+	40.1	12.1	89.68	NA	NA	674.241	1334.22	901.827	814.768	1028.62	529.453	561.712	1123.39	1155.69	893.058	729.668	1060.33	1448.16	1958.52	228.722	403.6	1253.88	714.332	978.151	806.707	507.347	2151.7	416.575	938.527
HMDB0062274	10-Hydroperoxy-H4-neuroprostane	C22H32O6	392.22	8	[M+H]+	49.3	61.7	93.51	NA	NA	9.04575	1.26771	7.64339	6.51844	8.68919	8.2588	5.64222	7.56313	3.15344	3.18867	4.88739	3.81994	1.28121	1.7939	6.89216	4.6375	4.11035	3.31236	1.19312	0.813134	2.68163	7.27264	2.06233	4.19176
HMDB0062337	N-Oleoyl tyrosine	C27H43NO4	445.319	15	[M+ACN+H]+	36.1	0.242	95.93	NA	NA	16.7792	13.4256	14.7877	13.7308	17.1772	14.8469	78.4047	41.7638	35.6334	39.0884	21.5047	38.0469	19.3274	18.2786	100.838	10.1962	22.9999	13.1947	23.6572	8.29322	12.9408	14.9143	4.01096	21.3284
HMDB0062341	N-Stearoyl GABA	C22H43NO3	369.324	1	[M+Na]+	37.7	1.95	88.35	NA	NA	54.165	41.7432	26.7289	29.4674	42.6175	32.4004	42.8117	45.6987	39.7435	39.3037	46.3967	45.9685	44.8318	51.6251	61.9642	33.2469	44.9962	41.3735	31.3172	20.4836	17.8754	18.8316	34.8238	72.7522
HMDB0062517	Pentadecanoylcarnitine	C22H43NO4	385.319	2	[M+H]+	44.6	31.4	94.2	NA	NA	49.5602	62.0281	67.2906	34.2825	57.6212	61.4609	53.1675	59.4047	39.0677	66.0083	48.9118	69.1639	74.1752	62.3178	63.2661	41.7221	73.6761	45.967	40.7096	26.0527	35.541	67.2852	39.6052	51.1789
HMDB0062549	2-Hydroxystearic acid	C18H36O3	300.266	1	[M-H2O-H]-	41.2	10	97.32	NA	NA	3991.08	2458.83	3056.64	3292.99	2027.95	3026.11	2445.54	2810.47	3261.55	2385.8	2140.28	5187.55	2536.91	2330.6	19122.9	1976.19	3194.56	3734.59	2507.81	1973.45	2132	2218.04	2711.83	3148.39
HMDB0062557	N-Acetylthreonine	C6H11NO4	161.069	1	[M+H]+	45.5	31.3	97.21	NA	NA	620.664	1303.63	1298.13	1139.09	1385.14	993.617	933.61	1401.89	1638.5	1431.19	1355.78	1261.16	1288.59	1625.36	414.003	920.956	1028.05	1679.32	1468.11	742.333	575.923	1644.08	913.734	1166.43
HMDB0062602	1-Docosene	C22H44	308.344	6	[M+Na]+	50.2	60.7	97.02	NA	NA	25.8438	25.3966	19.3414	15.1381	21.4168	23.518	25.5334	25.1564	23.1367	31.3783	29.1715	57.6665	20.9109	45.8975	65.0009	59.0817	41.5748	28.757	31.132	32.3557	28.0087	33.9504	36.7898	31.269
HMDB0094800	6,7-Octadienoylglycine	C10H15NO3	197.105	1	[M+NH4]+	40.6	7.77	96.3	NA	NA	39.9185	107.053	120.37	201.339	132.381	115.828	216.303	114.971	186.086	165.502	172.416	126.628	85.9296	218.226	226.071	194.297	187.303	128.349	94.8179	181.89	107.541	168.6	147.302	145.999
HMDB0094801	2-Octenoylglycine	C10H17NO3	199.121	2	[M+ACN+H]+	43.4	20.7	98.38	NA	NA	579.9	512.275	577.912	569.433	580.319	533.096	597.084	587.002	486.336	400.663	560.462	396.914	732.595	581.413	321.507	603.232	501.053	678.029	752.996	680.192	751.757	689.843	455.918	505.22
HMDB0112189	11-Hydroxyhexadecanoic acid	C16H32O3	272.235	1	[M-H]-	43.7	24.1	95.16	NA	NA	79.5031	47.1766	37.4614	88.0777	32.2592	37.5976	27.2483	33.4846	40.0357	34.7999	28.2953	73.0686	51.9429	31.5026	77.1961	36.4375	49.2806	31.7814	28.0881	36.3713	39.3273	36.7999	29.4994	41.2894
HMDB0112192	6-Hydroxyhexadecanoic acid	C16H32O3	272.235	7	[M+Na]+	46.1	40.3	97.88	NA	NA	58.74	9.68863	5.04709	14.5064	11.0947	10.9631	12.7504	4.14684	57.0857	25.6066	16.0719	6.96986	18.7237	2.05989	14.1551	13.1553	24.4239	49.4552	10.7818	11.8661	8.24626	4.48581	24.4475	14.4705
HMDB0114765	LysoPA(i-14:0/0:0)	C17H35O7P	382.212	2	[M+H]+	43.2	24.6	94.14	NA	NA	672.169	19.2742	3.62886	33.7878	49.6216	43.9577	48.1758	2.74404	16.9276	116.433	144.516	8.40249	52.9749	15.0184	79.0561	154.348	18.4906	174.239	10.5407	133.356	67.7286	27.5743	161.617	74.9608
HMDB0115486	PA(8:0/15:0)	C26H51O8P	522.332	14	[M+ACN+H]+	36.5	1.64	95.3	NA	NA	2.23216	7.44597	2.41185	2.54247	4.33467	8.81321	10.3908	5.74492	75.7263	6.38323	12.4397	14.0337	1.52531	2.82202	15	6.83155	5.01568	32.1419	7.7936	6.44725	10.7955	26.4287	27.1539	12.5781
HMDB0116642	PG(a-13:0/i-12:0)	C31H61O10P	624.4	5	[M+FA-H]-	48.3	38.1	96.89	85.7	NA	4.47318	10.076	10.0187	6.9378	12.7203	5.54821	4.37515	3.87805	3.96044	1.92297	3.3169	2.70245	13.9886	11.9196	27.7194	3.70546	8.26628	4.19871	3.39066	1.6665	2.69333	2.37472	2.70146	2.19593
HMDB0240253	N-Acetyltaurine	C4H9NO4S	167.025	0	[M-H]-	49.5	57.5	90.15	NA	NA	2627.9	3265.37	3526.8	2968.12	3203.87	2627.75	3302.26	3130.16	2726.93	2397.47	2788.57	2322.82	3074.26	3346.66	718.012	2668.29	2724.56	2708.31	3146.5	2949.93	2683.91	3290.02	2279.71	2684.08
HMDB0240257	Quinolacetic acid	C8H8O4	168.042	13	[M+Cl]-	37.5	4.88	96.51	NA	NA	147.326	64.7013	190.222	53.1452	229.108	374.195	300.376	29.9645	2.37426	277.481	389.597	31.787	316.516	2.93127	585.463	565.607	76.1722	336.874	225.02	601.458	422.203	182.88	375.084	229.868
HMDB0240283	Gadobenic acid	C22H31GdN3O11	671.118	4	[M+Cl]-	43.4	37.3	94.69	85.4	NA	0.22482	0.191068	0.201057	0.204155	0.187695	0.210024	4.00307	3.15733	6.23419	5.19509	2.7118	9.67305	0.181373	0.184915	0.399142	0.195024	0.225951	2.44459	3.0403	3.68992	2.4358	4.13781	4.68252	1.89502
HMDB0240588	Myristoleoylcarnitine	C21H39NO4	370.295	2	[M+H]+	49.5	58.2	91.57	NA	NA	150.752	417.527	911.403	68.9208	338.143	137.991	68.0832	180.114	117.125	362.719	138.63	469.161	396.136	339.031	333.399	144.908	105.754	198.829	126.494	49.1237	90.2795	329.948	16.9378	175.501
HMDB0240687	8-Amino-7-oxononanoic acid	C9H17NO3	187.121	2	[M+ACN+H]+	45.6	31	98.94	NA	NA	109.408	88.7625	115.256	510.306	142.758	104.512	157.837	91.8478	226.776	114.298	129.673	80.4517	139.892	139.661	455.169	135.828	126.025	179.536	183.278	204.241	187.274	250.871	157.838	175.347
HMDB0240724	Suberoyl-carnitine	C15H27NO6	317.184	3	[M+NH4]+	38.7	0.132	97.07	NA	NA	109.008	77.6488	30.4271	38.0278	39.7343	87.5796	49.9785	68.5399	27.7421	58.7585	63.0155	21.6435	55.8093	20.0434	65.5741	69.2556	40.1302	102.52	28.2754	81.6373	53.3859	32.0587	85.6762	49.4968
HMDB0240747	Eicosadienoylcarnitine	C27H49NO4	451.366	4	[M+Na]+	45.8	34.9	98.38	NA	NA	216.255	594.478	564.095	136.76	433.426	295.62	28.4737	494.656	310.63	717.515	397.157	381.474	509.312	371.669	70.2498	235.314	370.972	452.976	383.648	208.387	222.084	633.804	326.955	359.269
HMDB0240822	Octadeca-10,12-dienoylcarnitine	C25H45NO4	423.335	2	[M+H]+	50.9	61.4	95.67	NA	NA	1613.01	4037.27	5721.57	1773.02	5337.06	4151.14	1729.38	4447.05	3448.57	7540.49	4847.57	5782.49	4568.44	1956.01	2676.89	3428.78	2615.27	4288.74	1808.05	1281.67	1218.1	3642.86	2891.43	3371.62
HMDB0241362	10-Hydroxytetradec-12-enoylcarnitine	C21H39NO5	385.283	2	[M+H]+	44.9	30.6	97.02	NA	NA	31.2293	92.9928	96.6615	18.0919	49.6988	34.633	10.641	53.3222	39.2794	33.7239	44.78	32.8859	36.6734	89.9949	23.6262	38.7068	53.8898	54.0169	76.2795	24.4416	27.3238	48.5233	16.7931	41.6089
HMDB0241467	13-Hydroxyhexadecanoylcarnitine	C23H45NO5	415.33	2	[M+H]+	52	66.5	95.65	NA	NA	143.016	247.047	257.444	174.189	209.691	183.104	239.488	236.763	235.551	182.253	196.1	244.434	269.345	268.561	246.042	215.063	301.125	217.955	179.447	362.637	266.381	233.04	227.669	223.939
HMDB0241469	Hexadecenoylcarnitine	C23H43NO4	397.319	2	[M+H]+	50.9	60.8	96.01	NA	NA	765.164	2176.1	3570.58	799.142	3321.34	1646.57	646.094	3031.34	1353.04	2966.97	2386.37	2226.94	3652.46	1703.75	1402.06	2030.29	1548.82	1664.42	1344.8	725.137	1181.69	1976.01	1457.49	1820.18
HMDB0241521	13-Hydroxyoctadecanoylcarnitine	C25H49NO5	443.361	2	[M+H]+	50.3	58.6	95.11	NA	NA	100.504	252.87	280.169	164.505	180.95	161.906	183.105	226.277	159.325	179.491	102.901	251.34	142.894	138.734	252.49	105.282	195.978	95.4898	80.9798	102.652	87.9715	101.033	112.674	150.193
HMDB0241529	Octadec-13-enoylcarnitine	C25H47NO4	425.351	2	[M+H]+	48.3	48.1	95.74	NA	NA	3386.95	8382	17507.1	4864.22	13919.3	7809.32	4329.63	12035.1	8526.63	12411.7	9910.83	8538.67	10542.5	5387.53	6034.25	7127.31	6695.28	8791.78	4478.87	2635.42	6438.52	9111.49	6273.36	7372.54
HMDB0241562	Nonadecanoylcarnitine	C26H51NO4	441.382	1	[M+H]+	46.8	42.1	93.8	NA	NA	16.7678	42.1427	49.2537	22.8532	19.4036	35.282	19.9257	30.0038	16.3192	27.3125	14.8809	57.6108	23.6543	19.6893	132.769	22.5906	63.9033	8.80142	20.6309	9.40741	3.92999	16.501	12.8913	23.5714
HMDB0241565	Nonadeca-10,13-dienoylcarnitine	C26H47NO4	437.351	2	[M+K]+	41.4	20.1	89.03	NA	NA	2.90572	2.76714	2.6191	3.86674	5.41584	11.1442	38.2862	75.0875	63.4407	139.39	133.657	154.852	125.141	109.805	1114.49	116.858	88.3709	95.1857	102.733	59.7099	129.794	107.093	60.3482	97.9566
HMDB0241570	15-Hydroxyicosanoylcarnitine	C27H53NO5	471.392	1	[M+H]+	45.8	35.6	94.85	NA	NA	13.4111	53.0357	94.0328	28.9742	25.9352	33.9022	31.3888	50.6972	28.5186	53.2386	11.8651	99.4549	26.5627	37.4876	242.169	24.5497	71.7558	6.9531	14.8898	7.88069	8.51034	8.95147	10.3962	31.2959
HMDB0241602	Docos-11-enoylcarnitine	C29H55NO4	481.413	2	[M+H]+	40.3	6.26	97.53	NA	NA	60.3605	117.473	213.018	68.2867	50.659	81.3484	56.9055	104.384	65.9237	117.402	24.5438	419.968	59.3721	73.5687	786.775	65.8919	120.248	18.2849	31.9645	16.363	16.9641	22.0396	16.4465	92.2248
HMDB0241633	Tetracosa-13,16-dienoylcarnitine	C31H57NO4	507.429	1	[M+H]+	40.3	6.58	96.31	NA	NA	12.8192	16.4365	23.6156	12.6346	9.27056	20.1524	11.8696	18.9258	11.1712	17.9488	5.83596	91.8039	6.43795	9.02457	156.249	13.675	25.4044	7.19148	6.08207	4.86317	4.00259	5.76908	5.43945	16.5536
HMDB0241750	6-Hydroxynon-2-enoylcarnitine	C16H29NO5	315.205	2	[M+Na]+	37.8	4.33	86.88	NA	NA	1.19186	3.72745	0.920409	1.49562	1.2351	2.63985	4.74157	3.50851	63.2986	2.90742	8.42258	13.1317	0.909404	1.80675	6.68825	4.1193	2.30795	11.3748	3.91685	3.08346	4.80833	15.5851	10.69	7.45095
HMDB0241915	N-Nervonoyl Valine	C11H11NO10-4	465.418	10	[2M-H]-	45.2	41.4	95.5	NA	NA	1428.74	868.884	933.717	452.399	1562.92	2409.82	1310.22	566.322	176.784	3203.66	4712.59	361.088	5910.24	246.654	1059.65	5197.16	2158.92	6931.81	2255.72	6278.6	7421.23	3821	5471.73	2811.09
HMDB0242107	1-Methylpiperidine-2-carboxylic acid	C7H13NO2	143.095	1	[M+H]+	48.9	47.5	98.26	NA	NA	2459.49	2030.34	2150.18	2290.2	2972.44	2960.17	2187.78	2849.76	2552.14	3414.34	2939.41	3622.96	2300.01	2163.59	4202.01	2207.28	2727.71	1480.67	1830.6	2111.71	2395.67	1312.27	2351.65	2337.1
HMDB0242381	Cholylaspartic acid	C28H45NO8	523.315	7	[M+ACN+Na]+	37.7	0.464	95.56	NA	NA	0.703025	2.41265	0.74245	1.57009	0.919353	2.21389	7.44514	3.47321	68.8107	3.1282	5.62158	9.59626	0.492767	1.35309	8.89075	4.27424	2.12591	11.1257	2.88513	3.58039	6.10353	13.3119	7.30455	6.24916
HMDB0242384	Cholylglutamic acid	C29H47NO8	537.33	16	[M+Na]+	46.7	58.6	91.18	NA	NA	0.618699	3.05095	0.628106	1.21206	1.48299	1.86787	4.7298	2.82673	73.6415	2.21472	6.69532	7.44512	0.524976	1.59851	5.35252	2.58061	2.41766	13.3807	3.75203	2.45461	3.63369	16.0546	7.82647	7.42894
HMDB0242602	9-Hpode	C18H32O4	312.23	0	[M-H]-	NA	NA	NA	NA	NA	211.024	30.3422	30.877	56.1396	63.9622	148.728	101.05	34.089	103.828	102.061	146.494	70.8747	67.7628	34.7844	150.462	4.63366	13.749	13.7861	35.0775	149.72	71.015	107.81	525.993	64.4
HMDB0243889	1-Hexadecene	C16H32	224.25	9	[M+Na]+	55.9	91.3	97.69	NA	NA	950.992	986.164	857.787	795.622	813.627	759.035	771.879	933.173	663.725	819.661	833.959	1070.1	709.36	873.862	1560.95	720.862	672.345	723.618	968.063	662.799	688.273	583.497	718.034	963.395
HMDB0244560	Desmethylmisonidazole	C6H9N3O4	187.059	7	[M+Na]+	39	5.11	97.98	NA	NA	596.964	440.934	417.324	249.717	451.41	510.111	520.433	570.783	539.384	543.027	561.6	452.876	254.197	465.497	217.422	679.673	570.597	564.595	542.998	682.816	729.686	483.872	339.792	459.872
HMDB0244865	1-Benzazepine	C10H9N	143.073	1	[M+H]+	48.7	45.4	98.88	NA	NA	2292.12	1798.3	2226.73	1581.5	2067.77	2300.56	1687.45	2377.94	1926.61	1650.81	1742.3	1535.4	1386.25	1605.34	2275.73	2009.19	1716.4	1548.25	902.682	1239.11	2016.09	1529.21	1846.58	1634.21
HMDB0244992	2-Amino-4-phosphonobutyric acid	C4H10NO5P	183.03	18	[M+ACN+Na]+	45.3	46.5	98.21	NA	NA	2118.98	1331.16	1656.59	1790.67	1549.43	2037.06	1606.86	2115.59	1522.16	1661.2	2358.72	1785.66	1345.49	1014.94	1511.48	2227.93	2048.08	2255.46	2396.45	2479.63	2973.14	1209.12	2578.42	1855.63
HMDB0245098	2-Deoxy-glucopyranose 6-phosphate	C6H13O8P	244.035	1	[M-H]-	42.3	15.2	97.24	NA	NA	557.233	1304.11	2148.35	755.273	1907.17	1021.51	366.916	654.833	570.823	606.435	589.618	412.721	2044.91	1229.43	282.229	823.182	589.866	736.328	911.746	619.229	747.326	933.604	622.812	885.948
HMDB0245176	2-Iminothiolane	C4H7NS	101.03	1	[M+H]+	43.6	40.3	78.33	NA	NA	27.8265	81.3704	27.0471	75.675	100.353	92.2952	165.546	133.19	53.8553	106.099	154.649	24.2576	82.0914	11.5053	39.4613	226.395	30.3376	155.532	36.3928	262.805	242.055	96.4125	201.736	103.333
HMDB0245244	2-(3-Mercaptopropyl)pentanedioic acid	C8H14O4S	206.061	7	[M-H2O-H]-	43.2	29.6	94.14	NA	NA	5899.03	4436.99	5067.61	5062.93	4928.94	4819.65	4622.69	5300.31	4400.99	5802.31	4849.73	6227.3	4662.85	5079.75	6073.17	4951.93	6693.23	4398.3	4840.91	4565.55	4332.62	3672.32	4860.21	4954.79
HMDB0245452	2,4-Dihydroxypyridine	C5H5NO2	111.032	0	[M-H]-	51.3	68.3	94.18	NA	NA	463.096	362.617	333.927	236.464	138.485	127.002	250.471	314.076	319.516	290.94	343.53	145.032	300.363	347.488	231.959	155.636	318.892	245.483	94.4469	315.52	371.684	388.075	303.716	278.679
HMDB0245740	N-(2,4-Dinitrophenyl)ethylenediamine	C8H10N4O4	226.07	6	[M+Na]+	41.5	16	98.02	NA	NA	203.441	167.151	501.611	227.621	500.255	547.265	400.433	564.784	469.348	378.087	428.918	395.567	265.717	371.118	359.329	513.052	431.279	415.883	389.471	493.967	528.055	367.46	468.917	316.583
HMDB0245914	3-Ketosphingosine	C18H35NO2	297.267	2	[M+H]+	41.1	11.1	96.82	NA	NA	306.619	97.1628	107.097	94.3187	104.459	113.404	190.445	161.803	185.111	99.2177	66.4001	404.507	89.9701	81.6317	4052.56	109.391	111.659	36.8067	84.9975	42.535	83.133	76.1084	68.3614	192.417
HMDB0246444	4-Hydroxy-3-nitrophenyl acetate	C8H7NO5	197.032	17	[M-H]-	38.5	14.6	95.16	NA	NA	929.082	1042.85	1808.01	1595.74	1159.47	941.022	1668.67	1325.43	1384.1	980.514	1156.8	906.193	1491.64	1551.35	499.05	1310.56	1237.17	1552.96	1061.87	1300.29	796.518	1233.25	703.451	1115.02
HMDB0246517	2-Amino-4-methylpyridine	C6H8N2	108.069	0	[M+NH4]+	43.5	22.1	95.43	NA	NA	224.568	57.6084	27.3755	156.307	55.0101	75.4885	52.3901	70.9174	61.7411	103.591	182.235	33.7094	50.7888	57.5071	193.538	209.203	55.7127	182.533	81.6738	134.43	240.07	49.9695	172.171	106.344
HMDB0246700	2-Amino-4-[(2-amino-2-carboxyethyl)disulfanyl]butanoic acid	C7H14N2O4S2	254.039	0	[M-H]-	48.3	40.7	95.74	NA	NA	40.431	33.006	45.1128	67.4181	63.3162	51.582	142.032	80.0835	74.5272	45.5807	101.46	19.0895	97.0348	58.549	21.4274	128.711	36.8321	161.111	56.2133	145.055	223.773	88.8545	96.4288	84.1501
HMDB0246712	5-(1-Hydroxyethyl)-4-methylthiazole	C6H9NOS	143.04	0	[M+H]+	48.8	56	88.4	NA	NA	76.5364	109.674	114.798	158.268	120.237	74.929	170.466	147.437	124.236	135.291	115.583	105.215	174.427	156.999	29.9715	133.143	107.641	124.255	148.14	127.107	138.932	118.157	121.94	112.289
HMDB0246913	Tetraethylene glycol monododecyl ether	C20H42O5	362.303	2	[M+Na]+	39	0.94	96.16	NA	NA	184.564	68.6581	119.329	70.6476	86.9395	66.7716	213.953	218.114	118.032	273.608	126.814	354.408	128.56	127.053	3218.66	165.817	202.209	88.2435	164.059	53.2205	114.569	82.8669	64.6837	164.555
HMDB0247233	7-Aminoheptanoic acid	C7H15NO2	145.11	2	[M+K]+	51.1	66	91.98	NA	NA	17136.4	32268.3	34626.4	23212.7	35903.9	25967.2	23833.5	26867.8	23002.8	19776.3	24558.8	11549.5	29443.6	23558.5	3280.49	21509.8	20518.2	19743.4	22260.6	19553.6	18875.6	24408.6	14932.8	22456.7
HMDB0247424	8-Azaxanthine	C4H3N5O2	153.029	10	[M+H]+	40.5	35.4	92.57	NA	NA	34.483	34.9736	50.2944	54.4077	61.609	53.6599	39.7071	49.9456	48.4956	38.8939	40.4411	35.1905	29.4372	23.5453	3.97317	33.8609	29.3524	34.0915	40.4743	50.2978	27.3342	20.0824	34.0385	36.6674
HMDB0248277	Amastatin	C21H38N4O8	474.269	3	[M+ACN+H]+	55.4	84.9	95.15	NA	NA	0.688683	1.91831	0.501989	0.849977	1.1165	1.91398	3.52813	2.55334	42.2006	1.20268	4.35404	4.58944	0.535545	1.20574	3.96306	1.8972	1.502	10.9079	2.41179	1.52874	2.53497	9.73745	6.11284	4.91153
HMDB0248314	Aminoethanol phosphate	C2H8NO4P	141.019	1	[M-H]-	41.9	13.6	96.67	NA	NA	2736.4	2074.12	2347.46	2024.63	2315.08	2652.05	2564.72	2466.12	1845.94	1795.56	2321.38	1832.06	2378.56	2281.57	2028.07	2072.15	2121.01	2247.09	2587.23	2604.54	2923.14	2859.61	2375.49	2279.1
HMDB0249840	Cetylmannoside	C22H44O6	404.314	2	[M+Na]+	38.7	0.265	95.16	NA	NA	23.6203	10.6246	12.4383	18.0074	10.428	18.7649	23.1952	23.2764	20.8245	28.8878	24.7054	40.1866	18.1848	17.383	41.9529	26.0113	16.4337	33.5493	18.7296	23.168	16.847	10.7848	21.6688	22.1257
HMDB0250651	Cyclohexanecarboxamide	C7H13NO	127.1	1	[M+H]+	47.8	45.9	94.91	NA	NA	67.123	68.028	59.3864	63.4781	46.301	48.8144	50.8007	55.3668	46.5499	49.0991	52.4515	70.2601	47.8062	53.6009	95.4547	49.7464	44.8192	40.7086	62.5372	40.1815	45.098	37.8891	48.5767	66.8219
HMDB0250671	Cyclopentylamine	C5H11N	85.0891	1	[M+H]+	44.3	28	94.63	NA	NA	27987	20220.4	18459.9	20390.6	17852	21717.8	21734.4	20654.1	21698.3	19607.2	22920.6	16287.8	16909.1	17605.7	22798.3	24618	19792.2	17582.9	19503.4	24545	23800.3	18049	23574.3	20686.6
HMDB0251247	Diethylene glycol monovinyl ether	C6H12O3	132.079	1	[M+H]+	40.4	5.2	97.65	NA	NA	488.731	269.679	229.535	360.662	203.156	432.614	294.289	263.142	2194.32	549.294	304.977	1492.62	170.814	213.301	1898.63	305.374	248.129	333.423	146.347	255.199	182.947	714.484	579.043	505.023
HMDB0251502	1,3,5-Hexatriene	C6H8	80.0626	1	[2M+H]+	47.7	41.6	98.43	NA	NA	86.1083	76.0251	54.402	63.7263	56.7618	75.437	66.9227	52.8812	50.7653	75.2116	78.5344	83.3687	85.2268	86.4378	124.886	72.3894	90.7742	65.9924	71.6966	51.5152	52.1058	50.4755	64.39	98.6766
HMDB0251566	Dodecanamide	C12H25NO	199.194	2	[M+H]+	52.1	64.4	98.01	NA	NA	3227.62	2873.06	2492.98	3391.66	2343.37	2744.18	2744.9	2559.41	2273.05	2760.71	3107.33	3713.71	2604.62	2479.68	3601.21	2092.38	2271.3	2975.97	1810.81	1794.72	2182.71	1453.1	3389.79	4187.46
HMDB0251572	Dodecylbenzene	C18H30	246.235	6	[M+Na]+	50.4	64.6	94.02	NA	NA	45.3047	32.4181	36.854	27.8873	25.3552	41.3548	30.6614	32.5442	19.4222	25.5179	15.1583	56.0573	19.0784	18.0985	124.019	16.8816	25.826	17.3455	21.5689	17.1311	16.7178	24.6893	16.864	29.3941
HMDB0251885	Epristeride	C25H37NO3	399.277	0	[M-H]-	42.8	17.4	93.67	NA	NA	2.38561	3.51159	6.60107	4.1245	4.27594	5.55403	2.0469	4.25166	4.64888	5.35842	5.76466	2.56082	7.1647	3.12916	22.9525	6.11708	5.46737	6.32108	5.91732	7.70298	7.1549	8.22416	7.79042	4.41069
HMDB0252772	Glucose aspartate	C10H15NO10	309.07	15	[M+FA-H]-	35.9	2.13	92.48	NA	NA	988.957	1428.27	691.302	1441.66	654.812	661.391	1262.7	1431.85	1986.22	1131.49	730.219	2323.42	1092.21	2072.85	121.956	392.281	1634.63	979.433	777.547	910.261	562.001	1986.83	1044.04	1102.47
HMDB0253027	Phenylalanyl-prolyl-arginine	C20H30N6O4	418.233	4	[M+ACN+H]+	50	59	95.81	NA	NA	178.786	185.015	666.317	562.15	505.44	539.533	532.279	652.72	616.385	618.248	160.296	381.922	196.339	146.831	340.239	284.705	587.143	257.464	617.095	539.151	829.342	633.367	765.64	763.841
HMDB0253472	Indoline	C8H9N	119.073	1	[M+H]+	48.2	50.6	91.66	NA	NA	78603.6	53284.3	45399.3	51568.4	49902.7	55022.2	61265.3	56748.9	57960.1	50932.1	57974.8	41046.6	42465.6	55681.9	53577.5	64866.6	50374.9	51156.4	47153.9	71585.5	70135.6	49109.6	59031.3	53430.1
HMDB0253571	Ipronidazole	C7H11N3O2	169.085	1	[M+H]+	NA	NA	NA	81.8	NA	48.2871	78.8617	95.8464	541.328	80.1286	90.9164	89.0061	89.6594	228.055	115.669	185.786	135.687	85.9455	131.773	288.437	199.755	108.476	102.854	135.221	236.091	119.04	115.886	93.9452	147.698
HMDB0253672	Isopilocarpinic acid	C11H18N2O3	226.132	1	[M+NH4]+	42.1	16.9	94.85	NA	NA	60.5023	37.0233	54.5999	90.6897	74.1949	164.897	195.088	84.1474	123.293	101.268	143.527	36.4949	44.5958	102.562	475.833	244.121	67.8461	89.2314	70.3608	99.4791	122.666	98.6659	107.458	110.319
HMDB0253881	DOPA n-Butyl Ester	C13H19NO4	253.131	9	[M+FA-H]-	39.9	16	93.97	NA	NA	10.4394	5.79096	8.70043	1.72749	15.2149	22.084	16.252	0.941942	0.922186	14.0529	25.0944	0.887321	16.8788	0.644883	24.382	40.5039	2.74035	17.7503	11.4821	56.3939	32.2987	11.7008	20.2226	8.6992
HMDB0254199	Lumichrome	C12H10N4O2	242.08	0	[M-H]-	42.9	23.6	94.68	NA	NA	14.3271	11.3984	11.8544	12.7107	11.9258	9.81067	11.8719	13.3462	11.5029	9.59108	10.0226	10.1025	0.465327	22.3817	10.3264	0.746788	1.02187	14.0782	11.0618	11.7216	9.91392	14.6343	11.1818	9.91975
HMDB0254341	2alpha-(3-Hydroxypropyl)-1alpha,25-dihydroxy-19-norvitamin D3	C29H50O4	462.371	1	[M+NH4]+	40.5	6.97	97	NA	NA	39.5466	87.9697	99.0592	55.0586	43.5291	84.0751	56.0175	69.811	47.0379	83.3666	33.6788	191.369	51.7591	36.863	196.509	55.4536	72.5412	24.9039	31.6566	29.73	31.7874	23.5742	24.0482	59.5332
HMDB0254966	Mycarose	C7H14O4	162.089	3	[M+ACN+H]+	41	9.59	98.34	NA	NA	4782.65	6696.86	4717.36	9814.25	7428.95	6573.41	13470.4	7744.91	7872.72	7111.19	6735.33	8407.47	3387.42	4942.76	7621.67	6712.17	3876.08	5177.23	2142.91	3972.33	4918.28	3308.61	5138.04	5363.46
HMDB0255234	N-Propionylprocainamide	C16H25N3O2	291.195	2	[M+H]+	40.6	9.04	96.25	NA	NA	38.7017	81.1328	21.1858	25.42	55.4682	27.5661	19.2472	98.7893	71.3778	4.70914	12.3334	95.2236	254.773	20.7812	71.04	15.631	327.76	93.2805	151.423	103.331	68.8942	192.213	30.6086	77.0456
HMDB0255328	3,4-Dihydroxy-5-(2-hydroxyacetyl)oxolan-2-one	C6H8O6	176.032	0	[M-H]-	42.8	14.8	99.25	NA	NA	27036	29580.3	21753.1	22097.3	28538.8	12343.2	32264.5	23381.5	31775.4	20136.9	25156.7	28486.4	26345.7	35462.5	628.55	22689.9	19363.3	24496.8	35570.5	21872.8	19287.2	33444.8	12398.7	23320
HMDB0256086	Palmitoleamide	C16H31NO	253.241	2	[M+H]+	51.8	63.8	97.06	NA	NA	170.309	142.635	110.948	106.514	98.2396	117.598	111.606	108.059	105.988	129.827	125.018	172.145	123.676	135.254	241.736	150.786	132.716	108.281	119.872	110.006	123.336	95.7471	117.007	204.553
HMDB0256087	Palmitoyl Ara-C	C25H43N3O6	481.315	9	[M+Na]+	47.6	39.8	94.63	NA	NA	5.97409	13.8939	10.0626	6.38863	11.8046	10.4402	12.2785	14.3768	66.6228	38.6932	17.8664	56.2031	7.62337	9.36204	152.028	17.6191	16.8948	24.0362	14.9031	17.6279	9.79697	18.4151	41.4912	34.1422
HMDB0256272	Pentamethylchromanol	C14H20O2	220.146	1	[M+H]+	48.7	53.5	91.41	NA	NA	23.4352	12.424	25.9382	14.1001	14.74	21.9504	15.7766	16.1949	8.78752	15.6899	6.33428	28.8766	9.0356	9.19345	79.8681	7.19928	15.3183	6.55626	11.0879	9.21827	9.73119	9.72871	7.83505	15.4202
HMDB0256689	Pro-Pro-Pro	C15H23N3O4	309.169	1	[M+H]+	52.2	67.2	95.55	NA	NA	252.458	149.964	366.152	173.69	310.163	292.798	318.694	282.205	309.536	291.059	411.88	196.129	136.073	255.489	139.979	471.728	197.137	202.581	320.426	226.995	264.352	209.426	238.579	259.027
HMDB0257385	H-Val-Leu-Lys-pNA	C23H38N6O5	478.29	17	[M+ACN+H]+	44.4	45.3	94.1	NA	NA	2.67214	10.2674	2.70286	2.48642	4.90377	11.0466	9.83393	7.53605	83.6813	7.51075	11.6843	11.6551	1.47959	2.85566	13.8355	6.35861	5.399	36.514	8.73505	6.70402	10.2274	26.2911	26.1707	12.7026
HMDB0258803	Temocillin	C16H18N2O7S2	414.056	8	[M+Na]+	39.8	13.9	93.42	NA	NA	0.444721	0.655144	0.723587	0.456793	0.634143	0.656953	11.2505	6.28676	10.8549	7.90506	5.5062	9.46267	0.924528	0.747996	1.36136	0.663314	0.705031	76.7627	6.45129	16.1847	3.6901	27.0652	29.8943	8.26769
HMDB0258884	Tetradecenoylcarnitine	C21H39NO4	369.288	0	[M-H]-	47.8	20.4	92.38	NA	NA	1.69248	0.717706	3.87635	0.703165	3.35761	3.89662	1.21168	1.10549	1.24699	2.91896	2.20464	4.04114	2.3878	0.6374	29.7857	4.18603	0.841468	2.81772	1.19508	1.15084	3.68585	1.94742	3.45688	2.52425
HMDB0259299	Tropolone	C7H6O2	122.037	3	[M+H]+	42.8	19.5	98.25	NA	NA	1796.54	1010.77	1230.92	1078.33	1119.09	1084.61	1294.71	1363.22	331.347	1311.52	1179.54	1066.46	989.667	992.473	1448.32	881.058	1085.8	492.291	1337.81	1131.58	1284.15	818.019	1417.22	1125.19
HMDB0259734	V-Pyrro/NO	C6H11N3O2	157.085	0	[M+NH4]+	39.4	4.58	92.72	NA	NA	44.4268	493.28	476.386	212.457	272.398	306.666	238.997	650.103	332.022	347.764	458.519	205.686	242.021	237.761	341.637	570.039	300.951	191.584	546.65	667.894	424.609	364.784	452.999	331.106
HMDB0260170	13-Methyl-1,4,5,6,7,8,9,10,11,12,14,15,16,17-tetradecahydrocyclopenta[a]phenanthrene	C18H28	244.219	2	[M+H]+	51.6	62.9	97.55	NA	NA	1411.03	1329.89	913.561	974.993	958.767	1067.29	967.869	804.492	816.386	1130.72	1169.13	1391.98	1260.1	1320.33	1738.83	976.964	1299.41	1011.75	1083.56	851.306	845.164	743.269	958.966	1632.55
HMDB0301777	Glabrin A	C7H13NO4	175.084	1	[M+H]+	40.8	7.01	98.03	NA	NA	114.442	126.863	214.255	950.85	522.899	292.381	932.362	391.697	1010.39	350.974	531.1	54.0073	150.705	49.1842	15.9812	395.779	26.0272	243.419	39.9073	115.071	155.685	161.742	243.248	309.895
HMDB0301821	2-Hydroxycampholonic acid	C10H16O4	200.105	1	[M+NH4]+	42.4	17.7	95.62	NA	NA	94.9592	195.137	77.3979	93.5084	105.633	96.646	153.072	91.7652	68.7966	78.6738	136.813	137.064	88.1459	63.8415	156.844	137.381	67.4577	119.579	92.0358	105.514	136.045	102.628	152.168	104.514
HMDB0302100	Oryzalexin B	C20H30O2	302.225	2	[M+H]+	52.2	65.9	97.1	NA	NA	2439.84	156.947	152.986	439.996	495.795	266.946	506.131	147.12	156.175	643.501	679.692	131.491	396.75	117.022	643.296	1146.26	117.481	897.592	71.377	570.231	406.108	153.424	598.41	436.959
HMDB0302210	S-Allylmercaptocysteine	C6H11NO2S2	193.023	11	[M+Na]+	36.3	1.3	91.83	NA	NA	305.492	201.517	225.649	249.216	182.77	216.359	217.685	221.859	185.801	247.294	181.927	222.17	177.117	180.998	135.878	228.889	260.659	177.344	207.37	153.166	216.485	149.241	267.132	205.555
HMDB0302269	Pentenylbenzene	C11H14	146.11	2	[M+H]+	47.4	40.5	98.41	NA	NA	68.4314	64.9029	55.5114	54.9152	53.3467	55.5958	54.0617	49.3058	41.4832	66.8741	55.2716	72.1276	73.3608	74.8982	106.005	58.5355	76.5293	59.343	64.8641	45.6575	47.1457	44.7916	55.5351	85.3379
HMDB0302281	9,10-Dihydroxystearic acid	C18H36O4	316.261	0	[M-H]-	46.6	37.4	95.99	NA	NA	94.9878	37.094	17.2868	76.6875	19.8223	38.1173	25.708	24.4803	272.609	22.5797	45.2701	73.4239	32.7667	17.8519	201.649	33.9069	38.6847	119.462	35.431	23.8941	26.9285	20.0971	58.06	58.5301
HMDB0302463	Cyclopentanol	C5H10O	86.0732	2	[M+NH4]+	50.8	61.8	94.75	NA	NA	88749.6	97543.7	105300	64921.4	86059.3	100605	72663.4	71808.2	53791.7	99984	90694.1	92496.1	129855	98691.4	64429.1	107881	97784	120026	140720	112404	109279	121278	111368	93569.1
HMDB0302880	N-Isobutyloctadeca-2-4-dienamide	C22H41NO	335.319	2	[M+H]+	41.1	11.3	96.26	NA	NA	430.933	394.811	297.541	357.924	296.084	335.723	469.153	308.763	249.912	321.106	355.61	540.38	349.095	506.445	761.393	375.255	300.668	363.871	298.843	337.593	346.566	340.184	352.129	606.085
HMDB0302972	Isodityrosine	C18H20N2O6	360.132	0	[M+NH4]+	44.4	27.4	95.22	NA	NA	23.7065	17.926	27.3231	26.9721	30.6205	25.5042	36.3858	28.8103	36.8505	29.8715	36.5443	12.1026	16.3412	17.0168	19.0521	51.3947	12.1471	26.6017	17.3437	31.1038	26.8353	22.7021	27.4188	27.3252
HMDB0303709	Cyclo(glycylleucylvalylleucylprolylseryl)	C27H46N6O7	566.343	15	[M+ACN+H]+	35.8	0	94.34	NA	NA	1.62895	5.48177	1.96889	1.7986	4.49952	6.86548	7.44082	6.29691	68.5337	5.32666	10.0038	10.8615	0.611158	2.25038	11.2965	5.36206	4.47485	23.7921	5.60117	5.48347	7.9702	18.3988	19.5812	9.83154
HMDB0304126	3-Deoxy-manno-octulosonate 8-phosphate	C8H15O11P	318.035	13	[M-H]-	45.7	46.7	95.28	NA	NA	1200.64	1566.61	1078.31	705.662	1287.11	483.694	1538.34	910.412	1362.41	1205.5	1342.23	1204.34	1382.81	1492.6	15.05	1104.78	1112.23	900.157	1263.35	1205.15	819.823	1788.51	620.099	1177.36
HMDB0304766	12-Octadecenoic acid	C18H34O2	282.256	2	[M+Na]+	47.1	41.6	95.85	NA	NA	14.1303	59.5909	41.6101	30.2231	49.9294	83.1619	66.5718	79.6087	74.238	48.4527	62.3203	68.9732	66.8212	93.4632	742.599	59.8326	177.73	88.8118	122.691	82.0001	89.0854	84.7803	101.323	77.649
HMDB0304813	Xestoaminol C	C14H31NO	229.241	2	[M+H]+	46.2	35.6	97.36	NA	NA	193.321	141.629	128.211	118.277	116.054	172.489	148.013	149.618	126.341	122.064	133.549	203.609	138.452	114.775	251.857	165.761	183.922	133.784	148.128	161.402	169.104	148.246	199.791	193.198
HMDB0304814	alpha-Allofuranose	C6H12O6	180.063	0	[M-H]-	46.4	37	95.78	NA	NA	482.027	550.355	444.557	705.779	646.423	713.198	529.062	463.751	479.114	469.386	457.739	607.104	649.904	445.616	406.63	511.812	640.764	618.904	433.359	558.284	350.228	705.582	502.689	528.351
HMDB0304816	10-Pentadecenoic acid	C15H28O2	240.209	8	[M+Na]+	51.6	69.7	97.41	NA	NA	683.862	151.262	333.325	489.749	467.663	328.359	558.789	351.75	250.014	208.394	368.369	130.49	132.106	157.302	613.624	235.87	212.728	251.075	112.257	126.513	284.467	74.4091	158.632	277.404

## Sheet: B. COMBOvsCTL
No	RT [min]	Molecular_Weight	m/z	HMDB_ID	Compound_name	Formula	Monoisotopic_Mass	Delta(ppm)	Adduct	Score (QI)	Fragmentation Score (QI)	Isotope Similarity (QI)	mzCloud Best Match (Thermo)	mzVault Best Match (Thermo)	364L	365L	356R	362L	361L	373R	377	360L	376R	360R	379L	376L	AVE(CTL)	AVE(975+Met)	FC(CTL/975+Met)	Log2_FC	T-Test	Log10P_value	VIP
5	0.995	71.0735	72.0808	HMDB0031641	Pyrrolidine	C4H9N	71.0735	0	[M+H]+	49.9	54.2	95.64			9999.44	7585.33	7807.64	8371.25	8947.19	8998.7	8408.55	7319.71	10559.4	10380.4	7463.41	8405.13	8618.26	8756.1	0.984258	-0.0228921	0.843105	0.0741183	0.0418894
12	1.002	78.0139	79.0212	HMDB0002151	Dimethyl sulfoxide	C2H6OS	78.0139	1	[M+H]+	51.5	65.3	92.69			523.069	466.004	131.413	425.236	428.323	246.509	1107.18	513.423	672.033	1219.75	730.925	2071.43	370.092	1052.46	0.351646	-1.50781	0.0172373	1.76353	1.67231
28	0.842	83.0735	84.0807	HMDB0033529	2,3-Dihydro-3-methyl-1H-pyrrole	C5H9N	83.0735	0	[M+H]+	45.4	32.7	94.5			6144.51	3817.73	3899.34	5151.46	4532.93	4993.93	3138.14	3988.41	5355.64	5525.17	3907.35	5300.12	4756.65	4535.81	1.04869	0.0685867	0.690186	0.161034	0.335766
31	0.996	84.0033	85.0106	HMDB0029718	Thiophene	C4H4S	84.0034	1	[M+H]+	40.2	5.79	95.97			462.231	523.891	1165.45	569.137	1480.46	1341.63	2302.27	1386.71	1033.78	2068.67	1266.16	1457.62	923.799	1585.87	0.582519	-0.779623	0.0362483	1.44071	1.36162
32	1.436	85.0891	86.0963	HMDB0250671	Cyclopentylamine	C5H11N	85.0891	1	[M+H]+	44.3	28	94.63			27987	20220.4	18459.9	20390.6	17852	21717.8	17582.9	19503.4	24545	23800.3	18049	23574.3	21104.6	21175.8	0.996637	-0.00485942	0.971836	0.0124069	0.0227301
39	0.954	89.0476	90.0549	HMDB0000161	Alanine	C3H7NO2	89.0477	0	[M+H]+	39.7	0.825	98.31			1776.46	2045.24	2144.87	3816.71	1895.02	1957.7	2267.13	2375.77	2966.26	2306.05	2216.94	1817.63	2272.67	2324.96	0.977507	-0.0328218	0.883433	0.0538266	0.231058
44	1.299	94.0088	95.0161	HMDB0004983	Dimethyl sulfone	C2H6O2S	94.0089	1	[M+H]+	39.6	6.19	92.43			83.4107	172.643	126.527	148.324	216.995	180.867	580.771	458.188	372.305	458.522	368.311	458.135	154.794	449.372	0.344468	-1.53756	1.19556e-05	4.92243	2.07533
46	12.417	94.0781	95.0854	HMDB0061889	1,3,5-Heptatriene	C7H10	94.0783	1	[M+H]+	50.2	55.1	97.28			239.073	258.379	191.338	195.044	188.924	221.633	208.178	223.562	176.427	188.378	158.993	196.812	215.732	192.059	1.12326	0.167693	0.146026	0.835569	1.03729
51	1.04	97.9768	98.9841	HMDB0001429	Phosphate	H3O4P	97.9769	1	[M+H]+	40.5	4.35	99.08			18191.3	23634.6	27705.4	25158.8	29041.9	28494.4	19658.4	19233	13945.4	15640.4	13438	16960	25371	16479.2	1.53958	0.622538	0.00115843	2.93613	1.88766
61	1.405	101.03	102.037	HMDB0245176	2-Iminothiolane	C4H7NS	101.03	1	[M+H]+	43.6	40.3	78.33			27.8265	81.3704	27.0471	75.675	100.353	92.2952	155.532	36.3928	262.805	242.055	96.4125	201.736	67.4278	165.822	0.406627	-1.29822	0.0393604	1.40494	1.30897
71	1.002	/	104.053	HMDB0033875	2,3-Dihydrothiophene	C4H6S	86.019	1	[M+NH4]+	45.3	34.1	93.48			914.897	668.781	590.039	713.684	797.937	694.979	682.143	679.492	973.605	879.806	674.487	715.148	730.053	767.447	0.951275	-0.0720656	0.602612	0.219962	0.376143
72	0.93	/	104.107	HMDB0302463	Cyclopentanol	C5H10O	86.0732	2	[M+NH4]+	50.8	61.8	94.75			88749.6	97543.7	105300	64921.4	86059.3	100605	120026	140720	112404	109279	121278	111368	90529.8	119179	0.759611	-0.396668	0.00359232	2.44462	1.70921
73	10.272	/	104.107	HMDB0000097	Choline	C5H14NO	104.108	7	[M+H]+				88.1		243.779	685.667	647.646	283.278	400.581	436.803	397.041	376.19	407.387	430.381	416.445	283.222	449.626	385.111	1.16752	0.223451	0.439657	0.356886	0.271046
75	12.417	104.062	105.07	HMDB0034240	Styrene	C8H8	104.063	1	[M+H]+	47.3	40.9	96.85			123.136	107.073	82.6037	87.2462	79.3979	95.6274	84.8066	94.0738	74.3653	78.1406	67.9198	82.5652	95.8474	80.3119	1.19344	0.255125	0.0726355	1.13885	1.27452
87	0.964	111.043	112.05	HMDB0000630	Cytosine	C4H5N3O	111.043	1	[M+H]+	49.7	55.3	94.23			6369.86	5636.88	5599.62	4502.26	6743.6	5746.56	6135.95	5215.46	6398.16	5730.94	5355.24	5170.02	5766.46	5667.63	1.01744	0.0249411	0.798636	0.0976512	0.142038
89	0.831	111.08	112.087	HMDB0000870	Histamine	C5H9N3	111.08	0	[M+H]+	41.8	11.8	97.59			229.451	166.068	102.519	295.763	140.849	138.742	338.402	468.913	920.317	604.789	183.374	338.142	178.899	475.656	0.376109	-1.41078	0.0223828	1.65009	1.5984
93	1.303	112.027	113.034	HMDB0000300	Uracil	C4H4N2O2	112.027	1	[M+H]+	42.3	17.5	95.02			2354.02	2101.99	2702.96	2112.07	3042.36	2651.13	2757.53	2514.88	2321.15	2322.77	2293.8	3070.29	2494.09	2546.74	0.979327	-0.0301378	0.79543	0.0993983	0.145407
99	0.84	114.079	115.087	HMDB0000323	3-Amino-2-piperidone	C5H10N2O	114.079	0	[M+H]+	41.5	10.3	97.38			364.957	174.366	152.405	222.831	193.577	200.193	165.337	183.495	243.886	260.75	164.907	238.827	218.055	209.534	1.04067	0.0575099	0.815667	0.0884871	0.119528
101	0.967	115.063	116.07	HMDB0000162	Proline	C5H9NO2	115.063	1	[M+H]+	43.5	24.6	94.05			13295.4	12267.8	12388.4	11441.6	11546.6	10939.4	10179.8	10189.4	11361.1	10868	9013.8	9629.38	11979.9	10206.9	1.1737	0.231067	0.00444181	2.35244	1.7568
106	3.433	117.058	118.065	HMDB0000738	Indole	C8H7N	117.058	1	[M+H]+				87.5		11599	12135.4	12101.5	12321.1	11831.1	13735.4	13011.3	12406	12101.3	13412.1	10842.5	12709.8	12287.2	12413.8	0.989803	-0.014786	0.796406	0.0988653	0.0950201
121	1.848	119.073	120.081	HMDB0253472	Indoline	C8H9N	119.073	1	[M+H]+	48.2	50.6	91.66			78603.6	53284.3	45399.3	51568.4	49902.7	55022.2	51156.4	47153.9	71585.5	70135.6	49109.6	59031.3	55630.1	58028.7	0.958664	-0.0609023	0.719439	0.143006	0.278196
124	13.171	120.094	121.101	HMDB0040458	1,2,4-Tris(methylene)cyclohexane	C9H12	120.094	2	[M+H]+	50.6	58.6	96.47			69.5872	54.4767	64.5323	65.4102	54.3674	44.5906	49.8029	69.6627	44.6817	51.5379	39.8	49.2393	58.8274	50.7874	1.15831	0.212017	0.18385	0.735537	1.06684
132	1.3	122.037	123.044	HMDB0259299	Tropolone	C7H6O2	122.037	3	[M+H]+	42.8	19.5	98.25			1796.54	1010.77	1230.92	1078.33	1119.09	1084.61	492.291	1337.81	1131.58	1284.15	818.019	1417.22	1220.04	1080.18	1.12948	0.175664	0.474648	0.323629	0.593041
133	1.305	122.048	123.055	HMDB0001406	Niacinamide	C6H6N2O	122.048	1	[M+H]+	49.1	53.2	93.76			18447.8	22032.8	23492.6	22741.6	26398.5	20661.6	26446	23117.6	22892	21278.6	24904.7	25517	22295.8	24026	0.927987	-0.107823	0.228285	0.641523	0.858334
136	12.418	122.109	123.117	HMDB0061784	3-Allyl-1-cyclohexene	C9H14	122.11	2	[M+H]+	42.2	14.6	98			67.0235	61.0618	53.9356	54.7208	53.8725	64.5546	60.0002	67.6908	51.684	53.7786	48.1158	57.1452	59.1948	56.4024	1.04951	0.0697131	0.466533	0.331117	0.618154
139	0.962	/	125	HMDB0033977	Methyl acrylate	C4H6O2	86.0368	3	[M+K]+	40.6	10.8	95.28			459.34	840.774	821.348	680.003	845.686	621.356	603.676	569.469	562.8	487.261	725.731	434.767	711.418	563.951	1.26149	0.335128	0.0784476	1.10542	1.06148
143	0.981	125.015	126.022	HMDB0000251	Taurine	C2H7NO3S	125.015	1	[M+H]+	48.1	48.5	92.75			9232.37	10666.2	11933.8	11568.7	11292.4	10735.7	12696.9	12480.3	10393.4	11456.7	10332.3	9236.22	10904.8	11099.3	0.98248	-0.0255006	0.779223	0.108338	0.102568
144	0.838	/	126.103	HMDB0246517	2-Amino-4-methylpyridine	C6H8N2	108.069	0	[M+NH4]+	43.5	22.1	95.43			224.568	57.6084	27.3755	156.307	55.0101	75.4885	182.533	81.6738	134.43	240.07	49.9695	172.171	99.3928	143.475	0.692756	-0.529581	0.317689	0.497998	0.731002
149	13.165	127.1	128.107	HMDB0250651	Cyclohexanecarboxamide	C7H13NO	127.1	1	[M+H]+	47.8	45.9	94.91			67.123	68.028	59.3864	63.4781	46.301	48.8144	40.7086	62.5372	40.1815	45.098	37.8891	48.5767	58.8551	45.8318	1.28415	0.360818	0.0336915	1.47248	1.4431
155	0.971	129.043	130.05	HMDB0002234	1-Pyrroline-4-hydroxy-2-carboxylate	C5H7NO3	129.043	0	[M+H]+	45.6	29.5	98.86			8424.61	7113.77	7199.86	6512.54	7911.05	7311.19	7682.12	8119.18	9706.63	9021.35	7805.43	9272.41	7412.17	8601.19	0.861761	-0.21464	0.0220381	1.65683	1.47809
156	3.263	129.058	130.065	HMDB0034244	Isoquinoline	C9H7N	129.058	0	[M+H]+	41.6	12.5	95.87			467.915	139.327	208.255	263.557	183.751	214.408	205.13	279.64	303.227	329.385	274.201	320.834	246.202	285.403	0.862647	-0.213157	0.457936	0.339195	0.729743
157	0.842	129.079	130.086	HMDB0000070	Pipecolic acid	C6H11NO2	129.079	0	[M+H]+	44.6	30.1	93.34			8614.09	5419.91	5460.6	7045.44	6122.55	6724.01	5514.28	5594.83	5408.39	7309.94	5247.07	6987.06	6564.43	6010.26	1.0922	0.127242	0.385512	0.413962	0.687508
159	0.96	129.101	130.109	HMDB0001921	1,1-Dimethylbiguanide	C4H11N5	129.101	0	[M+H]+	45.8	33	96.45			8.79941	10.8241	10.561	11.1582	9.67483	9.94563	1025.66	609.98	1497.1	860.918	854.804	2099.87	10.1605	1158.06	0.00877376	-6.83259	0.00366584	2.43583	2.24423
164	0.954	/	132.077	HMDB0060245	3-Cyanoalanine	C4H6N2O2	114.043	1	[M+NH4]+	49.8	54.6	95.95			32265.2	37969.4	38570.6	69590.8	34367.1	35583.3	39801.5	41791.2	52500.2	40032	38938.1	32372.6	41391.1	40905.9	1.01186	0.0170087	0.940251	0.0267562	0.0484306
165	3.26	131.073	132.081	HMDB0000466	3-Methylindole	C9H9N	131.073	0	[M+H]+				88.1		493.596	348.287	401.746	327.931	399.65	475.636	171.793	323.023	396.42	412.541	327.197	343.271	407.808	329.041	1.23938	0.309624	0.104708	0.980022	0.982113
166	1.021	131.094	132.102	HMDB0001645	Norleucine	C6H13NO2	131.095	1	[M+H]+	45.1	28.7	98.24			1023.15	761.305	828.536	1065.51	1023.98	1113.85	939.561	824.051	1003.8	1206	896.4	1038.34	969.389	984.692	0.98446	-0.0225961	0.850187	0.0704858	0.105303
167	1.452	131.095	132.102	HMDB0000687	Leucine	C6H13NO2	131.095	1	[M+H]+	40.8	11.5	93.55			12740.6	8971.39	8057.97	8917.09	7795.57	9514.44	7481.53	8462.23	10825.2	10253.2	7838.28	10301.2	9332.84	9193.6	1.01514	0.0216855	0.884637	0.053235	0.102388
168	1.002	132.024	133.032	HMDB0059667	3-Methyl sulfolene	C5H8O2S	132.025	1	[M+H]+	40.1	5.36	96.09			3514.44	2641.07	2495.6	2754.48	3221.61	2754.65	2800.56	2593.38	4050.06	3610.51	2712.21	2935.62	2896.97	3117.06	0.929394	-0.105638	0.458045	0.339092	0.505637
171	6.35	132.079	133.086	HMDB0251247	Diethylene glycol monovinyl ether	C6H12O3	132.079	1	[M+H]+	40.4	5.2	97.65			488.731	269.679	229.535	360.662	203.156	432.614	333.423	146.347	255.199	182.947	714.484	579.043	330.73	368.574	0.897322	-0.156302	0.725081	0.139613	0.03097
173	0.986	133.02	134.027	HMDB0062164	Thioproline	C4H7NO2S	133.02	1	[M+H]+	40.1	12.1	89.68			674.241	1334.22	901.827	814.768	1028.62	529.453	714.332	978.151	806.707	507.347	2151.7	416.575	880.521	929.135	0.947679	-0.0775302	0.866886	0.0620378	0.0255239
175	0.964	/	134.117	HMDB0000535	Caproic acid	C6H12O2	116.084	1	[M+NH4]+	45.7	33.2	97.17			1312.87	588.725	1122.87	158.62	365.983	297.629	887.336	1550.09	716.008	645.367	558.545	226.33	641.116	763.946	0.839216	-0.252886	0.651902	0.185818	0.437792
177	13.177	134.109	135.117	HMDB0061787	2,6-Dimethyl-1,3,5,7-octatetraene	C10H14	134.11	2	[M+H]+	51.6	62.1	97.8			83.9548	88.6153	108.753	111.374	68.092	107.401	65.7557	109.886	70.0556	80.9985	65.6327	63.1924	94.6984	75.9201	1.24734	0.318858	0.0936475	1.0285	1.21276
180	0.827	135.054	136.062	HMDB0000034	Adenine	C5H5N5	135.054	0	[M+H]+	41.9	16	94.05			188.073	192.902	189.872	259.973	218.314	188.465	145.279	161.187	146.016	174.347	162.469	150.368	206.267	156.611	1.31706	0.397326	0.00279206	2.55408	1.84254
181	1.305	/	136.076	HMDB0032929	Benzofuran	C8H6O	118.042	1	[M+NH4]+	42.9	17.4	97.67			4104	2844.54	2718.81	2850.38	3084.15	3098.23	3079.46	3041.31	3611.67	3799.71	2767.65	3732.66	3116.69	3338.74	0.933491	-0.0992923	0.431679	0.364839	0.5586
184	1.304	136.038	137.046	HMDB0000157	Hypoxanthine	C5H4N4O	136.039	1	[M+H]+	48.3	47.8	94.44			10872.7	29664.2	26528.9	24656.2	25292.9	16537	16639.6	19530.9	13842.8	4325.2	31691.3	10609.7	22258.7	16106.6	1.38196	0.466717	0.225175	0.647479	0.845737
201	0.834	143.04	144.048	HMDB0246712	5-(1-Hydroxyethyl)-4-methylthiazole	C6H9NOS	143.04	0	[M+H]+	48.8	56	88.4			76.5364	109.674	114.798	158.268	120.237	74.929	124.255	148.14	127.107	138.932	118.157	121.94	109.074	129.755	0.840609	-0.250493	0.156183	0.806365	1.03393
202	3.254	143.073	144.081	HMDB0244865	1-Benzazepine	C10H9N	143.073	1	[M+H]+	48.7	45.4	98.88			2292.12	1798.3	2226.73	1581.5	2067.77	2300.56	1548.25	902.682	1239.11	2016.09	1529.21	1846.58	2044.5	1513.66	1.3507	0.43371	0.0264172	1.57811	1.37668
203	0.984	143.095	144.102	HMDB0242107	1-Methylpiperidine-2-carboxylic acid	C7H13NO2	143.095	1	[M+H]+	48.9	47.5	98.26			2459.49	2030.34	2150.18	2290.2	2972.44	2960.17	1480.67	1830.6	2111.71	2395.67	1312.27	2351.65	2477.14	1913.76	1.29438	0.372262	0.0461834	1.33551	1.34007
209	0.959	/	146.117	HMDB0031603	Ethyl 4-pentenoate	C7H12O2	128.084	1	[M+NH4]+	41.6	16.3	93.3			437.693	352.87	271.438	452.116	378.304	319.25	2.72	287.223	329.928	343.69	299.481	268.506	368.612	255.258	1.44408	0.530148	0.0834573	1.07854	0.709947
211	0.833	145.158	146.165	HMDB0001257	Spermidine	C7H19N3	145.158	0	[M+H]+	39.6	6.06	92.28			1354.76	1054.26	867.845	1621.1	1291.01	1563.94	987.889	1307.35	1256.3	1961.83	926.271	1837.01	1292.15	1379.44	0.936722	-0.0943077	0.689421	0.161515	0.187197
212	1.307	/	147.044	HMDB0034877	2-Acetyl-3-methylfuran	C7H8O2	124.052	17	[M+Na]+	45	46.2	95.91			985.547	729.265	679.566	734.503	736.513	771.93	748.079	755.285	871.887	912.248	683.741	875.976	772.887	807.87	0.956698	-0.063864	0.558102	0.253286	0.410614
214	0.96	/	147.076	HMDB0000267	Pyroglutamic acid	C5H7NO3	129.043	1	[M+NH4]+	46.2	39	93.69			486.255	15.4139	15.8245	252.507	45.8677	133.475	208.117	47.5368	705.054	499.368	56.0347	447.018	158.224	327.188	0.483586	-1.04815	0.229585	0.639056	0.813744
217	12.418	146.109	147.117	HMDB0302269	Pentenylbenzene	C11H14	146.11	2	[M+H]+	47.4	40.5	98.41			68.4314	64.9029	55.5114	54.9152	53.3467	55.5958	59.343	64.8641	45.6575	47.1457	44.7916	55.5351	58.7839	52.8895	1.11145	0.15244	0.194446	0.711201	1.02109
220	0.996	/	148.043	HMDB0033548	4-Hydroxy-5-methyl-3(2H)-thiophenone	C5H6O2S	130.009	1	[M+NH4]+	41.9	12.1	97.97			1868.03	1961.45	4434.09	2164.78	5436.59	5070.07	8356.9	5239.77	3602.58	7360.03	4600.66	5367.25	3489.17	5754.53	0.606334	-0.721816	0.0458209	1.33894	1.30543
221	0.966	147.053	148.06	HMDB0000148	Glutamic acid	C5H9NO4	147.053	1	[M+H]+	43.5	20.6	98.64			4917	5586.04	5420.11	4351.82	6074.16	5557.43	4976.95	5456.35	5330.92	5426.12	5695.13	5932.62	5317.76	5469.68	0.972225	-0.0406382	0.59799	0.223306	0.533849
224	13.168	148.125	149.132	HMDB0059834	Pentylbenzene	C11H16	148.125	1	[M+H]+	44.1	24.5	97.53			71.3737	72.5739	67.3964	65.1941	60.5967	84.06	58.1255	90.5984	59.1427	55.2819	50.7567	70.0733	70.1991	63.9964	1.09692	0.133462	0.381642	0.418343	0.776345
235	1.346	151.049	152.057	HMDB0000132	Guanine	C5H5N5O	151.049	1	[M+H]+				89.2		674.25	1347.81	866.538	813.289	995.654	328.521	758.14	840.601	369.182	180.71	1623.35	263.442	837.677	672.571	1.24549	0.316709	0.538237	0.269026	0.656276
237	1.304	152.033	153.04	HMDB0000786	Oxypurinol	C5H4N4O2	152.033	1	[M+H]+	46.9	41.7	94.39			5496.19	4881.23	6299.24	5437.22	6619.68	5730.17	4728.83	5317.78	5736.88	3517.49	3735.26	4729.34	5743.95	4627.6	1.24124	0.311781	0.0286615	1.5427	1.48265
238	1	152.033	153.041	HMDB0000292	Xanthine	C5H4N4O2	152.033	1	[M+H]+	47.3	43.7	94.18			3554.96	3198.26	3766.27	3799.99	4316.17	3956.23	2615.7	3217.29	3675.76	2266.07	2154.36	2488.21	3765.31	2736.23	1.37609	0.460579	0.0048792	2.31165	1.73992
244	0.995	153.03	154.037	HMDB0247424	8-Azaxanthine	C4H3N5O2	153.029	10	[M+H]+	40.5	35.4	92.57			34.483	34.9736	50.2944	54.4077	61.609	53.6599	34.0915	40.4743	50.2978	27.3342	20.0824	34.0385	48.238	34.3864	1.40282	0.488329	0.0500819	1.30032	1.36468
253	0.94	155.069	156.077	HMDB0000177	Histidine	C6H9N3O2	155.069	1	[M+H]+	45.9	37.8	92.67			1160.52	1122.83	1202.94	939.76	1225.3	1351.8	863.14	1340.69	1253.52	976.144	1036.73	1069.11	1167.19	1089.89	1.07093	0.0988642	0.416673	0.380204	0.565066
256	13.169	/	156.138	HMDB0040338	3,5,5-Trimethyl-3-cyclohexen-1-one	C9H14O	138.104	1	[M+NH4]+	52.8	69.2	96.44			49.5615	66.5714	59.2771	51.6113	51.2105	58.8299	52.7828	59.6342	44.0251	48.7288	40.8497	48.2949	56.1769	49.0526	1.14524	0.195649	0.0902546	1.04453	1.19557
261	1.302	/	158.117	HMDB0039652	2-Hydroxy-3,4,5-trimethyl-2-cyclopenten-1-one	C8H12O2	140.084	1	[M+NH4]+	40.7	8.02	96.77			304.468	238.892	305.083	229.803	358.329	362.854	207.199	302.379	286.714	325.812	275.993	375.457	299.905	295.592	1.01459	0.0208954	0.89705	0.0471834	0.0625936
269	1.296	/	160.133	HMDB0040215	3-Hexenyl acetate	C8H14O2	142.099	1	[M+NH4]+	44.5	26.1	98.13			26.0364	29.7537	60.2398	45.0693	38.81	36.1907	123.338	70.5906	109.282	61.7823	74.8167	113.457	39.35	92.2111	0.426738	-1.22858	0.00273433	2.56315	1.8574
271	12.418	/	161.132	HMDB0251502	1,3,5-Hexatriene	C6H8	80.0626	1	[2M+H]+	47.7	41.6	98.43			86.1083	76.0251	54.402	63.7263	56.7618	75.437	65.9924	71.6966	51.5152	52.1058	50.4755	64.39	68.7434	59.3626	1.15803	0.211668	0.166946	0.777423	0.993626
276	1.296	/	162.076	HMDB0029171	3-Hydroxyadipic acid 3,6-lactone	C6H8O4	144.042	1	[M+NH4]+	39.7	5.85	94.3			149.652	186.603	230.512	187.007	257.987	182.906	305.295	301.455	127.416	106.006	304.309	200.215	199.111	224.116	0.88843	-0.17067	0.561736	0.250468	0.159512
277	0.994	161.069	162.076	HMDB0062557	N-Acetylthreonine	C6H11NO4	161.069	1	[M+H]+	45.5	31.3	97.21			620.664	1303.63	1298.13	1139.09	1385.14	993.617	1679.32	1468.11	742.333	575.923	1644.08	913.734	1123.38	1170.58	0.959673	-0.0593856	0.841923	0.0747275	0.00228393
278	0.944	161.105	162.112	HMDB0000062	Carnitine	C7H15NO3	161.105	1	[M+H]+	52.9	67.2	98.7			11001	12984.5	11305.5	14732.4	12461.9	11635.2	12869.1	12051.3	13050.4	12496.2	14418.4	10555.9	12353.4	12573.6	0.982492	-0.025483	0.779542	0.10816	0.283617
281	13.17	162.141	163.148	HMDB0036759	Pregeijerene	C12H18	162.141	2	[M+H]+	49	50.3	96.79			61.9148	61.861	57.1511	46.706	52.6725	53.6305	47.1248	55.0695	41.3656	42.0289	31.5007	41.422	55.656	43.0852	1.29176	0.369343	0.0101153	1.99502	1.63046
307	1.3	168.028	169.035	HMDB0000289	Uric acid	C5H4N4O3	168.028	1	[M+H]+	51.2	63.8	93.42			983.456	520.042	647.305	605.565	861.355	1171.94	1947.88	1389.48	1201.04	2532.45	729.537	2107.2	798.277	1651.26	0.483434	-1.04861	0.0237102	1.62507	1.49776
318	0.845	169.085	170.092	HMDB0253571	Ipronidazole	C7H11N3O2	169.085	1	[M+H]+				81.8		48.2871	78.8617	95.8464	541.328	80.1286	90.9164	102.854	135.221	236.091	119.04	115.886	93.9452	155.895	133.84	1.16479	0.220065	0.789037	0.102903	0.318249
319	13.171	/	170.154	HMDB0059875	Carvotanacetone	C10H16O	152.12	2	[M+NH4]+	45.3	32.1	96.27			57.9321	69.1138	54.0587	48.9572	52.3958	56.4206	47.1992	58.2327	43.8115	48.1902	35.8591	42.5846	56.4797	45.9795	1.22837	0.296741	0.0297811	1.52606	1.4491
328	0.933	/	175.119	HMDB0259734	V-Pyrro/NO	C6H11N3O2	157.085	0	[M+NH4]+	39.4	4.58	92.72			44.4268	493.28	476.386	212.457	272.398	306.666	191.584	546.65	667.894	424.609	364.784	452.999	300.936	441.42	0.681745	-0.552697	0.171832	0.764897	0.971002
330	12.417	/	175.148	HMDB0041218	1,5-Undecadiene	C11H20	152.157	14	[M+Na]+	49.1	62	98.56			116.763	102.892	76.3607	79.9943	62.9746	84.5811	77.8392	86.6787	61.5009	62.7978	54.5391	68.9746	87.261	68.7217	1.26977	0.34457	0.0733683	1.13449	1.27557
333	1.456	/	176.066	HMDB0000528	4,5-Dihydroorotic acid	C5H6N2O4	158.033	5	[M+NH4]+	42.8	22.9	97.55			219.942	156.961	130.684	143.948	139.085	178.408	184.849	223.449	208.094	257.777	178.795	259.848	161.505	218.802	0.738131	-0.438052	0.0153809	1.81302	1.55456
337	1.418	175.084	176.092	HMDB0301777	Glabrin A	C7H13NO4	175.084	1	[M+H]+	40.8	7.01	98.03			114.442	126.863	214.255	950.85	522.899	292.381	243.419	39.9073	115.071	155.685	161.742	243.248	370.282	159.845	2.3165	1.21195	0.17337	0.761025	1.06899
342	13.175	176.156	177.164	HMDB0035180	4,6,8-Megastigmatriene	C13H20	176.157	1	[M+H]+	51.9	65.7	95.7			50.2999	49.2689	34.9987	42.5871	40.4231	41.2115	37.6558	39.0605	27.7502	39.3571	25.5568	30.8044	43.1315	33.3641	1.29275	0.370444	0.0172452	1.76333	1.53863
354	4.364	/	180.099	HMDB0014447	Tranexamic Acid	C8H15NO2	157.11	16	[M+Na]+	43.1	35.5	96.7			2.28789	10.6739	8.97027	13.9774	7.30894	27.0546	28.3481	22.1533	20.5834	28.764	25.3175	60.6668	11.7122	30.9722	0.378151	-1.40297	0.0203798	1.6908	1.60041
358	1.305	/	182.081	HMDB0041592	Coumarinic acid	C9H8O3	164.047	1	[M+NH4]+	45.6	29.8	98.87			5141.34	3694.33	3475.16	3505.97	3776.46	3882.42	3792.34	3758.46	4323.6	4526.67	3571.24	4537.91	3912.61	4085.04	0.957791	-0.0622166	0.58799	0.23063	0.422056
366	0.965	/	184.073	HMDB0247233	7-Aminoheptanoic acid	C7H15NO2	145.11	2	[M+K]+	51.1	66	91.98			17136.4	32268.3	34626.4	23212.7	35903.9	25967.2	19743.4	22260.6	19553.6	18875.6	24408.6	14932.8	28185.8	19962.4	1.41194	0.497682	0.0409147	1.38812	1.30178
387	3.248	187.063	188.07	HMDB0000734	Indoleacrylic acid	C11H9NO2	187.063	1	[M+H]+	47	37.5	98.72			12881.8	10144.2	12048.8	8746.77	11422.7	12649.9	8418.4	8329.38	10717.3	11300.2	8483.18	10048.6	11315.7	9549.51	1.18495	0.244827	0.0626762	1.2029	1.23518
388	0.847	187.168	188.176	HMDB0002189	N8-Acetylspermidine	C9H21N3O	187.168	1	[M+H]+	44.3	25.9	96.74			376.73	215.143	265.245	503.538	305.061	267.776	230.295	251.722	191.807	244.855	388.777	229.3	322.249	256.126	1.25816	0.331321	0.221301	0.655017	0.907642
392	12.417	/	189.163	HMDB0061818	2,4-Dodecadiene	C12H22	166.172	13	[M+Na]+	49.5	61.9	98.84			72.7563	61.7631	47.6374	49.3113	44.207	48.9093	54.389	57.0297	38.9199	39.0775	36.4915	43.3044	54.0974	44.8687	1.20568	0.269851	0.1368	0.863914	1.14293
395	4.389	189.082	190.09	HMDB0012286	S-Prenyl-cysteine	C8H15NO2S	189.082	0	[M+H]+	44.9	29.1	95.58			58.3119	134.989	76.8303	60.8502	81.7598	49.1111	56.1321	88.7827	50.2702	48.3815	180.634	42.8372	76.9754	77.8397	0.988897	-0.0161073	0.973128	0.01183	0.0587067
397	1.581	/	191.029	HMDB0000130	Homogentisic acid	C8H8O4	168.042	15	[M+Na]+	36.6	3.72	94.49			16.0541	16.6246	43.3724	13.7006	63.4416	99.2358	88.5454	67.2835	151.858	104.995	43.3874	80.7259	42.0715	89.4658	0.470252	-1.08849	0.0438699	1.35783	1.39904
400	13.169	/	191.179	HMDB0061821	3-Dodecene	C12H24	168.188	12	[M+Na]+	50.4	68	97.15			35.7583	42.0995	38.2827	34.8721	30.8095	30.7969	28.0733	37.9447	29.1239	32.1626	22.6692	26.5657	35.4365	29.4232	1.20437	0.26828	0.0557406	1.25383	1.33017
413	13.167	/	198.185	HMDB0038108	Quinceoxepane	C12H20O	180.151	1	[M+NH4]+	51.4	62.5	96.05			99.3135	98.3015	90.316	88.8012	74.2965	78.3407	69.8401	90.3485	65.0638	72.7604	61.3155	73.137	88.2282	72.0776	1.22407	0.29169	0.0200864	1.6971	1.54404
419	10.583	199.193	200.201	HMDB0251566	Dodecanamide	C12H25NO	199.194	2	[M+H]+	52.1	64.4	98.01			3227.62	2873.06	2492.98	3391.66	2343.37	2744.18	2975.97	1810.81	1794.72	2182.71	1453.1	3389.79	2845.48	2267.85	1.2547	0.327348	0.13084	0.883261	1.23457
426	4.925	/	223.142	HMDB0000991	2-Aminooctanoic acid	C8H17NO2	159.126	1	[M+ACN+Na]+	40.1	2.56	98.76			35.6354	27.7697	26.9285	23.7976	23.0856	26.6435	43.0113	31.5549	23.1486	28.6834	26.357	34.43	27.3101	31.1975	0.875392	-0.191999	0.278322	0.555452	0.666423
438	0.848	202.216	203.223	HMDB0001256	Spermine	C10H26N4	202.216	1	[M+H]+	39.8	5.19	94.84			84.9185	54.5118	59.3536	131.879	98.6955	122.086	47.8781	57.2732	126.139	181.937	54.3962	197.719	91.9074	110.89	0.828814	-0.27088	0.553183	0.257131	0.152021
441	1.303	203.115	204.123	HMDB0000201	Acetylcarnitine	C9H17NO4	203.116	1	[M+H]+	49.6	51.5	97.8			848.373	1279.31	860.711	1457.99	1178.57	1051.75	1120.55	457.699	718.81	995.28	790.991	1323.19	1112.78	901.088	1.23493	0.304434	0.214582	0.668407	0.918761
442	0.995	/	204.123	HMDB0254966	Mycarose	C7H14O4	162.089	3	[M+ACN+H]+	41	9.59	98.34			4782.65	6696.86	4717.36	9814.25	7428.95	6573.41	5177.23	2142.91	3972.33	4918.28	3308.61	5138.04	6668.91	4109.57	1.62278	0.698466	0.0190876	1.71925	1.50605
451	1.305	205.041	206.048	HMDB0033528	4,6-Dihydroxy-2-quinolinecarboxylic acid	C10H7NO4	205.038	15	[M+H]+	40.5	23.9	94.49			198.8	335.409	391.018	184.653	420.401	345.075	232.446	358.247	191.41	100.377	188.265	134.806	312.559	200.925	1.5556	0.637473	0.0677423	1.16914	1.22808
462	1.841	/	210.05	HMDB0244560	Desmethylmisonidazole	C6H9N3O4	187.059	7	[M+Na]+	39	5.11	97.98			596.964	440.934	417.324	249.717	451.41	510.111	564.595	542.998	682.816	729.686	483.872	339.792	444.41	557.293	0.797444	-0.326545	0.158634	0.799605	0.934633
464	12.417	/	210.185	HMDB0034671	5,8-Megastigmadien-4-one	C13H20O	192.151	2	[M+NH4]+	50.4	57.3	97.07			67.0674	60.6761	44.8229	41.0886	43.2894	48.2652	43.638	50.5909	39.8459	39.3716	33.051	45.8639	50.8683	42.0602	1.20942	0.27431	0.106144	0.974105	1.15565
468	0.837	/	212.103	HMDB0000679	Homocitrulline	C7H15N3O3	189.111	12	[M+Na]+	46.2	47.6	95.59			10.7446	15.0282	14.3529	1075.04	21.5032	55.5826	35.9804	164.517	444.444	140.46	44.7661	20.8972	198.709	141.844	1.4009	0.486352	0.767418	0.114968	0.617438
469	5.465	211.118	212.126	HMDB0014954	Orciprenaline	C11H17NO3	211.121	12	[M+H]+	43.6	38.3	92.65			22.2906	21.7099	30.822	27.5477	22.1461	35.22	40.7987	43.9363	48.3529	48.8081	34.2566	74.824	26.6227	48.4961	0.548966	-0.86521	0.00516618	2.28683	1.78988
471	13.164	/	212.201	HMDB0036820	beta-Ionol	C13H22O	194.167	1	[M+NH4]+	52.7	67.6	97.57			94.1003	101.835	88.199	82.55	14.4922	79.1622	75.6869	77.2085	70.039	72.7256	61.5275	76.0588	76.7231	72.2077	1.06253	0.0875081	0.737458	0.132262	0.190804
474	1.311	212.116	213.123	HMDB0011180	Prolylproline	C10H16N2O3	212.116	1	[M+H]+	42.6	17.5	97.13			442.558	239.73	485.498	385.671	423.032	364.827	474.528	385.293	399.919	442.936	303.491	518.724	390.219	420.815	0.927294	-0.108902	0.524666	0.280117	0.296624
482	1.494	/	215.139	HMDB0094800	6,7-Octadienoylglycine	C10H15NO3	197.105	1	[M+NH4]+	40.6	7.77	96.3			39.9185	107.053	120.37	201.339	132.381	115.828	128.349	94.8179	181.89	107.541	168.6	147.302	119.482	138.083	0.865286	-0.208751	0.479056	0.319614	0.654485
485	0.876	/	216.014	HMDB0302210	S-Allylmercaptocysteine	C6H11NO2S2	193.023	11	[M+Na]+	36.3	1.3	91.83			305.492	201.517	225.649	249.216	182.77	216.359	177.344	207.37	153.166	216.485	149.241	267.132	230.167	195.123	1.1796	0.238296	0.197044	0.705436	1.04688
495	1.507	/	218.139	HMDB0301821	2-Hydroxycampholonic acid	C10H16O4	200.105	1	[M+NH4]+	42.4	17.7	95.62			94.9592	195.137	77.3979	93.5084	105.633	96.646	119.579	92.0358	105.514	136.045	102.628	152.168	110.547	117.995	0.93688	-0.0940646	0.712394	0.14728	0.537842
515	12.969	220.146	221.153	HMDB0256272	Pentamethylchromanol	C14H20O2	220.146	1	[M+H]+	48.7	53.5	91.41			23.4352	12.424	25.9382	14.1001	14.74	21.9504	6.55626	11.0879	9.21827	9.73119	9.72871	7.83505	18.7646	9.02623	2.0789	1.05582	0.00733971	2.13432	1.8971
527	0.958	222.067	223.074	HMDB0000099	Cystathionine	C7H14N2O4S	222.067	2	[M+H]+	54.1	45.8	98.82			99.9409	418.56	288.761	374.804	316.914	240.757	29.2841	193.306	105.065	39.5617	33.542	127.346	289.956	88.0174	3.29431	1.71997	0.00348062	2.45834	1.67106
538	12.417	/	224.2	HMDB0032397	Methyl-delta-ionone	C14H22O	206.167	2	[M+NH4]+	45.2	31	96.87			69.9026	59.6668	41.5477	45.9422	43.7995	50.3594	44.8491	51.814	37.5857	40.5212	34.5305	44.5325	51.8697	42.3055	1.22607	0.294047	0.0906624	1.04257	1.21577
555	1.308	/	229.154	HMDB0240687	8-Amino-7-oxononanoic acid	C9H17NO3	187.121	2	[M+ACN+H]+	45.6	31	98.94			109.408	88.7625	115.256	510.306	142.758	104.512	179.536	183.278	204.241	187.274	250.871	157.838	178.5	193.84	0.920867	-0.118936	0.826056	0.0829905	0.705236
557	3.218	228.147	229.154	HMDB0011175	Leucylproline	C11H20N2O3	228.147	1	[M+H]+				82.4		160.797	190.683	177.298	366.573	215.534	210.847	218.334	180.097	566.72	146.643	420.765	251.908	220.289	297.411	0.740688	-0.433062	0.316276	0.499934	0.679502
564	0.991	229.088	230.095	HMDB0003045	Ergothioneine	C9H15N3O2S	229.088	1	[M+H]+	41.7	17.1	93.21			1118.67	552.402	626.039	764.233	811.545	1207.49	1564.93	976.33	1387.79	1289.3	979.758	1218.55	846.73	1236.11	0.684996	-0.545834	0.0215728	1.66609	1.40689
567	8.611	229.24	230.247	HMDB0304813	Xestoaminol C	C14H31NO	229.241	2	[M+H]+	46.2	35.6	97.36			193.321	141.629	128.211	118.277	116.054	172.489	133.784	148.128	161.402	169.104	148.246	199.791	144.997	160.076	0.905801	-0.142734	0.364875	0.437856	0.740477
569	1.349	/	231.084	HMDB0029968	Ethyl beta-glucopyranoside	C8H16O6	208.095	1	[M+Na]+	39.8	1.57	98.69			71.7975	137.942	1394.78	441.278	649.715	997.098	305.254	116.959	136.248	316.727	128.162	349.43	615.436	225.463	2.72965	1.44872	0.122462	0.911998	0.91753
604	13.125	238.229	239.236	HMDB0034181	3-Methylcyclopentadecanone	C16H30O	238.23	2	[M+H]+	43.9	30.6	91.84			77.294	67.2419	76.9906	68.2762	63.2301	74.4595	66.7381	84.1195	63.4985	66.7915	53.114	68.4923	71.2487	67.1256	1.06142	0.0860003	0.403221	0.394456	0.767217
615	1.333	/	241.154	HMDB0094801	2-Octenoylglycine	C10H17NO3	199.121	2	[M+ACN+H]+	43.4	20.7	98.38			579.9	512.275	577.912	569.433	580.319	533.096	678.029	752.996	680.192	751.757	689.843	455.918	558.822	668.122	0.836407	-0.257722	0.0397139	1.40106	1.24555
636	0.836	/	244.165	HMDB0253672	Isopilocarpinic acid	C11H18N2O3	226.132	1	[M+NH4]+	42.1	16.9	94.85			60.5023	37.0233	54.5999	90.6897	74.1949	164.897	89.2314	70.3608	99.4791	122.666	98.6659	107.458	80.3178	97.9767	0.819764	-0.286719	0.393559	0.40499	0.872382
645	1.301	244.069	267.058	HMDB0000296	Uridine	C9H12N2O6	244.07	2	[M+Na]+	40.3	5.97	97.75			704.882	606.998	580.913	465.547	746.493	657.158	1022.4	930.23	770.17	1025.57	823.4	1115.4	626.999	947.862	0.661487	-0.596215	0.000780111	3.10784	1.85494
653	9.996	/	245.19	HMDB0034982	10-Epijunenol	C15H26O	222.198	9	[M+Na]+	49.7	59.8	98.33			51.2926	11.2479	25.3154	37.0325	34.1657	24.2713	18.9937	7.44175	9.31726	21.5245	4.64315	11.4701	30.5542	12.2317	2.49795	1.32074	0.0141919	1.84796	1.67265
654	12.418	244.219	245.226	HMDB0260170	13-Methyl-1,4,5,6,7,8,9,10,11,12,14,15,16,17-tetradecahydrocyclopenta[a]phenanthrene	C18H28	244.219	2	[M+H]+	51.6	62.9	97.55			1411.03	1329.89	913.561	974.993	958.767	1067.29	1011.75	1083.56	851.306	845.164	743.269	958.966	1109.25	915.669	1.21141	0.276691	0.0810319	1.09134	1.23595
660	4.528	245.163	246.17	HMDB0000378	2-Methylbutyroylcarnitine	C12H23NO4	245.163	0	[M+H]+	51.8	61.8	97.19			649.128	761.858	511.654	619.687	737.718	692.5	235.896	420.768	403.993	647.39	338.977	410.969	662.091	409.666	1.61617	0.692582	0.00354167	2.45079	1.62493
662	0.872	245.174	246.181	HMDB0029132	Valyllysine	C11H23N3O3	245.174	1	[M+H]+	45.3	33.6	94.54			135.601	270.034	311.785	361.841	282.589	274.605	265.647	306.791	304.987	298.958	333.712	277.243	272.742	297.89	0.915582	-0.127239	0.453987	0.342957	0.659234
664	1.102	/	247.042	HMDB0244992	2-Amino-4-phosphonobutyric acid	C4H10NO5P	183.03	18	[M+ACN+Na]+	45.3	46.5	98.21			2118.98	1331.16	1656.59	1790.67	1549.43	2037.06	2255.46	2396.45	2479.63	2973.14	1209.12	2578.42	1747.32	2315.37	0.754659	-0.406103	0.0626856	1.20283	0.98171
668	1.745	246.121	247.129	HMDB0028832	Glutamylvaline	C10H18N2O5	246.122	1	[M+H]+	44.8	30.9	94.88			142.6	109.029	90.8614	66.5862	102.61	96.082	94.8407	160.056	96.8851	148.594	63.7185	123.973	101.295	114.678	0.883297	-0.179029	0.474085	0.324144	0.383144
669	2.382	/	247.129	HMDB0037730	Furfuryl octanoate	C13H20O3	224.141	9	[M+Na]+	40.6	20.3	92.74			4.26098	56.2273	2.36214	38.8385	96.8174	108.634	32.5132	1.30653	93.4457	99.1944	4.39278	116.557	51.19	57.9016	0.884086	-0.177741	0.81442	0.0891514	0.00314171
670	2.819	246.121	247.129	HMDB0028903	Isoleucyl-Aspartate	C10H18N2O5	246.122	1	[M+H]+	42	14.7	97.13			38.8285	89.9236	4.50025	164.599	205.006	288.85	116.813	14.6612	429.05	330.038	36.5862	402.953	131.951	221.684	0.595223	-0.748499	0.338923	0.469899	0.44976
672	13.165	/	247.242	HMDB0243889	1-Hexadecene	C16H32	224.25	9	[M+Na]+	55.9	91.3	97.69			950.992	986.164	857.787	795.622	813.627	759.035	723.618	968.063	662.799	688.273	583.497	718.034	860.538	724.048	1.18851	0.249154	0.060629	1.21732	1.35095
676	1.306	247.142	248.149	HMDB0013127	3-Hydroxybutyrylcarnitine	C11H21NO5	247.142	2	[M+H]+	48.8	48.9	97.03			416.671	533.082	543.925	449.604	522.792	390.782	1009.4	432.236	695.611	428.618	670.196	462.26	476.143	616.387	0.772474	-0.372442	0.196844	0.705877	0.900972
681	1.402	/	249.028	HMDB0000272	Phosphoserine	C3H8NO6P	185.009	16	[M+ACN+Na]+	37.2	3.97	98.94			5.23241	16.0802	5.32223	18.668	22.5372	28.3923	39.253	9.73364	65.4336	69.4267	18.8036	60.258	16.0387	43.8181	0.36603	-1.44997	0.0430561	1.36597	1.31669
685	3.255	/	249.061	HMDB0245740	N-(2,4-Dinitrophenyl)ethylenediamine	C8H10N4O4	226.07	6	[M+Na]+	41.5	16	98.02			203.441	167.151	501.611	227.621	500.255	547.265	415.883	389.471	493.967	528.055	367.46	468.917	357.891	443.959	0.806135	-0.310906	0.299565	0.523508	0.89222
689	5.812	/	250.045	HMDB0030319	Mukeic acid	C13H9NO3	227.058	11	[M+Na]+	42.2	36.1	94.75			12.1264	21.1967	46.6696	21.0914	24.6928	29.6836	7.62833	9.84387	6.09052	5.87217	7.66678	4.84249	25.9101	6.99069	3.70637	1.89001	0.00285293	2.54471	2.00708
712	12.112	253.24	254.247	HMDB0256086	Palmitoleamide	C16H31NO	253.241	2	[M+H]+	51.8	63.8	97.06			170.309	142.635	110.948	106.514	98.2396	117.598	108.281	119.872	110.006	123.336	95.7471	117.007	124.374	112.375	1.10678	0.146363	0.346035	0.46088	0.660506
714	6.571	254.058	255.065	HMDB0030670	Chrysophanol	C15H10O4	254.058	1	[M+H]+	44.9	30	96.05			55.6195	61.8683	8.68811	19.5736	27.8889	20.2732	20.8218	36.3222	35.3949	51.9799	20.8112	65.848	32.3186	38.5296	0.838798	-0.253604	0.596521	0.224374	0.621436
723	9.103	/	280.188	HMDB0000387	3-Hydroxydodecanoic acid	C12H24O3	216.173	2	[M+ACN+Na]+	39.1	0	98.36			7.77573	8.20823	8.63539	7.01281	6.82087	7.81243	19.1258	18.5737	13.3342	19.1678	22.1322	24.3005	7.71091	19.439	0.396671	-1.33398	1.84343e-05	4.73437	2.16898
732	5.659	/	260.186	HMDB0000756	Hexanoylcarnitine	C13H25NO4	260.186	0	[M+H]+	50.6	56.2	96.86			184.7	350.97	218.227	122.51	357.157	184.561	211.155	161.448	154.681	115.765	317.068	139.221	236.354	183.223	1.28998	0.367348	0.30624	0.513938	0.622625
735	3.903	260.137	261.144	HMDB0028822	Glutamylisoleucine	C11H20N2O5	260.137	1	[M+H]+	47.8	42.8	96.63			541.026	391.499	248.611	246.619	342.981	274.768	376.063	502.722	435.186	524.468	459.826	356.692	340.917	442.493	0.770447	-0.376233	0.0884083	1.05351	1.29671
743	0.999	261.121	262.128	HMDB0061717	Succinylcarnitine	C11H19NO6	261.121	2	[M+H]+	45.7	37.9	92.91			195.266	204.227	123.251	636.493	186.729	206.41	169.759	86.3442	172.438	64.7597	208.825	147.73	258.729	141.642	1.82664	0.86919	0.173241	0.76135	1.12792
747	1.508	261.157	262.165	HMDB0013132	Hydroxyvalerylcarnitine	C12H23NO5	261.158	1	[M+H]+	48.2	44.5	97.55			526.095	401.387	334.951	358.902	354.237	305.903	303.11	331.39	355.14	419.472	309.011	291.392	380.246	334.919	1.13534	0.18312	0.251348	0.599725	0.83469
755	4.028	262.132	263.139	HMDB0011179	Prolylphenylalanine	C14H18N2O3	262.132	1	[M+H]+	37.6	4.12	84.61			8.96199	15.1578	9.06359	43.171	16.9432	12.0344	16.1475	15.422	62.2751	11.3041	57.3634	17.8948	17.5554	30.0678	0.583859	-0.776309	0.28263	0.548782	0.883557
757	9.991	/	263.2	HMDB0304816	10-Pentadecenoic acid	C15H28O2	240.209	8	[M+Na]+	51.6	69.7	97.41			683.862	151.262	333.325	489.749	467.663	328.359	251.075	112.257	126.513	284.467	74.4091	158.632	409.037	167.892	2.43631	1.2847	0.0141432	1.84945	1.68112
767	1.498	264.078	265.085	HMDB0002381	N-Acetylcystathionine	C9H16N2O5S	264.078	2	[M+H]+	37.5	1.93	87.64			6.21611	37.0959	1.17991	48.6281	50.8227	63.8577	12.322	1.63433	72.256	62.8946	3.71866	98.4409	34.6334	41.8777	0.827013	-0.274019	0.722042	0.141437	0.00774517
770	13.165	/	265.252	HMDB0003424	1-Hexadecanol	C16H34O	242.261	8	[M+Na]+	55.6	89.5	97.32			1604.98	1678.19	1481.5	1398.79	1310.74	1330.36	1216.7	2750.21	1169.53	1180.15	1016.18	1204.78	1467.43	1422.92	1.03128	0.0444313	0.874199	0.0583895	0.449398
782	1.343	267.096	268.104	HMDB0000050	Adenosine	C10H13N5O4	267.097	2	[M+H]+	44.3	30.3	92.95			80.9422	105.495	61.2213	104.798	102.154	68.3203	156.83	149.166	124.059	130.508	115.515	115.995	87.1551	132.012	0.660206	-0.599012	0.00186609	2.72907	1.75504
790	1.347	268.08	291.069	HMDB0003040	Arabinosylhypoxanthine	C10H12N4O5	268.081	2	[M+Na]+	47.5	41.5	97.9			1074.62	2730.8	1617.01	2236.46	1562.06	1032.99	2119.6	2549.55	1245.28	493.234	3498.04	771.56	1708.99	1779.54	0.960354	-0.0583623	0.899108	0.0461883	0.169243
794	12.967	/	269.225	HMDB0251572	Dodecylbenzene	C18H30	246.235	6	[M+Na]+	50.4	64.6	94.02			45.3047	32.4181	36.854	27.8873	25.3552	41.3548	17.3455	21.5689	17.1311	16.7178	24.6893	16.864	34.8623	19.0528	1.82978	0.871668	0.00272252	2.56503	1.91403
803	1.498	/	271.074	HMDB0000742	Homocysteine	C4H9NO2S	135.035	14	[2M+H]+	43.9	41.1	93.15			34.7423	57.1964	61.4395	55.6997	43.9758	31.2763	34.7849	78.7105	7.1203	25.8212	46.5247	16.8797	47.3883	34.9736	1.35498	0.438268	0.309118	0.509876	0.935935
805	1.471	/	272.11	HMDB0029438	Phosphoarginine	C6H15N4O5P	254.078	7	[M+NH4]+	42.5	24.4	96.07			11.905	14.0921	96.6457	117.167	148.723	126.677	57.3045	11.3189	15.7373	56.5185	24.416	66.1375	85.8683	38.5721	2.22618	1.15457	0.113755	0.944028	0.787044
823	14.075	/	275.273	HMDB0036345	3-Cyclohexyldodecane	C18H36	252.282	7	[M+Na]+	54.3	81.9	97.76			90.7943	87.2038	80.023	80.9047	73.1713	77.7328	76.5292	86.4087	57.8014	80.7508	83.3239	92.7159	81.6383	79.5883	1.02576	0.0366901	0.719408	0.143025	0.3054
830	0.834	275.148	276.155	HMDB0004207	Glutamyllysine	C11H21N3O5	275.148	1	[M+H]+	47.9	49.5	91.62			66.3035	85.2386	71.3373	207.459	118.132	129.221	189.053	77.1492	237.784	251.744	98.0298	186.569	112.948	173.388	0.651419	-0.618342	0.126945	0.896383	0.972581
834	0.957	/	277.089	HMDB0006790	Galactosylglycerol	C9H18O8	254.1	1	[M+Na]+	39.1	4.14	92.37			60.6907	18.0779	99.2157	26.7614	20.401	55.799	35.0871	74.4818	10.7952	20.3752	16.0415	63.7777	46.8243	36.7597	1.27379	0.34913	0.562561	0.24983	0.587147
836	0.987	276.095	277.103	HMDB0028818	Glutamylglutamic acid	C10H16N2O7	276.096	2	[M+H]+	44.2	28.1	95.57			420.082	595.369	156.581	558.26	494.638	234.226	461.655	399.661	594.821	542.077	837.015	608.219	409.859	573.908	0.714155	-0.485691	0.116548	0.933497	1.16184
839	11.195	276.208	277.216	HMDB0034382	11,13-Octadecadien-9-ynoic acid	C18H28O2	276.209	2	[M+H]+	45.9	37.7	94.1			54.5525	7.54094	7.73929	25.0792	13.8811	21.8538	36.8686	5.32905	20.4967	14.3688	5.21155	20.5709	21.7745	17.1409	1.27032	0.345192	0.604233	0.218795	0.488205
855	10.782	278.224	279.231	HMDB0030963	Punicic acid	C18H30O2	278.225	2	[M+H]+	53.4	72	97.14			1033.52	197.981	158.194	385.186	302.766	218.01	1066.86	124.08	310.219	294.838	144.657	390.9	382.609	388.592	0.984602	-0.0223876	0.97618	0.0104702	0.181157
859	12.417	/	280.263	HMDB0037519	2-(5,8-Tetradecadienyl)cyclobutanone	C18H30O	262.23	2	[M+NH4]+	52.6	67.5	98.01			12144.1	10171.9	7067.45	7420.08	7632.17	8466.59	7621.07	8521.49	6930.84	6485.5	5742.8	7592.16	8817.06	7148.98	1.23333	0.302561	0.0930078	1.03148	1.21065
868	3.652	280.106	281.113	HMDB0000706	Aspartylphenylalanine	C13H16N2O5	280.106	1	[M+H]+	42.4	16.2	96.67			17.6023	118.682	4.23196	140.859	135.568	168.813	58.4513	2.31265	149.146	181.843	15.4943	309.172	97.6258	119.403	0.817616	-0.290505	0.70385	0.15252	0.0365318
869	9.631	280.13	281.138	HMDB0041144	8-Deoxy-11,13-dihydroxygrosheimin	C15H20O5	280.131	2	[M+H]+	40.3	8.05	95.94			22.4285	18.9011	105.722	89.7847	80.3394	90.4571	31.1781	89.7944	79.7096	107.024	78.384	106.158	67.9387	82.0413	0.828103	-0.272117	0.476658	0.321793	0.590149
872	13.163	281.271	282.278	HMDB0002117	Oleamide	C18H35NO	281.272	3	[M+H]+	49.7	53.7	97.71			24916.3	26537.2	23337	22446	19404.8	21367.8	18836.5	25747.5	17337.4	19040.7	15927.2	18643.3	23001.5	19255.4	1.19455	0.256463	0.0554972	1.25573	1.36128
883	0.864	283.129	284.137	HMDB0028883	Histidylglutamine	C11H17N5O4	283.128	4	[M+H]+	40.4	13.7	93.22			106.034	115.751	162.796	193.395	132.241	120.823	35.2769	143.519	91.2706	106.329	147.08	88.5511	138.507	102.004	1.35785	0.441324	0.122548	0.911693	0.954713
884	13.973	283.287	284.294	HMDB0034146	Octadecanamide	C18H37NO	283.288	3	[M+H]+				90.9		8275.08	7356.91	6755.34	8907.37	7130.89	8788.34	8397.39	9211.8	5586.47	10611.2	8236.94	11436.7	7868.99	8913.42	0.882825	-0.179801	0.281626	0.550328	0.617346
891	11.179	284.213	285.221	HMDB0013117	Vitamin A2	C20H28O	284.214	2	[M+H]+	49	50.4	96.6			250.598	14.5055	11.1456	48.4165	54.7151	23.6595	89.8947	6.31474	56.1457	31.8653	12.9588	55.9736	67.1734	42.1922	1.59208	0.670916	0.541542	0.266368	0.336459
893	12.105	284.235	285.242	HMDB0035473	Avocadyne	C17H32O3	284.235	2	[M+H]+	44.3	26.5	97.13			100.789	96.3031	117.563	99.451	79.2512	113.327	77.0807	90.5294	70.0276	85.1337	70.6441	81.5844	101.114	79.1666	1.27723	0.353018	0.00684457	2.16465	1.70566
896	4.186	/	286.176	HMDB0028908	Isoleucylhydroxyproline	C11H20N2O4	244.142	1	[M+ACN+H]+	41	7.42	98.32			71.6436	35.4999	57.6927	49.4292	53.8129	46.1071	55.8349	44.7877	67.3553	44.1156	47.005	40.587	52.3642	49.9476	1.04838	0.0681673	0.713633	0.146525	0.338634
900	10.261	/	286.31	HMDB0029632	Oleyl alcohol	C18H36O	268.277	2	[M+NH4]+	56.3	86.5	97.51			290.294	199.316	239.544	181.379	166.798	251.933	269.559	921.516	315.186	521.231	332.092	646.363	221.544	500.991	0.442211	-1.17719	0.0408941	1.38834	1.65656
903	12.967	286.229	287.236	HMDB0000305	Vitamin A	C20H30O	286.23	3	[M+H]+	53	74.4	93.63			80.9603	62.5183	101.02	58.707	46.1151	91.89	30.0445	54.2669	28.6446	38.0615	44.8059	32.2668	73.5351	38.015	1.93437	0.951863	0.00725905	2.13912	1.78184
909	7.092	287.209	288.216	HMDB0000791	Octanoylcarnitine	C15H29NO4	287.21	2	[M+H]+	47.9	45.5	96.4			76.4167	75.0869	75.4886	34.2669	70.371	55.0945	38.0807	67.6913	25.9436	34.5616	102.513	28.6084	64.4541	49.5665	1.30036	0.378907	0.313308	0.504029	0.821545
918	0.943	289.138	290.145	HMDB0028747	Aspartyl-Arginine	C10H19N5O5	289.139	2	[M+H]+	46.7	45.8	89.99			19.4309	57.3592	24.1073	60.765	81.306	62.5717	50.1722	59.8218	180.418	97.9417	18.7477	89.8437	50.9233	82.8242	0.614837	-0.701725	0.226847	0.644268	0.674467
928	10.848	290.224	291.231	HMDB0005849	4-Androstenediol	C19H30O2	290.225	2	[M+H]+	42.5	22.5	92.4			39.0556	10.5075	16.7854	25.7811	20.8184	25.7047	55.2962	5.8006	8.57745	43.8935	4.19244	17.2313	23.1088	22.4986	1.02712	0.0386068	0.951777	0.0214649	0.716074
930	6.856	291.194	292.202	HMDB0255234	N-Propionylprocainamide	C16H25N3O2	291.195	2	[M+H]+	40.6	9.04	96.25			38.7017	81.1328	21.1858	25.42	55.4682	27.5661	93.2805	151.423	103.331	68.8942	192.213	30.6086	41.5791	106.625	0.389956	-1.35862	0.0283551	1.54737	1.5576
952	9.632	294.11	295.117	HMDB0039825	Cyclocalopin F	C15H18O6	294.11	2	[M+H]+	39.7	5.85	95.32			23.6609	24.74	90.0532	89.3312	74.8804	70.2289	25.3476	68.715	66.809	81.4986	64.6208	86.5274	62.1491	65.5864	0.947592	-0.0776623	0.825868	0.0830896	0.290575
955	11.191	294.219	317.208	HMDB0004668	13-OxoODE	C18H30O3	294.219	2	[M+Na]+	45.1	32.8	94.75			136.001	13.2861	15.5805	53.2558	29.7464	47.2334	82.6944	8.44865	27.3713	25.2524	8.19631	36.0004	49.1839	31.3273	1.57	0.650767	0.429727	0.366807	0.745704
956	7.799	/	295.226	HMDB0112192	6-Hydroxyhexadecanoic acid	C16H32O3	272.235	7	[M+Na]+	46.1	40.3	97.88			58.74	9.68863	5.04709	14.5064	11.0947	10.9631	49.4552	10.7818	11.8661	8.24626	4.48581	24.4475	18.34	18.2138	1.00693	0.00996067	0.990781	0.00402247	0.100985
959	0.918	/	296.065	HMDB0000086	Glycerophosphocholine	C8H20NO6P	257.103	2	[M+K]+	53.4	73.8	95.13			7658.32	10734.9	6187.35	13316.3	6349.07	6038.34	10149.7	7188.32	8422.67	7016.14	14846.1	10089.2	8380.71	9618.68	0.871295	-0.198767	0.483401	0.315692	0.650895
965	1.563	296.101	297.108	HMDB0028765	Aspartyl-Tyrosine	C13H16N2O6	296.101	1	[M+H]+	49.7	53.8	96.05			9.41272	44.9931	4.87771	66.9761	88.6242	108.116	27.1022	3.64264	88.9036	83.6419	7.05179	124.21	53.8334	55.7587	0.96547	-0.0506959	0.943756	0.0251404	0.098619
968	3.528	297.089	298.097	HMDB0001173	5'-Methylthioadenosine	C11H15N5O3S	297.09	1	[M+H]+	46.8	41.4	94.02			201.618	235.033	179.953	245.232	231.673	186.801	187.362	182.132	161.742	204.074	193.694	191.56	213.385	186.761	1.14256	0.19227	0.0706254	1.15104	1.19766
970	11.495	/	298.274	HMDB0000220	Palmitic acid	C16H32O2	256.24	7	[M+ACN+H]+	44.6	41.9	88.98			115.467	105.987	81.2767	97.9037	75.7727	96.3649	99.2678	96.5358	82.2975	113.023	77.0453	124.26	95.462	98.7383	0.966819	-0.0486824	0.737365	0.132317	0.169059
971	9.218	297.266	298.273	HMDB0245914	3-Ketosphingosine	C18H35NO2	297.267	2	[M+H]+	41.1	11.1	96.82			306.619	97.1628	107.097	94.3187	104.459	113.404	36.8067	84.9975	42.535	83.133	76.1084	68.3614	137.177	65.3237	2.09995	1.07036	0.0674952	1.17073	1.52103
975	14.052	/	299.138	HMDB0000982	5-Methylcytidine	C10H15N3O5	257.101	13	[M+ACN+H]+	51.5	76.4	94.61			17.1527	5.72087	5.21757	3.54011	3.33217	26.2625	3.1609	6.90809	2.51272	3.18953	2.56541	11.1568	10.2043	4.91557	2.07592	1.05375	0.241617	0.616873	0.905036
985	12.49	299.282	300.289	HMDB0000252	Sphingosine	C18H37NO2	299.282	2	[M+H]+	48.4	59.3	84.57			35.7906	23.6393	29.9654	23.0548	19.6489	26.2981	21.3017	26.4231	24.9943	22.3273	23.3022	18.4617	26.3995	22.8017	1.15779	0.211372	0.198526	0.702183	0.907239
993	9.468	300.208	301.216	HMDB0012329	4-Oxoretinol	C20H28O2	300.209	2	[M+H]+	47.1	41.8	96.18			92.5828	5.2181	2.11312	19.9421	12.2261	6.7406	29.0293	3.634	25.0759	16.2706	4.77631	13.725	23.1371	15.4185	1.50061	0.585545	0.611932	0.213297	0.00930598
995	11.337	300.208	301.216	HMDB0012788	4-OH-Retinal	C20H28O2	300.209	2	[M+H]+	42.8	21.2	94.75			62.717	4.96773	6.89626	8.46144	12.1822	14.625	17.4564	4.95413	14.1582	20.4661	2.29076	21.1016	18.3083	13.4045	1.36583	0.449775	0.619609	0.207882	0.344343
1003	9.432	301.297	302.305	HMDB0000269	Sphinganine	C18H39NO2	301.298	2	[M+H]+	51.4	62.1	97.09			1580.98	1339.49	1415.05	1305.15	1129.66	1542.1	1870.17	1824.68	1897.75	2296.06	1142.01	1072	1385.41	1683.78	0.822796	-0.281394	0.197375	0.704707	0.74213
1010	11.181	302.224	303.231	HMDB0302100	Oryzalexin B	C20H30O2	302.225	2	[M+H]+	52.2	65.9	97.1			2439.84	156.947	152.986	439.996	495.795	266.946	897.592	71.377	570.231	406.108	153.424	598.41	658.752	449.524	1.46545	0.551339	0.595904	0.224824	0.290893
1019	5.748	303.204	304.212	HMDB0061634	3-Hydroxyoctanoyl carnitine	C15H29NO5	303.205	1	[M+H]+	43	21.3	94.81			21.8147	29.3206	19.9907	22.7427	24.8592	20.7364	26.4024	22.9199	55.3457	25.5836	22.1346	22.5696	23.2441	29.1593	0.79714	-0.327094	0.304625	0.516235	0.784737
1025	15.928	/	305.247	HMDB0304766	12-Octadecenoic acid	C18H34O2	282.256	2	[M+Na]+	47.1	41.6	95.85			14.1303	59.5909	41.6101	30.2231	49.9294	83.1619	88.8118	122.691	82.0001	89.0854	84.7803	101.323	46.441	94.7819	0.489977	-1.02921	0.00189507	2.72237	1.67322
1031	12.553	/	307.262	HMDB0000827	Stearic acid	C18H36O2	284.272	6	[M+Na]+	50.9	64.6	97.07			16.5125	7.72577	1.73065	46.6292	5.5135	3.42483	73.6047	3.65165	2.21654	1.10653	0.568898	13.5606	13.5894	15.7848	0.860916	-0.216056	0.875208	0.0578887	0.623251
1032	12.626	306.292	307.299	HMDB0033608	2-Heptadecylfuran	C21H38O	306.292	2	[M+H]+	41.8	15.2	96.14			13.1006	11.4315	9.60567	12.0482	9.23646	12.537	15.6614	17.8148	11.1379	14.8256	13.1687	21.1124	11.3266	15.6201	0.725127	-0.463695	0.0211828	1.67402	1.47353
1034	0.994	/	308.091	HMDB0005923	N4-Acetylcytidine	C11H15N3O6	285.096	18	[M+Na]+	44	43.1	94.85			447.522	774.907	224.17	1312.14	926.076	615.562	1210.97	269.324	1451.21	1365.51	741.296	1009.46	716.73	1007.96	0.711069	-0.491939	0.25042	0.60133	0.681867
1050	1.49	309.168	310.176	HMDB0256689	Pro-Pro-Pro	C15H23N3O4	309.169	1	[M+H]+	52.2	67.2	95.55			252.458	149.964	366.152	173.69	310.163	292.798	202.581	320.426	226.995	264.352	209.426	238.579	257.537	243.727	1.05667	0.0795182	0.725652	0.139272	0.145312
1055	14.075	/	310.31	HMDB0032147	Geranylcitronellol	C20H36O	292.277	2	[M+NH4]+	52.6	68	97.62			3614.91	3494.73	3172.19	3296.8	2948.62	3295.59	3118.98	3480.75	2371.79	3229.27	3361.73	3793.98	3303.81	3226.08	1.02409	0.034345	0.72869	0.137457	0.29991
1065	12.793	/	311.236	HMDB0011618	13,14-Dihydroretinol	C20H32O	288.245	6	[M+Na]+	55.1	85.3	97.13			99.9011	54.8755	82.3942	50.7584	45.7604	97.2395	37.8595	74.4384	34.0909	35.6465	48.2457	33.6864	71.8215	43.9946	1.63251	0.707091	0.0407653	1.38971	1.43243
1070	8.911	/	334.235	HMDB0005079	15-Deoxy-d-12,14-PGJ2	C20H28O3	316.204	10	[M+NH4]+	38.7	10.9	93.36			26.5134	27.0702	16.6033	20.8466	15.3698	24.5702	22.8374	19.3391	19.8638	29.4072	16.9333	26.6743	21.8289	22.5092	0.969779	-0.0442714	0.814838	0.0889287	0.188168
1086	5.584	315.204	338.193	HMDB0241750	6-Hydroxynon-2-enoylcarnitine	C16H29NO5	315.205	2	[M+Na]+	37.8	4.33	86.88			1.19186	3.72745	0.920409	1.49562	1.2351	2.63985	11.3748	3.91685	3.08346	4.80833	15.5851	10.69	1.86838	8.24309	0.22666	-2.1414	0.0259532	1.58581	1.85587
1088	8.15	315.24	316.248	HMDB0000651	Decanoylcarnitine	C17H33NO4	315.241	2	[M+H]+	52	66.5	96.17			96.8283	99.3957	138.262	37.6126	98.3288	51.6769	45.6831	127.596	47.2362	61.0634	125.241	31.7748	87.0173	73.0991	1.1904	0.251448	0.555927	0.254982	0.428404
1101	12.293	316.24	317.247	HMDB0006048	Bolasterone	C21H32O2	316.24	2	[M+H]+	48.6	48	97.17			97.2298	5.70408	2.91497	19.0451	13.8674	5.14445	25.0203	2.46933	15.59	4.92579	3.07918	8.7728	23.9843	9.97623	2.40414	1.26552	0.381142	0.418914	0.62147
1118	10.393	/	319.226	HMDB0029978	Avenoleic acid	C18H32O3	296.235	6	[M+Na]+	49.1	55.8	96.21			208.918	6.67632	3.89819	10.1089	23.1969	31.0603	58.0482	2.62351	48.7874	33.8562	5.54412	57.4561	47.3098	34.3859	1.37585	0.460319	0.713152	0.146818	0.0289162
1119	11.136	318.219	341.208	HMDB0036698	Ineketone	C20H30O3	318.219	2	[M+Na]+	41.6	14.5	95.79			76.6153	8.08709	5.74481	11.4582	21.7946	23.8152	19.5253	8.8619	19.3649	9.64685	4.36266	28.4085	24.5859	15.0284	1.63597	0.710142	0.422266	0.374414	0.507493
1120	11.348	318.219	341.208	HMDB0010202	12-HEPE	C20H30O3	318.219	10	[M+Na]+	38.1	6.79	94.54			376.263	25.1964	22.2605	36.6942	45.7942	67.631	74.1337	18.3982	85.1289	74.7028	9.19037	124.876	95.6399	64.4049	1.48498	0.570442	0.609527	0.215007	0.280084
1122	12.382	/	319.299	HMDB0034933	11-Eicosen-1-ol	C20H40O	296.308	6	[M+Na]+	54.2	81.2	97.1			186.239	184.061	145.101	173.085	123.131	178.27	168.139	222.642	140.396	151.973	126.303	174.182	164.981	163.939	1.00636	0.00914041	0.95292	0.0209434	0.14234
1125	4.446	319.117	320.124	HMDB0028764	Aspartyl-Tryptophan	C15H17N3O5	319.117	0	[M+H]+	53.7	72.9	95.76			5.93002	54.8928	2.99325	54.3259	84.1094	97.2106	22.8323	1.23633	70.0651	69.1747	4.68573	88.2444	49.9103	42.7064	1.16868	0.224885	0.75131	0.124181	0.238136
1131	10.271	/	320.255	HMDB0013648	Palmitoleoylethanolamde	C18H35NO2	297.267	2	[M+Na]+	40.7	10.1	95.98			493.937	469.684	291.479	290.631	241.361	376.111	411.721	327.353	329.714	348.557	304.837	419.561	360.534	356.957	1.01002	0.0143837	0.940958	0.0264299	0.0874552
1136	3.78	/	321.063	HMDB0010324	Benzoyl glucuronide (Benzoic acid)	C13H14O8	298.069	15	[M+Na]+	40.9	25.3	94.91			55.3368	63.0443	150.302	45.0306	93.7212	80.9485	41.1985	54.1994	65.1238	58.3169	39.2447	77.7174	81.3972	55.9668	1.45438	0.540408	0.157326	0.803199	1.02771
1151	11.729	/	346.271	HMDB0003231	Vaccenic acid	C18H34O2	282.256	2	[M+ACN+Na]+	40.5	7.67	97.47			143.852	120.806	97.0167	102.427	92.802	108.334	99.5614	61.2061	50.7922	87.8808	68.4192	99.184	110.873	77.8406	1.42436	0.510312	0.0159911	1.79612	1.55377
1152	11.984	/	324.289	HMDB0036835	Sagittariol	C20H34O2	306.256	2	[M+NH4]+	49.4	52.9	96.27			84.9832	30.5888	31.2699	22.6099	28.4329	25.1326	49.9917	68.6905	49.9576	33.9088	54.0016	30.4593	37.1696	47.8349	0.777038	-0.363943	0.364159	0.438709	0.91432
1168	12.264	325.297	348.287	HMDB0002088	Oleoylethanolamide	C20H39NO2	325.298	2	[M+Na]+	41.8	14.4	96.66			133.665	109.434	108.922	94.3974	112.693	127.044	96.8313	105.05	85.1277	69.8455	86.4625	87.9777	114.359	88.5492	1.29148	0.369022	0.00640716	2.19333	1.68348
1169	12.711	/	326.305	HMDB0036827	Sclareol	C20H36O2	308.272	2	[M+NH4]+	49	50.7	96.77			93.0062	27.214	42.6447	36.2573	30.7857	38.5789	38.381	55.9956	30.8764	28.5429	37.4343	23.2558	44.7478	35.7477	1.25177	0.323968	0.430288	0.366241	0.623217
1177	11.07	326.224	327.231	HMDB0060707	15beta-Hydroxydesogestrel	C22H30O2	326.225	2	[M+H]+	50.3	57.4	96.24			733.935	21.9383	24.4233	70.9186	84.1007	53.0596	205.752	15.8072	105.457	86.1744	35.8214	147.591	164.729	99.4339	1.65667	0.728287	0.59174	0.227869	0.0576742
1178	10.931	/	327.231	HMDB0001043	Arachidonic acid	C20H32O2	304.24	6	[M+Na]+				88.8		174.989	9.25117	10.6049	14.3609	7.71597	34.0527	34.2911	12.8819	56.2317	20.9911	16.4589	63.3669	41.8291	34.0369	1.22893	0.297407	0.788656	0.103112	0.379134
1179	12.344	/	327.231	HMDB0002177	Cis-8,11,14,17-Eicosatetraenoic acid	C20H32O2	304.24	6	[M+Na]+	46.6	42.6	97.43			11.3906	6.23823	13.1196	8.2163	3.63073	14.2282	5.07143	12.9876	6.62199	5.77252	6.13827	5.62263	9.47061	7.03573	1.34607	0.428756	0.268586	0.570917	0.717997
1189	11.313	/	329.247	HMDB0060039	Dihomo-alpha-linolenic acid	C20H34O2	306.256	6	[M+Na]+	53	74.8	96.83			153.789	8.87189	6.9773	21.5636	19.5958	16.5573	50.1276	10.4591	31.0574	30.8127	11.4942	41.8851	37.8925	29.306	1.29299	0.370716	0.730002	0.136676	0.192281
1198	11.83	/	331.263	HMDB0005060	Eicosadienoic acid	C20H36O2	308.272	6	[M+Na]+	47.6	48.3	96.62			242.687	15.5936	17.1716	23.5155	49.1515	22.3553	109.925	5.05283	25.1169	15.5945	7.6266	52.0649	61.7458	35.8968	1.72009	0.782485	0.532888	0.273364	0.656033
1199	13.076	330.255	331.263	HMDB0006528	Docosapentaenoic acid	C22H34O2	330.256	2	[M+H]+	49.5	53.2	96.29			80.5932	25.8366	52.6119	36.7315	34.3637	76.2377	23.9258	69.1419	27.2251	49.1347	29.371	22.8986	51.0624	36.9495	1.38195	0.466706	0.267462	0.572737	0.866148
1203	13.785	/	331.335	HMDB0062602	1-Docosene	C22H44	308.344	6	[M+Na]+	50.2	60.7	97.02			25.8438	25.3966	19.3414	15.1381	21.4168	23.518	28.757	31.132	32.3557	28.0087	33.9504	36.7898	21.7758	31.8323	0.684078	-0.547767	0.000827793	3.08208	1.87121
1206	7.09	331.235	332.243	HMDB0061636	3-Hydroxydecanoyl carnitine	C17H33NO5	331.236	2	[M+H]+	47.4	43.3	96.18			77.8921	108.219	86.1385	34.5569	51.2937	33.2424	92.3511	116.973	91.8902	53.241	84.2618	41.1954	65.2237	79.9855	0.815444	-0.294342	0.401201	0.396638	0.670363
1211	14.392	/	333.278	HMDB0035159	Paullinic acid	C20H38O2	310.287	6	[M+Na]+	52.7	72.9	97.07			22.8391	19.1847	134.594	33.7114	50.8291	129.589	7.72958	25.3329	5.95282	14.361	26.2758	10.4977	65.1246	15.025	4.33442	2.11584	0.0686102	1.16361	1.5695
1213	4.713	333.132	334.14	HMDB0028830	Glutamyltryptophan	C16H19N3O5	333.132	1	[M+H]+	44.9	29.8	95.66			74.7283	65.4487	36.2282	46.2527	60.9937	39.2722	45.5561	50.9213	47.1196	53.509	53.2717	43.2631	53.8206	48.9401	1.09972	0.137141	0.486457	0.312955	0.283555
1233	9.903	/	335.219	HMDB0240724	Suberoyl-carnitine	C15H27NO6	317.184	3	[M+NH4]+	38.7	0.132	97.07			109.008	77.6488	30.4271	38.0278	39.7343	87.5796	102.52	28.2754	81.6373	53.3859	32.0587	85.6762	63.7375	63.9255	0.997059	-0.00424865	0.991919	0.00352363	0.0336518
1237	7.603	334.214	335.221	HMDB0004236	Prostaglandin B2	C20H30O4	334.214	2	[M+H]+	51.8	66.9	94.78			108.211	16.603	15.328	58.1477	38.3809	18.9064	31.566	11.7443	16.0352	20.7407	4.07809	22.0822	42.5961	17.7077	2.40551	1.26634	0.15693	0.804295	1.24166
1242	12.905	/	335.294	HMDB0002212	Arachidic acid	C20H40O2	312.303	6	[M+Na]+	50.7	63	96.9			17.5602	20.2445	12.7517	11.5026	9.75143	16.4106	14.8868	28.8111	15.9331	22.8085	20.5437	23.9087	14.7035	21.1487	0.695246	-0.524405	0.0372686	1.42866	1.43581
1245	12.42	335.175	336.182	HMDB0015549	Hydroxychloroquine	C18H26ClN3O	335.176	4	[M+H]+	53.9	62.4	97.73			4.4855	4.98473	3.44427	2.63659	3.27551	3.03681	2.14776	1.81917	1.03137	2.41615	2.14966	1.18987	3.6439	1.79233	2.03305	1.02365	0.00164673	2.78338	1.77976
1253	12.382	335.318	336.325	HMDB0031678	Pipericine	C22H41NO	335.319	2	[M+H]+	39.8	4.71	96.64			726.988	636.104	503.402	591.983	456.425	638.543	576.998	747.146	498.861	526.671	463.983	593.965	592.241	567.937	1.04279	0.0604523	0.680774	0.166997	0.357695
1254	12.211	335.318	336.325	HMDB0302880	N-Isobutyloctadeca-2-4-dienamide	C22H41NO	335.319	2	[M+H]+	41.1	11.3	96.26			430.933	394.811	297.541	357.924	296.084	335.723	363.871	298.843	337.593	346.566	340.184	352.129	352.169	339.864	1.03621	0.0513108	0.615581	0.210715	0.287811
1258	6.373	/	359.106	HMDB0010347	Octanoylglucuronide	C14H24O8	320.147	12	[M+K]+	37.6	6.3	94.57			96.9661	37.8219	31.4223	50.2441	28.3394	21.0074	109.124	115.944	99.0239	98.9061	71.8699	63.1105	44.3002	92.9965	0.476364	-1.06986	0.00633118	2.19852	1.63643
1259	10.426	/	359.218	HMDB0040619	Piperoic acid	C22H30O4	358.214	9	[M+H]+	46.2	46.4	94.01			1207.41	30.9185	16.636	13.7184	99.8309	71.6504	326.338	20.5879	242.892	100.379	19.1729	119.563	240.027	138.155	1.73737	0.796905	0.62224	0.206042	0.182358
1261	12.457	336.266	337.273	HMDB0006070	Pregnanetriol	C21H36O3	336.266	2	[M+H]+	49.1	52.5	95.43			137.693	51.073	76.1276	54.6583	28.6026	62.6158	57.9626	64.384	27.8801	34.5336	33.0825	33.3888	68.4618	41.8719	1.63503	0.709316	0.137384	0.862065	1.16126
1263	9.378	/	338.266	HMDB0038057	Dehydrophytosphingosine	C18H37NO3	315.277	2	[M+Na]+	41.7	15.8	95.07			37.2924	39.0046	34.716	37.2976	32.0046	41.5945	40.1165	21.9395	13.9648	31.7354	29.6707	78.0287	36.9849	35.9093	1.02996	0.0425818	0.909959	0.0409781	0.525327
1269	11.236	/	339.289	HMDB0032112	1,2,4-Nonadecanetriol	C19H40O3	316.298	6	[M+Na]+	43.2	25.2	97.38			257.809	284.88	453.662	281.144	359.741	435.987	365.633	329.864	340.809	378.834	272.052	369.814	345.537	342.834	1.00788	0.0113297	0.945265	0.0244463	0.00435392
1274	12.19	/	340.284	HMDB0004610	Phytosphingosine	C18H39NO3	317.293	6	[M+Na]+	47.5	48.4	95.45			25.8649	6.05789	4.15592	2.9744	3.9239	8.08206	8.5428	4.00104	4.55486	3.49568	10.7987	4.21921	8.50985	5.93539	1.43375	0.519791	0.50855	0.293667	0.275043
1277	11.507	/	341.208	HMDB0013633	12-KETE	C20H30O3	318.219	2	[M+Na]+				81.6		107.36	2.49765	1.9002	8.02952	6.29384	10.4475	18.668	5.38624	26.7371	17.5646	9.19037	27.3801	22.7548	17.4877	1.30118	0.379826	0.767822	0.114739	0.60963
1285	8.835	341.256	342.263	HMDB0013326	2-Dodecenoylcarnitine	C19H35NO4	341.257	2	[M+H]+	45.9	38.6	93.03			18.7259	34.1263	69.9498	10.6842	24.8402	17.1983	24.2132	42.2595	16.9588	15.5877	28.3045	14.8719	29.2541	23.6993	1.23439	0.303798	0.581668	0.235325	0.198787
1290	9.065	/	344.279	HMDB0002250	Dodecanoylcarnitine	C19H37NO4	344.28	1	[M+H]+	52.5	68.1	96.2			235.339	640.551	884.376	144.207	337.168	250.216	252.443	412.266	118.243	119.732	696.513	152.781	415.309	291.996	1.42231	0.508237	0.428169	0.368385	0.581412
1313	1.302	347.062	348.07	HMDB0000045	Adenosine monophosphate	C10H14N5O7P	347.063	2	[M+H]+	51.8	66.1	94.87			578.309	353.869	174.171	209.136	260.551	163.964	265.683	374.969	485.254	328.217	331.919	379.702	290	360.957	0.803418	-0.315777	0.340663	0.467676	0.967451
1319	11.955	347.282	348.289	HMDB0004080	Anandamide	C22H37NO2	347.282	2	[M+H]+				86.2		31.5816	9.69561	16.3381	6.84369	11.1113	13.8269	10.6598	28.2309	11.9441	11.3082	14.31	8.1631	14.8995	14.1027	1.0565	0.0792986	0.867192	0.0618848	0.0590159
1341	7.82	352.222	353.229	HMDB0001509	20-Hydroxy-leukotriene B4	C20H32O5	352.225	9	[M+H]+	48.3	56.8	94.27			494.4	50.1578	19.1034	95.1155	51.8364	66.4867	332.13	20.9863	83.3776	51.855	23.5581	162.729	129.517	112.439	1.15188	0.20399	0.850669	0.0702393	0.164884
1344	7.044	352.224	353.232	HMDB0001335	Prostaglandin I2	C20H32O5	352.225	2	[M+H]+	48.1	46.5	96.33			64.795	20.5422	39.4524	35.7254	49.0874	67.7529	33.4267	11.2405	13.9019	41.1826	4.76707	36.3157	46.2259	23.4724	1.96937	0.977735	0.0403099	1.39459	1.39762
1358	11.278	354.276	355.284	HMDB0011568	MG(18:2/0:0/0:0)	C21H38O4	354.277	3	[M+H]+	39.6	8.5	92.94			33.3607	33.9583	32.9815	31.4063	23.6165	30.6495	34.7448	45.9511	53.401	40.0134	37.0187	48.5579	30.9955	43.2812	0.716142	-0.481682	0.00420169	2.37658	1.72976
1364	10.365	/	356.352	HMDB0040982	1,20-Eicosanediol	C20H42O2	314.318	2	[M+ACN+H]+	53.1	71	96.86			163.063	114.493	186.037	107.011	100.34	127.627	164.478	158.7	168.215	226.377	155.201	230.334	133.095	183.884	0.723799	-0.466339	0.0287132	1.54192	1.41847
1368	0.866	356.242	357.249	HMDB0060044	14-HDoHE	C23H32O3	356.235	19	[M+H]+	36.9	15.2	88.02			57.2137	138.192	159.633	283.24	191.049	158.446	98.2912	127.394	119.538	150.416	143.284	134.325	164.629	128.875	1.27744	0.35325	0.275291	0.560208	0.438197
1369	14.124	/	357.278	HMDB0002823	Docosatrienoic acid	C22H38O2	334.287	5	[M+Na]+	48.8	53.4	96.03			8.48882	6.62476	99.7088	10.306	14.1412	51.9522	2.04514	10.5614	2.61967	4.98493	8.96423	4.1556	31.8703	5.55516	5.73706	2.52031	0.145218	0.83798	1.4464
1384	8.109	359.266	360.274	HMDB0061638	3-Hydroxydodecanoyl carnitine	C19H37NO5	359.267	2	[M+H]+	47.8	43.8	97.79			56.3167	185.871	167.257	36.8947	96.1068	57.3264	104.114	132.142	87.4009	49.8924	109.319	53.1536	99.9621	89.337	1.11893	0.162123	0.720193	0.142551	0.0525438
1398	12.162	362.303	385.292	HMDB0246913	Tetraethylene glycol monododecyl ether	C20H42O5	362.303	2	[M+Na]+	39	0.94	96.16			184.564	68.6581	119.329	70.6476	86.9395	66.7716	88.2435	164.059	53.2205	114.569	82.8669	64.6837	99.485	94.607	1.05156	0.0725321	0.848809	0.0711899	0.198733
1420	8.958	/	368.279	HMDB0005972	Tetrahydrodeoxycortisol	C21H34O4	350.246	2	[M+NH4]+	43.3	29.3	89.23			16.2278	18.3162	26.9433	4.03216	12.2092	17.2358	20.2267	13.2495	7.34997	4.57661	21.2866	14.1182	15.8274	13.4679	1.17519	0.232897	0.579009	0.237315	0.27559
1429	9.354	/	370.294	HMDB0240588	Myristoleoylcarnitine	C21H39NO4	370.295	2	[M+H]+	49.5	58.2	91.57			150.752	417.527	911.403	68.9208	338.143	137.991	198.829	126.494	49.1237	90.2795	329.948	16.9378	337.456	135.269	2.49471	1.31887	0.165552	0.781065	1.00168
1431	11.816	369.324	392.313	HMDB0062341	N-Stearoyl GABA	C22H43NO3	369.324	1	[M+Na]+	37.7	1.95	88.35			54.165	41.7432	26.7289	29.4674	42.6175	32.4004	41.3735	31.3172	20.4836	17.8754	18.8316	34.8238	37.8537	27.4509	1.37896	0.463582	0.102553	0.98905	1.23288
1436	9.863	/	372.31	HMDB0005066	Tetradecanoylcarnitine	C21H41NO4	372.311	1	[M+H]+	52.5	68.6	95.39			1067.55	3009.69	3492.04	753.031	2260.67	1359.34	1912.69	1865.46	1073.06	942.363	3573.74	1113.89	1990.39	1746.87	1.13941	0.188281	0.6964	0.157141	0.128595
1440	11.617	/	373.234	HMDB0011571	MG(18:4/0:0/0:0)	C21H34O4	350.246	2	[M+Na]+	39.9	5.49	96.14			490.778	8.07598	2.41426	15.376	22.996	8.03329	67.9863	6.61251	77.8811	26.5089	6.23113	38.7011	91.2788	37.3202	2.44583	1.29032	0.519921	0.284062	0.206443
1455	8.007	374.206	375.213	HMDB0030456	Macrophorin B	C22H30O5	374.209	9	[M+H]+	42.6	29.1	93.63			37.7534	19.1408	32.6648	36.8098	23.0699	12.4624	13.9549	5.77369	5.98282	13.2791	4.60201	7.44007	26.9835	8.50542	3.17251	1.66562	0.00545611	2.26312	1.94012
1459	13.076	/	375.226	HMDB0038105	Isolinderanolide	C21H36O3	336.266	10	[M+K]+	38.4	5.72	96.98			20.8706	7.33468	16.4037	11.3649	9.91839	21.7971	6.14051	14.9863	4.0341	6.9228	4.52249	3.65343	14.6149	6.70993	2.1781	1.12307	0.0248836	1.60409	1.61441
1471	4.685	376.138	377.145	HMDB0000244	Riboflavin	C17H20N4O6	376.138	0	[M+H]+	50.5	58.1	94.65			56.4434	43.5813	76.8974	69.4998	99.6617	140.591	84.7393	64.8594	69.7416	104.081	56.098	133.422	81.1124	85.4902	0.948792	-0.0758356	0.817414	0.0875581	0.203363
1473	8.546	376.222	377.229	HMDB0030455	Macrophorin C	C22H32O5	376.225	8	[M+H]+	41.6	23.9	93.41			338.678	17.6119	11.5904	34.0583	27.1963	27.5733	105.715	10.966	43.321	33.7167	11.3325	60.8368	76.118	44.3146	1.71767	0.780456	0.573067	0.241794	0.19095
1474	7.85	376.222	377.229	HMDB0011652	11beta-Hydroxy-3,20-dioxopregn-4-en-21-oic acid	C22H32O5	376.225	8	[M+H]+	56.3	96.5	94.1			27.3715	12.0113	20.8746	22.9914	24.2929	28.0824	31.6028	17.9559	24.7243	33.76	16.1416	24.793	22.604	24.8296	0.910364	-0.135484	0.564864	0.248056	0.243866
1475	8.949	/	377.229	HMDB0001442	Prostaglandin E1	C20H34O5	354.241	2	[M+Na]+	46.2	37.7	95.74			188.046	29.4083	6.10329	18.7101	9.03357	12.4401	60.0075	11.9643	15.591	12.6476	3.53078	45.9	43.9569	24.9402	1.76249	0.817616	0.54609	0.262736	0.306553
1476	4.81	/	378.166	HMDB0302972	Isodityrosine	C18H20N2O6	360.132	0	[M+NH4]+	44.4	27.4	95.22			23.7065	17.926	27.3231	26.9721	30.6205	25.5042	26.6017	17.3437	31.1038	26.8353	22.7021	27.4188	25.3421	25.3342	1.00031	0.000445897	0.997665	0.00101516	0.102604
1479	12.362	378.276	379.284	HMDB0011579	MG(20:4/0:0/0:0)	C23H38O4	378.277	2	[M+H]+	47.5	44	95.71			140.735	57.9868	132.692	47.1949	28.6555	76.0436	28.0004	111.601	39.5346	30.1784	46.8258	18.6456	80.5512	45.7976	1.75885	0.814634	0.167347	0.776382	1.06534
1495	10.326	382.211	383.218	HMDB0114765	LysoPA(i-14:0/0:0)	C17H35O7P	382.212	2	[M+H]+	43.2	24.6	94.14			672.169	19.2742	3.62886	33.7878	49.6216	43.9577	174.239	10.5407	133.356	67.7286	27.5743	161.617	137.073	95.8427	1.43019	0.516206	0.718045	0.143848	0.376112
1501	1.905	383.107	384.114	HMDB0000912	Succinyladenosine	C14H17N5O8	383.108	2	[M+H]+	52.8	70.2	95.92			797.711	442.913	1297.82	1210.62	944.909	774.46	1116.6	579.491	671.819	735.056	469.882	722.106	911.405	715.826	1.27322	0.348484	0.239388	0.620898	0.925989
1510	10.452	384.266	385.273	HMDB0036425	Persicachrome	C25H36O3	384.266	2	[M+H]+	49.2	50.1	98.05			209.579	172.257	167.978	243.005	132.55	150.889	207.287	237.068	258.435	174.426	203.824	175.681	179.376	209.454	0.856402	-0.22364	0.189772	0.721767	0.917461
1515	8.496	385.282	386.289	HMDB0241362	10-Hydroxytetradec-12-enoylcarnitine	C21H39NO5	385.283	2	[M+H]+	44.9	30.6	97.02			31.2293	92.9928	96.6615	18.0919	49.6988	34.633	54.0169	76.2795	24.4416	27.3238	48.5233	16.7931	53.8846	41.2297	1.30694	0.386189	0.45792	0.33921	0.404925
1517	10.239	385.318	386.326	HMDB0062517	Pentadecanoylcarnitine	C22H43NO4	385.319	2	[M+H]+	44.6	31.4	94.2			49.5602	62.0281	67.2906	34.2825	57.6212	61.4609	45.967	40.7096	26.0527	35.541	67.2852	39.6052	55.3739	42.5268	1.3021	0.380835	0.115227	0.938444	1.01343
1524	9.006	387.298	388.305	HMDB0061640	3-Hydroxytetradecanoyl carnitine	C21H41NO5	387.298	2	[M+H]+	51.2	62.6	95.74			101.864	414.726	234.004	80.0433	200.817	112.311	391.536	285.367	262.031	155.271	228.962	227.683	190.628	258.475	0.737508	-0.439269	0.287372	0.541556	1.0246
1525	4.359	/	389.178	HMDB0039976	p-Menthane-1,2,8,9-tetrol 9-glucoside	C16H30O9	366.189	1	[M+Na]+	38.7	2.68	91.62			0.619338	4.07227	1.01174	1.25794	3.45995	2.6235	12.4805	2.00141	3.25098	7.60376	7.49658	7.15806	2.17412	6.66522	0.32619	-1.61622	0.0199337	1.70041	1.57143
1539	6.913	392.217	393.224	HMDB0062274	10-Hydroperoxy-H4-neuroprostane	C22H32O6	392.22	8	[M+H]+	49.3	61.7	93.51			9.04575	1.26771	7.64339	6.51844	8.68919	8.2588	3.31236	1.19312	0.813134	2.68163	7.27264	2.06233	6.90388	2.8892	2.38954	1.25674	0.0247364	1.60666	1.30204
1542	7.295	/	393.224	HMDB0003252	Thromboxane B2	C20H34O6	370.236	2	[M+Na]+	51.4	64.4	94.59			65.5556	17.5421	55.5698	47.4178	70.0294	41.8373	22.294	14.2583	11.8862	22.3013	7.92247	17.5033	49.6587	16.0276	3.09832	1.63149	0.00196969	2.7056	1.90874
1545	11.088	/	394.329	HMDB0000761	Lithocholic acid	C24H40O3	376.298	9	[M+NH4]+	37.1	0.676	94.55			91.6541	53.5025	43.4779	51.5765	48.4763	54.3184	69.7458	81.0281	53.0925	89.8043	75.6087	80.2172	57.1676	74.9161	0.763089	-0.390077	0.0699298	1.15534	1.2995
1551	9.881	/	396.31	HMDB0013334	9,12-Hexadecadienoylcarnitine	C23H41NO4	396.311	2	[M+H]+	46.3	40	93.76			27.8186	72.4228	114.423	21.9774	77.2484	49.8482	59.6458	49.0252	34.7614	34.8209	62.2254	45.2117	60.623	47.6151	1.27319	0.348447	0.41647	0.380417	0.237197
1560	10.063	397.318	398.326	HMDB0241469	Hexadecenoylcarnitine	C23H43NO4	397.319	2	[M+H]+	50.9	60.8	96.01			765.164	2176.1	3570.58	799.142	3321.34	1646.57	1664.42	1344.8	725.137	1181.69	1976.01	1457.49	2046.48	1391.59	1.4706	0.556409	0.256208	0.591408	0.527193
1568	10.602	/	400.341	HMDB0000222	Palmitoylcarnitine	C23H45NO4	400.342	2	[M+H]+	55.3	82.7	96.16			4556.27	5983.32	7080.69	5510.73	6159.68	6562.02	5101.55	5165.02	3866.53	5145.97	7505.42	4436.24	5975.45	5203.45	1.14836	0.199578	0.241231	0.617567	0.806475
1576	12.205	/	403.284	HMDB0011575	MG(20:3/0:0/0:0)	C23H40O4	380.293	5	[M+Na]+	51.6	67.9	95.43			155.153	56.3968	176.333	58.929	24.6951	101.555	28.2494	96.8742	32.1921	14.8175	67.0496	14.6829	95.5103	42.311	2.25734	1.17463	0.0860337	1.06533	1.20557
1580	13.328	/	404.349	HMDB0035655	8-Hydroxy-6-docosanone	C22H44O2	340.334	2	[M+ACN+Na]+	38.8	0.157	96.37			25.7207	24.1268	23.1286	29.2287	25.0085	28.9389	17.1046	14.8704	7.82494	13.1704	9.11714	11.1265	26.0254	12.2023	2.13282	1.09276	1.4404e-05	4.84152	2.06685
1588	13.06	406.308	407.315	HMDB0011584	MG(22:4/0:0/0:0)	C25H42O4	406.308	2	[M+H]+	43.4	23.8	96.07			21.7078	4.52224	11.3028	4.089	1.68651	10.1287	1.54431	18.1858	2.093	1.67228	4.67332	0.981721	8.90618	4.85841	1.83315	0.874323	0.338822	0.470029	0.97424
1600	8.884	411.298	412.305	HMDB0013335	3-Hydroxyhexadecadienoylcarnitine	C23H41NO5	411.298	2	[M+H]+	39.4	5.28	94.2			15.6331	24.9265	17.8947	13.2226	13.2968	16.8493	37.4031	19.8027	33.9804	16.3737	27.1821	14.5363	16.9705	24.8797	0.682103	-0.55194	0.10556	0.976503	1.1662
1611	8.992	414.203	437.193	HMDB0014838	Eplerenone	C24H30O6	414.204	2	[M+Na]+	40.2	7.4	95.86			10.8774	30.4602	26.1564	10.3415	26.8117	8.36339	38.1029	10.3393	25.9657	50.4892	13.1108	56.3652	18.8351	32.3955	0.58141	-0.782372	0.155031	0.80958	0.850272
1616	9.796	415.329	416.336	HMDB0241467	13-Hydroxyhexadecanoylcarnitine	C23H45NO5	415.33	2	[M+H]+	52	66.5	95.65			143.016	247.047	257.444	174.189	209.691	183.104	217.955	179.447	362.637	266.381	233.04	227.669	202.415	247.855	0.816668	-0.292179	0.177875	0.749885	1.02329
1624	9.548	/	420.31	HMDB0013207	9-Hexadecenoylcarnitine	C23H43NO4	397.319	3	[M+Na]+	46.2	39.7	95.48			7.21856	22.0545	46.4	11.4028	40.9223	18.7944	13.3915	12.6364	12.6659	8.17764	20.4676	10.6102	24.4654	12.9915	1.88318	0.913172	0.140053	0.853706	0.910445
1635	10.288	423.334	424.341	HMDB0240822	Octadeca-10,12-dienoylcarnitine	C25H45NO4	423.335	2	[M+H]+	50.9	61.4	95.67			1613.01	4037.27	5721.57	1773.02	5337.06	4151.14	4288.74	1808.05	1281.67	1218.1	3642.86	2891.43	3772.18	2521.81	1.49582	0.580938	0.187089	0.727951	0.830498
1637	10.756	425.349	426.357	HMDB0241529	Octadec-13-enoylcarnitine	C25H47NO4	425.351	2	[M+H]+	48.3	48.1	95.74			3386.95	8382	17507.1	4864.22	13919.3	7809.32	8791.78	4478.87	2635.42	6438.52	9111.49	6273.36	9311.48	6288.24	1.48078	0.566355	0.241983	0.616214	0.666578
1640	12.699	/	427.302	HMDB0249840	Cetylmannoside	C22H44O6	404.314	2	[M+Na]+	38.7	0.265	95.16			23.6203	10.6246	12.4383	18.0074	10.428	18.7649	33.5493	18.7296	23.168	16.847	10.7848	21.6688	15.6472	20.7913	0.752588	-0.410068	0.204456	0.6894	0.726128
1641	11.316	/	428.373	HMDB0000848	Stearoylcarnitine	C25H49NO4	428.373	2	[M+H]+	50.7	59.6	95.58			1704.72	4036.47	5648.91	2992.03	2720.28	3873.65	1380.47	3551.92	1619.11	1996.06	2680.13	2056.83	3496.01	2214.09	1.57899	0.658998	0.0727672	1.13806	1.15554
1647	10.187	/	468.308	HMDB0010379	LysoPC(14:0/0:0)	C22H46NO7P	467.301	1	[M+H]+	55.9	84.3	96.99			338.715	386.143	270.51	262.981	263.198	290.489	269.87	345.622	406.579	214.36	241.531	182.601	302.006	276.761	1.09122	0.125938	0.543029	0.265177	0.550942
1668	10.3	/	437.048	HMDB0258803	Temocillin	C16H18N2O7S2	414.056	8	[M+Na]+	39.8	13.9	93.42			0.444721	0.655144	0.723587	0.456793	0.634143	0.656953	76.7627	6.45129	16.1847	3.6901	27.0652	29.8943	0.595224	26.6747	0.0223141	-5.4859	0.0622466	1.20588	2.06687
1693	11.653	441.381	442.388	HMDB0241562	Nonadecanoylcarnitine	C26H51NO4	441.382	1	[M+H]+	46.8	42.1	93.8			16.7678	42.1427	49.2537	22.8532	19.4036	35.282	8.80142	20.6309	9.40741	3.92999	16.501	12.8913	30.9505	12.027	2.57342	1.36369	0.0154826	1.81016	1.59967
1698	10.548	443.36	444.368	HMDB0241521	13-Hydroxyoctadecanoylcarnitine	C25H49NO5	443.361	2	[M+H]+	50.3	58.6	95.11			100.504	252.87	280.169	164.505	180.95	161.906	95.4898	80.9798	102.652	87.9715	101.033	112.674	190.151	96.7999	1.96437	0.974065	0.0170663	1.76786	1.74386
1704	9.865	/	446.326	HMDB0006469	Linoelaidylcarnitine	C25H45NO4	424.342	4	[M+Na]+	48.5	52.1	94.77			153.175	497.27	1368.49	228.087	754.27	535.43	236.516	274.765	131.222	172.266	573.528	231.625	589.454	269.987	2.18327	1.12649	0.124668	0.904246	1.00695
1706	10.256	/	448.341	HMDB0006455	Arachidonoylcarnitine	C27H45NO4	448.342	2	[M+H]+	48	44.9	97.7			666.354	2666.64	3989.48	1228.17	3063.9	2602.24	2169.91	1198.3	486.847	647.383	2619.77	1711.1	2369.46	1472.22	1.60945	0.686568	0.169909	0.769785	0.796813
1713	10.326	451.269	452.276	HMDB0011504	LysoPE(16:1/0:0)	C21H42NO7P	451.27	2	[M+H]+	44.7	30.7	94.62			95.2735	108.449	65.794	67.688	55.4294	61.6156	64.7682	122.146	100.871	90.4845	95.312	69.0924	75.7083	90.4457	0.837058	-0.256601	0.255571	0.592488	0.927692
1718	11.173	453.285	454.292	HMDB0011503	LysoPE(16:0/0:0)	C21H44NO7P	453.286	2	[M+H]+	56.6	87.2	97.86			1395.59	982.926	780.021	763.629	690.531	764.172	755.885	1050.65	976.921	1037	838.405	853.896	896.145	918.793	0.97535	-0.036008	0.851976	0.0695728	0.299771
1729	11.189	/	459.247	HMDB0007855	LysoPA(18:1/0:0)	C21H41O7P	436.259	2	[M+Na]+	41.1	12.8	95.39			17.4176	11.312	12.7795	13.6631	8.98091	16.0354	21.3904	29.4986	32.1992	47.5031	30.2085	38.833	13.3648	33.2721	0.401681	-1.31588	0.000426259	3.37033	2.01783
1736	9.63	/	460.268	HMDB0253027	Phenylalanyl-prolyl-arginine	C20H30N6O4	418.233	4	[M+ACN+H]+	50	59	95.81			178.786	185.015	666.317	562.15	505.44	539.533	257.464	617.095	539.151	829.342	633.367	765.64	439.54	607.01	0.724108	-0.465724	0.185294	0.732138	0.873211
1748	12.858	/	487.36	HMDB0062337	N-Oleoyl tyrosine	C27H43NO4	445.319	15	[M+ACN+H]+	36.1	0.242	95.93			16.7792	13.4256	14.7877	13.7308	17.1772	14.8469	13.1947	23.6572	8.29322	12.9408	14.9143	4.01096	15.1246	12.8352	1.17837	0.236787	0.429608	0.366927	0.772913
1762	10.193	/	472.341	HMDB0060127	25-Hydroxyvitamin D3-26,23-lactol	C27H42O4	430.308	2	[M+ACN+H]+	48.2	44.5	98.52			146.602	547.074	506.95	119.02	493.153	319.072	633.006	331.769	249.516	216.901	726.763	443.655	355.312	433.602	0.819443	-0.287285	0.511333	0.291297	0.608451
1764	11.254	471.392	472.399	HMDB0241570	15-Hydroxyicosanoylcarnitine	C27H53NO5	471.392	1	[M+H]+	45.8	35.6	94.85			13.4111	53.0357	94.0328	28.9742	25.9352	33.9022	6.9531	14.8898	7.88069	8.51034	8.95147	10.3962	41.5485	9.59692	4.32936	2.11415	0.0415795	1.38112	1.83464
1767	10.4	/	474.357	HMDB0240747	Eicosadienoylcarnitine	C27H49NO4	451.366	4	[M+Na]+	45.8	34.9	98.38			216.255	594.478	564.095	136.76	433.426	295.62	452.976	383.648	208.387	222.084	633.804	326.955	373.439	371.309	1.00574	0.0082526	0.983482	0.00723348	0.194541
1770	15.528	/	476.313	HMDB0241565	Nonadeca-10,13-dienoylcarnitine	C26H47NO4	437.351	2	[M+K]+	41.4	20.1	89.03			2.90572	2.76714	2.6191	3.86674	5.41584	11.1442	95.1857	102.733	59.7099	129.794	107.093	60.3482	4.78645	92.4774	0.0517581	-4.27207	0.000515793	3.28752	2.19629
1780	11.879	479.337	480.344	HMDB0010407	LysoPC(P-16:0/0:0)	C24H50NO6P	479.338	1	[M+H]+	51.5	63.5	95.12			299.939	383.429	457.762	305.57	193.985	328.307	343.635	434.672	290.854	200.797	434.671	227.734	328.165	322.061	1.01895	0.0270903	0.913252	0.0394094	0.0895213
1781	11.594	/	480.404	HMDB0254341	2alpha-(3-Hydroxypropyl)-1alpha,25-dihydroxy-19-norvitamin D3	C29H50O4	462.371	1	[M+NH4]+	40.5	6.97	97			39.5466	87.9697	99.0592	55.0586	43.5291	84.0751	24.9039	31.6566	29.73	31.7874	23.5742	24.0482	68.2064	27.6167	2.46975	1.30436	0.010586	1.97527	1.89489
1783	5.132	/	481.262	HMDB0037611	Lucidenic acid A	C27H38O6	458.267	12	[M+Na]+	37.8	10.9	91.48			11.2217	32.3966	9.67947	10.3979	20.031	36.7598	102.128	23.4664	18.5318	22.4168	54.2079	74.594	20.0811	49.2241	0.407952	-1.29353	0.0934673	1.02934	1.32461
1788	12.018	481.412	482.42	HMDB0241602	Docos-11-enoylcarnitine	C29H55NO4	481.413	2	[M+H]+	40.3	6.26	97.53			60.3605	117.473	213.018	68.2867	50.659	81.3484	18.2849	31.9645	16.363	16.9641	22.0396	16.4465	98.5243	20.3437	4.84298	2.27589	0.0250108	1.60187	2.00967
1814	11.437	495.332	496.339	HMDB0010382	LysoPC(16:0/0:0)	C24H50NO7P	495.332	2	[M+H]+	51.7	61.7	98.96			15120.8	8982.08	6888.1	9271.12	6652.26	13303.4	11578.6	11540.9	10131.4	15884.9	9791.56	15320.2	10036.3	12374.6	0.81104	-0.302154	0.215072	0.667417	0.937175
1822	5.055	/	521.257	HMDB0029771	7,8-Dihydrovomifoliol 9-[apiosyl-(1->6)-glucoside]	C24H40O12	520.252	5	[M+H]+	38.4	1.22	96.25			1.07741	13.4565	3.44876	6.19754	6.67329	10.4801	52.7628	11.7834	9.09839	13.494	53.9207	32.8076	6.88894	28.9778	0.237731	-2.0726	0.0466264	1.33137	1.60488
1832	6.596	/	504.309	HMDB0256087	Palmitoyl Ara-C	C25H43N3O6	481.315	9	[M+Na]+	47.6	39.8	94.63			5.97409	13.8939	10.0626	6.38863	11.8046	10.4402	24.0362	14.9031	17.6279	9.79697	18.4151	41.4912	9.76069	21.0451	0.463799	-1.10843	0.0366405	1.43604	1.56365
1844	12.144	507.428	508.436	HMDB0241633	Tetracosa-13,16-dienoylcarnitine	C31H57NO4	507.429	1	[M+H]+	40.3	6.58	96.31			12.8192	16.4365	23.6156	12.6346	9.27056	20.1524	7.19148	6.08207	4.86317	4.00259	5.76908	5.43945	15.8215	5.55797	2.84663	1.50925	0.00468153	2.32961	2.03501
1852	5.051	/	516.301	HMDB0248277	Amastatin	C21H38N4O8	474.269	3	[M+ACN+H]+	55.4	84.9	95.15			0.688683	1.91831	0.501989	0.849977	1.1165	1.91398	10.9079	2.41179	1.52874	2.53497	9.73745	6.11284	1.16491	5.53894	0.210312	-2.2494	0.045027	1.34653	1.73153
1853	10.237	/	516.305	HMDB0010383	LysoPC(16:1/0:0)	C24H48NO7P	493.317	1	[M+Na]+	56.8	91	94.81			32.5755	34.1823	32.7346	67.0282	43.7266	53.0668	98.1803	147.951	175.816	136.263	115.197	95.245	43.8857	128.109	0.342566	-1.54555	0.000126275	3.89868	2.06331
1859	5.287	/	520.333	HMDB0257385	H-Val-Leu-Lys-pNA	C23H38N6O5	478.29	17	[M+ACN+H]+	44.4	45.3	94.1			2.67214	10.2674	2.70286	2.48642	4.90377	11.0466	36.514	8.73505	6.70402	10.2274	26.2911	26.1707	5.67987	19.107	0.297266	-1.75018	0.0424607	1.37201	1.61673
1860	10.737	519.332	520.339	HMDB0010386	LysoPC(18:2/0:0)	C26H50NO7P	519.332	1	[M+H]+	57.6	92.5	96.82			2448.29	1865.81	1027.12	2897.58	996.396	1335.82	4294.19	1349.26	1812.05	3452.42	1687.62	2183.64	1761.84	2463.2	0.715264	-0.483451	0.24686	0.607549	0.784697
1867	11.728	521.348	522.355	HMDB0010385	LysoPC(18:1/0:0)	C26H52NO7P	521.348	1	[M+H]+	58	92.9	98.35			1770.44	1627.14	1260.95	1337.39	1055.39	1258.21	1535.2	1549.19	2040.78	1987.65	2188	1446.22	1384.92	1791.18	0.773191	-0.371103	0.0365544	1.43706	1.46226
1871	10.627	/	526.292	HMDB0011514	LysoPE(20:3/0:0)	C25H46NO7P	503.301	4	[M+Na]+	55.1	81.8	98.28			326.218	348.679	359.019	532.51	302.91	356.204	354.426	151.528	164.473	145.121	115.406	107.24	370.923	173.032	2.14367	1.10008	0.00274868	2.56088	1.90606
1880	11.346	529.316	530.324	HMDB0011523	LysoPE(22:4/0:0)	C27H48NO7P	529.317	1	[M+H]+	54.4	78.3	94.96			120.042	68.8244	67.3504	79.0613	47.9335	78.4267	76.0883	98.0021	101.439	86.415	69.7565	86.8343	76.9398	86.4225	0.890275	-0.167676	0.407477	0.389897	0.67019
1882	12.268	/	530.358	HMDB0013122	LysoPC(P-18:0/0:0)	C26H54NO6P	507.369	1	[M+Na]+	45.3	28.7	96.34			32.8087	1.49644	5.20793	2.14151	15.2277	16.2644	43.5163	38.5292	74.2582	62.9049	39.5655	56.1794	12.1911	52.4922	0.232246	-2.10627	0.000362046	3.44124	1.71391
1899	5.213	/	543.301	HMDB0035875	Myrianthic acid	C30H48O6	504.345	14	[M+K]+	45.2	57.5	83.23			0.599753	3.31505	1.01409	1.66677	1.66949	1.3494	13.4423	3.75283	2.53605	2.69707	12.2113	7.21564	1.60242	6.97587	0.229709	-2.12212	0.0415944	1.38097	1.74576
1901	11.121	545.348	546.355	HMDB0010394	LysoPC(20:3/0:0)	C28H52NO7P	545.348	1	[M+H]+	40.5	8.27	96.14			223.927	177.091	101.695	272.143	88.0241	97.0425	111.248	191.026	211.851	172.87	173.156	107.335	159.987	161.248	0.992184	-0.0113211	0.972672	0.0120336	0.245824
1910	5.209	/	560.328	HMDB0242384	Cholylglutamic acid	C29H47NO8	537.33	16	[M+Na]+	46.7	58.6	91.18			0.618699	3.05095	0.628106	1.21206	1.48299	1.86787	13.3807	3.75203	2.45461	3.63369	16.0546	7.82647	1.47678	7.85035	0.188116	-2.4103	0.0400609	1.39728	1.82351
1916	12.757	562.257	563.264	HMDB0000241	Protoporphyrin IX	C34H34N4O4	562.258	1	[M+H]+	39.2	0.00625	98.03			741.168	120.028	51.6136	298.378	506.684	207.791	1457.66	651.416	1293.48	358.513	790.188	675.074	320.944	871.054	0.368454	-1.44044	0.0210958	1.6758	1.45123
1919	5.42	/	564.359	HMDB0115486	PA(8:0/15:0)	C26H51O8P	522.332	14	[M+ACN+H]+	36.5	1.64	95.3			2.23216	7.44597	2.41185	2.54247	4.33467	8.81321	32.1419	7.7936	6.44725	10.7955	26.4287	27.1539	4.63006	18.4601	0.250814	-1.99531	0.02953	1.52974	1.73537
1922	10.762	567.331	568.339	HMDB0010404	LysoPC(22:6/0:0)	C30H50NO7P	567.332	1	[M+H]+	51.5	61	97.76			193.241	250.053	236.71	398.089	223.742	336.573	150.27	268.054	25.3881	92.3796	24.5132	31.1336	273.068	98.6231	2.7688	1.46926	0.00633054	2.19856	1.69151
1955	5.351	/	587.327	HMDB0242381	Cholylaspartic acid	C28H45NO8	523.315	7	[M+ACN+Na]+	37.7	0.464	95.56			0.703025	2.41265	0.74245	1.57009	0.919353	2.21389	11.1257	2.88513	3.58039	6.10353	13.3119	7.30455	1.42691	7.3852	0.193212	-2.37174	0.0160429	1.79472	1.94592
1972	5.545	/	608.385	HMDB0303709	Cyclo(glycylleucylvalylleucylprolylseryl)	C27H46N6O7	566.343	15	[M+ACN+H]+	35.8	0	94.34			1.62895	5.48177	1.96889	1.7986	4.49952	6.86548	23.7921	5.60117	5.48347	7.9702	18.3988	19.5812	3.7072	13.4712	0.275195	-1.86147	0.0300299	1.52245	1.70396
2000	5.473	/	653.335	HMDB0033242	Glycylserylprolylmethionylphenylalanylvalinamide	C29H45N7O7S	635.31	14	[M+NH4]+	36	1.88	92.56			1.79428	13.2167	3.99936	7.93231	5.45687	7.15845	41.9566	12.3279	8.70114	15.8234	44.4172	25.0203	6.593	24.7078	0.266839	-1.90596	0.0330266	1.48114	1.7073
2007	5.473	/	648.38	HMDB0010361	23,25-Dihdroxy-24-oxovitamine D3 23-(beta-glucuronide)	C33H50O10	606.34	9	[M+ACN+H]+	36.2	2.62	88.89			0.666359	3.04806	0.568932	1.5994	1.41961	1.53829	14.5832	4.64229	2.98761	4.10194	17.0241	9.85895	1.47344	8.86635	0.166184	-2.58915	0.0276759	1.5579	1.89733
1	1.06	72.0212	71.0139	HMDB0031647	Acrylic acid	C3H4O2	72.0211	0	[M-H]-						2280.24	1968.85	1795.58	1823.66	1945.15	1888.93	2033.45	1855.08	2204.16	1940.72	2068.88	2013.55	1950.4	2019.31	0.965877	-0.050088	0.442724	0.353867	0.742567
2	1.118	/	78.959	HMDB0001429	Phosphate	H3O4P	97.9769	1	[M-H2O-H]-	40	5.02	95.65			152530	170656	177684	175136	178725	175217	152753	162958	158849	147963	160201	148563	171658	155214	1.10594	0.145274	0.00615596	2.2107	1.74749
5	1.391	88.0161	87.0088	HMDB0000243	Pyruvic acid	C3H4O3	88.016	1	[M-H]-	42.2	35	93.31			449.483	336	389.19	457.661	376.56	424.015	549.057	384.618	425.727	377.899	290.945	440.323	405.485	411.428	0.985555	-0.0209918	0.883964	0.0535652	0.189155
6	1.014	89.0477	88.0405	HMDB0000161	Alanine	C3H7NO2	89.0477	1	[M-H]-	39.3	3.1	97.54			2707.05	3129.33	2584.11	2199.05	2320.86	2152.26	2007.26	2957.42	2220.74	2694.09	2918.44	2630.27	2515.44	2571.37	0.97825	-0.0317252	0.802159	0.0957395	0.206965
7	1.392	90.0318	89.0245	HMDB0001051	Glyceraldehyde	C3H6O3	90.0317	1	[M-H]-	40.5	4.72	98.98			29678	24848.3	30406.3	27306.3	26445.6	27431.2	27680.3	28044.4	27025	23315	21083.3	26026.9	27686	25529.1	1.08449	0.117011	0.155938	0.807048	1.2897
12	1.582	94.042	93.0347	HMDB0000228	Phenol	C6H6O	94.0419	1	[M-H]-	46.6	32.1	98.69			33.3676	57.2528	164.381	40.5354	42.1525	59.7646	32.4119	49.5004	65.8783	38.6102	50.9926	78.5928	66.2422	52.6644	1.25782	0.330925	0.537155	0.2699	0.341168
14	1.141	97.9675	96.9602	HMDB0001448	Sulfate	H2O4S	97.9674	1	[M-H]-	39.8	5.43	95.18			55489.7	70373.6	65294.9	54181.4	57670.6	58401.3	56896.7	57163.5	54411.8	55575.2	40699	60952.4	60235.3	54283.1	1.10965	0.150105	0.152571	0.816527	1.23419
17	0.98	105.043	104.035	HMDB0000187	Serine	C3H7NO3	105.043	1	[M-H]-	47.9	42.3	98.01			1329.77	725.405	750.376	734.057	880.107	862.342	822.986	779.434	1062.91	1153.06	841.733	978.21	880.343	939.722	0.936812	-0.0941679	0.607273	0.216616	0.533647
21	1.041	111.032	110.025	HMDB0245452	2,4-Dihydroxypyridine	C5H5NO2	111.032	0	[M-H]-	51.3	68.3	94.18			463.096	362.617	333.927	236.464	138.485	127.002	245.483	94.4469	315.52	371.684	388.075	303.716	276.932	286.487	0.966646	-0.0489401	0.893702	0.0488072	0.166948
24	1.06	112.027	111.02	HMDB0060760	4-Carboxypyrazole	C4H4N2O2	112.027	0	[M-H]-	40.3	3.97	97.81			2388.2	4415.94	4753.1	4024.52	4305.09	4568.58	2836.61	2308.4	2497.79	2421.11	2774.72	2372.68	4075.9	2535.22	1.60771	0.68501	0.00171615	2.76545	1.90336
25	1.388	112.027	111.02	HMDB0000300	Uracil	C4H4N2O2	112.027	0	[M-H]-	50.1	44.4	96.19			1186.14	732.399	939.852	777.903	1310.4	923.651	873.682	999.98	965.876	1144.35	773.804	1115.64	978.391	978.889	0.999491	-0.000734495	0.996453	0.00154337	0.0633652
26	1.01	114.043	113.036	HMDB0000076	Dihydrouracil	C4H6N2O2	114.043	1	[M-H]-	42.9	31.6	89.75			604.273	567.835	506.74	464.254	493.702	490.842	368.436	394.376	533.801	447.004	661.047	482.26	521.274	481.154	1.08338	0.115545	0.427959	0.368598	0.544651
28	1.059	116.011	115.004	HMDB0000134	Fumaric acid	C4H4O4	116.011	0	[M-H]-						11713.8	11098.2	9394.81	10463.1	11497.4	9581.05	10999.1	10504.8	11768.9	9799.57	12205.8	10198.8	10624.7	10912.8	0.973599	-0.0385997	0.612826	0.212663	0.591833
32	0.996	119.058	118.051	HMDB0000167	Threonine	C4H9NO3	119.058	1	[M-H]-	44.2	24.3	97.63			1067.94	1177.85	953.042	971.563	1146.32	1017.86	749.814	713.011	909.563	1022.7	904.445	778.309	1055.76	846.307	1.24749	0.319033	0.00654807	2.18389	1.68045
33	1.013	/	119.035	HMDB0003052	Lactaldehyde	C3H6O2	74.0368	0	[M+FA-H]-	43.7	41.8	96.38			339.52	258.072	214.767	306.063	203.211	229.869	269.886	227.269	228.181	356.773	231.214	341.481	258.584	275.801	0.937574	-0.0929948	0.610303	0.214454	0.258092
37	1.027	125.015	124.007	HMDB0000251	Taurine	C2H7NO3S	125.015	0	[M-H]-	51.3	63.9	93.13			149548	169914	171996	162239	160086	157624	161657	166375	161545	170326	187113	148284	161901	165883	0.975995	-0.0350548	0.535892	0.270922	0.623268
39	1.065	125.999	124.991	HMDB0003903	2-Hydroxyethanesulfonate	C2H6O4S	125.999	1	[M-H]-	42.3	53.1	91.59			205.881	404.683	486.012	392.782	409.656	358.58	399.237	331.891	322.701	357.691	893.384	263.303	376.266	428.034	0.879055	-0.185975	0.623479	0.205178	0.470102
40	6.35	126.105	125.097	HMDB0035915	Sulcatone	C8H14O	126.104	1	[M-H]-	46.3	31	95.18			84.3595	56.8639	46.1132	40.7955	30.1207	55.2178	29.7038	42.1051	49.5664	61.5805	33.1752	61.4639	52.2451	46.2658	1.12924	0.175349	0.53962	0.267912	0.567507
42	1.023	129.043	128.035	HMDB0000267	Pyroglutamic acid	C5H7NO3	129.043	1	[M-H]-	40.4	4.7	98.32			9002.75	8228.2	8461.63	5934.82	7981.98	7916.52	7596.94	11419.1	8780.09	9092.6	10317.2	9893.16	7920.98	9516.52	0.83234	-0.264755	0.0435239	1.36127	1.45947
46	1.004	132.054	131.046	HMDB0000168	Asparagine	C4H8N2O3	132.053	0	[M-H]-	45.8	32.9	96.54			1554.59	976.684	951.795	852.476	1002.17	980.967	806.291	942.022	1136.97	1123.47	1050.63	1046.88	1053.11	1017.71	1.03479	0.0493336	0.763549	0.117163	0.127839
48	1.005	132.09	131.083	HMDB0000214	Ornithine	C5H12N2O2	132.09	1	[M-H]-	42.8	17.9	97.21			1721.56	1739.76	1547.24	1607.78	1497.15	1580.87	1068.46	1301.02	1374.91	1615.39	1187.11	1235.47	1615.73	1297.06	1.24568	0.316937	0.00408773	2.38852	1.90745
50	1.014	/	132.03	HMDB0003609	2-Aminoacrylic acid	C3H5NO2	87.032	1	[M+FA-H]-	46.3	32.6	99.63			6295.45	6291.27	5483.52	3630.2	4040.68	3937.6	3957.03	5691.11	4355.33	5760.87	6410.8	5748.06	4946.45	5320.53	0.929691	-0.105177	0.567029	0.246394	0.515924
53	1.062	134.022	133.014	HMDB0000156	Malic acid	C4H6O5	134.022	1	[M-H]-	42.1	12.1	99.24			30719.9	26932.3	24868.8	29053.6	31173	29946.8	30255.5	24246.3	33501.2	26918.1	28512.4	31817.6	28782.4	29208.5	0.985412	-0.0212017	0.806746	0.0932633	0.265352
56	1.029	136.037	135.03	HMDB0000943	Threonic acid	C4H8O5	136.037	0	[M-H]-	43.2	37.1	95.75			238.13	100.587	116.836	156.945	178.242	588.493	264.376	190.224	241.732	359.641	199.329	973.883	229.872	371.531	0.618716	-0.692651	0.347665	0.458839	0.943382
57	1.391	136.039	135.031	HMDB0014581	Allopurinol	C5H4N4O	136.039	1	[M-H]-						2456.36	5535.8	5605.87	4613.86	4859.16	3627.06	2495.42	3905.73	2942.82	888.669	6041.57	1937.22	4449.68	3035.24	1.46601	0.551893	0.139354	0.855881	1.0632
58	1.072	/	135.031	HMDB0001311	Lactic acid	C3H6O3	90.0317	0	[M+FA-H]-	39.8	3.14	96.48			1376.29	3835.16	3036.24	1572.97	2489.08	1818.41	1425.47	1879.6	1784.03	302.282	3517.57	505.517	2354.69	1569.08	1.50068	0.585621	0.228004	0.642057	0.954125
63	6.418	138.032	137.025	HMDB0001895	Salicylic acid	C7H6O3	138.032	1	[M-H]-						242.762	288.679	180.452	199.514	194.145	165.873	244.361	164.844	130.451	163.202	593.034	172.417	211.904	244.718	0.865911	-0.20771	0.665731	0.176701	0.215066
66	1.041	139.987	138.98	HMDB0001494	Acetylphosphate	C2H5O5P	139.987	0	[M-H]-	48.5	33	97.18			338.08	330.001	390.969	347.23	292.358	407.712	304.298	271.819	322.323	397.007	237.606	318.71	351.059	308.627	1.13748	0.185846	0.159596	0.796978	1.24021
70	1.013	141.019	140.012	HMDB0248314	Aminoethanol phosphate	C2H8NO4P	141.019	1	[M-H]-	41.9	13.6	96.67			2736.4	2074.12	2347.46	2024.63	2315.08	2652.05	2247.09	2587.23	2604.54	2923.14	2859.61	2375.49	2358.29	2599.52	0.907204	-0.140501	0.16313	0.787466	1.16603
73	1.004	146.069	145.062	HMDB0000641	Glutamine	C5H10N2O3	146.069	0	[M-H]-	46	34.5	95.83			1964.73	62.8219	63.898	903.197	138.24	451.645	553.224	173.345	2393	2009.35	186.019	1750.64	597.422	1177.6	0.507322	-0.979025	0.277167	0.557258	0.84384
74	0.939	146.106	145.098	HMDB0000182	Lysine	C6H14N2O2	146.106	1	[M-H]-	43.1	23.5	92.99			1865.82	1161.57	1251.67	1400.72	1334.79	1449.68	1414.8	1050.81	2032.76	1653.17	1204.54	1500.42	1410.71	1476.08	0.95571	-0.0653555	0.714038	0.146279	0.220848
75	1.015	147.053	146.046	HMDB0002931	N-Acetylserine	C5H9NO4	147.053	0	[M-H]-	47.7	45.4	93.6			16755.8	15136	14984	12132.5	15989.3	16811.8	11614.6	15469.7	14932.7	17043.7	17942.8	19748.1	15301.6	16125.3	0.948918	-0.075644	0.554785	0.255875	0.489934
81	1.396	149.051	148.044	HMDB0000696	Methionine	C5H11NO2S	149.051	1	[M-H]-	50.2	53.8	97.11			218.847	118.053	98.5784	136.667	152.711	123.301	102.64	162.783	209.49	173.064	127.819	36.4455	141.359	135.373	1.04422	0.0624226	0.847056	0.0720876	0.330537
84	1.392	152.033	151.026	HMDB0001182	6,8-Dihydroxypurine	C5H4N4O2	152.033	0	[M-H]-	51.2	61.5	94.69			18396.2	14286.8	17606.2	17555.1	19469.6	16458.3	10161.8	16784.4	19228.2	9604.7	11779.5	12169.4	17295.4	13288	1.30158	0.380264	0.0434567	1.36194	1.5037
85	1.063	/	151.026	HMDB0006372	Glyceric acid	C3H6O4	106.027	0	[M+FA-H]-	41	8.58	97.05			12213.5	9722.38	10324.1	10391.1	10482.6	11046.4	6491.1	9163.65	11461.8	6132.76	6519.27	7936.36	10696.7	7950.82	1.34535	0.427986	0.013075	1.88356	1.76072
93	1.057	156.017	155.01	HMDB0000226	Orotic acid	C5H4N2O4	156.017	0	[M-H]-	53.1	78.1	93.2			21.9476	914.742	948.766	556.929	493.612	729.827	252.114	185.182	145.574	67.5807	334.55	159.689	610.971	190.782	3.20246	1.67918	0.0156458	1.8056	0.887396
97	5.946	159.069	158.061	HMDB0001190	Indoleacetaldehyde	C10H9NO	159.068	1	[M-H]-	50	61.7	89.2			38.6577	41.3191	74.7785	56.5919	56.6576	65.2249	18.6749	21.4578	13.5091	18.9658	31.5295	21.3121	55.5383	20.9082	2.65629	1.40941	0.00021488	3.6678	2.19421
100	1.658	161.051	160.044	HMDB0034323	S-Allylcysteine	C6H11NO2S	161.051	1	[M-H]-	48.4	36.4	97.68			30.9186	80.1029	36.2527	33.3522	30.847	24.307	26.0263	35.9814	19.9027	20.5051	67.8131	19.7035	39.2967	31.6553	1.24139	0.31196	0.514683	0.28846	0.595018
106	1.023	166.048	165.04	HMDB0000539	Arabinonic acid	C5H10O6	166.048	0	[M-H]-	43.6	23.9	98.57			287.695	270.155	271.196	267.127	280.04	303.706	470.139	345.449	443.451	323.377	637.143	429.489	279.987	441.508	0.63416	-0.657082	0.00559436	2.25225	2.12922
109	1.061	167.025	166.018	HMDB0240253	N-Acetyltaurine	C4H9NO4S	167.025	0	[M-H]-	49.5	57.5	90.15			2627.9	3265.37	3526.8	2968.12	3203.87	2627.75	2708.31	3146.5	2949.93	2683.91	3290.02	2279.71	3036.64	2843.06	1.06809	0.0950281	0.378454	0.421987	0.582484
111	1.112	167.982	166.975	HMDB0000263	Phosphoenolpyruvic acid	C3H5O6P	167.982	0	[M-H]-	39.8	34.7	96.26			187.547	77.1132	39.2345	124.42	79.2467	37.5024	200.315	32.5486	189.001	223.503	136.499	215.402	90.844	166.211	0.546557	-0.871555	0.0729346	1.13707	1.10195
115	1.024	/	168.043	HMDB0032356	N-Lactoyl ethanolamine	C5H11NO3	133.074	1	[M+Cl]-	40.9	9.71	96.19			2279.27	3477.58	3436.74	2395.59	3053.06	3092.19	1860.92	2226.95	1987.83	2131.78	2758.77	2158.05	2955.74	2187.38	1.35127	0.434311	0.0102807	1.98798	1.65068
117	1.079	169.998	168.991	HMDB0001473	Dihydroxyacetone phosphate	C3H7O6P	169.998	0	[M-H]-	38.9	13.13	95.48			998.086	623.309	853.358	1252.16	837.448	1187.01	1017.68	610.218	1175.15	1137.79	636.351	928.034	958.562	917.537	1.04471	0.0631058	0.773346	0.111626	0.326611
119	1.092	172.014	171.006	HMDB0000126	Glycerol 3-phosphate	C3H9O6P	172.014	0	[M-H]-	44.2	25.2	96.02			1551.67	1148.98	941.685	1242.96	1456.44	3045.55	1057.53	728.123	676.046	744.48	5189.31	1303.76	1564.55	1616.54	0.967837	-0.0471646	0.948486	0.0229691	0.251331
121	1.068	174.016	173.009	HMDB0001264	Dehydroascorbic acid	C6H6O6	174.016	0	[M-H]-	43.5	23	94.75			1551.67	1148.98	1029.81	1242.96	1049.06	1233.48	1324.38	1199.98	1378.79	1393.49	1063.25	1303.76	1209.33	1277.28	0.946801	-0.078867	0.481359	0.317531	0.473119
122	0.935	174.112	173.105	HMDB0000517	Arginine	C6H14N4O2	174.112	0	[M-H]-	48.3	47.7	94.48			11.3738	110.302	103.427	53.0269	54.5293	58.0678	40.0784	87.9033	145.56	122.607	94.3079	108.518	65.1212	99.8292	0.652326	-0.616335	0.128151	0.892278	1.11785
124	1.056	176.032	175.025	HMDB0255328	3,4-Dihydroxy-5-(2-hydroxyacetyl)oxolan-2-one	C6H8O6	176.032	0	[M-H]-	42.8	14.8	99.25			27036	29580.3	21753.1	22097.3	28538.8	12343.2	24496.8	35570.5	21872.8	19287.2	33444.8	12398.7	23558.1	24511.8	0.961093	-0.0572522	0.833693	0.0789939	0.144305
125	1.318	176.032	175.025	HMDB0000044	Ascorbic acid	C6H8O6	176.032	0	[M-H]-						1634.19	1459.16	1035.74	1237.99	1627.79	598.92	1248.91	1515.93	1446.68	952.714	2312.04	599.779	1265.63	1346.01	0.940284	-0.0888315	0.786172	0.104482	0.240729
128	0.978	180.064	179.056	HMDB0304814	alpha-Allofuranose	C6H12O6	180.063	0	[M-H]-	46.4	37	95.78			482.027	550.355	444.557	705.779	646.423	713.198	618.904	433.359	558.284	350.228	705.582	502.689	590.39	528.174	1.11779	0.160653	0.396635	0.401609	0.524736
130	1.402	181.074	180.067	HMDB0000158	Tyrosine	C9H11NO3	181.074	1	[M-H]-	54.6	75.7	97.93			1111.98	632.066	619.862	690.068	805.754	861.746	512.218	822.311	940.644	1000.71	712.864	778.235	786.912	794.497	0.990454	-0.0138387	0.943272	0.025363	0.0642846
132	0.994	/	181.072	HMDB0041486	1-Deoxy-ribitol	C5H12O4	136.074	1	[M+FA-H]-	39.6	1.16	97.66			460.865	467.027	566.886	556.623	714.626	445.24	282.734	418.108	313.441	308.109	319.449	258.731	535.211	316.762	1.68963	0.756709	0.000937678	3.02795	2.11388
139	1.392	/	187.042	HMDB0245244	2-(3-Mercaptopropyl)pentanedioic acid	C8H14O4S	206.061	7	[M-H2O-H]-	43.2	29.6	94.14			5899.03	4436.99	5067.61	5062.93	4928.94	4819.65	4398.3	4840.91	4565.55	4332.62	3672.32	4860.21	5035.86	4444.99	1.13293	0.180059	0.0504217	1.29738	1.6174
142	1.536	/	190.072	HMDB0061156	N-(2-Carboxymethyl)-morpholine	C6H11NO3	145.074	1	[M+FA-H]-	45.8	29.4	97.73			45.963	44.0972	68.7369	51.327	45.0515	42.4577	46.2987	30.3967	27.7733	33.2208	22.0173	24.2635	49.6055	30.6617	1.61783	0.694062	0.00536489	2.27044	2.03168
147	9.767	195.09	194.082	HMDB0060065	N-Methyl-4,6,7-trihydroxy-1,2,3,4-tetrahydroisoquinoline	C10H13NO3	195.09	1	[M-H]-	46.9	37.5	97.72			406.409	437.201	381.694	299.352	297.889	366.17	294.439	352.23	346.553	346.196	323.854	391.554	364.786	342.471	1.06516	0.0910681	0.420942	0.375778	0.642322
148	1.029	/	195.051	HMDB0000283	Ribose	C5H10O5	150.053	0	[M+FA-H]-	46	33.4	96.48			1309.97	881.464	646.904	1111.8	711.765	1251.68	934.841	772.163	1033.29	1349.3	955.387	1158.18	985.597	1033.86	0.953318	-0.0689701	0.738265	0.131788	0.327441
150	7.78	196.11	195.103	HMDB0037725	Hexyl 2-furoate	C11H16O3	196.11	1	[M-H]-	52.6	66.4	96.45			126.367	27.995	30.0025	79.336	47.0561	35.4257	58.3593	25.7892	34.551	42.3305	1.42477	24.0116	57.6971	31.0777	1.85654	0.892617	0.161146	0.79278	1.24294
151	9.492	196.146	195.139	HMDB0034903	3-Butylhexahydro-1(3H)-isobenzofuranone	C12H20O2	196.146	1	[M-H]-	47.2	38.7	97.82			214.049	186.843	167.447	231.584	183.784	232.745	204.223	233.338	228.457	217.153	178.35	233.138	202.742	215.776	0.939593	-0.0898924	0.379335	0.420977	0.551032
153	1.065	197.036	196.029	HMDB0246444	4-Hydroxy-3-nitrophenyl acetate	C8H7NO5	197.032	17	[M-H]-	38.5	14.6	95.16			929.082	1042.85	1808.01	1595.74	1159.47	941.022	1552.96	1061.87	1300.29	796.518	1233.25	703.451	1246.03	1108.06	1.12452	0.169308	0.5049	0.296794	0.54321
166	6.102	201.137	200.129	HMDB0000832	Capryloylglycine	C10H19NO3	201.136	1	[M-H]-	36.4	33.6	95.36			15.3966	17.52	20.03	20.1482	18.5234	21.4619	20.7901	20.1775	21.6808	21.9676	34.5168	82.8041	18.8467	33.6562	0.559978	-0.836559	0.17374	0.760101	1.27301
168	0.914	203.127	202.12	HMDB0028846	Glycyl-Lysine	C8H17N3O3	203.127	1	[M-H]-	51.9	65.1	95.56			19.5312	12.7541	9.72228	46.6958	17.393	20.9964	33.5339	20.4868	93.1947	25.8693	70.6474	39.6731	21.1821	47.2342	0.448449	-1.15698	0.0699661	1.15511	1.61236
169	1.672	/	203.009	HMDB0240257	Quinolacetic acid	C8H8O4	168.042	13	[M+Cl]-	37.5	4.88	96.51			147.326	64.7013	190.222	53.1452	229.108	374.195	336.874	225.02	601.458	422.203	182.88	375.084	176.45	357.253	0.493906	-1.01769	0.0431816	1.3647	1.53276
175	1.541	206.073	205.065	HMDB0028847	Glycyl-Methionine	C7H14N2O3S	206.073	0	[M-H]-	45.6	39.8	95.42			6.07476	10.0459	21.2746	12.5238	6.82882	11.0852	6.23187	7.40945	22.1073	18.4935	28.2299	11.9767	11.3055	15.7415	0.718199	-0.477545	0.315207	0.501404	0.793121
189	1.063	/	211.001	HMDB0006355	Glucurono-6,3-lactone	C6H8O6	176.032	1	[M+Cl]-	45.62	40.9	93.22			2581.72	823.772	556.293	980.331	1107.79	680.661	1006.72	618.46	1613.04	986.921	727.149	963.378	1121.76	985.945	1.13775	0.186186	0.69303	0.159248	0.120896
194	1.09	214.024	213.017	HMDB0001351	Deoxyribose 1-phosphate	C5H11O7P	214.024	0	[M-H]-	42.3	16.4	95.4			675.14	134.53	117.44	296.898	385.854	922.438	1272.8	481.222	1277.87	2684.91	270.841	1711.76	422.05	1283.23	0.328896	-1.6043	0.0466897	1.33078	1.41309
199	1.012	215.056	214.049	HMDB0000114	Glycerylphosphorylethanolamine	C5H14NO6P	215.056	0	[M-H]-	51.8	66.1	93.11			3406.41	2429.81	1616.01	2780.77	2141.15	1832.02	2473.49	1736.63	2423.57	2397.77	2438.78	2536.6	2367.7	2334.47	1.01423	0.0203857	0.912338	0.0398445	0.0610854
209	1.014	222.067	221.06	HMDB0000099	Cystathionine	C7H14N2O4S	222.067	1	[M-H]-	48.3	40.8	97.89			159.515	531.785	386.091	386.551	407.542	309.282	236.377	290.965	198.005	290.002	300.966	185.495	363.461	250.302	1.45209	0.538132	0.0641773	1.19262	1.12566
210	10.959	/	221.155	HMDB0061825	1-Phenylheptane	C13H20	176.157	0	[M+FA-H]-	40.3	2.48	98.85			122.456	76.3647	108.134	105.988	111.194	116.616	116.208	118.246	114.433	112.773	77.3488	111.918	106.792	108.488	0.984369	-0.0227282	0.855763	0.0676466	0.0468175
225	1.426	/	227.017	HMDB0032915	2-Furanmethanethiol	C5H6OS	114.014	14	[2M-H]-	36.8	3.37	95.55			369.003	289.168	322.278	288.39	391.512	289.99	353.504	312.55	384.936	248.348	205.812	314.846	325.057	303.333	1.07162	0.0997917	0.521908	0.282406	0.668446
232	1.091	230.019	229.012	HMDB0001548	Ribose 5-phosphate	C5H11O8P	230.019	1	[M-H]-	47.6	42.1	96.59			1824.4	1307.69	1396.24	5446.81	1927.33	2282.53	2034.93	2148.31	2027.92	1855.77	2089.79	1910.29	2364.17	2011.17	1.17552	0.233298	0.590618	0.228694	0.178403
254	0.936	240.122	239.115	HMDB0005769	Balenine	C10H16N4O3	240.122	0	[M-H]-	48.4	47.5	94.51			40.7126	15.9096	24.0376	626.399	23.551	53.1372	53.2261	114.701	419.951	94.5147	41.6866	14.4326	130.625	123.085	1.06125	0.0857686	0.949739	0.0223956	0.387083
259	6.232	242.08	241.073	HMDB0254199	Lumichrome	C12H10N4O2	242.08	0	[M-H]-	42.9	23.6	94.68			14.3271	11.3984	11.8544	12.7107	11.9258	9.81067	14.0782	11.0618	11.7216	9.91392	14.6343	11.1818	12.0045	12.0986	0.992224	-0.0112618	0.924727	0.0339866	0.103681
260	1.754	242.09	241.083	HMDB0000273	Thymidine	C10H14N2O5	242.09	0	[M-H]-	39.9	27.4	96.56			529.307	324.257	436.031	390.031	350.199	407.881	252.219	257.15	255.564	317.981	298.126	350.073	406.284	288.519	1.40817	0.493823	0.00589199	2.22974	1.95437
263	1.099	244.035	243.027	HMDB0245098	2-Deoxy-glucopyranose 6-phosphate	C6H13O8P	244.035	1	[M-H]-	42.3	15.2	97.24			557.233	1304.11	2148.35	755.273	1907.17	1021.51	736.328	911.746	619.229	747.326	933.604	622.812	1282.27	761.841	1.68313	0.751143	0.101815	0.992189	1.17221
264	1.062	244.069	243.062	HMDB0000767	Pseudouridine	C9H12N2O6	244.07	1	[M-H]-	35.4	13.4	94.56			2351.29	2036.77	1672.34	1971.53	2208.04	2228.59	2028.14	1894.65	2284.51	2009.2	2268.6	2697.23	2078.09	2197.06	0.945855	-0.0803095	0.457275	0.339822	0.684976
265	1.392	244.069	243.062	HMDB0000296	Uridine	C9H12N2O6	244.07	1	[M-H]-	42.6	15.5	98.3			2865.7	2516.85	2211.79	2571.66	3387.44	2576.04	2469.6	3127.12	3109.07	2619.02	3215.79	3332.07	2688.25	2978.78	0.902466	-0.148056	0.210096	0.677582	1.12062
281	1.521	252.086	251.079	HMDB0000071	Deoxyinosine	C10H12N4O4	252.086	0	[M-H]-	51.7	63.8	95.01			7.96585	77.3264	66.063	46.3688	46.5217	76.8304	53.0775	1.13951	53.9279	68.8768	3.21579	101.1	53.5127	46.8895	1.14125	0.190616	0.736058	0.133088	0.689258
292	1.047	254.039	253.032	HMDB0246700	2-Amino-4-[(2-amino-2-carboxyethyl)disulfanyl]butanoic acid	C7H14N2O4S2	254.039	0	[M-H]-	48.3	40.7	95.74			40.431	33.006	45.1128	67.4181	63.3162	51.582	161.111	56.2133	145.055	223.773	88.8545	96.4288	50.1443	128.573	0.390008	-1.35842	0.0235788	1.62748	1.92806
293	1.056	254.057	253.05	HMDB0004195	5-Glutamyl-taurine	C7H14N2O6S	254.057	1	[M-H]-	52	70.7	90.5			1135.46	1485.67	2222.4	790.667	1624.59	1507.13	2036.63	2780.34	1610.04	1870.39	2932.33	1338.34	1460.99	2094.68	0.697475	-0.519786	0.0809187	1.09195	1.39921
296	10.22	254.225	253.217	HMDB0003229	Palmitoleic acid	C16H30O2	254.225	0	[M-H]-						73.9688	110.917	231.752	83.7998	221.87	136.048	173.487	110.249	181.508	99.8312	137.365	212.179	143.059	152.437	0.938484	-0.0915961	0.783389	0.106022	0.505308
300	8.62	256.129	255.121	HMDB0038319	Decarbamoylsaxitoxin	C9H16N6O3	256.128	1	[M-H]-	40.2	28.2	94.72			9.82305	7.69444	15.8947	7.74311	9.28892	8.68676	0.544563	6.64434	6.7388	12.5449	5.55658	6.25535	9.85517	6.38076	1.54451	0.627153	0.113315	0.945712	1.06811
301	13.668	/	255.233	HMDB0031082	1-Pentadecene	C15H30	210.235	1	[M+FA-H]-	39.6	0.73	98.6			2751.51	1252.25	1487.19	1548.11	1079.11	1502.84	1459.19	1558.6	1089.38	1161.25	1146.32	1193.15	1603.5	1267.98	1.26461	0.338694	0.215096	0.667368	1.1673
313	1.087	260.029	259.022	HMDB0060467	Fructose 1-phosphate	C6H13O9P	260.03	0	[M-H]-	50	51.7	98.73			6122.88	3798.75	4570.56	15135	4382.37	12751.5	9587.03	4628.55	12790.5	17246.8	4915.75	13107.1	7793.51	10379.3	0.750872	-0.41336	0.385168	0.41435	0.653434
315	0.9	260.148	259.141	HMDB0028946	Lysylasparagine	C10H20N4O4	260.148	0	[M-H]-	40.1	10.8	93.85			8.39102	4.96284	5.24517	18.4451	10.3948	6.91659	14.042	8.20281	38.3139	13.1026	29.1739	20.1012	9.05925	20.4894	0.442143	-1.17741	0.0472788	1.32533	1.68294
325	9.898	264.172	263.165	HMDB0032090	12-Oxo-2,3-dinor-10,15-phytodienoic acid	C16H24O3	264.173	1	[M-H]-	50.2	55.6	96.08			115.285	107.999	100.253	81.4129	76.1673	97.9727	94.3128	94.3472	79.1534	92.9163	3.05637	107.456	96.5151	78.5403	1.22886	0.297321	0.307479	0.512185	1.00483
336	1.065	268.08	267.073	HMDB0000195	Inosine	C10H12N4O5	268.081	1	[M-H]-	51.7	64.2	95.98			797.417	2270.62	1584.26	3145.35	1475.91	1017.9	1099.11	1577.08	726.598	182.392	3342.26	593.927	1715.24	1253.56	1.3683	0.452381	0.444869	0.351768	0.832085
350	1.499	/	271.037	HMDB0030858	Austdiol	C12H12O5	236.068	4	[M+Cl]-	41.7	18.5	94.47			31.0415	87.4886	26.8577	87.3594	118.557	114.801	193.17	34.2498	263.246	248.013	131.77	248.926	77.6843	186.563	0.416398	-1.26397	0.0212665	1.6723	1.45638
352	11.098	272.235	271.228	HMDB0112189	11-Hydroxyhexadecanoic acid	C16H32O3	272.235	1	[M-H]-	43.7	24.1	95.16			79.5031	47.1766	37.4614	88.0777	32.2592	37.5976	31.7814	28.0881	36.3713	39.3273	36.7999	29.4994	53.6793	33.6446	1.59548	0.67399	0.0966275	1.0149	1.48213
355	1.077	/	273.037	HMDB0002399	Cystathionine sulfoxide	C7H14N2O5S	238.062	0	[M+Cl]-	45.9	39.1	91.03			718.737	711.897	772.606	423.788	382.375	601.252	602.144	648.588	416.88	376.331	857.801	638.826	601.776	590.095	1.0198	0.0282796	0.90748	0.0421628	0.105191
360	11.348	/	273.222	HMDB0000554	Dihydroandrosterone	C19H32O2	292.24	1	[M-H2O-H]-	45.8	35.3	94.75			35.295	1.92853	0.648672	1.9225	3.27943	5.68152	9.88399	0.872947	13.068	5.2741	0.647389	11.7255	8.12593	6.912	1.17563	0.233431	0.841443	0.0749754	0.116356
364	0.897	275.148	274.141	HMDB0004207	Glutamyllysine	C11H21N3O5	275.148	1	[M-H]-	51.1	64.4	92			34.514	143.417	26.8985	67.2606	64.2516	44.6922	52.1611	123.817	164.647	80.0349	29.6098	77.8636	63.5056	88.0222	0.721473	-0.470983	0.375418	0.425485	0.687035
371	1.043	/	275.088	HMDB0039110	alpha-Amino-2-carboxy-5-oxo-1-pyrrolidinebutanoic acid	C9H14N2O5	230.09	1	[M+FA-H]-	44	25.1	96.26			990.628	1305.91	392.296	1098.28	966.603	562.251	809.485	697.65	1200.85	976.467	1701.73	1435.19	885.995	1136.9	0.77931	-0.35973	0.260145	0.584784	1.01663
381	10.862	278.224	277.217	HMDB0001388	alpha-Linolenic acid	C18H30O2	278.225	0	[M-H]-	46.6	37.6	95.58			157.08	35.2685	36.3788	69.7701	48.7735	36.3921	137.604	33.0357	56.6837	37.8284	26.7568	58.698	63.9439	58.4344	1.09428	0.129987	0.833773	0.0789519	0.320707
391	10.452	280.24	279.233	HMDB0000673	Linoleic acid	C18H32O2	280.24	0	[M-H]-						257.907	305.077	536.526	300.897	446.413	320.968	520.35	374.268	300.184	304.216	305.114	303.517	361.298	351.275	1.02853	0.0405898	0.86249	0.0642458	0.122075
395	1.67	282.096	281.089	HMDB0038882	5-O-beta-Xylopyranosyl-arabinose	C10H18O9	282.095	5	[M-H]-	48.1	49.6	96.26			23.165	45.4277	37.8319	38.3893	23.4271	32.3574	28.6744	27.3547	27.3073	32.31	36.8198	31.0538	33.4331	30.5867	1.09306	0.128373	0.492706	0.307412	0.389856
396	13.797	/	281.248	HMDB0062549	2-Hydroxystearic acid	C18H36O3	300.266	1	[M-H2O-H]-	41.2	10	97.32			3991.08	2458.83	3056.64	3292.99	2027.95	3026.11	3734.59	2507.81	1973.45	2132	2218.04	2711.83	2975.6	2546.29	1.16861	0.224787	0.286122	0.543449	1.05415
397	10.902	282.256	281.248	HMDB0000573	Elaidic acid	C18H34O2	282.256	0	[M-H]-	39.1	3.21	92.64			379.486	476.133	1270.63	361.766	879.325	626.025	536.198	513.833	326.936	396.751	413.829	452.007	665.56	439.926	1.51289	0.59731	0.181788	0.740436	1.04792
408	12.98	286.23	285.222	HMDB0006216	11-Retinol	C20H30O	286.23	0	[M-H]-	48.7	45.6	95.89			18.5655	7.93604	17.9812	10.6164	9.97528	19.5454	11.5934	15.2129	11.0025	11.8639	13.2046	12.2142	14.1033	12.5152	1.12689	0.172352	0.495306	0.305126	0.388134
432	10.431	292.167	291.16	HMDB0034658	9-Acetoxyfukinanolide	C17H24O4	292.167	0	[M-H]-	49.9	52.7	96.68			94.1226	119.864	107.657	119.766	90.8487	125.817	113.499	122.425	105.217	114.464	107.183	100.008	109.679	110.466	0.99288	-0.0103092	0.910053	0.0409335	0.0638076
445	1.083	/	296.008	HMDB0006049	O-Phosphotyrosine	C9H12NO6P	261.04	6	[M+Cl]-	41	23.3	89.02			172.603	89.7755	192.63	26.6421	324.938	397.902	1631.59	327.707	941.375	1386.19	1101.02	1265.67	200.749	1108.93	0.18103	-2.4657	0.000816926	3.08782	2.05146
454	12.796	/	297.222	HMDB0035580	1-Phenyl-1,3-pentadecanedione	C21H32O2	316.24	1	[M-H2O-H]-	38.7	3.94	90.92			16.0066	9.4618	14.3673	9.09908	9.03566	18.0016	10.5673	18.4566	12.0883	12.5488	12.996	12.4294	12.662	13.1811	0.96062	-0.0579618	0.796776	0.0986635	0.263344
455	15.04	298.287	297.28	HMDB0000772	Nonadecanoic acid	C19H38O2	298.287	1	[M-H]-	39.2	2.6	96.99			49.9879	7.92293	9.52568	12.0546	5.4408	18.0749	7.68069	6.18106	2.45818	4.67845	3.68225	7.15197	17.1678	5.30543	3.23589	1.69416	0.113859	0.943631	1.72712
456	1.087	/	298.024	HMDB0241915	N-Nervonoyl Valine	C11H11NO10-4	465.418	10	[2M-H]-	45.2	41.4	95.5			1428.74	868.884	933.717	452.399	1562.92	2409.82	6931.81	2255.72	6278.6	7421.23	3821	5471.73	1276.08	5363.35	0.237926	-2.07142	0.00282178	2.54948	2.15004
457	1.603	/	298.127	HMDB0253881	DOPA n-Butyl Ester	C13H19NO4	253.131	9	[M+FA-H]-	39.9	16	93.97			10.4394	5.79096	8.70043	1.72749	15.2149	22.084	17.7503	11.4821	56.3939	32.2987	11.7008	20.2226	10.6595	24.9747	0.426812	-1.22833	0.0889715	1.05075	1.47349
462	1.046	301.047	300.039	HMDB0000781	N-Acetylgalactosamine 4-sulphate	C8H15NO9S	301.047	0	[M-H]-	50.4	60.9	91.25			2078.66	1201.3	1052.88	1001.56	1123.78	1734.31	1012.22	1776.01	427.002	2088.76	929.925	1373.09	1365.42	1267.84	1.07697	0.106974	0.755566	0.121727	0.576499
464	1.093	301.056	300.049	HMDB0002817	N-Acetylglucosamine 6-phosphate	C8H16NO9P	301.056	1	[M-H]-	44.6	27.5	96.66			3636.21	3905.05	4012.51	3891.63	5929.52	7788.92	6434.39	3102.51	4987.38	6749.1	3888.87	8084.93	4860.64	5541.2	0.877183	-0.189051	0.521608	0.282656	0.513937
469	10.955	302.225	301.217	HMDB0001999	Eicosapentaenoic acid	C20H30O2	302.225	0	[M-H]-						189.491	11.6603	19.2738	28.545	34.5149	30.6697	56.9825	17.3888	37.8411	37.9771	10.7465	47.7758	52.359	34.7853	1.50521	0.58996	0.552111	0.257974	0.276693
474	0.905	303.154	302.147	HMDB0028708	Arginylglutamic acid	C11H21N5O5	303.154	0	[M-H]-	45.3	48.8	93.58			6.92345	22.1368	8.20553	23.4023	16.7367	17.5931	14.7317	10.0535	53.6756	17.1861	25.27	17.2242	15.833	23.0235	0.687687	-0.540176	0.331291	0.47979	0.930777
476	10.562	304.24	303.233	HMDB0001043	Arachidonic acid	C20H32O2	304.24	0	[M-H]-						168.94	184.582	139.822	160.426	120.27	119.686	201.399	164.264	177.397	152.606	591.112	373.506	148.954	276.714	0.538297	-0.893527	0.133379	0.874913	1.49293
480	1.061	307.084	306.076	HMDB0000125	Glutathione	C10H17N3O6S	307.084	1	[M-H]-	47.1	62.8	73.37			1123.82	1971.46	506.223	2929.68	1743.16	1360.25	2043.53	574.778	2606.45	2241.9	1548.3	2136.7	1605.77	1858.61	0.86396	-0.210964	0.58332	0.234093	0.49945
481	1.396	308.042	307.035	HMDB0001409	dUMP	C9H13N2O8P	308.041	3	[M-H]-	47.9	44.3	96.79			14.5934	16.0201	21.344	5.25227	13.1968	14.4667	14.0078	27.871	5.39825	10.8273	4.81735	10.3251	14.1455	12.2078	1.15873	0.212542	0.642137	0.192372	0.731113
498	9.98	312.23	311.223	HMDB0242602	9-Hpode	C18H32O4	312.23	0	[M-H]-						211.024	30.3422	30.877	56.1396	63.9622	148.728	13.7861	35.0775	149.72	71.015	107.81	525.993	90.1789	150.567	0.598929	-0.739542	0.485059	0.314206	0.2696
512	10.188	316.261	315.254	HMDB0059633	9,10-Dihydroxyoctadecanoate	C18H36O4	316.261	0	[M-H]-	43.9	23.6	96.67			74.0006	10.7393	7.37307	35.8606	7.47219	13.3782	27.1267	12.8093	10.7566	18.6249	1.94332	17.7463	24.804	14.8345	1.67205	0.741614	0.398665	0.399392	0.757443
513	10.39	316.261	315.254	HMDB0302281	9,10-Dihydroxystearic acid	C18H36O4	316.261	0	[M-H]-	46.6	37.4	95.99			94.9878	37.094	17.2868	76.6875	19.8223	38.1173	119.462	35.431	23.8941	26.9285	20.0971	58.06	47.3326	47.3121	1.00043	0.000624858	0.999207	0.000344368	0.221345
517	1.062	318.039	317.032	HMDB0304126	3-Deoxy-manno-octulosonate 8-phosphate	C8H15O11P	318.035	13	[M-H]-	45.7	46.7	95.28			1200.64	1566.61	1078.31	705.662	1287.11	483.694	900.157	1263.35	1205.15	819.823	1788.51	620.099	1053.67	1099.52	0.958305	-0.0614436	0.848764	0.0712131	0.331289
519	1.679	/	317.076	HMDB0061177	Pyridine N-oxide glucuronide	C11H14NO7+	272.077	1	[M+FA-H]-	47.7	43	97.25			4.07816	18.6795	1.63034	34.4788	32.5102	39.3786	11.853	1.34826	44.0648	43.4017	2.36383	79.2108	21.7926	30.3737	0.717481	-0.478987	0.558401	0.253054	0.0346499
522	10.532	/	317.212	HMDB0010204	14,15-DiHETE	C20H32O4	336.23	0	[M-H2O-H]-	51.3	61.8	95.16			180.608	6.5041	6.10591	16.0922	35.8821	19.6836	37.1974	4.05527	19.3491	22.5314	7.38023	43.9966	44.146	22.4183	1.96919	0.977604	0.461906	0.335446	0.304607
523	10.216	318.22	317.212	HMDB0012611	18-HEPE	C20H30O3	318.219	0	[M-H]-	48.7	24.8	96.16			34.1049	1.43186	1.63061	3.7291	4.06446	6.29621	11.2452	1.73724	10.7919	10.6298	1.94959	12.6777	8.54286	8.17191	1.04539	0.0640456	0.947993	0.0231948	0.352599
534	12.107	322.251	321.243	HMDB0005045	15-Hydroxyeicosatrienoic acid	C20H34O3	322.251	0	[M-H]-	48.3	44.8	96.99			6.65321	2.67296	2.93631	1.99367	2.52944	4.10339	3.82109	5.07128	5.18502	3.6817	3.3626	3.5233	3.4815	4.1075	0.847596	-0.238551	0.434904	0.361607	0.840708
535	1.049	323.052	322.044	HMDB0000095	Cytidine monophosphate	C9H14N3O8P	323.052	0	[M-H]-	53.4	73.4	93.96			5551.76	1433.61	1310.91	1935.45	2186.95	1593.4	2351.52	1073.51	2808.62	2192.6	1437.18	2127.88	2335.35	1998.55	1.16852	0.224683	0.643507	0.191446	0.218891
542	1.069	/	323.029	HMDB0002070	4-Hydroxy-2-oxoglutaric acid	C5H6O6	162.016	0	[2M-H]-	39.9	2.14	97.59			4385.33	3270.51	1895.74	2533.59	2382.23	889.767	1996.81	2967.76	1851.34	1589.72	2584.67	998.037	2559.53	1998.06	1.28101	0.35728	0.34368	0.463846	0.551942
543	1.392	324.036	323.029	HMDB0060282	Uridine 3'-monophosphate	C9H13N2O9P	324.036	0	[M-H]-						1126.29	146.707	71.4071	189.791	208.897	166.916	230.043	115.285	477.827	379.873	78.5497	217.981	318.335	249.926	1.27372	0.349045	0.70309	0.152989	0.0459492
544	2.129	/	323.089	HMDB0028972	Methionyl-Glutamate	C10H18N2O5S	278.094	12	[M+FA-H]-	46.5	53.5	91.67			11.6616	9.02533	21.66	29.2987	20.8258	20.3716	82.9207	68.6431	34.2273	94.6877	13.1786	70.3067	18.8072	60.6607	0.310039	-1.68948	0.0198883	1.7014	1.55112
551	10.649	328.24	327.233	HMDB0002183	Docosahexaenoic acid	C22H32O2	328.24	0	[M-H]-	40.9	41.2	93.25			67.3281	52.8691	22.0518	79.8861	7.38902	7.36601	71.591	30.9215	109.247	88.7994	42.9827	28.7158	39.4817	62.0429	0.636361	-0.652082	0.254112	0.594974	0.948112
565	4.914	333.133	332.125	HMDB0028830	Glutamyltryptophan	C16H19N3O5	333.132	1	[M-H]-	41.1	38.3	97.96			99.0117	0.97378	46.4824	52.3415	65.6702	53.5985	54.3932	61.1887	60.0598	63.5621	63.0078	66.1758	53.013	61.3979	0.863433	-0.211843	0.53497	0.271671	0.713816
572	1.014	335.133	334.125	HMDB0000489	Aspartylglycosamine	C12H21N3O8	335.133	0	[M-H]-	45.3	32	94.87			1015.3	2174.23	1600.58	2418.64	1905.9	1184.16	1798.06	1448.66	1718.39	976.526	3717.18	1224.95	1716.47	1813.96	0.946254	-0.0797005	0.836311	0.0776321	0.19951
575	1.06	/	335.049	HMDB0000289	Uric acid	C5H4N4O3	168.028	0	[2M-H]-	49.4	52.4	94.75			1496.26	390.495	506.6	565.797	795.328	1319.97	1733.96	1407.7	1672.14	3617.9	717.948	2607.1	845.742	1959.46	0.43162	-1.21217	0.0342701	1.46508	1.51827
581	1.392	338.051	337.044	HMDB0006032	Imidazoleacetic acid ribotide	C10H15N2O9P	338.052	0	[M-H]-	44.9	30.6	93.75			192.869	130.052	89.8045	131.053	148.186	96.7327	88.2932	84.4581	95.0667	89.5357	64.3424	82.2774	131.45	83.9956	1.56496	0.646124	0.0135678	1.86749	1.84521
609	1.061	347.063	346.056	HMDB0003540	3'-AMP	C10H14N5O7P	347.063	0	[M-H]-	46.9	44.8	90.41			2388.49	1256.92	756.479	815.569	893.96	531.706	910.723	1338.93	1634.92	931.889	1310.49	882.566	1107.19	1168.25	0.94773	-0.0774523	0.843352	0.073991	0.498979
610	1.388	348.047	347.04	HMDB0000175	Inosinic acid	C10H13N4O8P	348.047	0	[M-H]-	47.7	43.3	95.4			301.629	722.522	343.079	2160.16	313.858	102.055	327.123	1113.64	125.819	100.823	589.895	78.7569	657.217	389.343	1.68801	0.755328	0.465099	0.332455	0.70812
611	1.051	/	347.04	HMDB0001439	Phosphoribosyl formamidocarboxamide	C10H15N4O9P	366.058	0	[M-H2O-H]-	45.8	36.1	93.65			867.368	2500.15	1176.57	7899.85	937.643	429.378	1353.04	3619.41	504.589	321.688	1843.05	337.366	2301.83	1329.86	1.73089	0.79151	0.461167	0.336142	0.665135
624	1.076	/	354.072	HMDB0252772	Glucose aspartate	C10H15NO10	309.07	15	[M+FA-H]-	35.9	2.13	92.48			988.957	1428.27	691.302	1441.66	654.812	661.391	979.433	777.547	910.261	562.001	1986.83	1044.04	977.733	1043.35	0.937106	-0.0937162	0.800548	0.0966126	0.248706
642	10.292	360.23	359.223	HMDB0003689	Neuroprotectin D1	C22H32O4	360.23	0	[M-H]-	44.6	27.5	96.03			267.946	4.69722	4.63869	15.8633	16.6055	26.1568	76.973	4.38356	69.1061	39.0929	9.66576	42.8597	55.9847	40.3468	1.38758	0.472576	0.730939	0.136119	0.340852
643	9.808	360.23	359.223	HMDB0004038	Resolvin D5	C22H32O4	360.23	0	[M-H]-	40.7	7.54	96.37			401.689	8.41832	13.6819	48.8981	16.0199	25.8554	287.745	8.29148	84.411	32.333	6.46736	8.55932	85.7604	71.3011	1.20279	0.266387	0.856223	0.0674132	0.243706
653	10.047	362.246	361.239	HMDB0010214	19,20-DiHDPA	C22H34O4	362.246	0	[M-H]-	51.9	58.4	96.89			83.421	21.7871	18.7382	5.61285	13.4064	4.31814	12.8521	5.72368	9.69109	6.08786	1.29375	37.7355	24.5473	12.2307	2.00703	1.00506	0.374037	0.427085	0.934033
654	1.076	363.058	362.051	HMDB0001397	Guanosine monophosphate	C10H14N5O8P	363.058	0	[M-H]-	46.4	42.1	90.54			2757.84	2110.11	1026.37	1183.73	923.352	325.767	1081.44	2665.42	750.12	634.731	1472.15	416.602	1387.86	1170.08	1.18613	0.246258	0.667837	0.17533	0.339218
671	12.385	369.288	368.281	HMDB0258884	Tetradecenoylcarnitine	C21H39NO4	369.288	0	[M-H]-	47.8	20.4	92.38			1.69248	0.717706	3.87635	0.703165	3.35761	3.89662	2.81772	1.19508	1.15084	3.68585	1.94742	3.45688	2.37399	2.37563	0.999308	-0.00099875	0.998334	0.000723973	0.298448
678	12.981	/	371.22	HMDB0060719	2-Hydroxydesogestrel	C22H30O2	326.225	7	[M+FA-H]-	37.6	0.737	95.69			596.647	490.948	556.69	521.253	444.305	609.962	450.822	501.158	422.672	486.725	466.343	438.835	536.634	461.092	1.16383	0.218882	0.0248085	1.6054	1.693
717	2.002	383.108	382.101	HMDB0000912	Succinyladenosine	C14H17N5O8	383.108	0	[M-H]-	47.1	41.2	94.9			1051.39	510.219	1730.31	1787.31	1419.07	1119.94	1828.71	929.907	1071.76	1097.86	837.34	1244.53	1269.71	1168.35	1.08675	0.120022	0.685452	0.164023	0.251593
741	10.019	392.293	391.286	HMDB0000626	Deoxycholic acid	C24H40O4	392.293	0	[M-H]-	45.6	34.6	93.99			2.7762	1.20698	2.17796	2.19647	4.84349	9.9206	66.9778	9.52001	10.6416	11.5715	0.736667	1.08058	3.85362	16.7547	0.230002	-2.12028	0.239561	0.620583	0.650212
763	12.139	399.277	398.27	HMDB0251885	Epristeride	C25H37NO3	399.277	0	[M-H]-	42.8	17.4	93.67			2.38561	3.51159	6.60107	4.1245	4.27594	5.55403	6.32108	5.91732	7.70298	7.1549	8.22416	7.79042	4.40879	7.18514	0.613598	-0.704634	0.0029486	2.53038	1.88857
786	6.6	/	406.022	HMDB0038401	Glucosinalbin	C14H19NO10S2	425.045	13	[M-H2O-H]-	34.4	0.249	85.73			0.456093	0.417042	11.0059	0.400695	0.39294	5.41792	0.391123	12.3843	6.49573	0.429638	6.18187	14.8661	3.0151	6.79146	0.443954	-1.17152	0.24072	0.618488	0.870964
888	10.206	451.27	450.263	HMDB0011504	LysoPE(16:1/0:0)	C21H42NO7P	451.27	0	[M-H]-	52.6	66.4	96.45			159.821	116.151	146.194	139.016	117.311	107.055	112.987	146.352	142.063	129.411	15.9525	89.6613	130.925	106.071	1.23431	0.303708	0.276835	0.55778	1.06398
906	7.962	460.101	459.093	HMDB0041740	Glycitein 4'-O-glucuronide	C22H20O11	460.101	0	[M-H]-	52.5	66.6	96.24			40.4255	44.418	41.1292	43.0307	39.9072	46.3475	41.2269	45.7831	41.3804	39.0737	33.5881	38.2547	42.543	39.8845	1.06666	0.0930952	0.201533	0.695654	1.1716
929	11.447	479.301	478.294	HMDB0011505	LysoPE(18:1/0:0)	C23H46NO7P	479.301	1	[M-H]-	56.3	86.8	95.42			1301.69	1247.57	1105.26	976.747	842.222	881.879	1009.16	1020.82	1193.07	993.542	1169.21	961.274	1059.23	1057.85	1.00131	0.00188253	0.987714	0.00536888	0.086855
933	11.415	481.316	480.309	HMDB0010381	LysoPC(15:0/0:0)	C23H48NO7P	481.317	1	[M-H]-	55.3	78.8	98.38			2886.7	1597.71	1428.23	1922.06	1410.79	2769.62	2035.52	2227.37	2009.41	2856.57	1972.94	3258.77	2002.52	2393.43	0.836673	-0.257263	0.289463	0.538407	0.833113
948	11.291	486.274	485.267	HMDB0011156	PA(O-20:4/2:0)	C25H43O7P	486.275	1	[M-H]-	40.3	7.01	95.36	94		452.681	1003.31	568.618	256.219	128.915	79.7203	486.092	753.32	1020.65	1024.36	771.106	1023.29	414.91	846.47	0.490165	-1.02866	0.026602	1.57509	1.48353
958	10.554	501.285	500.278	HMDB0011517	LysoPE(20:4/0:0)	C25H44NO7P	501.286	1	[M-H]-	55.8	82.6	97.31	82		1955.86	142.845	1136.6	1542.37	874.279	1160.18	1364.41	1212.16	1474.59	1090.35	129.226	883.88	1135.36	1025.77	1.10683	0.146437	0.739085	0.131306	0.325735
969	12.867	509.347	508.34	HMDB0012108	LysoPC(17:0/0:0)	C25H52NO7P	509.348	1	[M-H]-	52	64.1	97.09	81	88.2	179.239	125.974	110.867	186.42	161.363	247.522	170.583	145.711	164.741	234.367	178.956	226.854	168.564	186.869	0.902046	-0.148728	0.474812	0.323478	0.678449
970	10.478	/	509.267	HMDB0030085	Pubescenol	C28H42O6	474.298	0	[M+Cl]-	40.5	9.32	93.45	82.7		278.716	411.897	235.207	143.86	71.3897	46.4781	253.232	682.922	513.577	766.2	424.381	885.106	197.925	587.57	0.336853	-1.56981	0.00560008	2.25181	1.69279
1037	1.113	566.055	565.048	HMDB0000286	Uridine diphosphate glucose	C15H24N2O17P2	566.055	1	[M-H]-	39.5	1.2	98.26	80.4		6658.48	15282.7	11025.5	11971.8	12313.2	3835.06	5905.59	9057.19	6753.22	2843.48	14994	2309.18	10181.1	6977.11	1.45922	0.545195	0.238362	0.622764	0.860424
1070	1.372	589.083	588.075	HMDB0006557	ADP-glucose	C16H25N5O15P2	589.082	1	[M-H]-	42.9	18.1	95.33	84.2		89.881	134.826	115.982	107.431	122.081	55.8289	74.9697	98.472	71.9654	46.2558	151.682	45.5071	104.338	81.4754	1.28061	0.356835	0.2765	0.558305	0.833082
1082	1.111	607.081	606.074	HMDB0000290	Uridine diphosphate-N-acetylglucosamine	C17H27N3O17P2	607.082	0	[M-H]-	39.8	0.525	98.61	83.1		8823.99	17836.9	10142.8	18438.4	15350.9	4946.27	8370.95	10267.9	12847.5	5837.43	14139.5	4115.89	12589.9	9263.18	1.35913	0.442685	0.251991	0.598615	0.673911
1083	0.957	607.082	606.074	HMDB0013112	UDP-N-acetyl-mannosamine	C17H27N3O17P2	607.082	0	[M-H]-	43.8	28.8	96.55	82.4		835.734	1656.96	944.543	1774.86	1629.03	540.579	856.019	1099.89	1561.1	720.385	1828.19	428.207	1230.28	1082.3	1.13673	0.184892	0.635332	0.196999	0.249014
1086	13.145	610.518	609.511	HMDB0033753	Glycerol 1,3-didodecanoate 2-decanoate	C37H70O6	610.517	2	[M-H]-	51.3	67.6	94.68	85.9		4.13561	2.37597	1.78921	2.46815	1.60427	2.74275	2.33582	1.99741	2.27573	2.07884	1.796	2.7324	2.51933	2.2027	1.14374	0.193765	0.436711	0.359806	0.625163
1133	12.726	/	669.395	HMDB0116642	PG(a-13:0/i-12:0)	C31H61O10P	624.4	5	[M+FA-H]-	48.3	38.1	96.89	85.7		4.47318	10.076	10.0187	6.9378	12.7203	5.54821	4.19871	3.39066	1.6665	2.69333	2.37472	2.70146	8.29569	2.83756	2.92353	1.54771	0.00704174	2.15232	2.11343
1153	13.552	/	703.063	HMDB0240283	Gadobenic acid	C22H31GdN3O11	671.118	4	[M+Cl]-	43.4	37.3	94.69	85.4		0.22482	0.191068	0.201057	0.204155	0.187695	0.210024	2.44459	3.0403	3.68992	2.4358	4.13781	4.68252	0.203137	3.40516	0.0596556	-4.0672	0.000367462	3.43479	2.47519

## Sheet: C.MYCivsCTL
HMDB_ID	Compound_name	364L	365L	356R	362L	361L	373R	359R	357L	352L	355L	354R	374R	Average_CTL	Average_MYCi_975	FC_CTL_MYCi_975	Log2_FC	T_Test	Log10_P_value	VIP
HMDB0031647	Acrylic acid	2280.24	1968.85	1795.58	1823.66	1945.15	1888.93	1878.33	1988.03	1973.97	1957.62	2229.02	2127.02	1950.4	2025.67	0.962846	0.0546236	0.415041	0.381909	0.648956
HMDB0001429	Phosphate	152530	170656	177684	175136	178725	175217	159321	168049	161601	164539	161873	153537	171658	161487	1.06299	-0.0881224	0.0459801	1.33743	1.60454
HMDB0000243	Pyruvic acid	449.483	336	389.19	457.661	376.56	424.015	541.239	374.359	400.698	350.852	338.356	501.417	405.485	417.82	0.970477	0.043234	0.759562	0.119437	0.264103
HMDB0000161	Alanine	2707.05	3129.33	2584.11	2199.05	2320.86	2152.26	1833.99	2791.42	3410.28	2414.66	2599.41	2275.53	2515.44	2554.21	0.984821	0.0220665	0.886279	0.0524295	0.0665701
HMDB0001051	Glyceraldehyde	29678	24848.3	30406.3	27306.3	26445.6	27431.2	23064.4	27691.7	25029.4	32049.7	27828.7	35450.6	27686	28519.1	0.970787	0.0427735	0.691501	0.160207	0.0980994
HMDB0000228	Phenol	33.3676	57.2528	164.381	40.5354	42.1525	59.7646	84.1185	128.509	197.292	41.9357	37.1043	74.9994	66.2422	93.9932	0.704756	0.504805	0.403349	0.394319	0.99268
HMDB0001448	Sulfate	55489.7	70373.6	65294.9	54181.4	57670.6	58401.3	57798.7	60536	68072.9	78301.6	50848.1	75285	60235.3	65140.4	0.924699	0.112944	0.35325	0.451917	0.788554
HMDB0000187	Serine	1329.77	725.405	750.376	734.057	880.107	862.342	809.135	832.654	945.321	801.14	962.036	579.958	880.343	821.708	1.07136	-0.099441	0.60353	0.219301	0.562635
HMDB0245452	2,4-Dihydroxypyridine	463.096	362.617	333.927	236.464	138.485	127.002	250.471	314.076	319.516	290.94	343.53	145.032	276.932	277.261	0.998814	0.00171214	0.995857	0.00180313	0.0309277
HMDB0060760	4-Carboxypyrazole	2388.2	4415.94	4753.1	4024.52	4305.09	4568.58	4106.28	3690.45	3561.88	3501.83	2843.95	3676.58	4075.9	3563.49	1.14379	-0.193828	0.218348	0.660851	0.732218
HMDB0000300	Uracil	1186.14	732.399	939.852	777.903	1310.4	923.651	883.44	917.244	727.604	1015.99	1072.61	892.226	978.391	918.185	1.06557	-0.0916251	0.578736	0.237519	0.489275
HMDB0000076	Dihydrouracil	604.273	567.835	506.74	464.254	493.702	490.842	412.827	486.497	592.11	495.465	471.101	451.827	521.274	484.971	1.07486	-0.104144	0.294413	0.531043	1.23047
HMDB0000134	Fumaric acid	11713.8	11098.2	9394.81	10463.1	11497.4	9581.05	10262.9	10314	11940.4	10708.9	12194.9	10742.6	10624.7	11027.3	0.963492	0.0536558	0.460999	0.3363	0.769412
HMDB0000167	Threonine	1067.94	1177.85	953.042	971.563	1146.32	1017.86	937.921	1087.38	1216.54	1004.62	1097.19	909.442	1055.76	1042.18	1.01303	-0.0186778	0.825261	0.0834088	0.203819
HMDB0003052	Lactaldehyde	339.52	258.072	214.767	306.063	203.211	229.869	330.182	280.356	256.993	278.176	339.878	289.204	258.584	295.798	0.87419	0.193981	0.178472	0.748431	1.21424
HMDB0000251	Taurine	149548	169914	171996	162239	160086	157624	154321	165850	156687	152195	156655	136936	161901	153774	1.05285	-0.074302	0.144186	0.841077	1.35856
HMDB0003903	2-Hydroxyethanesulfonate	205.881	404.683	486.012	392.782	409.656	358.58	329.33	524.708	395.628	277.667	298.969	203.151	376.266	338.242	1.11242	-0.153696	0.535222	0.271466	0.485982
HMDB0035915	Sulcatone	84.3595	56.8639	46.1132	40.7955	30.1207	55.2178	59.0041	52.3727	52.7063	53.2801	32.5308	656.81	52.2451	151.117	0.345726	1.5323	0.374223	0.426869	0.720788
HMDB0000267	Pyroglutamic acid	9002.75	8228.2	8461.63	5934.82	7981.98	7916.52	6852.88	8131.98	8195.94	8467.83	9003.96	7517.03	7920.98	8028.27	0.986636	0.0194101	0.842766	0.0742929	0.0545514
HMDB0000168	Asparagine	1554.59	976.684	951.795	852.476	1002.17	980.967	883.116	1006.07	1080.55	947.28	1110.73	759.161	1053.11	964.485	1.09189	-0.126832	0.461202	0.336109	0.897485
HMDB0000214	Ornithine	1721.56	1739.76	1547.24	1607.78	1497.15	1580.87	1181.68	1613.42	1577.39	1988.7	1665.58	1945.94	1615.73	1662.12	0.972089	0.04084	0.719823	0.142774	0.0237927
HMDB0003609	2-Aminoacrylic acid	6295.45	6291.27	5483.52	3630.2	4040.68	3937.6	3473.5	5337.1	5316.26	4834.96	5796.39	4674.96	4946.45	4905.53	1.00834	-0.0119863	0.946827	0.0237293	0.261994
HMDB0000156	Malic acid	30719.9	26932.3	24868.8	29053.6	31173	29946.8	24008.7	28472.2	29172.1	30594.8	32839.8	27246.8	28782.4	28722.4	1.00209	-0.00301053	0.970429	0.0130361	0.054269
HMDB0000943	Threonic acid	238.13	100.587	116.836	156.945	178.242	588.493	267.056	193.914	219.607	192.385	287.579	250.081	229.872	235.104	0.977748	0.0324659	0.946574	0.0238455	0.823395
HMDB0014581	Allopurinol	2456.36	5535.8	5605.87	4613.86	4859.16	3627.06	2121.05	5670.45	5337.02	4046.18	2904.29	5616.86	4449.68	4282.64	1.039	-0.0552019	0.837146	0.0771986	0.262219
HMDB0001311	Lactic acid	1376.29	3835.16	3036.24	1572.97	2489.08	1818.41	962.375	3308.47	3461.52	2098.68	1413.25	3337.46	2354.69	2430.29	0.968892	0.0455925	0.900787	0.0453779	0.0603953
HMDB0001895	Salicylic acid	242.762	288.679	180.452	199.514	194.145	165.873	304.463	184.689	773.089	413.233	180.502	206.193	211.904	343.695	0.616547	0.697717	0.220832	0.655937	1.36633
HMDB0001494	Acetylphosphate	338.08	330.001	390.969	347.23	292.358	407.712	375.405	393.05	341.551	363.36	283.067	318.671	351.059	345.85	1.01506	-0.0215631	0.831131	0.0803307	0.281606
HMDB0248314	Aminoethanol phosphate	2736.4	2074.12	2347.46	2024.63	2315.08	2652.05	2564.72	2466.12	1845.94	1795.56	2321.38	1832.06	2358.29	2137.63	1.10323	-0.141729	0.263979	0.578431	1.2191
HMDB0000641	Glutamine	1964.73	62.8219	63.898	903.197	138.24	451.645	965.191	324.747	402.347	362.551	919.62	113.865	597.422	514.72	1.16067	-0.214961	0.809954	0.0915396	0.554691
HMDB0000182	Lysine	1865.82	1161.57	1251.67	1400.72	1334.79	1449.68	1337.41	1355.2	1477.8	1637.38	1871.55	948.458	1410.71	1437.97	0.981044	0.02761	0.869774	0.0605938	0.0238339
HMDB0002931	N-Acetylserine	16755.8	15136	14984	12132.5	15989.3	16811.8	16508.6	17780.9	18697.4	17824.9	17185.6	16742.4	15301.6	17456.6	0.876548	0.190095	0.020161	1.69549	1.9422
HMDB0000696	Methionine	218.847	118.053	98.5784	136.667	152.711	123.301	158.547	148.833	152.888	125.336	145.572	119.802	141.359	141.829	0.996686	0.00478972	0.980041	0.00875554	0.194219
HMDB0001182	6,8-Dihydroxypurine	18396.2	14286.8	17606.2	17555.1	19469.6	16458.3	17180.9	19819.4	17201.5	14780.7	15263.8	12782.3	17295.4	16171.4	1.0695	-0.0969404	0.382837	0.416986	0.831528
HMDB0006372	Glyceric acid	12213.5	9722.38	10324.1	10391.1	10482.6	11046.4	10533.6	12252.5	10404.2	9366.67	8715.71	8518.6	10696.7	9965.22	1.0734	-0.102188	0.299597	0.523462	1.1822
HMDB0000226	Orotic acid	21.9476	914.742	948.766	556.929	493.612	729.827	796.913	654.461	650.97	467.32	234.569	823.181	610.971	604.569	1.01059	-0.0151957	0.970045	0.0132079	0.771303
HMDB0001190	Indoleacetaldehyde	38.6577	41.3191	74.7785	56.5919	56.6576	65.2249	31.7699	70.4938	54.216	89.4444	18.4004	63.8747	55.5383	54.6999	1.01533	-0.0219456	0.945788	0.0242063	0.421412
HMDB0034323	S-Allylcysteine	30.9186	80.1029	36.2527	33.3522	30.847	24.307	19.5882	48.9944	65.1837	30.094	26.6844	48.4102	39.2967	39.8258	0.986715	0.0192953	0.962185	0.0167416	0.0350401
HMDB0000539	Arabinonic acid	287.695	270.155	271.196	267.127	280.04	303.706	356.297	267.689	257.479	260.94	377.845	309.14	279.987	304.898	0.918295	0.122971	0.302631	0.519087	1.02707
HMDB0240253	N-Acetyltaurine	2627.9	3265.37	3526.8	2968.12	3203.87	2627.75	3302.26	3130.16	2726.93	2397.47	2788.57	2322.82	3036.64	2778.03	1.09309	-0.128409	0.260954	0.583437	1.04196
HMDB0000263	Phosphoenolpyruvic acid	187.547	77.1132	39.2345	124.42	79.2467	37.5024	20.8624	57.0703	78.2323	204.886	143.312	214.258	90.844	119.77	0.758486	0.398806	0.488254	0.311354	0.214829
HMDB0032356	N-Lactoyl ethanolamine	2279.27	3477.58	3436.74	2395.59	3053.06	3092.19	2208.87	3062.61	2506.34	2279.54	2550.04	2116.26	2955.74	2453.94	1.20448	-0.268415	0.0734942	1.13375	1.64773
HMDB0001473	Dihydroxyacetone phosphate	998.086	623.309	853.358	1252.16	837.448	1187.01	1117.28	966.826	1096.82	952.8	1143.93	1024.49	958.562	1050.36	0.912606	0.131936	0.400929	0.396932	1.1237
HMDB0000126	Glycerol 3-phosphate	1551.67	1148.98	941.685	1242.96	1456.44	3045.55	3873.33	945.633	1201.02	1654.2	1002.99	1657.8	1564.55	1722.49	0.908304	0.138753	0.77772	0.109177	0.286049
HMDB0001264	Dehydroascorbic acid	1551.67	1148.98	1029.81	1242.96	1049.06	1233.48	1312.68	1258.33	1201.02	1108.88	1320.38	1269.81	1209.33	1245.18	0.971204	0.0421536	0.67874	0.168296	0.351332
HMDB0000517	Arginine	11.3738	110.302	103.427	53.0269	54.5293	58.0678	50.8193	155.799	98.2453	88.5701	102.19	50.1652	65.1212	90.9649	0.715894	0.482183	0.264997	0.576759	1.23471
HMDB0255328	3,4-Dihydroxy-5-(2-hydroxyacetyl)oxolan-2-one	27036	29580.3	21753.1	22097.3	28538.8	12343.2	32264.5	23381.5	31775.4	20136.9	25156.7	28486.4	23558.1	26866.9	0.876844	0.189608	0.335287	0.474583	0.979938
HMDB0000044	Ascorbic acid	1634.19	1459.16	1035.74	1237.99	1627.79	598.92	1924.14	939.07	1575.97	1234.3	1667.98	1661.18	1265.63	1500.44	0.843506	0.245529	0.307041	0.512804	1.00746
HMDB0304814	alpha-Allofuranose	482.027	550.355	444.557	705.779	646.423	713.198	529.062	463.751	479.114	469.386	457.739	607.104	590.39	501.026	1.17836	-0.236782	0.130764	0.883512	1.23668
HMDB0000158	Tyrosine	1111.98	632.066	619.862	690.068	805.754	861.746	775.358	748.849	704.902	741.411	830.001	659.843	786.912	743.394	1.05854	-0.0820753	0.596392	0.224468	0.488454
HMDB0041486	1-Deoxy-ribitol	460.865	467.027	566.886	556.623	714.626	445.24	588.54	536.933	682.92	506.038	573.933	561.722	535.211	575.014	0.930779	0.10349	0.429581	0.366955	1.22226
HMDB0245244	2-(3-Mercaptopropyl)pentanedioic acid	5899.03	4436.99	5067.61	5062.93	4928.94	4819.65	4622.69	5300.31	4400.99	5802.31	4849.73	6227.3	5035.86	5200.56	0.968331	0.0464282	0.648541	0.188062	0.168258
HMDB0061156	N-(2-Carboxymethyl)-morpholine	45.963	44.0972	68.7369	51.327	45.0515	42.4577	38.2631	55.6997	43.7957	50.1856	43.3439	57.3165	49.6055	48.1007	1.03128	-0.0444417	0.772437	0.112137	0.428474
HMDB0060065	N-Methyl-4,6,7-trihydroxy-1,2,3,4-tetrahydroisoquinoline	406.409	437.201	381.694	299.352	297.889	366.17	306.67	334.527	337.967	360.456	326.568	446.954	364.786	352.19	1.03576	-0.0506952	0.690445	0.160871	0.672007
HMDB0000283	Ribose	1309.97	881.464	646.904	1111.8	711.765	1251.68	1754.4	1553.97	1213.04	889.696	1057.11	1509.49	985.597	1329.62	0.741264	0.43194	0.0802005	1.09582	1.56574
HMDB0037725	Hexyl 2-furoate	126.367	27.995	30.0025	79.336	47.0561	35.4257	63.9245	38.9674	33.9992	39.1666	49.4194	21.562	57.6971	41.1732	1.40133	-0.486794	0.348681	0.457572	0.834114
HMDB0034903	3-Butylhexahydro-1(3H)-isobenzofuranone	214.049	186.843	167.447	231.584	183.784	232.745	198.785	181.813	194.806	257.457	188.491	251.184	202.742	212.089	0.955928	0.0650267	0.606198	0.217385	0.474407
HMDB0246444	4-Hydroxy-3-nitrophenyl acetate	929.082	1042.85	1808.01	1595.74	1159.47	941.022	1668.67	1325.43	1384.1	980.514	1156.8	906.193	1246.03	1236.95	1.00734	-0.0105483	0.962748	0.0164874	0.191265
HMDB0000832	Capryloylglycine	15.3966	17.52	20.03	20.1482	18.5234	21.4619	16.804	149.179	19.7281	20.5804	21.932	26.9448	18.8467	42.5281	0.443159	1.1741	0.318514	0.496872	1.08635
HMDB0028846	Glycyl-Lysine	19.5312	12.7541	9.72228	46.6958	17.393	20.9964	100.574	19.402	49.3896	48.225	45.8756	5.98218	21.1821	44.9081	0.471677	1.08413	0.128963	0.889535	1.32108
HMDB0240257	Quinolacetic acid	147.326	64.7013	190.222	53.1452	229.108	374.195	300.376	29.9645	2.37426	277.481	389.597	31.787	176.45	171.93	1.02629	-0.0374353	0.958393	0.0184562	0.907606
HMDB0028847	Glycyl-Methionine	6.07476	10.0459	21.2746	12.5238	6.82882	11.0852	12.7134	22.9345	15.0931	14.5548	16.617	5.34922	11.3055	14.5437	0.777349	0.363366	0.339591	0.469044	0.913116
HMDB0006355	Glucurono-6,3-lactone	2581.72	823.772	556.293	980.331	1107.79	680.661	912.326	579.129	699.342	961.778	953.38	561.39	1121.76	777.891	1.44205	-0.528125	0.296975	0.52728	1.1125
HMDB0001351	Deoxyribose 1-phosphate	675.14	134.53	117.44	296.898	385.854	922.438	1455.46	190.181	65.9338	557.273	1263.69	74.6744	422.05	601.202	0.702011	0.510435	0.541525	0.266382	0.0219606
HMDB0000114	Glycerylphosphorylethanolamine	3406.41	2429.81	1616.01	2780.77	2141.15	1832.02	3218.53	2275.91	3122.93	2225.46	2532.08	3178.72	2367.7	2758.94	0.858191	0.220629	0.261754	0.582106	1.15116
HMDB0000099	Cystathionine	159.515	531.785	386.091	386.551	407.542	309.282	201.574	425.613	276.028	471.419	261.978	249.127	363.461	314.29	1.15645	-0.209704	0.478933	0.319725	0.537066
HMDB0061825	1-Phenylheptane	122.456	76.3647	108.134	105.988	111.194	116.616	109.814	121.434	103.51	114.157	101.441	159.487	106.792	118.307	0.902667	0.147734	0.317132	0.49876	0.937196
HMDB0032915	2-Furanmethanethiol	369.003	289.168	322.278	288.39	391.512	289.99	167.587	306.18	272.261	303.883	334.516	345.902	325.057	288.388	1.12715	-0.17268	0.28103	0.551247	1.17899
HMDB0001548	Ribose 5-phosphate	1824.4	1307.69	1396.24	5446.81	1927.33	2282.53	2329.39	2386.24	4274.22	1730.26	2311.56	3176.19	2364.17	2701.31	0.875193	0.192327	0.654974	0.183776	1.05476
HMDB0005769	Balenine	40.7126	15.9096	24.0376	626.399	23.551	53.1372	42.3288	40.3778	255.189	41.5232	160.093	14.7069	130.625	92.3698	1.41415	-0.499933	0.727113	0.138398	0.460518
HMDB0254199	Lumichrome	14.3271	11.3984	11.8544	12.7107	11.9258	9.81067	11.8719	13.3462	11.5029	9.59108	10.0226	10.1025	12.0045	11.0729	1.08414	-0.116547	0.295132	0.529984	1.16589
HMDB0000273	Thymidine	529.307	324.257	436.031	390.031	350.199	407.881	387.539	406.025	301.381	418.354	494.196	622.028	406.284	438.254	0.927053	0.109277	0.563277	0.249278	0.275106
HMDB0245098	2-Deoxy-glucopyranose 6-phosphate	557.233	1304.11	2148.35	755.273	1907.17	1021.51	366.916	654.833	570.823	606.435	589.618	412.721	1282.27	533.558	2.40325	-1.26499	0.0335477	1.47434	2.21265
HMDB0000767	Pseudouridine	2351.29	2036.77	1672.34	1971.53	2208.04	2228.59	1950.85	2364.51	2095.15	1912.39	2140.82	2049	2078.09	2085.45	0.996472	0.00509952	0.951768	0.0214688	0.0577898
HMDB0000296	Uridine	2865.7	2516.85	2211.79	2571.66	3387.44	2576.04	2503.86	3091.17	2759.34	2277.7	2861.75	2463.31	2688.25	2659.52	1.0108	-0.0154979	0.89083	0.0502052	0.00669902
HMDB0000071	Deoxyinosine	7.96585	77.3264	66.063	46.3688	46.5217	76.8304	31.2829	81.1907	77.9878	54.046	55.0526	78.5005	53.5127	63.0101	0.849272	0.235702	0.494705	0.305654	0.968989
HMDB0246700	2-Amino-4-[(2-amino-2-carboxyethyl)disulfanyl]butanoic acid	40.431	33.006	45.1128	67.4181	63.3162	51.582	142.032	80.0835	74.5272	45.5807	101.46	19.0895	50.1443	77.1288	0.650138	0.621183	0.171576	0.765543	1.08262
HMDB0004195	5-Glutamyl-taurine	1135.46	1485.67	2222.4	790.667	1624.59	1507.13	944.338	1329.06	968.027	1292.04	1719.13	732.44	1460.99	1164.17	1.25496	-0.327637	0.25214	0.598358	1.10483
HMDB0003229	Palmitoleic acid	73.9688	110.917	231.752	83.7998	221.87	136.048	58.6546	172.235	71.883	198.588	119.676	137.366	143.059	126.4	1.13179	-0.178611	0.651809	0.18588	0.434857
HMDB0038319	Decarbamoylsaxitoxin	9.82305	7.69444	15.8947	7.74311	9.28892	8.68676	3.87113	8.49827	10.7548	8.65828	7.29119	9.51267	9.85517	8.09773	1.21703	-0.283363	0.293405	0.532533	1.15251
HMDB0031082	1-Pentadecene	2751.51	1252.25	1487.19	1548.11	1079.11	1502.84	1340	1312.85	1543.69	1523.9	1124.23	3343.72	1603.5	1698.06	0.944311	0.0826662	0.82341	0.0843839	0.0554851
HMDB0060467	Fructose 1-phosphate	6122.88	3798.75	4570.56	15135	4382.37	12751.5	28446.9	10807.2	13184.9	4887.21	9361.52	8786.61	7793.51	12579.1	0.619562	0.690679	0.24894	0.603906	1.4576
HMDB0028946	Lysylasparagine	8.39102	4.96284	5.24517	18.4451	10.3948	6.91659	28.4031	8.1132	20.304	16.9419	21.4737	5.55167	9.05925	16.7979	0.539308	0.890819	0.0864384	1.06329	1.74474
HMDB0032090	12-Oxo-2,3-dinor-10,15-phytodienoic acid	115.285	107.999	100.253	81.4129	76.1673	97.9727	90.0775	95.3999	89.5606	97.2165	91.1146	117.004	96.5151	96.7289	0.997789	0.00319271	0.977784	0.00975696	0.244309
HMDB0000195	Inosine	797.417	2270.62	1584.26	3145.35	1475.91	1017.9	789.928	2173.81	3042.47	1428.43	790.112	3401.92	1715.24	1937.78	0.88516	0.17599	0.708955	0.149381	0.254007
HMDB0030858	Austdiol	31.0415	87.4886	26.8577	87.3594	118.557	114.801	159.678	129.226	64.1079	118.798	172.792	29.7108	77.6843	112.385	0.691231	0.532761	0.242144	0.615927	1.09855
HMDB0112189	11-Hydroxyhexadecanoic acid	79.5031	47.1766	37.4614	88.0777	32.2592	37.5976	27.2483	33.4846	40.0357	34.7999	28.2953	73.0686	53.6793	39.4887	1.35936	-0.442923	0.265065	0.576647	1.33281
HMDB0002399	Cystathionine sulfoxide	718.737	711.897	772.606	423.788	382.375	601.252	281.844	491.437	565.029	555.566	403.883	2295.22	601.776	765.497	0.786125	0.34717	0.615842	0.21053	0.163356
HMDB0000554	Dihydroandrosterone	35.295	1.92853	0.648672	1.9225	3.27943	5.68152	3.60168	2.21048	1.38814	5.50298	6.61887	0.859272	8.12593	3.36357	2.41587	-1.27254	0.411692	0.385427	0.534483
HMDB0004207	Glutamyllysine	34.514	143.417	26.8985	67.2606	64.2516	44.6922	101.172	52.2566	76.2472	82.2588	93.9559	29.3276	63.5056	72.5364	0.8755	0.191821	0.668839	0.174679	0.792912
HMDB0039110	alpha-Amino-2-carboxy-5-oxo-1-pyrrolidinebutanoic acid	990.628	1305.91	392.296	1098.28	966.603	562.251	766.465	816.558	1420.07	1000.72	1279.01	1708.15	885.995	1165.16	0.760404	0.395161	0.204293	0.689746	1.24344
HMDB0001388	alpha-Linolenic acid	157.08	35.2685	36.3788	69.7701	48.7735	36.3921	46.9927	34.5176	41.0732	43.8989	54.829	31.4428	63.9439	42.1257	1.51793	-0.602105	0.293963	0.531707	1.13033
HMDB0000673	Linoleic acid	257.907	305.077	536.526	300.897	446.413	320.968	248.712	555.869	206.069	550.633	371.14	326.533	361.298	376.493	0.959642	0.0594324	0.842927	0.07421	0.0538151
HMDB0038882	5-O-beta-Xylopyranosyl-arabinose	23.165	45.4277	37.8319	38.3893	23.4271	32.3574	38.3069	31.7088	40.4246	35.9625	29.3766	77.1798	33.4331	42.1599	0.793007	0.334594	0.30445	0.516484	1.0613
HMDB0062549	2-Hydroxystearic acid	3991.08	2458.83	3056.64	3292.99	2027.95	3026.11	2445.54	2810.47	3261.55	2385.8	2140.28	5187.55	2975.6	3038.53	0.97929	0.030192	0.908822	0.041521	0.179453
HMDB0000573	Elaidic acid	379.486	476.133	1270.63	361.766	879.325	626.025	383.483	771.89	593.059	885.753	621.542	688.223	665.56	657.325	1.01253	-0.0179628	0.960016	0.0177213	0.291063
HMDB0006216	11-Retinol	18.5655	7.93604	17.9812	10.6164	9.97528	19.5454	12.5575	14.98	13.6715	13.042	7.34582	34.1349	14.1033	15.9553	0.883927	0.178	0.67797	0.16879	0.159943
HMDB0034658	9-Acetoxyfukinanolide	94.1226	119.864	107.657	119.766	90.8487	125.817	100.541	140.18	92.651	124.557	112.067	133.653	109.679	117.275	0.935234	0.0966015	0.452005	0.344856	0.554951
HMDB0006049	O-Phosphotyrosine	172.603	89.7755	192.63	26.6421	324.938	397.902	108.364	25.6938	25.4801	664.316	949.695	25.5005	200.749	299.842	0.669515	0.578811	0.590501	0.22878	0.450594
HMDB0035580	1-Phenyl-1,3-pentadecanedione	16.0066	9.4618	14.3673	9.09908	9.03566	18.0016	13.8432	15.3585	14.0225	13.5322	10.0046	25.3998	12.662	15.3602	0.824341	0.278687	0.337921	0.471185	0.873249
HMDB0000772	Nonadecanoic acid	49.9879	7.92293	9.52568	12.0546	5.4408	18.0749	6.88364	6.88158	9.91031	11.8753	4.94805	28.1542	17.1678	11.4422	1.5004	-0.585344	0.470862	0.327106	0.921225
HMDB0241915	N-Nervonoyl Valine	1428.74	868.884	933.717	452.399	1562.92	2409.82	1310.22	566.322	176.784	3203.66	4712.59	361.088	1276.08	1721.78	0.741141	0.432181	0.596811	0.224163	0.347478
HMDB0253881	DOPA n-Butyl Ester	10.4394	5.79096	8.70043	1.72749	15.2149	22.084	16.252	0.941942	0.922186	14.0529	25.0944	0.887321	10.6595	9.69179	1.09985	-0.137308	0.854093	0.0684948	0.856842
HMDB0000781	N-Acetylgalactosamine 4-sulphate	2078.66	1201.3	1052.88	1001.56	1123.78	1734.31	1630.87	1489.65	1117.24	1397.31	1336.81	1144.92	1365.42	1352.8	1.00933	-0.0133921	0.950585	0.0220089	0.0492122
HMDB0002817	N-Acetylglucosamine 6-phosphate	3636.21	3905.05	4012.51	3891.63	5929.52	7788.92	7916.31	4850.79	3769.69	5983.56	6995.15	4021.37	4860.64	5589.48	0.869606	0.201566	0.465263	0.332301	0.963584
HMDB0001999	Eicosapentaenoic acid	189.491	11.6603	19.2738	28.545	34.5149	30.6697	32.1081	19.4102	13.6266	34.5232	41.9268	15.2756	52.359	26.1451	2.00263	-1.0019	0.371875	0.429603	0.869968
HMDB0028708	Arginylglutamic acid	6.92345	22.1368	8.20553	23.4023	16.7367	17.5931	32.2045	14.2056	38.1635	24.5846	24.4033	5.7304	15.833	23.2153	0.682006	0.552145	0.215027	0.667506	1.12614
HMDB0001043	Arachidonic acid	168.94	184.582	139.822	160.426	120.27	119.686	118.707	143.067	127.225	167.537	100.224	118.203	148.954	129.16	1.15325	-0.205704	0.201891	0.694884	1.48759
HMDB0000125	Glutathione	1123.82	1971.46	506.223	2929.68	1743.16	1360.25	1776.94	1124.34	1439.9	1982.85	2654.1	3990	1605.77	2161.36	0.742943	0.428676	0.328339	0.483677	1.13604
HMDB0001409	dUMP	14.5934	16.0201	21.344	5.25227	13.1968	14.4667	16.9553	14.692	14.461	29.7188	22.304	26.4232	14.1455	20.7591	0.681415	0.553395	0.0783422	1.106	1.43232
HMDB0242602	9-Hpode	211.024	30.3422	30.877	56.1396	63.9622	148.728	101.05	34.089	103.828	102.061	146.494	70.8747	90.1789	93.0663	0.968975	0.0454692	0.933402	0.0299313	0.554733
HMDB0059633	9,10-Dihydroxyoctadecanoate	74.0006	10.7393	7.37307	35.8606	7.47219	13.3782	12.3626	7.2335	32.8133	7.13107	11.1486	1.87742	24.804	12.0944	2.05086	-1.03623	0.300115	0.522712	1.1318
HMDB0302281	9,10-Dihydroxystearic acid	94.9878	37.094	17.2868	76.6875	19.8223	38.1173	25.708	24.4803	272.609	22.5797	45.2701	73.4239	47.3326	77.3452	0.611966	0.708477	0.489985	0.309817	0.463286
HMDB0304126	3-Deoxy-manno-octulosonate 8-phosphate	1200.64	1566.61	1078.31	705.662	1287.11	483.694	1538.34	910.412	1362.41	1205.5	1342.23	1204.34	1053.67	1260.54	0.835889	0.258616	0.285609	0.544228	1.10425
HMDB0061177	Pyridine N-oxide glucuronide	4.07816	18.6795	1.63034	34.4788	32.5102	39.3786	58.8059	44.5359	58.6658	30.0567	38.2781	3.204	21.7926	38.9244	0.559869	0.836838	0.14311	0.844329	1.26961
HMDB0010204	14,15-DiHETE	180.608	6.5041	6.10591	16.0922	35.8821	19.6836	17.7596	6.80106	7.47944	19.702	25.2623	6.79276	44.146	13.9662	3.16092	-1.66034	0.303861	0.517325	0.993465
HMDB0012611	18-HEPE	34.1049	1.43186	1.63061	3.7291	4.06446	6.29621	6.48371	3.84919	1.85008	6.52851	6.22454	1.57691	8.54286	4.41882	1.93329	-0.951056	0.450391	0.34641	0.428289
HMDB0005045	15-Hydroxyeicosatrienoic acid	6.65321	2.67296	2.93631	1.99367	2.52944	4.10339	1.95408	2.53577	2.28257	2.49412	2.65284	12.7228	3.4815	4.10702	0.847693	0.238386	0.743721	0.12859	0.26247
HMDB0000095	Cytidine monophosphate	5551.76	1433.61	1310.91	1935.45	2186.95	1593.4	2142.52	1260.98	1292.03	1938.57	1922.01	907.062	2335.35	1577.2	1.4807	-0.566275	0.295317	0.529711	1.20098
HMDB0002070	4-Hydroxy-2-oxoglutaric acid	4385.33	3270.51	1895.74	2533.59	2382.23	889.767	1346.37	1486.79	1919.42	1217.99	1573.04	773.568	2559.53	1386.2	1.84644	-0.884745	0.0445542	1.35111	1.85126
HMDB0060282	Uridine 3'-monophosphate	1126.29	146.707	71.4071	189.791	208.897	166.916	321.811	274.02	203.665	226.19	179.372	55.0226	318.335	210.014	1.51579	-0.600065	0.53115	0.274783	0.361675
HMDB0028972	Methionyl-Glutamate	11.6616	9.02533	21.66	29.2987	20.8258	20.3716	39.4739	47.6231	6.18207	32.2477	46.0683	7.38059	18.8072	29.8293	0.630494	0.665445	0.223427	0.650864	0.596799
HMDB0002183	Docosahexaenoic acid	67.3281	52.8691	22.0518	79.8861	7.38902	7.36601	66.6672	58.4023	59.5853	13.9617	38.2393	65.3451	39.4817	50.3668	0.783883	0.35129	0.494315	0.305997	0.825223
HMDB0028830	Glutamyltryptophan	99.0117	0.97378	46.4824	52.3415	65.6702	53.5985	33.4814	69.1431	61.9443	51.4158	58.1302	55.5746	53.013	54.9482	0.964781	0.0517267	0.891717	0.0497732	0.824988
HMDB0000489	Aspartylglycosamine	1015.3	2174.23	1600.58	2418.64	1905.9	1184.16	1287.69	1678.5	2325.44	1917.53	1563.79	1827.7	1716.47	1766.77	0.971527	0.0416738	0.854502	0.0682867	0.527596
HMDB0000289	Uric acid	1496.26	390.495	506.6	565.797	795.328	1319.97	2164.91	466.08	213.406	1109.67	1804.75	433.778	845.742	1032.1	0.819438	0.287293	0.632637	0.198846	0.0143636
HMDB0006032	Imidazoleacetic acid ribotide	192.869	130.052	89.8045	131.053	148.186	96.7327	115.908	228.003	134.582	87.7605	106.643	86.6488	131.45	126.591	1.03838	-0.0543353	0.857825	0.0666014	0.444507
HMDB0003540	3'-AMP	2388.49	1256.92	756.479	815.569	893.96	531.706	750.859	673.377	717.569	818.191	670.485	766.166	1107.19	732.774	1.51095	-0.595458	0.230394	0.63753	1.50364
HMDB0000175	Inosinic acid	301.629	722.522	343.079	2160.16	313.858	102.055	40.9758	200.52	276.675	131.723	155.27	137.066	657.217	157.038	4.18508	-2.06526	0.170087	0.769328	1.84623
HMDB0001439	Phosphoribosyl formamidocarboxamide	867.368	2500.15	1176.57	7899.85	937.643	429.378	145.944	690.66	1000.99	490.77	550.319	477.298	2301.83	559.33	4.11533	-2.04101	0.1927	0.715118	1.79112
HMDB0252772	Glucose aspartate	988.957	1428.27	691.302	1441.66	654.812	661.391	1262.7	1431.85	1986.22	1131.49	730.219	2323.42	977.733	1477.65	0.661681	0.595793	0.107944	0.9668	1.486
HMDB0003689	Neuroprotectin D1	267.946	4.69722	4.63869	15.8633	16.6055	26.1568	21.3518	5.36885	8.0803	45.2249	69.7486	6.92801	55.9847	26.1171	2.14361	-1.10004	0.511165	0.291439	0.260588
HMDB0004038	Resolvin D5	401.689	8.41832	13.6819	48.8981	16.0199	25.8554	49.2653	3.60404	1.87045	78.345	6.30703	1.24644	85.7604	23.4397	3.65877	-1.87136	0.35914	0.444736	1.50117
HMDB0010214	19,20-DiHDPA	83.421	21.7871	18.7382	5.61285	13.4064	4.31814	6.61295	14.5408	13.3851	8.68904	31.4715	23.1739	24.5473	16.3122	1.50484	-0.589611	0.531372	0.274601	0.386916
HMDB0001397	Guanosine monophosphate	2757.84	2110.11	1026.37	1183.73	923.352	325.767	348.707	507.418	602.719	517.602	589.557	372.843	1387.86	489.808	2.83348	-1.50258	0.0552704	1.25751	2.22715
HMDB0258884	Tetradecenoylcarnitine	1.69248	0.717706	3.87635	0.703165	3.35761	3.89662	1.21168	1.10549	1.24699	2.91896	2.20464	4.04114	2.37399	2.12148	1.11902	-0.16224	0.754384	0.122408	0.0353741
HMDB0060719	2-Hydroxydesogestrel	596.647	490.948	556.69	521.253	444.305	609.962	533.642	560.674	543.087	560.115	411.28	779.321	536.634	564.686	0.950322	0.073511	0.622126	0.206121	0.254109
HMDB0000912	Succinyladenosine	1051.39	510.219	1730.31	1787.31	1419.07	1119.94	1732.25	1784.76	1788.99	1496.4	1284.68	554.976	1269.71	1440.34	0.881531	0.181918	0.550288	0.25941	0.664036
HMDB0000626	Deoxycholic acid	2.7762	1.20698	2.17796	2.19647	4.84349	9.9206	2.16128	14.5333	1.16713	16.9832	5.75888	2.10632	3.85362	7.11834	0.541364	0.885329	0.328909	0.482924	0.623584
HMDB0251885	Epristeride	2.38561	3.51159	6.60107	4.1245	4.27594	5.55403	2.0469	4.25166	4.64888	5.35842	5.76466	2.56082	4.40879	4.10523	1.07395	-0.102921	0.732518	0.135182	0.289075
HMDB0038401	Glucosinalbin	0.456093	0.417042	11.0059	0.400695	0.39294	5.41792	20.6207	27.4702	8.24825	26.7856	18.9708	45.8431	3.0151	24.6564	0.122285	3.03169	0.00249667	2.60264	2.54482
HMDB0011504	LysoPE(16:1/0:0)	159.821	116.151	146.194	139.016	117.311	107.055	133.018	121.128	104.382	106.108	78.9597	105.78	130.925	108.229	1.2097	-0.274649	0.0704363	1.1522	1.80834
HMDB0041740	Glycitein 4'-O-glucuronide	40.4255	44.418	41.1292	43.0307	39.9072	46.3475	44.432	40.4596	38.7192	50.5481	44.4902	46.3302	42.543	44.1632	0.963313	0.0539231	0.437939	0.358587	0.6815
HMDB0011505	LysoPE(18:1/0:0)	1301.69	1247.57	1105.26	976.747	842.222	881.879	817.146	1029.79	1059.71	724.187	592.04	1613.35	1059.23	972.705	1.08895	-0.122939	0.615067	0.211078	0.925192
HMDB0010381	LysoPC(15:0/0:0)	2886.7	1597.71	1428.23	1922.06	1410.79	2769.62	1690.1	1566.22	1673.97	1582.36	1668.94	2025.8	2002.52	1701.23	1.1771	-0.235236	0.326639	0.485932	0.994854
HMDB0011156	PA(O-20:4/2:0)	452.681	1003.31	568.618	256.219	128.915	79.7203	106.019	60.4639	66.2101	72.5002	137.654	230.486	414.91	112.222	3.69722	-1.88644	0.0838408	1.07654	2.128
HMDB0011517	LysoPE(20:4/0:0)	1955.86	142.845	1136.6	1542.37	874.279	1160.18	1059.48	1138.77	1060.28	1006.73	893.67	1328.72	1135.36	1081.27	1.05002	-0.0704115	0.838257	0.0766231	0.486652
HMDB0012108	LysoPC(17:0/0:0)	179.239	125.974	110.867	186.42	161.363	247.522	145.547	122.683	153.667	135.143	165.824	173.778	168.564	149.44	1.12797	-0.173728	0.391472	0.407299	0.576228
HMDB0030085	Pubescenol	278.716	411.897	235.207	143.86	71.3897	46.4781	73.4932	36.0863	54.2819	47.1582	73.2565	127.053	197.925	68.5549	2.8871	-1.52962	0.0707247	1.15043	2.03861
HMDB0000286	Uridine diphosphate glucose	6658.48	15282.7	11025.5	11971.8	12313.2	3835.06	6041.29	9830.91	14765.5	7331.35	6961.62	9853.97	10181.1	9130.77	1.11503	-0.157087	0.634193	0.197778	0.187791
HMDB0006557	ADP-glucose	89.881	134.826	115.982	107.431	122.081	55.8289	97.2785	106.796	107.872	81.9507	78.6831	123.251	104.338	99.3053	1.05068	-0.0713277	0.715013	0.145686	0.168009
HMDB0000290	Uridine diphosphate-N-acetylglucosamine	8823.99	17836.9	10142.8	18438.4	15350.9	4946.27	10982.1	14520.9	18081.4	9651.29	10805.3	9574.13	12589.9	12269.2	1.02614	-0.0372256	0.904725	0.0434833	0.277429
HMDB0013112	UDP-N-acetyl-mannosamine	835.734	1656.96	944.543	1774.86	1629.03	540.579	1117.72	1459.27	2136.97	996.726	1188.38	872.507	1230.28	1295.26	0.949832	0.0742564	0.822805	0.0847029	0.546577
HMDB0033753	Glycerol 1,3-didodecanoate 2-decanoate	4.13561	2.37597	1.78921	2.46815	1.60427	2.74275	1.63937	2.0674	1.68688	2.3302	1.50062	3.60786	2.51933	2.13872	1.17796	-0.236289	0.452648	0.34424	1.08694
HMDB0116642	PG(a-13:0/i-12:0)	4.47318	10.076	10.0187	6.9378	12.7203	5.54821	4.37515	3.87805	3.96044	1.92297	3.3169	2.70245	8.29569	3.35933	2.46945	-1.30419	0.0108265	1.96551	2.39693
HMDB0240283	Gadobenic acid	0.22482	0.191068	0.201057	0.204155	0.187695	0.210024	4.00307	3.15733	6.23419	5.19509	2.7118	9.67305	0.203137	5.16242	0.0393491	4.66753	0.0051581	2.28751	3.09599
HMDB0031641	Pyrrolidine	9999.44	7585.33	7807.64	8371.25	8947.19	8998.7	9308.76	8861.8	8858.43	8328.69	9676.22	6429.65	8618.26	8577.26	1.00478	-0.00687963	0.946174	0.0240292	0.101483
HMDB0002151	Dimethyl sulfoxide	523.069	466.004	131.413	425.236	428.323	246.509	707.089	2180.84	1441.19	556	947.201	259.888	370.092	1015.37	0.36449	1.45605	0.072525	1.13951	1.76885
HMDB0033529	2,3-Dihydro-3-methyl-1H-pyrrole	6144.51	3817.73	3899.34	5151.46	4532.93	4993.93	4037.58	3651.82	4693.49	4937.32	5315.54	3812.35	4756.65	4408.02	1.07909	-0.109816	0.455668	0.341351	0.644464
HMDB0029718	Thiophene	462.231	523.891	1165.45	569.137	1480.46	1341.63	1703.59	723.368	325.022	1254.06	1899.99	237.788	923.799	1023.97	0.902174	0.148522	0.775956	0.110163	0.0620728
HMDB0250671	Cyclopentylamine	27987	20220.4	18459.9	20390.6	17852	21717.8	21734.4	20654.1	21698.3	19607.2	22920.6	16287.8	21104.6	20483.7	1.03031	-0.0430783	0.733044	0.13487	0.273361
HMDB0000161	Alanine	1776.46	2045.24	2144.87	3816.71	1895.02	1957.7	2114.62	1923.98	2659.9	2012.81	2303.83	1721.48	2272.67	2122.77	1.07061	-0.0984381	0.668958	0.174601	0.366725
HMDB0004983	Dimethyl sulfone	83.4107	172.643	126.527	148.324	216.995	180.867	179.665	262.325	347.049	412.596	284.009	212.315	154.794	282.993	0.546989	0.870416	0.00930769	2.03116	2.18901
HMDB0061889	1,3,5-Heptatriene	239.073	258.379	191.338	195.044	188.924	221.633	202.24	181.279	181.854	233.331	240.971	295.641	215.732	222.553	0.969352	0.0449075	0.756241	0.12134	0.31669
HMDB0001429	Phosphate	18191.3	23634.6	27705.4	25158.8	29041.9	28494.4	24223.3	21170.9	18324.2	23207.6	22706.3	24149.9	25371	22297	1.13787	-0.186331	0.137047	0.863131	1.205
HMDB0245176	2-Iminothiolane	27.8265	81.3704	27.0471	75.675	100.353	92.2952	165.546	133.19	53.8553	106.099	154.649	24.2576	67.4278	106.266	0.634519	0.656265	0.174857	0.757317	0.940089
HMDB0033875	2,3-Dihydrothiophene	914.897	668.781	590.039	713.684	797.937	694.979	802.667	753.9	816.267	641.607	817.545	521.683	730.053	725.612	1.00612	-0.00880344	0.948648	0.022895	0.110786
HMDB0302463	Cyclopentanol	88749.6	97543.7	105300	64921.4	86059.3	100605	72663.4	71808.2	53791.7	99984	90694.1	92496.1	90529.8	80239.6	1.12824	-0.174079	0.288237	0.54025	0.871413
HMDB0000097	Choline	243.779	685.667	647.646	283.278	400.581	436.803	360.395	430.707	319.17	229.051	241.859	480.585	449.626	343.628	1.30847	-0.387877	0.24231	0.615629	1.00213
HMDB0034240	Styrene	123.136	107.073	82.6037	87.2462	79.3979	95.6274	85.9638	84.1534	76.0875	106.994	98.2105	127.422	95.8474	96.4719	0.993526	0.00937055	0.952523	0.0211243	0.0952186
HMDB0000630	Cytosine	6369.86	5636.88	5599.62	4502.26	6743.6	5746.56	6234.92	5098.68	4657.25	5860.98	5948.55	3661.51	5766.46	5243.65	1.0997	-0.137116	0.326128	0.486613	0.889587
HMDB0000870	Histamine	229.451	166.068	102.519	295.763	140.849	138.742	281.764	306.862	247.733	325.038	493.307	75.5788	178.899	288.381	0.620356	0.688832	0.108698	0.963778	1.16747
HMDB0000300	Uracil	2354.02	2101.99	2702.96	2112.07	3042.36	2651.13	2631.65	2326.93	2004.79	2422.71	2484.67	2408.25	2494.09	2379.83	1.04801	-0.0676529	0.526323	0.278747	0.477522
HMDB0000323	3-Amino-2-piperidone	364.957	174.366	152.405	222.831	193.577	200.193	217.044	207.306	203.195	191.631	224.454	143.853	218.055	197.914	1.10177	-0.139821	0.556545	0.2545	0.454539
HMDB0000162	Proline	13295.4	12267.8	12388.4	11441.6	11546.6	10939.4	11078.6	11408.2	10876.8	12807	12367.3	11793	11979.9	11721.8	1.02201	-0.0314162	0.587675	0.230863	0.474939
HMDB0000738	Indole	11599	12135.4	12101.5	12321.1	11831.1	13735.4	12310.6	14334.8	11736.1	14073.9	12963.7	16511.4	12287.2	13655.1	0.89983	0.152276	0.104452	0.981084	1.53913
HMDB0253472	Indoline	78603.6	53284.3	45399.3	51568.4	49902.7	55022.2	61265.3	56748.9	57960.1	50932.1	57974.8	41046.6	55630.1	54321.3	1.02409	-0.0343467	0.821339	0.0854777	0.170928
HMDB0040458	1,2,4-Tris(methylene)cyclohexane	69.5872	54.4767	64.5323	65.4102	54.3674	44.5906	59.3392	63.6671	56.1405	60.2407	47.1986	76.7872	58.8274	60.5622	0.971354	0.0419303	0.758703	0.119928	0.19649
HMDB0259299	Tropolone	1796.54	1010.77	1230.92	1078.33	1119.09	1084.61	1294.71	1363.22	331.347	1311.52	1179.54	1066.46	1220.04	1091.13	1.11814	-0.161106	0.529425	0.276196	0.680698
HMDB0001406	Niacinamide	18447.8	22032.8	23492.6	22741.6	26398.5	20661.6	23995.9	20248.1	21997.5	20657.2	21134.9	19463.7	22295.8	21249.6	1.04924	-0.0693404	0.430539	0.365988	0.750653
HMDB0061784	3-Allyl-1-cyclohexene	67.0235	61.0618	53.9356	54.7208	53.8725	64.5546	59.7172	50.1274	38.1248	63.8188	68.8987	86.1674	59.1948	61.1424	0.968146	0.0467028	0.789697	0.10254	0.127438
HMDB0033977	Methyl acrylate	459.34	840.774	821.348	680.003	845.686	621.356	712.437	754.938	757.989	590.204	639.407	474.201	711.418	654.863	1.08636	-0.119505	0.482672	0.316348	0.600197
HMDB0000251	Taurine	9232.37	10666.2	11933.8	11568.7	11292.4	10735.7	11532.7	10999.7	10075.8	10856.7	10363.7	10935.5	10904.8	10794	1.01027	-0.0147376	0.806833	0.0932165	0.217948
HMDB0246517	2-Amino-4-methylpyridine	224.568	57.6084	27.3755	156.307	55.0101	75.4885	52.3901	70.9174	61.7411	103.591	182.235	33.7094	99.3928	84.0974	1.18188	-0.24108	0.693402	0.159015	0.154811
HMDB0250651	Cyclohexanecarboxamide	67.123	68.028	59.3864	63.4781	46.301	48.8144	50.8007	55.3668	46.5499	49.0991	52.4515	70.2601	58.8551	54.088	1.08814	-0.121859	0.375057	0.425902	0.867364
HMDB0002234	1-Pyrroline-4-hydroxy-2-carboxylate	8424.61	7113.77	7199.86	6512.54	7911.05	7311.19	8890.51	7572.68	8682.38	8154.7	8874.18	6103.99	7412.17	8046.41	0.921178	0.118449	0.248566	0.604558	1.00907
HMDB0034244	Isoquinoline	467.915	139.327	208.255	263.557	183.751	214.408	270.212	445.556	300.56	266.531	285.412	373.345	246.202	323.603	0.760816	0.394381	0.193929	0.712356	1.43128
HMDB0000070	Pipecolic acid	8614.09	5419.91	5460.6	7045.44	6122.55	6724.01	5236.98	4845.91	6311.96	6798.03	7053.05	4303.42	6564.43	5758.22	1.14001	-0.189046	0.256566	0.590802	1.05749
HMDB0001921	1,1-Dimethylbiguanide	8.79941	10.8241	10.561	11.1582	9.67483	9.94563	9.59316	10.1339	8.93405	9.6547	9.77196	8.35394	10.1605	9.40696	1.08011	-0.111174	0.117917	0.928423	1.41617
HMDB0060245	3-Cyanoalanine	32265.2	37969.4	38570.6	69590.8	34367.1	35583.3	38509.8	35276.7	47250.6	36566.6	40904.8	31764.1	41391.1	38378.8	1.07849	-0.109011	0.633108	0.198522	0.414521
HMDB0000466	3-Methylindole	493.596	348.287	401.746	327.931	399.65	475.636	369.606	492.513	241.949	342.305	191.357	361.695	407.808	333.238	1.22377	-0.291338	0.174411	0.758427	1.3504
HMDB0001645	Norleucine	1023.15	761.305	828.536	1065.51	1023.98	1113.85	1204.27	1105.03	987.255	909.895	1349.52	788.01	969.389	1057.33	0.916828	0.125277	0.405452	0.39206	0.758852
HMDB0000687	Leucine	12740.6	8971.39	8057.97	8917.09	7795.57	9514.44	9749.76	9135.56	9499.91	8870.4	10139.7	7028.11	9332.84	9070.58	1.02891	-0.0411209	0.765398	0.116113	0.222596
HMDB0059667	3-Methyl sulfolene	3514.44	2641.07	2495.6	2754.48	3221.61	2754.65	3204.29	2869.56	3188.02	2614.45	3240.52	2045.95	2896.97	2860.47	1.01276	-0.0182964	0.885975	0.0525787	0.202243
HMDB0251247	Diethylene glycol monovinyl ether	488.731	269.679	229.535	360.662	203.156	432.614	294.289	263.142	2194.32	549.294	304.977	1492.62	330.73	849.773	0.389198	1.36143	0.177575	0.750617	1.32505
HMDB0062164	Thioproline	674.241	1334.22	901.827	814.768	1028.62	529.453	561.712	1123.39	1155.69	893.058	729.668	1060.33	880.521	920.641	0.956422	0.0642807	0.795326	0.0994549	0.255496
HMDB0000535	Caproic acid	1312.87	588.725	1122.87	158.62	365.983	297.629	40.0217	388.389	216.884	514.697	424.053	206.974	641.116	298.503	2.14777	-1.10284	0.143569	0.84294	1.23458
HMDB0061787	2,6-Dimethyl-1,3,5,7-octatetraene	83.9548	88.6153	108.753	111.374	68.092	107.401	101.502	76.9261	95.8189	67.9508	76.4191	132.227	94.6984	91.8072	1.03149	-0.0447334	0.81338	0.0897067	0.343168
HMDB0000034	Adenine	188.073	192.902	189.872	259.973	218.314	188.465	234.38	241.005	231.928	185.138	180.92	213.505	206.267	214.479	0.961708	0.0563296	0.61516	0.211012	0.372967
HMDB0032929	Benzofuran	4104	2844.54	2718.81	2850.38	3084.15	3098.23	3160.14	3038.64	2939.33	3043.58	2933.78	2754.34	3116.69	2978.3	1.04646	-0.0655228	0.53245	0.273721	0.540038
HMDB0000157	Hypoxanthine	10872.7	29664.2	26528.9	24656.2	25292.9	16537	11759.3	25164.5	28388.6	17958.8	12760.9	25460.7	22258.7	20248.8	1.09926	-0.136531	0.633587	0.198194	0.472177
HMDB0246712	5-(1-Hydroxyethyl)-4-methylthiazole	76.5364	109.674	114.798	158.268	120.237	74.929	170.466	147.437	124.236	135.291	115.583	105.215	109.074	133.038	0.819867	0.286537	0.162369	0.789496	1.25752
HMDB0244865	1-Benzazepine	2292.12	1798.3	2226.73	1581.5	2067.77	2300.56	1687.45	2377.94	1926.61	1650.81	1742.3	1535.4	2044.5	1820.09	1.1233	-0.167741	0.222171	0.653312	1.13937
HMDB0242107	1-Methylpiperidine-2-carboxylic acid	2459.49	2030.34	2150.18	2290.2	2972.44	2960.17	2187.78	2849.76	2552.14	3414.34	2939.41	3622.96	2477.14	2927.73	0.846094	0.24111	0.129808	0.886699	1.45712
HMDB0031603	Ethyl 4-pentenoate	437.693	352.87	271.438	452.116	378.304	319.25	329.435	343.745	329.143	366.911	349.481	270.581	368.612	331.549	1.11179	-0.152879	0.263932	0.578507	0.992148
HMDB0001257	Spermidine	1354.76	1054.26	867.845	1621.1	1291.01	1563.94	1492.74	1212.87	1400.01	1282.82	1743.98	927.825	1292.15	1343.37	0.96187	0.0560859	0.760504	0.118898	0.3356
HMDB0034877	2-Acetyl-3-methylfuran	985.547	729.265	679.566	734.503	736.513	771.93	775.45	755.474	725.747	724.063	755.728	715.207	772.887	741.945	1.04171	-0.0589469	0.50962	0.292753	0.577994
HMDB0000267	Pyroglutamic acid	486.255	15.4139	15.8245	252.507	45.8677	133.475	311.201	96.306	127.71	109.508	292.066	28.8283	158.224	160.937	0.983143	0.0245266	0.976178	0.0104708	0.652766
HMDB0302269	Pentenylbenzene	68.4314	64.9029	55.5114	54.9152	53.3467	55.5958	54.0617	49.3058	41.4832	66.8741	55.2716	72.1276	58.7839	56.5206	1.04004	-0.0566426	0.676568	0.169688	0.470089
HMDB0033548	4-Hydroxy-5-methyl-3(2H)-thiophenone	1868.03	1961.45	4434.09	2164.78	5436.59	5070.07	6329.01	2632.39	1098.27	4837.17	7018.37	961.838	3489.17	3812.84	0.91511	0.127983	0.804114	0.0946823	0.115039
HMDB0000148	Glutamic acid	4917	5586.04	5420.11	4351.82	6074.16	5557.43	8691.17	5783.21	6625.39	6101.25	6231.46	4730.42	5317.76	6360.48	0.836062	0.258318	0.106718	0.971761	1.46914
HMDB0059834	Pentylbenzene	71.3737	72.5739	67.3964	65.1941	60.5967	84.06	63.9613	71.1052	68.0291	74.4625	63.2971	81.0504	70.1991	70.3176	0.998315	0.00243271	0.978513	0.00943339	0.108403
HMDB0000132	Guanine	674.25	1347.81	866.538	813.289	995.654	328.521	236.311	775.088	1131.15	608.186	381.907	916.462	837.677	674.85	1.24128	-0.311828	0.421439	0.375265	0.82554
HMDB0000786	Oxypurinol	5496.19	4881.23	6299.24	5437.22	6619.68	5730.17	6521.04	5624.22	5401.94	5235.52	4770.26	4355.97	5743.95	5318.16	1.08007	-0.111118	0.310002	0.508636	1.05031
HMDB0000292	Xanthine	3554.96	3198.26	3766.27	3799.99	4316.17	3956.23	4234.93	3876.8	3544.31	3331.35	3458.43	2961.24	3765.31	3567.84	1.05535	-0.0777173	0.42401	0.372624	0.827632
HMDB0247424	8-Azaxanthine	34.483	34.9736	50.2944	54.4077	61.609	53.6599	39.7071	49.9456	48.4956	38.8939	40.4411	35.1905	48.238	42.1123	1.14546	-0.195928	0.258601	0.587369	0.9642
HMDB0000177	Histidine	1160.52	1122.83	1202.94	939.76	1225.3	1351.8	972.592	964.302	1126.09	1155.25	1206.88	716.356	1167.19	1023.58	1.14031	-0.189421	0.14994	0.824084	1.2176
HMDB0040338	3,5,5-Trimethyl-3-cyclohexen-1-one	49.5615	66.5714	59.2771	51.6113	51.2105	58.8299	60.3707	61.1411	50.0266	45.3089	60.9027	71.9697	56.1769	58.2866	0.963805	0.0531863	0.661789	0.179281	0.393173
HMDB0039652	2-Hydroxy-3,4,5-trimethyl-2-cyclopenten-1-one	304.468	238.892	305.083	229.803	358.329	362.854	250.92	275.05	319.23	338.22	341.269	417.815	299.905	323.751	0.926345	0.110379	0.489389	0.310346	0.776471
HMDB0040215	3-Hexenyl acetate	26.0364	29.7537	60.2398	45.0693	38.81	36.1907	32.2301	26.8979	35.8458	32.9823	29.784	15.7005	39.35	28.9068	1.36127	-0.444956	0.101148	0.995041	1.48459
HMDB0251502	1,3,5-Hexatriene	86.1083	76.0251	54.402	63.7263	56.7618	75.437	66.9227	52.8812	50.7653	75.2116	78.5344	83.3687	68.7434	67.9473	1.01172	-0.0168048	0.917861	0.0372229	0.0421647
HMDB0029171	3-Hydroxyadipic acid 3,6-lactone	149.652	186.603	230.512	187.007	257.987	182.906	176.335	216.269	292.861	253.673	232.8	246.812	199.111	236.458	0.842057	0.248011	0.126782	0.896942	1.416
HMDB0062557	N-Acetylthreonine	620.664	1303.63	1298.13	1139.09	1385.14	993.617	933.61	1401.89	1638.5	1431.19	1355.78	1261.16	1123.38	1337.02	0.84021	0.251179	0.184565	0.73385	1.17263
HMDB0000062	Carnitine	11001	12984.5	11305.5	14732.4	12461.9	11635.2	15874.2	13751.5	14462.1	11894.2	14139	13228.4	12353.4	13891.6	0.889274	0.1693	0.0770753	1.11308	1.53661
HMDB0036759	Pregeijerene	61.9148	61.861	57.1511	46.706	52.6725	53.6305	49.1391	56.0171	46.5408	44.3567	55.664	70.0025	55.656	53.62	1.03797	-0.0537647	0.660569	0.180082	0.465467
HMDB0000289	Uric acid	983.456	520.042	647.305	605.565	861.355	1171.94	1620.32	564.809	364.151	1118.66	1383.79	622.553	798.277	945.714	0.8441	0.244515	0.540091	0.267533	0.347881
HMDB0253571	Ipronidazole	48.2871	78.8617	95.8464	541.328	80.1286	90.9164	89.0061	89.6594	228.055	115.669	185.786	135.687	155.895	140.644	1.10844	-0.148528	0.853833	0.0686269	0.50144
HMDB0059875	Carvotanacetone	57.9321	69.1138	54.0587	48.9572	52.3958	56.4206	44.5363	53.2114	42.4872	45.8051	51.2242	66.9123	56.4797	50.6961	1.11408	-0.155858	0.238888	0.621806	1.14161
HMDB0259734	V-Pyrro/NO	44.4268	493.28	476.386	212.457	272.398	306.666	238.997	650.103	332.022	347.764	458.519	205.686	300.936	372.182	0.808572	0.306551	0.473613	0.324577	0.865387
HMDB0041218	1,5-Undecadiene	116.763	102.892	76.3607	79.9943	62.9746	84.5811	74.1436	64.3273	65.3348	95.9478	88.7306	110.451	87.261	83.1559	1.04937	-0.0695176	0.71479	0.145821	0.297094
HMDB0000528	4,5-Dihydroorotic acid	219.942	156.961	130.684	143.948	139.085	178.408	143.507	180.341	177.893	179.908	189.397	199.497	161.505	178.424	0.905174	0.143732	0.302665	0.519038	1.1385
HMDB0301777	Glabrin A	114.442	126.863	214.255	950.85	522.899	292.381	932.362	391.697	1010.39	350.974	531.1	54.0073	370.282	545.089	0.679306	0.557867	0.399655	0.398315	0.540043
HMDB0035180	4,6,8-Megastigmatriene	50.2999	49.2689	34.9987	42.5871	40.4231	41.2115	39.8751	46.6424	31.4796	41.1397	42.8595	46.2322	43.1315	41.3714	1.04254	-0.060107	0.601897	0.220478	0.462148
HMDB0014447	Tranexamic Acid	2.28789	10.6739	8.97027	13.9774	7.30894	27.0546	21.8397	26.1746	22.2998	22.1527	21.5417	53.6093	11.7122	27.9363	0.419245	1.25413	0.0262219	1.58134	2.04334
HMDB0041592	Coumarinic acid	5141.34	3694.33	3475.16	3505.97	3776.46	3882.42	3865.44	3744.57	3626.73	3760.16	3675.95	3484.35	3912.61	3692.87	1.05951	-0.0833914	0.41674	0.380135	0.733019
HMDB0247233	7-Aminoheptanoic acid	17136.4	32268.3	34626.4	23212.7	35903.9	25967.2	23833.5	26867.8	23002.8	19776.3	24558.8	11549.5	28185.8	21598.1	1.30501	-0.384065	0.107777	0.967472	1.33652
HMDB0000734	Indoleacrylic acid	12881.8	10144.2	12048.8	8746.77	11422.7	12649.9	9268.83	13001.1	10748.1	8989.31	9685.11	8283.55	11315.7	9996	1.13202	-0.178903	0.193776	0.7127	1.20799
HMDB0002189	N8-Acetylspermidine	376.73	215.143	265.245	503.538	305.061	267.776	401.495	366.655	322.811	271.069	304.142	251.542	322.249	319.619	1.00823	-0.0118223	0.957646	0.018795	0.0198715
HMDB0061818	2,4-Dodecadiene	72.7563	61.7631	47.6374	49.3113	44.207	48.9093	51.3369	38.0128	37.1441	50.8487	54.5291	64.2423	54.0974	49.3523	1.09615	-0.132442	0.457047	0.340039	0.700316
HMDB0012286	S-Prenyl-cysteine	58.3119	134.989	76.8303	60.8502	81.7598	49.1111	46.5167	126.502	100.508	62.8045	54.428	100.11	76.9754	81.8116	0.940887	0.0879072	0.794584	0.0998605	0.182738
HMDB0000130	Homogentisic acid	16.0541	16.6246	43.3724	13.7006	63.4416	99.2358	85.1217	5.09005	4.34022	53.6171	99.5905	8.26336	42.0715	42.6705	0.985963	0.0203948	0.979214	0.00912243	0.467291
HMDB0061821	3-Dodecene	35.7583	42.0995	38.2827	34.8721	30.8095	30.7969	36.0565	36.2946	28.7066	31.7329	33.7839	51.3364	35.4365	36.3185	0.975715	0.0354681	0.815555	0.0885466	0.123926
HMDB0038108	Quinceoxepane	99.3135	98.3015	90.316	88.8012	74.2965	78.3407	80.3663	84.6124	75.7822	75.3685	86.0585	109.992	88.2282	85.3634	1.03356	-0.0476231	0.677842	0.168872	0.45265
HMDB0251566	Dodecanamide	3227.62	2873.06	2492.98	3391.66	2343.37	2744.18	2744.9	2559.41	2273.05	2760.71	3107.33	3713.71	2845.48	2859.85	0.994974	0.00726896	0.957541	0.0188427	0.0384652
HMDB0000991	2-Aminooctanoic acid	35.6354	27.7697	26.9285	23.7976	23.0856	26.6435	26.9917	29.619	24.3361	32.1828	30.9417	64.2607	27.3101	34.722	0.786534	0.346419	0.265986	0.575141	1.14487
HMDB0001256	Spermine	84.9185	54.5118	59.3536	131.879	98.6955	122.086	133.066	105.092	110.73	85.9612	145.836	54.2088	91.9074	105.816	0.868561	0.203301	0.474078	0.324151	0.653911
HMDB0000201	Acetylcarnitine	848.373	1279.31	860.711	1457.99	1178.57	1051.75	2148.41	1128.51	1141.49	1110.05	905.108	1457.49	1112.78	1315.18	0.84611	0.241083	0.349953	0.455991	0.788943
HMDB0254966	Mycarose	4782.65	6696.86	4717.36	9814.25	7428.95	6573.41	13470.4	7744.91	7872.72	7111.19	6735.33	8407.47	6668.91	8557.01	0.779351	0.359655	0.168572	0.773214	1.32301
HMDB0033528	4,6-Dihydroxy-2-quinolinecarboxylic acid	198.8	335.409	391.018	184.653	420.401	345.075	242.075	195.852	204.542	235.519	216.494	634.624	312.559	288.184	1.08458	-0.117137	0.768161	0.114548	0.487343
HMDB0244560	Desmethylmisonidazole	596.964	440.934	417.324	249.717	451.41	510.111	520.433	570.783	539.384	543.027	561.6	452.876	444.41	531.35	0.836378	0.257772	0.113202	0.946144	1.46529
HMDB0034671	5,8-Megastigmadien-4-one	67.0674	60.6761	44.8229	41.0886	43.2894	48.2652	43.507	36.6756	40.7711	49.6606	56.0903	63.4474	50.8683	48.3587	1.0519	-0.0729914	0.682064	0.166175	0.334199
HMDB0000679	Homocitrulline	10.7446	15.0282	14.3529	1075.04	21.5032	55.5826	80.354	27.541	324.98	57.2218	151.291	23.5396	198.709	110.821	1.79306	-0.842426	0.638734	0.19468	0.689867
HMDB0014954	Orciprenaline	22.2906	21.7099	30.822	27.5477	22.1461	35.22	32.8076	36.1511	32.4273	44.1516	39.8255	63.5205	26.6227	41.4806	0.641811	0.639779	0.0183599	1.73613	2.20535
HMDB0036820	beta-Ionol	94.1003	101.835	88.199	82.55	14.4922	79.1622	81.5833	89.9816	70.5654	74.8964	87.5314	107.026	76.7231	85.2641	0.899829	0.152277	0.553262	0.257069	0.747074
HMDB0011180	Prolylproline	442.558	239.73	485.498	385.671	423.032	364.827	362.364	350.741	425.822	431.983	495.023	337.805	390.219	400.623	0.974031	0.0379604	0.81232	0.0902726	0.350954
HMDB0094800	6,7-Octadienoylglycine	39.9185	107.053	120.37	201.339	132.381	115.828	216.303	114.971	186.086	165.502	172.416	126.628	119.482	163.651	0.730099	0.453836	0.121665	0.914833	1.35395
HMDB0302210	S-Allylmercaptocysteine	305.492	201.517	225.649	249.216	182.77	216.359	217.685	221.859	185.801	247.294	181.927	222.17	230.167	212.789	1.08167	-0.113255	0.412345	0.38474	0.784839
HMDB0301821	2-Hydroxycampholonic acid	94.9592	195.137	77.3979	93.5084	105.633	96.646	153.072	91.7652	68.7966	78.6738	136.813	137.064	110.547	111.031	0.995644	0.00629773	0.983345	0.00729411	0.0672379
HMDB0256272	Pentamethylchromanol	23.4352	12.424	25.9382	14.1001	14.74	21.9504	15.7766	16.1949	8.78752	15.6899	6.33428	28.8766	18.7646	15.2766	1.22832	-0.296689	0.398821	0.399222	1.01566
HMDB0000099	Cystathionine	99.9409	418.56	288.761	374.804	316.914	240.757	181.52	292.498	31.4692	384.593	232.858	29.1909	289.956	192.022	1.51002	-0.594566	0.215098	0.667364	1.21025
HMDB0032397	Methyl-delta-ionone	69.9026	59.6668	41.5477	45.9422	43.7995	50.3594	42.8838	37.156	40.9148	50.2077	52.972	60.6872	51.8697	47.4702	1.09268	-0.127869	0.458781	0.338395	0.643617
HMDB0240687	8-Amino-7-oxononanoic acid	109.408	88.7625	115.256	510.306	142.758	104.512	157.837	91.8478	226.776	114.298	129.673	80.4517	178.5	133.481	1.33728	-0.419296	0.535822	0.27098	0.487936
HMDB0011175	Leucylproline	160.797	190.683	177.298	366.573	215.534	210.847	434.653	224.339	410.836	290.172	267.268	173.05	220.289	300.053	0.734166	0.445821	0.156239	0.806211	1.2785
HMDB0003045	Ergothioneine	1118.67	552.402	626.039	764.233	811.545	1207.49	1159.35	874.63	663.902	772.255	1068.02	655.62	846.73	865.631	0.978165	0.03185	0.893499	0.0489058	0.275842
HMDB0304813	Xestoaminol C	193.321	141.629	128.211	118.277	116.054	172.489	148.013	149.618	126.341	122.064	133.549	203.609	144.997	147.199	0.985038	0.0217481	0.903336	0.0441506	0.189503
HMDB0029968	Ethyl beta-glucopyranoside	71.7975	137.942	1394.78	441.278	649.715	997.098	1859.06	963.888	1173.04	717.01	492.643	99.0141	615.436	884.108	0.69611	0.522614	0.42609	0.370499	0.688837
HMDB0034181	3-Methylcyclopentadecanone	77.294	67.2419	76.9906	68.2762	63.2301	74.4595	78.2499	72.193	64.1111	75.4653	88.5731	91.8189	71.2487	78.4019	0.908762	0.138025	0.17053	0.7682	1.31202
HMDB0094801	2-Octenoylglycine	579.9	512.275	577.912	569.433	580.319	533.096	597.084	587.002	486.336	400.663	560.462	396.914	558.822	504.744	1.10714	-0.14684	0.213807	0.669977	1.2861
HMDB0253672	Isopilocarpinic acid	60.5023	37.0233	54.5999	90.6897	74.1949	164.897	195.088	84.1474	123.293	101.268	143.527	36.4949	80.3178	113.97	0.704729	0.504859	0.269155	0.569998	1.00257
HMDB0000296	Uridine	704.882	606.998	580.913	465.547	746.493	657.158	702.591	684.875	620.85	669.994	637.017	597.083	626.999	652.068	0.961553	0.056561	0.581215	0.235663	0.665944
HMDB0034982	10-Epijunenol	51.2926	11.2479	25.3154	37.0325	34.1657	24.2713	40.94	26.316	19.629	17.1419	27.2573	9.15255	30.5542	23.4061	1.3054	-0.384487	0.337759	0.471393	0.860928
HMDB0260170	13-Methyl-1,4,5,6,7,8,9,10,11,12,14,15,16,17-tetradecahydrocyclopenta[a]phenanthrene	1411.03	1329.89	913.561	974.993	958.767	1067.29	967.869	804.492	816.386	1130.72	1169.13	1391.98	1109.25	1046.76	1.0597	-0.0836555	0.631833	0.199398	0.438058
HMDB0000378	2-Methylbutyroylcarnitine	649.128	761.858	511.654	619.687	737.718	692.5	746.842	574.619	237.208	295.626	541.286	671.195	662.091	511.129	1.29535	-0.373341	0.128369	0.891541	1.3828
HMDB0029132	Valyllysine	135.601	270.034	311.785	361.841	282.589	274.605	353.41	350.812	313.161	281.403	265.216	205.584	272.742	294.931	0.924767	0.112838	0.576437	0.239248	0.53861
HMDB0244992	2-Amino-4-phosphonobutyric acid	2118.98	1331.16	1656.59	1790.67	1549.43	2037.06	1606.86	2115.59	1522.16	1661.2	2358.72	1785.66	1747.32	1841.7	0.948752	0.0758964	0.612873	0.21263	0.567113
HMDB0028832	Glutamylvaline	142.6	109.029	90.8614	66.5862	102.61	96.082	74.2082	110.942	72.499	89.9922	125.876	103.451	101.295	96.1614	1.05338	-0.0750301	0.708543	0.149634	0.22936
HMDB0037730	Furfuryl octanoate	4.26098	56.2273	2.36214	38.8385	96.8174	108.634	65.5322	95.5651	101.813	67.9587	95.497	2.48209	51.19	71.4746	0.716199	0.481568	0.414506	0.382469	0.672264
HMDB0028903	Isoleucyl-Aspartate	38.8285	89.9236	4.50025	164.599	205.006	288.85	260.7	313.143	549.146	230.992	244.163	48.6707	131.951	274.469	0.48075	1.05664	0.102497	0.989288	1.33719
HMDB0243889	1-Hexadecene	950.992	986.164	857.787	795.622	813.627	759.035	771.879	933.173	663.725	819.661	833.959	1070.1	860.538	848.749	1.01389	-0.0199004	0.865488	0.0627389	0.224985
HMDB0013127	3-Hydroxybutyrylcarnitine	416.671	533.082	543.925	449.604	522.792	390.782	408.39	381.099	495.63	407.03	443.412	450.723	476.143	431.047	1.10462	-0.143547	0.183225	0.737016	1.21761
HMDB0000272	Phosphoserine	5.23241	16.0802	5.32223	18.668	22.5372	28.3923	50.9127	29.7863	14.6609	25.7938	41.0701	8.11297	16.0387	28.3895	0.564953	0.823797	0.132882	0.876534	1.28123
HMDB0245740	N-(2,4-Dinitrophenyl)ethylenediamine	203.441	167.151	501.611	227.621	500.255	547.265	400.433	564.784	469.348	378.087	428.918	395.567	357.891	439.523	0.814271	0.296419	0.326835	0.485672	1.2269
HMDB0030319	Mukeic acid	12.1264	21.1967	46.6696	21.0914	24.6928	29.6836	11.2726	23.5255	21.5246	41.0445	6.45844	31.8312	25.9101	22.6095	1.14598	-0.196585	0.650492	0.186758	0.645595
HMDB0256086	Palmitoleamide	170.309	142.635	110.948	106.514	98.2396	117.598	111.606	108.059	105.988	129.827	125.018	172.145	124.374	125.441	0.991495	0.0123221	0.94468	0.0247154	0.150556
HMDB0030670	Chrysophanol	55.6195	61.8683	8.68811	19.5736	27.8889	20.2732	29.7153	46.8879	22.2478	32.2347	39.7341	77.6902	32.3186	41.4183	0.780297	0.357905	0.46164	0.335696	0.986029
HMDB0000387	3-Hydroxydodecanoic acid	7.77573	8.20823	8.63539	7.01281	6.82087	7.81243	10.1446	11.9	16.5629	14.441	11.7943	23.4948	7.71091	14.7229	0.523735	0.933092	0.0161666	1.79138	2.50266
HMDB0000756	Hexanoylcarnitine	184.7	350.97	218.227	122.51	357.157	184.561	124.97	146.144	119.693	158.328	236.369	176.142	236.354	160.274	1.47468	-0.560406	0.120905	0.917557	1.36718
HMDB0028822	Glutamylisoleucine	541.026	391.499	248.611	246.619	342.981	274.768	252.65	400.354	323.242	290.889	493.692	277.825	340.917	339.775	1.00336	-0.00484086	0.985039	0.0065466	0.116178
HMDB0061717	Succinylcarnitine	195.266	204.227	123.251	636.493	186.729	206.41	305.769	189.627	403.084	169.035	202.487	194.927	258.729	244.155	1.05969	-0.0836472	0.867599	0.0616812	0.0622503
HMDB0013132	Hydroxyvalerylcarnitine	526.095	401.387	334.951	358.902	354.237	305.903	293.518	290.305	215.798	223.961	345.305	260.645	380.246	271.589	1.40008	-0.485508	0.0159086	1.79837	2.10609
HMDB0011179	Prolylphenylalanine	8.96199	15.1578	9.06359	43.171	16.9432	12.0344	51.909	16.3422	39.3449	24.1311	21.225	12.3317	17.5554	27.5473	0.63728	0.650001	0.246887	0.607502	1.22493
HMDB0304816	10-Pentadecenoic acid	683.862	151.262	333.325	489.749	467.663	328.359	558.789	351.75	250.014	208.394	368.369	130.49	409.037	311.301	1.31396	-0.393921	0.333362	0.477084	0.890975
HMDB0002381	N-Acetylcystathionine	6.21611	37.0959	1.17991	48.6281	50.8227	63.8577	85.6645	79.8266	104.535	41.9629	57.8291	4.54159	34.6334	62.3933	0.555082	0.849226	0.152733	0.816067	0.960042
HMDB0003424	1-Hexadecanol	1604.98	1678.19	1481.5	1398.79	1310.74	1330.36	1310.31	1489.25	1150.78	1361.29	1438.52	1821.92	1467.43	1428.68	1.02712	-0.0386072	0.732931	0.134937	0.381713
HMDB0000050	Adenosine	80.9422	105.495	61.2213	104.798	102.154	68.3203	102.028	86.266	102.384	100.807	96.344	82.0861	87.1551	94.9859	0.917558	0.124128	0.403288	0.394384	0.857683
HMDB0003040	Arabinosylhypoxanthine	1074.62	2730.8	1617.01	2236.46	1562.06	1032.99	998.939	2911.22	3550.78	1866	934.19	2584.02	1708.99	2140.86	0.798274	0.325044	0.417549	0.379293	0.472896
HMDB0251572	Dodecylbenzene	45.3047	32.4181	36.854	27.8873	25.3552	41.3548	30.6614	32.5442	19.4222	25.5179	15.1583	56.0573	34.8623	29.8936	1.16622	-0.221834	0.474028	0.324196	0.977828
HMDB0000742	Homocysteine	34.7423	57.1964	61.4395	55.6997	43.9758	31.2763	18.997	81.685	78.1719	28.7674	24.0935	63.1904	47.3883	49.1509	0.96414	0.0526848	0.893654	0.0488306	0.380066
HMDB0029438	Phosphoarginine	11.905	14.0921	96.6457	117.167	148.723	126.677	297.466	160.813	150.186	89.2359	142.753	4.94434	85.8683	140.9	0.609429	0.714471	0.259183	0.586394	0.499168
HMDB0036345	3-Cyclohexyldodecane	90.7943	87.2038	80.023	80.9047	73.1713	77.7328	84.8045	80.2828	85.9608	95.8214	115.225	110.747	81.6383	95.4735	0.855089	0.225853	0.0712404	1.14727	1.77052
HMDB0004207	Glutamyllysine	66.3035	85.2386	71.3373	207.459	118.132	129.221	213.396	144.278	221.942	148.744	169.989	70.944	112.948	161.549	0.69916	0.516306	0.148937	0.826996	1.2786
HMDB0006790	Galactosylglycerol	60.6907	18.0779	99.2157	26.7614	20.401	55.799	77.5543	43.5049	38.1895	81.8953	43.4053	325.265	46.8243	101.636	0.460707	1.11808	0.272116	0.565246	1.28653
HMDB0028818	Glutamylglutamic acid	420.082	595.369	156.581	558.26	494.638	234.226	333.442	309.776	697.777	530.808	646.539	656.006	409.859	529.058	0.774697	0.368296	0.263352	0.579463	1.03937
HMDB0034382	11,13-Octadecadien-9-ynoic acid	54.5525	7.54094	7.73929	25.0792	13.8811	21.8538	17.9441	9.38122	8.7454	12.9281	16.4613	6.64946	21.7745	12.0183	1.81178	-0.85741	0.217615	0.662311	1.03635
HMDB0030963	Punicic acid	1033.52	197.981	158.194	385.186	302.766	218.01	323.066	161.696	193.605	323.958	424.602	175.988	382.609	267.153	1.43217	-0.518206	0.432392	0.364122	0.57868
HMDB0037519	2-(5,8-Tetradecadienyl)cyclobutanone	12144.1	10171.9	7067.45	7420.08	7632.17	8466.59	7419.78	6204.52	6741.34	8711.93	9326.26	10752.4	8817.06	8192.7	1.07621	-0.105959	0.571705	0.242828	0.482908
HMDB0000706	Aspartylphenylalanine	17.6023	118.682	4.23196	140.859	135.568	168.813	272.981	213.774	292.82	157.012	215.655	17.2784	97.6258	194.92	0.500851	0.997547	0.0775373	1.11049	1.13234
HMDB0041144	8-Deoxy-11,13-dihydroxygrosheimin	22.4285	18.9011	105.722	89.7847	80.3394	90.4571	76.6435	98.7389	102.228	92.5558	19.3917	48.37	67.9387	72.988	0.93082	0.103426	0.809141	0.0919755	0.248767
HMDB0002117	Oleamide	24916.3	26537.2	23337	22446	19404.8	21367.8	21031.6	22493.5	18568.8	20048	23382.2	28894.5	23001.5	22403.1	1.02671	-0.0380316	0.74669	0.12686	0.353511
HMDB0028883	Histidylglutamine	106.034	115.751	162.796	193.395	132.241	120.823	166.268	150.245	121.494	116.175	121.237	86.0653	138.507	126.914	1.09134	-0.126105	0.528704	0.276787	0.696123
HMDB0034146	Octadecanamide	8275.08	7356.91	6755.34	8907.37	7130.89	8788.34	9305.83	8479.33	9283.09	8622	11938	10804	7868.99	9738.72	0.808011	0.307554	0.0186543	1.72922	2.08282
HMDB0013117	Vitamin A2	250.598	14.5055	11.1456	48.4165	54.7151	23.6595	47.9074	17.8388	15.7759	62.5101	65.6246	8.38122	67.1734	36.3397	1.84849	-0.886345	0.445336	0.351312	0.447891
HMDB0035473	Avocadyne	100.789	96.3031	117.563	99.451	79.2512	113.327	72.7225	73.8571	98.5336	92.254	86.4809	145.017	101.114	94.8109	1.06648	-0.0928584	0.616474	0.210086	0.627933
HMDB0028908	Isoleucylhydroxyproline	71.6436	35.4999	57.6927	49.4292	53.8129	46.1071	61.413	56.3421	67.3006	52.243	64.3828	26.5262	52.3642	54.7013	0.957276	0.0629927	0.771162	0.112854	0.108657
HMDB0029632	Oleyl alcohol	290.294	199.316	239.544	181.379	166.798	251.933	360.081	258.622	409.799	342.254	400.31	631.87	221.544	400.49	0.553182	0.854173	0.00843363	2.07399	2.35859
HMDB0000305	Vitamin A	80.9603	62.5183	101.02	58.707	46.1151	91.89	59.0838	69.7484	49.1796	56.6902	28.1776	118.34	73.5351	63.5366	1.15737	-0.210844	0.521808	0.28249	0.833
HMDB0000791	Octanoylcarnitine	76.4167	75.0869	75.4886	34.2669	70.371	55.0945	23.2907	35.0791	22.3136	68.6211	53.8027	148.504	64.4541	58.6019	1.09986	-0.137325	0.78217	0.106699	0.742842
HMDB0028747	Aspartyl-Arginine	19.4309	57.3592	24.1073	60.765	81.306	62.5717	111.947	75.7731	108.12	78.496	103.19	6.28819	50.9233	80.6357	0.631524	0.663091	0.146869	0.833069	0.516169
HMDB0005849	4-Androstenediol	39.0556	10.5075	16.7854	25.7811	20.8184	25.7047	34.2718	27.9757	14.9112	20.8488	36.8522	9.8487	23.1088	24.1181	0.958153	0.0616722	0.86803	0.0614654	0.0866813
HMDB0255234	N-Propionylprocainamide	38.7017	81.1328	21.1858	25.42	55.4682	27.5661	19.2472	98.7893	71.3778	4.70914	12.3334	95.2236	41.5791	50.2801	0.82695	0.274128	0.674777	0.17084	0.402654
HMDB0039825	Cyclocalopin F	23.6609	24.74	90.0532	89.3312	74.8804	70.2289	65.9718	80.4185	82.3271	80.9385	15.0338	38.2445	62.1491	60.4891	1.02744	-0.0390598	0.923427	0.0345973	0.169636
HMDB0004668	13-OxoODE	136.001	13.2861	15.5805	53.2558	29.7464	47.2334	40.1938	14.506	15.3616	23.079	36.5447	20.989	49.1839	25.1124	1.95855	-0.969788	0.236096	0.626911	0.967741
HMDB0112192	6-Hydroxyhexadecanoic acid	58.74	9.68863	5.04709	14.5064	11.0947	10.9631	12.7504	4.14684	57.0857	25.6066	16.0719	6.96986	18.34	20.4386	0.897322	0.156302	0.857647	0.0666912	0.157224
HMDB0000086	Glycerophosphocholine	7658.32	10734.9	6187.35	13316.3	6349.07	6038.34	14497.9	13231.8	15509.7	10749.7	8077.43	14431.4	8380.71	12749.6	0.65733	0.605311	0.0262863	1.58027	1.81757
HMDB0028765	Aspartyl-Tyrosine	9.41272	44.9931	4.87771	66.9761	88.6242	108.116	160.744	89.0921	116.667	59.2303	89.5531	6.42976	53.8334	86.9528	0.61911	0.691731	0.253054	0.596787	0.80867
HMDB0001173	5'-Methylthioadenosine	201.618	235.033	179.953	245.232	231.673	186.801	215.525	281.605	203.682	255.222	308.93	240.426	213.385	250.898	0.850485	0.233642	0.0866859	1.06205	1.57175
HMDB0000220	Palmitic acid	115.467	105.987	81.2767	97.9037	75.7727	96.3649	98.1367	87.5102	84.0265	93.4134	117.077	128.071	95.462	101.372	0.941696	0.0866664	0.542259	0.265793	0.634847
HMDB0245914	3-Ketosphingosine	306.619	97.1628	107.097	94.3187	104.459	113.404	190.445	161.803	185.111	99.2177	66.4001	404.507	137.177	184.581	0.74318	0.428216	0.441308	0.355258	0.656009
HMDB0000982	5-Methylcytidine	17.1527	5.72087	5.21757	3.54011	3.33217	26.2625	9.3115	5.76421	7.6171	7.03326	4.40508	8.80528	10.2043	7.15607	1.42597	-0.511939	0.469041	0.328789	0.105525
HMDB0000252	Sphingosine	35.7906	23.6393	29.9654	23.0548	19.6489	26.2981	24.5735	20.2287	20.3255	18.4167	16.0595	87.1072	26.3995	31.1185	0.848355	0.23726	0.690153	0.161054	0.0964896
HMDB0012329	4-Oxoretinol	92.5828	5.2181	2.11312	19.9421	12.2261	6.7406	10.4829	1.46234	5.49152	26.3267	29.4897	2.6899	23.1371	12.6572	1.82798	-0.870254	0.500217	0.300841	0.456068
HMDB0012788	4-OH-Retinal	62.717	4.96773	6.89626	8.46144	12.1822	14.625	11.8266	8.74734	5.28562	11.9882	20.2947	1.83097	18.3083	9.99556	1.83164	-0.873136	0.395679	0.402657	0.751225
HMDB0000269	Sphinganine	1580.98	1339.49	1415.05	1305.15	1129.66	1542.1	1328.49	1552.68	1561.6	1607.19	1648.73	2638.68	1385.41	1722.9	0.804114	0.314528	0.123197	0.909401	1.56053
HMDB0302100	Oryzalexin B	2439.84	156.947	152.986	439.996	495.795	266.946	506.131	147.12	156.175	643.501	679.692	131.491	658.752	377.352	1.74572	-0.803826	0.471844	0.326202	0.458044
HMDB0061634	3-Hydroxyoctanoyl carnitine	21.8147	29.3206	19.9907	22.7427	24.8592	20.7364	32.7993	18.6591	20.6157	22.7922	27.6095	24.7144	23.2441	24.5317	0.947511	0.0777851	0.619461	0.207986	0.430672
HMDB0304766	12-Octadecenoic acid	14.1303	59.5909	41.6101	30.2231	49.9294	83.1619	66.5718	79.6087	74.238	48.4527	62.3203	68.9732	46.441	66.6941	0.696328	0.522161	0.0880499	1.05527	1.56089
HMDB0000827	Stearic acid	16.5125	7.72577	1.73065	46.6292	5.5135	3.42483	14.6256	2.47962	3.74444	3.55756	15.1052	3.4846	13.5894	7.16617	1.89633	-0.923208	0.402942	0.394757	0.58298
HMDB0033608	2-Heptadecylfuran	13.1006	11.4315	9.60567	12.0482	9.23646	12.537	16.8829	14.4382	14.7716	15.421	18.6956	20.1162	11.3266	16.7209	0.67739	0.561942	0.000775706	3.1103	2.54325
HMDB0005923	N4-Acetylcytidine	447.522	774.907	224.17	1312.14	926.076	615.562	980.453	485.113	695.621	830.116	1465.78	1575.47	716.73	1005.43	0.712862	0.488305	0.248086	0.605398	1.14439
HMDB0256689	Pro-Pro-Pro	252.458	149.964	366.152	173.69	310.163	292.798	318.694	282.205	309.536	291.059	411.88	196.129	257.537	301.584	0.853949	0.227777	0.342328	0.465557	1.00648
HMDB0032147	Geranylcitronellol	3614.91	3494.73	3172.19	3296.8	2948.62	3295.59	3424.42	3296.3	3408.81	3744.01	4506.38	4592.67	3303.81	3828.76	0.862891	0.21275	0.0808474	1.09233	1.73663
HMDB0011618	13,14-Dihydroretinol	99.9011	54.8755	82.3942	50.7584	45.7604	97.2395	70.8388	65.1184	43.7291	42.421	35.7404	116.407	71.8215	62.3757	1.15143	-0.203431	0.561205	0.250878	0.715086
HMDB0005079	15-Deoxy-d-12,14-PGJ2	26.5134	27.0702	16.6033	20.8466	15.3698	24.5702	21.4985	22.319	17.8243	25.8768	26.8224	31.1249	21.8289	24.2443	0.900373	0.151405	0.409354	0.387901	0.880974
HMDB0241750	6-Hydroxynon-2-enoylcarnitine	1.19186	3.72745	0.920409	1.49562	1.2351	2.63985	4.74157	3.50851	63.2986	2.90742	8.42258	13.1317	1.86838	16.0017	0.116761	3.09837	0.20057	0.697734	2.11979
HMDB0000651	Decanoylcarnitine	96.8283	99.3957	138.262	37.6126	98.3288	51.6769	24.6688	37.6942	47.6393	91.9114	60.3273	195.671	87.0173	76.3187	1.14018	-0.189266	0.725957	0.139089	0.658968
HMDB0006048	Bolasterone	97.2298	5.70408	2.91497	19.0451	13.8674	5.14445	8.31817	2.67628	3.18364	13.2348	15.4168	1.29762	23.9843	7.35454	3.26115	-1.70538	0.295253	0.529805	1.07159
HMDB0029978	Avenoleic acid	208.918	6.67632	3.89819	10.1089	23.1969	31.0603	15.7445	3.91618	7.89871	41.7194	43.1353	3.71298	47.3098	19.3545	2.44438	-1.28947	0.422879	0.373784	0.467433
HMDB0036698	Ineketone	76.6153	8.08709	5.74481	11.4582	21.7946	23.8152	16.8036	5.0867	7.06324	11.2996	21.8665	4.32983	24.5859	11.0749	2.21996	-1.15053	0.255367	0.592834	1.05646
HMDB0010202	12-HEPE	376.263	25.1964	22.2605	36.6942	45.7942	67.631	61.1507	14.1729	22.8073	58.388	101.982	28.6408	95.6399	47.857	1.99845	-0.998883	0.429833	0.3667	0.528417
HMDB0034933	11-Eicosen-1-ol	186.239	184.061	145.101	173.085	123.131	178.27	184.678	158.682	150.902	211.021	188.838	250.33	164.981	190.742	0.864945	0.209319	0.184984	0.732866	1.25059
HMDB0028764	Aspartyl-Tryptophan	5.93002	54.8928	2.99325	54.3259	84.1094	97.2106	108.73	128.705	97.9784	49.6207	71.8434	4.33656	49.9103	76.8691	0.64929	0.623065	0.29384	0.531889	0.74424
HMDB0013648	Palmitoleoylethanolamde	493.937	469.684	291.479	290.631	241.361	376.111	368.964	298.31	287.82	355.109	530.13	559.056	360.534	399.898	0.901563	0.149499	0.550755	0.259041	0.670812
HMDB0010324	Benzoyl glucuronide (Benzoic acid)	55.3368	63.0443	150.302	45.0306	93.7212	80.9485	98.5948	93.0642	47.274	67.2654	115.004	78.8771	81.3972	83.3466	0.976611	0.0341438	0.917684	0.037307	0.34728
HMDB0003231	Vaccenic acid	143.852	120.806	97.0167	102.427	92.802	108.334	149.304	121.639	108.186	129.55	83.8824	152.271	110.873	124.139	0.893137	0.163047	0.333733	0.4766	0.789879
HMDB0036835	Sagittariol	84.9832	30.5888	31.2699	22.6099	28.4329	25.1326	34.317	22.5567	20.2441	24.4714	28.4713	61.0788	37.1696	31.8565	1.16678	-0.222532	0.653048	0.185055	0.405183
HMDB0002088	Oleoylethanolamide	133.665	109.434	108.922	94.3974	112.693	127.044	124.866	141.99	115.537	128.084	147.141	161.399	114.359	136.503	0.837779	0.255358	0.0327135	1.48527	1.93692
HMDB0036827	Sclareol	93.0062	27.214	42.6447	36.2573	30.7857	38.5789	40.901	41.3395	31.6661	36.2856	30.6696	62.3737	44.7478	40.5392	1.10381	-0.142498	0.709552	0.149016	0.190141
HMDB0060707	15beta-Hydroxydesogestrel	733.935	21.9383	24.4233	70.9186	84.1007	53.0596	96.9348	20.8236	36.2356	130.303	135.747	14.659	164.729	72.4505	2.27368	-1.18503	0.446659	0.350024	0.429043
HMDB0001043	Arachidonic acid	174.989	9.25117	10.6049	14.3609	7.71597	34.0527	17.4385	5.1393	8.71329	23.4837	28.6509	14.659	41.8291	16.3474	2.55876	-1.35544	0.370316	0.431428	0.542938
HMDB0002177	Cis-8,11,14,17-Eicosatetraenoic acid	11.3906	6.23823	13.1196	8.2163	3.63073	14.2282	8.56706	7.06451	7.0036	8.31932	4.24115	20.2507	9.47061	9.24107	1.02484	-0.0353974	0.937313	0.0281155	0.147533
HMDB0060039	Dihomo-alpha-linolenic acid	153.789	8.87189	6.9773	21.5636	19.5958	16.5573	28.0558	2.47598	9.95652	34.3624	38.657	5.1818	37.8925	19.7816	1.91555	-0.937755	0.471018	0.326963	0.602986
HMDB0005060	Eicosadienoic acid	242.687	15.5936	17.1716	23.5155	49.1515	22.3553	38.3871	12.9134	17.5857	48.2767	48.7295	11.7948	61.7458	29.6145	2.08498	-1.06004	0.408214	0.389112	0.573682
HMDB0006528	Docosapentaenoic acid	80.5932	25.8366	52.6119	36.7315	34.3637	76.2377	48.9872	54.9443	51.6911	37.2525	23.6451	102.091	51.0624	53.1019	0.961594	0.0565005	0.889738	0.0507376	0.0803451
HMDB0062602	1-Docosene	25.8438	25.3966	19.3414	15.1381	21.4168	23.518	25.5334	25.1564	23.1367	31.3783	29.1715	57.6665	21.7758	32.0071	0.680342	0.555669	0.0939822	1.02695	1.77104
HMDB0061636	3-Hydroxydecanoyl carnitine	77.8921	108.219	86.1385	34.5569	51.2937	33.2424	24.3822	44.5515	51.0829	43.8886	64.5643	63.073	65.2237	48.5904	1.34232	-0.424724	0.265405	0.57609	0.848235
HMDB0035159	Paullinic acid	22.8391	19.1847	134.594	33.7114	50.8291	129.589	103.031	104.005	66.7932	57.5207	16.065	29.9667	65.1246	62.897	1.03542	-0.0502115	0.934081	0.0296153	0.105519
HMDB0028830	Glutamyltryptophan	74.7283	65.4487	36.2282	46.2527	60.9937	39.2722	24.8771	61.745	52.7639	38.8701	52.7335	40.6372	53.8206	45.2711	1.18885	-0.249568	0.326927	0.485549	0.888145
HMDB0240724	Suberoyl-carnitine	109.008	77.6488	30.4271	38.0278	39.7343	87.5796	49.9785	68.5399	27.7421	58.7585	63.0155	21.6435	63.7375	48.2797	1.32017	-0.400728	0.336392	0.473155	0.728714
HMDB0004236	Prostaglandin B2	108.211	16.603	15.328	58.1477	38.3809	18.9064	30.1425	32.7438	22.7033	18.591	39.3851	14.4967	42.5961	26.3437	1.61693	-0.693261	0.330065	0.481401	0.721008
HMDB0002212	Arachidic acid	17.5602	20.2445	12.7517	11.5026	9.75143	16.4106	21.4186	17.1415	7.30249	7.43121	36.1224	21.5913	14.7035	18.5013	0.794731	0.331462	0.436537	0.359979	0.413022
HMDB0015549	Hydroxychloroquine	4.4855	4.98473	3.44427	2.63659	3.27551	3.03681	3.60194	2.66612	2.67534	4.11451	4.43218	1.72963	3.6439	3.20329	1.13755	-0.185931	0.447171	0.349527	0.753565
HMDB0031678	Pipericine	726.988	636.104	503.402	591.983	456.425	638.543	663.693	538.326	545.782	701.49	661.579	888.314	592.241	666.531	0.888542	0.170487	0.285475	0.544431	1.05026
HMDB0302880	N-Isobutyloctadeca-2-4-dienamide	430.933	394.811	297.541	357.924	296.084	335.723	469.153	308.763	249.912	321.106	355.61	540.38	352.169	374.154	0.941241	0.0873633	0.667397	0.175616	0.262554
HMDB0010347	Octanoylglucuronide	96.9661	37.8219	31.4223	50.2441	28.3394	21.0074	33.5573	22.7143	19.208	37.4323	65.7697	21.0142	44.3002	33.2826	1.33103	-0.412544	0.428477	0.368073	0.781999
HMDB0040619	Piperoic acid	1207.41	30.9185	16.636	13.7184	99.8309	71.6504	79.8996	23.618	33.3259	213.745	240.919	24.0726	240.027	102.597	2.33952	-1.22621	0.503741	0.297793	0.117485
HMDB0006070	Pregnanetriol	137.693	51.073	76.1276	54.6583	28.6026	62.6158	26.7639	39.6909	36.5263	43.2779	24.727	162.988	68.4618	55.6623	1.22995	-0.298599	0.639383	0.194239	0.8857
HMDB0038057	Dehydrophytosphingosine	37.2924	39.0046	34.716	37.2976	32.0046	41.5945	38.8718	42.728	36.7177	40.2874	44.6311	53.7568	36.9849	42.8321	0.863486	0.211756	0.0644507	1.19077	1.74829
HMDB0032112	1,2,4-Nonadecanetriol	257.809	284.88	453.662	281.144	359.741	435.987	395.033	346.068	479.313	473.932	389.315	565.998	345.537	441.61	0.782449	0.353931	0.0704623	1.15204	1.69753
HMDB0004610	Phytosphingosine	25.8649	6.05789	4.15592	2.9744	3.9239	8.08206	6.69256	3.77507	49.479	2.91348	4.07678	13.4879	8.50985	13.4041	0.634867	0.655474	0.563585	0.249041	0.321577
HMDB0013633	12-KETE	107.36	2.49765	1.9002	8.02952	6.29384	10.4475	5.0855	2.71424	4.1115	11.2979	17.0424	3.91325	22.7548	7.36079	3.09135	-1.62824	0.389907	0.409039	0.393357
HMDB0013326	2-Dodecenoylcarnitine	18.7259	34.1263	69.9498	10.6842	24.8402	17.1983	2.92833	21.631	19.6399	19.8518	18.6664	15.1606	29.2541	16.313	1.7933	-0.842617	0.189768	0.721777	1.1431
HMDB0002250	Dodecanoylcarnitine	235.339	640.551	884.376	144.207	337.168	250.216	76.2467	306.317	207.648	320.912	217.518	431.828	415.309	260.078	1.59686	-0.675241	0.262529	0.580822	0.925936
HMDB0000045	Adenosine monophosphate	578.309	353.869	174.171	209.136	260.551	163.964	276.581	156.051	200.8	235.27	180.997	214.649	290	210.725	1.3762	-0.460691	0.280618	0.551885	1.00906
HMDB0004080	Anandamide	31.5816	9.69561	16.3381	6.84369	11.1113	13.8269	9.33796	9.03333	6.81671	8.26889	11.7251	21.7283	14.8995	11.1517	1.33608	-0.418004	0.39562	0.402722	0.770968
HMDB0001509	20-Hydroxy-leukotriene B4	494.4	50.1578	19.1034	95.1155	51.8364	66.4867	50.1204	22.8522	31.603	65.5306	97.5619	20.4871	129.517	48.0259	2.69681	-1.43125	0.300686	0.521887	0.997783
HMDB0001335	Prostaglandin I2	64.795	20.5422	39.4524	35.7254	49.0874	67.7529	52.3074	33.6094	29.5844	36.91	56.6191	9.71811	46.2259	36.4581	1.26792	-0.342463	0.356308	0.448174	0.815701
HMDB0011568	MG(18:2/0:0/0:0)	33.3607	33.9583	32.9815	31.4063	23.6165	30.6495	26.0557	25.8779	24.6213	35.1758	41.797	46.2109	30.9955	33.2898	0.93108	0.103023	0.591901	0.227751	0.446626
HMDB0040982	1,20-Eicosanediol	163.063	114.493	186.037	107.011	100.34	127.627	131.712	139.031	159.989	156.008	159.944	242.33	133.095	164.836	0.807441	0.308572	0.168626	0.773075	1.4155
HMDB0060044	14-HDoHE	57.2137	138.192	159.633	283.24	191.049	158.446	253.024	177.978	175.626	162.603	123.342	166.954	164.629	176.588	0.932277	0.101169	0.737199	0.132415	0.519345
HMDB0002823	Docosatrienoic acid	8.48882	6.62476	99.7088	10.306	14.1412	51.9522	54.186	49.4258	38.3115	18.7564	5.90293	11.5271	31.8703	29.685	1.07362	-0.102479	0.902356	0.0446219	0.265997
HMDB0061638	3-Hydroxydodecanoyl carnitine	56.3167	185.871	167.257	36.8947	96.1068	57.3264	21.7243	74.4926	72.712	64.3258	80.1512	48.7107	99.9621	60.3528	1.6563	-0.727961	0.192437	0.715712	1.05033
HMDB0246913	Tetraethylene glycol monododecyl ether	184.564	68.6581	119.329	70.6476	86.9395	66.7716	213.953	218.114	118.032	273.608	126.814	354.408	99.485	217.488	0.457427	1.12839	0.0166267	1.77919	2.13253
HMDB0005972	Tetrahydrodeoxycortisol	16.2278	18.3162	26.9433	4.03216	12.2092	17.2358	2.77623	18.2035	12.0558	25.3816	14.2584	55.672	15.8274	21.3913	0.7399	0.434597	0.507935	0.294192	0.274183
HMDB0240588	Myristoleoylcarnitine	150.752	417.527	911.403	68.9208	338.143	137.991	68.0832	180.114	117.125	362.719	138.63	469.161	337.456	222.639	1.51571	-0.599994	0.438287	0.358241	0.5056
HMDB0062341	N-Stearoyl GABA	54.165	41.7432	26.7289	29.4674	42.6175	32.4004	42.8117	45.6987	39.7435	39.3037	46.3967	45.9685	37.8537	43.3205	0.873807	0.194614	0.260049	0.584945	1.26106
HMDB0005066	Tetradecanoylcarnitine	1067.55	3009.69	3492.04	753.031	2260.67	1359.34	800.283	2159.19	1345.43	2272.87	1818.18	2447.28	1990.39	1807.2	1.10136	-0.139291	0.732155	0.135397	0.0104337
HMDB0011571	MG(18:4/0:0/0:0)	490.778	8.07598	2.41426	15.376	22.996	8.03329	18.392	2.9103	5.62797	42.9279	72.0584	2.09012	91.2788	24.0011	3.80311	-1.92718	0.424341	0.372285	0.401074
HMDB0030456	Macrophorin B	37.7534	19.1408	32.6648	36.8098	23.0699	12.4624	15.2582	34.3389	4.23045	12.5403	16.6297	17.3498	26.9835	16.7246	1.61341	-0.690109	0.108849	0.963176	1.4665
HMDB0038105	Isolinderanolide	20.8706	7.33468	16.4037	11.3649	9.91839	21.7971	13.4414	14.567	12.8902	11.9705	6.12417	25.5745	14.6149	14.0946	1.03691	-0.0522943	0.886898	0.0521262	0.184414
HMDB0000244	Riboflavin	56.4434	43.5813	76.8974	69.4998	99.6617	140.591	172.984	133.205	74.2665	78.3225	83.6194	55.5349	81.1124	99.6555	0.813929	0.297026	0.438697	0.357835	0.774273
HMDB0030455	Macrophorin C	338.678	17.6119	11.5904	34.0583	27.1963	27.5733	22.5117	8.19147	11.9992	45.9663	62.9757	28.662	76.118	30.051	2.53296	-1.34082	0.407723	0.389635	0.559337
HMDB0011652	11beta-Hydroxy-3,20-dioxopregn-4-en-21-oic acid	27.3715	12.0113	20.8746	22.9914	24.2929	28.0824	41.0395	22.1404	10.5635	17.3216	27.6776	14.6109	22.604	22.2256	1.01703	-0.0243574	0.94203	0.0259352	0.296656
HMDB0001442	Prostaglandin E1	188.046	29.4083	6.10329	18.7101	9.03357	12.4401	5.66078	1.52987	2.24668	8.92529	13.0957	4.32823	43.9569	5.96443	7.36983	-2.88163	0.247713	0.606051	1.81461
HMDB0302972	Isodityrosine	23.7065	17.926	27.3231	26.9721	30.6205	25.5042	36.3858	28.8103	36.8505	29.8715	36.5443	12.1026	25.3421	30.0942	0.842093	0.247949	0.290696	0.536561	0.582326
HMDB0011579	MG(20:4/0:0/0:0)	140.735	57.9868	132.692	47.1949	28.6555	76.0436	37.5266	61.4992	46.0884	68.6955	32.2084	214.743	80.5512	76.7936	1.04893	-0.0689211	0.913934	0.039085	0.324339
HMDB0114765	LysoPA(i-14:0/0:0)	672.169	19.2742	3.62886	33.7878	49.6216	43.9577	48.1758	2.74404	16.9276	116.433	144.516	8.40249	137.073	56.1998	2.43903	-1.28631	0.479201	0.319483	0.347787
HMDB0000912	Succinyladenosine	797.711	442.913	1297.82	1210.62	944.909	774.46	1249.98	1106.2	1246.2	962.258	821.916	283.381	911.405	944.988	0.964462	0.0522035	0.867461	0.0617498	0.0943797
HMDB0036425	Persicachrome	209.579	172.257	167.978	243.005	132.55	150.889	154.144	214.887	241.861	171.367	150.345	201.22	179.376	188.971	0.949229	0.075172	0.674727	0.170872	0.348931
HMDB0241362	10-Hydroxytetradec-12-enoylcarnitine	31.2293	92.9928	96.6615	18.0919	49.6988	34.633	10.641	53.3222	39.2794	33.7239	44.78	32.8859	53.8846	35.7721	1.50633	-0.591039	0.262135	0.581475	0.823839
HMDB0062517	Pentadecanoylcarnitine	49.5602	62.0281	67.2906	34.2825	57.6212	61.4609	53.1675	59.4047	39.0677	66.0083	48.9118	69.1639	55.3739	55.954	0.989634	0.0150335	0.932478	0.0303614	0.183794
HMDB0061640	3-Hydroxytetradecanoyl carnitine	101.864	414.726	234.004	80.0433	200.817	112.311	48.7773	164.067	121.82	137.075	177.807	112.349	190.628	126.983	1.50121	-0.586127	0.269361	0.569665	0.847557
HMDB0039976	p-Menthane-1,2,8,9-tetrol 9-glucoside	0.619338	4.07227	1.01174	1.25794	3.45995	2.6235	5.50662	3.60139	50.8097	1.62488	3.80054	6.42148	2.17412	11.9608	0.181771	2.4598	0.26559	0.575788	1.65486
HMDB0062274	10-Hydroperoxy-H4-neuroprostane	9.04575	1.26771	7.64339	6.51844	8.68919	8.2588	5.64222	7.56313	3.15344	3.18867	4.88739	3.81994	6.90388	4.70913	1.46606	-0.551946	0.141295	0.849874	0.737578
HMDB0003252	Thromboxane B2	65.5556	17.5421	55.5698	47.4178	70.0294	41.8373	46.7007	58.0013	33.002	18.7035	29.9332	24.4602	49.6587	35.1335	1.41343	-0.499199	0.168523	0.773341	1.14519
HMDB0000761	Lithocholic acid	91.6541	53.5025	43.4779	51.5765	48.4763	54.3184	66.7438	71.6028	59.2779	80.9161	85.0956	115.948	57.1676	79.9307	0.715215	0.483551	0.0612969	1.21256	1.85306
HMDB0013334	9,12-Hexadecadienoylcarnitine	27.8186	72.4228	114.423	21.9774	77.2484	49.8482	13.5602	111.706	60.0344	61.0534	68.2519	45.2253	60.623	59.9719	1.01086	-0.015579	0.973679	0.0115843	0.00762493
HMDB0241469	Hexadecenoylcarnitine	765.164	2176.1	3570.58	799.142	3321.34	1646.57	646.094	3031.34	1353.04	2966.97	2386.37	2226.94	2046.48	2101.79	0.973684	0.0384746	0.931207	0.0309538	0.277827
HMDB0000222	Palmitoylcarnitine	4556.27	5983.32	7080.69	5510.73	6159.68	6562.02	7394.04	8287.75	4706.23	6352.63	4499.04	8625.05	5975.45	6644.12	0.899359	0.153031	0.425774	0.370821	0.568557
HMDB0011575	MG(20:3/0:0/0:0)	155.153	56.3968	176.333	58.929	24.6951	101.555	61.884	72.7792	70.8367	57.9771	18.7783	282.36	95.5103	94.1026	1.01496	-0.0214215	0.975996	0.0105519	0.321412
HMDB0035655	8-Hydroxy-6-docosanone	25.7207	24.1268	23.1286	29.2287	25.0085	28.9389	28.8012	27.0396	27.6875	26.8152	33.5513	32.1874	26.0254	29.347	0.886815	0.173295	0.0582161	1.23496	1.75641
HMDB0011584	MG(22:4/0:0/0:0)	21.7078	4.52224	11.3028	4.089	1.68651	10.1287	3.16746	7.60437	4.98978	5.20827	2.08187	31.7019	8.90618	9.1256	0.975955	0.0351129	0.96875	0.0137881	0.187683
HMDB0013335	3-Hydroxyhexadecadienoylcarnitine	15.6331	24.9265	17.8947	13.2226	13.2968	16.8493	12.556	17.3581	15.5937	16.0468	17.7376	27.9687	16.9705	17.8768	0.949303	0.0750599	0.751474	0.124086	0.353188
HMDB0014838	Eplerenone	10.8774	30.4602	26.1564	10.3415	26.8117	8.36339	7.25896	7.63056	24.4003	8.4477	11.623	11.2838	18.8351	11.7741	1.59971	-0.677812	0.181123	0.742026	1.25705
HMDB0241467	13-Hydroxyhexadecanoylcarnitine	143.016	247.047	257.444	174.189	209.691	183.104	239.488	236.763	235.551	182.253	196.1	244.434	202.415	222.432	0.91001	0.136045	0.362998	0.440096	0.903628
HMDB0013207	9-Hexadecenoylcarnitine	7.21856	22.0545	46.4	11.4028	40.9223	18.7944	4.77481	18.8735	20.7664	73.6292	26.0533	60.5463	24.4654	34.1073	0.717309	0.479334	0.465953	0.331658	0.451038
HMDB0240822	Octadeca-10,12-dienoylcarnitine	1613.01	4037.27	5721.57	1773.02	5337.06	4151.14	1729.38	4447.05	3448.57	7540.49	4847.57	5782.49	3772.18	4632.59	0.81427	0.296421	0.442994	0.353603	0.764185
HMDB0241529	Octadec-13-enoylcarnitine	3386.95	8382	17507.1	4864.22	13919.3	7809.32	4329.63	12035.1	8526.63	12411.7	9910.83	8538.67	9311.48	9292.08	1.00209	-0.00300938	0.993997	0.00261486	0.356152
HMDB0249840	Cetylmannoside	23.6203	10.6246	12.4383	18.0074	10.428	18.7649	23.1952	23.2764	20.8245	28.8878	24.7054	40.1866	15.6472	26.846	0.582852	0.778798	0.011188	1.95125	2.19305
HMDB0000848	Stearoylcarnitine	1704.72	4036.47	5648.91	2992.03	2720.28	3873.65	3621.73	4468.43	2500.48	4054.19	2090.82	7172.83	3496.01	3984.75	0.877348	0.188779	0.607318	0.216584	0.436048
HMDB0010379	LysoPC(14:0/0:0)	338.715	386.143	270.51	262.981	263.198	290.489	293.631	264.508	270.617	212.956	238.902	237.621	302.006	253.039	1.19351	-0.255215	0.0647809	1.18855	1.71866
HMDB0258803	Temocillin	0.444721	0.655144	0.723587	0.456793	0.634143	0.656953	11.2505	6.28676	10.8549	7.90506	5.5062	9.46267	0.595224	8.54434	0.0696629	3.84347	0.000433273	3.36324	2.94562
HMDB0241562	Nonadecanoylcarnitine	16.7678	42.1427	49.2537	22.8532	19.4036	35.282	19.9257	30.0038	16.3192	27.3125	14.8809	57.6108	30.9505	27.6755	1.11834	-0.161355	0.705892	0.151262	0.484086
HMDB0241521	13-Hydroxyoctadecanoylcarnitine	100.504	252.87	280.169	164.505	180.95	161.906	183.105	226.277	159.325	179.491	102.901	251.34	190.151	183.74	1.03489	-0.0494762	0.85517	0.0679473	0.140519
HMDB0006469	Linoelaidylcarnitine	153.175	497.27	1368.49	228.087	754.27	535.43	107.659	499.468	405.008	1056.9	322.893	622.972	589.454	502.484	1.17308	-0.230301	0.70416	0.152329	0.199658
HMDB0006455	Arachidonoylcarnitine	666.354	2666.64	3989.48	1228.17	3063.9	2602.24	420.487	3738.12	2263.87	4113.19	2198.65	2275.56	2369.46	2501.64	0.947162	0.0783167	0.860454	0.0652723	0.0818457
HMDB0011504	LysoPE(16:1/0:0)	95.2735	108.449	65.794	67.688	55.4294	61.6156	74.3303	82.2831	75.629	49.3287	47.1558	105.717	75.7083	72.4073	1.04559	-0.0643164	0.795611	0.099299	0.374327
HMDB0011503	LysoPE(16:0/0:0)	1395.59	982.926	780.021	763.629	690.531	764.172	599.602	627.789	633.832	647.837	698.785	874.827	896.145	680.445	1.317	-0.397253	0.0907387	1.04221	1.64808
HMDB0007855	LysoPA(18:1/0:0)	17.4176	11.312	12.7795	13.6631	8.98091	16.0354	13.2484	12.3861	12.1214	11.282	13.1767	19.851	13.3648	13.6776	0.977129	0.0333793	0.864527	0.0632212	0.232646
HMDB0253027	Phenylalanyl-prolyl-arginine	178.786	185.015	666.317	562.15	505.44	539.533	532.279	652.72	616.385	618.248	160.296	381.922	439.54	493.642	0.890404	0.167469	0.647234	0.188939	0.344445
HMDB0062337	N-Oleoyl tyrosine	16.7792	13.4256	14.7877	13.7308	17.1772	14.8469	78.4047	41.7638	35.6334	39.0884	21.5047	38.0469	15.1246	42.407	0.356653	1.48741	0.0057098	2.24338	2.55451
HMDB0060127	25-Hydroxyvitamin D3-26,23-lactol	146.602	547.074	506.95	119.02	493.153	319.072	28.9099	533.785	251.639	659.204	447.278	217.747	355.312	356.427	0.996871	0.00452082	0.992901	0.00309397	0.241468
HMDB0241570	15-Hydroxyicosanoylcarnitine	13.4111	53.0357	94.0328	28.9742	25.9352	33.9022	31.3888	50.6972	28.5186	53.2386	11.8651	99.4549	41.5485	45.8605	0.905975	0.142457	0.805829	0.0937569	0.171407
HMDB0240747	Eicosadienoylcarnitine	216.255	594.478	564.095	136.76	433.426	295.62	28.4737	494.656	310.63	717.515	397.157	381.474	373.439	388.318	0.961684	0.0563646	0.903661	0.0439947	0.218354
HMDB0241565	Nonadeca-10,13-dienoylcarnitine	2.90572	2.76714	2.6191	3.86674	5.41584	11.1442	38.2862	75.0875	63.4407	139.39	133.657	154.852	4.78645	100.785	0.0474915	4.39619	0.0043578	2.36073	2.88556
HMDB0010407	LysoPC(P-16:0/0:0)	299.939	383.429	457.762	305.57	193.985	328.307	202.65	408.159	381.815	258.772	172.21	1047.9	328.165	411.918	0.796676	0.327935	0.556743	0.254345	0.171771
HMDB0254341	2alpha-(3-Hydroxypropyl)-1alpha,25-dihydroxy-19-norvitamin D3	39.5466	87.9697	99.0592	55.0586	43.5291	84.0751	56.0175	69.811	47.0379	83.3666	33.6788	191.369	68.2064	80.2135	0.850311	0.233938	0.647966	0.188448	0.196372
HMDB0037611	Lucidenic acid A	11.2217	32.3966	9.67947	10.3979	20.031	36.7598	32.3503	23.0896	215.378	5.42758	28.862	34.7154	20.0811	56.6371	0.354557	1.49591	0.285588	0.54426	0.962213
HMDB0241602	Docos-11-enoylcarnitine	60.3605	117.473	213.018	68.2867	50.659	81.3484	56.9055	104.384	65.9237	117.402	24.5438	419.968	98.5243	131.521	0.749113	0.416745	0.618756	0.20848	0.013417
HMDB0010382	LysoPC(16:0/0:0)	15120.8	8982.08	6888.1	9271.12	6652.26	13303.4	8105.03	7669.4	7554.61	7383.88	10023.9	9953.97	10036.3	8448.46	1.18794	-0.248466	0.327458	0.484844	0.75372
HMDB0029771	7,8-Dihydrovomifoliol 9-[apiosyl-(1->6)-glucoside]	1.07741	13.4565	3.44876	6.19754	6.67329	10.4801	27.2817	15.4402	267.461	9.93405	24.2937	33.7027	6.88894	63.0188	0.109316	3.19343	0.229806	0.638639	2.04463
HMDB0256087	Palmitoyl Ara-C	5.97409	13.8939	10.0626	6.38863	11.8046	10.4402	12.2785	14.3768	66.6228	38.6932	17.8664	56.2031	9.76069	34.3401	0.284236	1.81484	0.048419	1.31498	2.18575
HMDB0241633	Tetracosa-13,16-dienoylcarnitine	12.8192	16.4365	23.6156	12.6346	9.27056	20.1524	11.8696	18.9258	11.1712	17.9488	5.83596	91.8039	15.8215	26.2592	0.602512	0.730939	0.455108	0.341885	0.273439
HMDB0248277	Amastatin	0.688683	1.91831	0.501989	0.849977	1.1165	1.91398	3.52813	2.55334	42.2006	1.20268	4.35404	4.58944	1.16491	9.73803	0.119624	3.06342	0.245288	0.610323	1.9707
HMDB0010383	LysoPC(16:1/0:0)	32.5755	34.1823	32.7346	67.0282	43.7266	53.0668	155.109	68.9153	90.4439	61.9654	59.3	105.83	43.8857	90.2606	0.486211	1.04035	0.0156147	1.80647	2.20272
HMDB0257385	H-Val-Leu-Lys-pNA	2.67214	10.2674	2.70286	2.48642	4.90377	11.0466	9.83393	7.53605	83.6813	7.51075	11.6843	11.6551	5.67987	21.9836	0.258369	1.9525	0.220266	0.657052	1.7824
HMDB0010386	LysoPC(18:2/0:0)	2448.29	1865.81	1027.12	2897.58	996.396	1335.82	2235.25	1171.35	2380	930.323	1088.85	2544.4	1761.84	1725.03	1.02134	-0.0304598	0.93484	0.0292626	0.16246
HMDB0010385	LysoPC(18:1/0:0)	1770.44	1627.14	1260.95	1337.39	1055.39	1258.21	1547.6	1492.52	1707.78	1044.38	1041.77	1799.8	1384.92	1438.97	0.962436	0.055237	0.758814	0.119865	0.144501
HMDB0011514	LysoPE(20:3/0:0)	326.218	348.679	359.019	532.51	302.91	356.204	409.478	431.256	457.271	257.874	259.315	425.97	370.923	373.527	0.993029	0.0100923	0.959329	0.0180325	0.14659
HMDB0011523	LysoPE(22:4/0:0)	120.042	68.8244	67.3504	79.0613	47.9335	78.4267	87.1906	93.1996	73.3586	75.1731	91.8133	170.124	76.9398	98.4765	0.781301	0.356049	0.25097	0.600378	1.20691
HMDB0013122	LysoPC(P-18:0/0:0)	32.8087	1.49644	5.20793	2.14151	15.2277	16.2644	13.917	7.24229	9.29271	14.5676	28.9016	39.4023	12.1911	18.8872	0.645468	0.631583	0.367073	0.435247	1.28475
HMDB0035875	Myrianthic acid	0.599753	3.31505	1.01409	1.66677	1.66949	1.3494	3.57852	4.91816	68.8601	1.66201	6.43797	7.45579	1.60242	15.4854	0.103479	3.27258	0.251529	0.599412	1.96299
HMDB0010394	LysoPC(20:3/0:0)	223.927	177.091	101.695	272.143	88.0241	97.0425	214.969	142.676	242.848	112.982	101.169	260.91	159.987	179.259	0.892491	0.16409	0.657326	0.182219	0.410481
HMDB0242384	Cholylglutamic acid	0.618699	3.05095	0.628106	1.21206	1.48299	1.86787	4.7298	2.82673	73.6415	2.21472	6.69532	7.44512	1.47678	16.2589	0.0908292	3.4607	0.255335	0.59289	2.04709
HMDB0000241	Protoporphyrin IX	741.168	120.028	51.6136	298.378	506.684	207.791	396.298	87.7593	374.299	313.217	677.805	117.955	320.944	327.889	0.978819	0.0308859	0.960758	0.0173861	0.273985
HMDB0115486	PA(8:0/15:0)	2.23216	7.44597	2.41185	2.54247	4.33467	8.81321	10.3908	5.74492	75.7263	6.38323	12.4397	14.0337	4.63006	20.7864	0.222744	2.16654	0.177232	0.751457	1.93447
HMDB0010404	LysoPC(22:6/0:0)	193.241	250.053	236.71	398.089	223.742	336.573	427.577	398.655	598.422	196.442	221.583	385.262	273.068	371.324	0.735391	0.443416	0.17948	0.745984	1.05788
HMDB0242381	Cholylaspartic acid	0.703025	2.41265	0.74245	1.57009	0.919353	2.21389	7.44514	3.47321	68.8107	3.1282	5.62158	9.59626	1.42691	16.3458	0.087295	3.51796	0.216166	0.665213	2.2467
HMDB0303709	Cyclo(glycylleucylvalylleucylprolylseryl)	1.62895	5.48177	1.96889	1.7986	4.49952	6.86548	7.44082	6.29691	68.5337	5.32666	10.0038	10.8615	3.7072	18.0772	0.205076	2.28577	0.187987	0.725873	1.97424
HMDB0033242	Glycylserylprolylmethionylphenylalanylvalinamide	1.79428	13.2167	3.99936	7.93231	5.45687	7.15845	13.8278	15.9832	218.999	12.6243	24.0771	31.8459	6.593	52.8929	0.124648	3.00407	0.223969	0.649812	2.08884
HMDB0010361	23,25-Dihdroxy-24-oxovitamine D3 23-(beta-glucuronide)	0.666359	3.04806	0.568932	1.5994	1.41961	1.53829	3.81209	4.1301	66.5367	3.56183	7.50585	9.75603	1.47344	15.8838	0.092764	3.43029	0.216186	0.665172	2.23325

## Sheet: D. MetvsCTL
	No	RT [min]	Molecular_Weight	m/z	HMDB_ID	Compound_name	Formula	Monoisotopic_Mass	Delta(ppm)	Adduct	Score (QI)	Fragmentation Score (QI)	Isotope Similarity (QI)	mzCloud Best Match (Thermo)	mzVault Best Match (Thermo)	364L	365L	356R	362L	361L	373R	371R	367R	366L	369	370L	AVE(CTL)	AVE(Metformin)	FC(CTL/Metformin)	Log2_FC	T-Test	Log10P_value	VIP	P_value	Significance
1	5	0.995	71.0735	72.0808	HMDB0031641	Pyrrolidine	C4H9N	71.0735	0	[M+H]+	49.9	54.2	95.64	NA	NA	9999.44	7585.33	7807.64	8371.25	8947.19	8998.7	7026.82	7719.69	7769.23	10145.3	7492	8618.26	8030.61	1.07318	-0.101886	0.378497	0.421937	0.784351	0.378497	no change
2	12	1.002	78.0139	79.0212	HMDB0002151	Dimethyl sulfoxide	C2H6OS	78.0139	1	[M+H]+	51.5	65.3	92.69	NA	NA	523.069	466.004	131.413	425.236	428.323	246.509	59.9932	173.848	2494.76	1403.67	733.976	370.092	973.249	0.380265	1.39492	0.251533	0.599405	0.514629	0.251533	no change
3	28	0.842	83.0735	84.0807	HMDB0033529	2,3-Dihydro-3-methyl-1H-pyrrole	C5H9N	83.0735	0	[M+H]+	45.4	32.7	94.5	NA	NA	6144.51	3817.73	3899.34	5151.46	4532.93	4993.93	3384.8	3407.04	6209.12	6495.86	4480.84	4756.65	4795.53	0.991892	0.011745	0.958091	0.0185931	0.0654994	0.958091	no change
4	31	0.996	84.0033	85.0106	HMDB0029718	Thiophene	C4H4S	84.0034	1	[M+H]+	40.2	5.79	95.97	NA	NA	462.231	523.891	1165.45	569.137	1480.46	1341.63	1263.82	178.11	397.164	1546.96	395.71	923.799	756.352	1.22139	-0.288521	0.613712	0.212035	0.787814	0.613712	no change
5	32	1.436	85.0891	86.0963	HMDB0250671	Cyclopentylamine	C5H11N	85.0891	1	[M+H]+	44.3	28	94.63	NA	NA	27987	20220.4	18459.9	20390.6	17852	21717.8	16909.1	17605.7	22798.3	24618	19792.2	21104.6	20344.7	1.03735	-0.0529074	0.728477	0.137584	0.269233	0.728477	no change
6	39	0.954	89.0476	90.0549	HMDB0000161	Alanine	C3H7NO2	89.0477	0	[M+H]+	39.7	0.825	98.31	NA	NA	1776.46	2045.24	2144.87	3816.71	1895.02	1957.7	1976.2	2161.16	1838.46	2485.65	2031.84	2272.67	2098.66	1.08291	-0.114917	0.640384	0.193559	0.294113	0.640384	no change
7	44	1.299	94.0088	95.0161	HMDB0004983	Dimethyl sulfone	C2H6O2S	94.0089	1	[M+H]+	39.6	6.19	92.43	NA	NA	83.4107	172.643	126.527	148.324	216.995	180.867	257.203	343.197	1161.33	377.238	449.039	154.794	517.602	0.29906	1.74149	0.0909401	1.04124	2.15098	0.0909401	no change
8	46	12.417	94.0781	95.0854	HMDB0061889	1,3,5-Heptatriene	C7H10	94.0783	1	[M+H]+	50.2	55.1	97.28	NA	NA	239.073	258.379	191.338	195.044	188.924	221.633	248.744	261.905	372.709	220.548	268.23	215.732	274.427	0.786117	0.347183	0.0558273	1.25315	1.66838	0.0558273	no change
9	51	1.04	97.9768	98.9841	HMDB0001429	Phosphate	H3O4P	97.9769	1	[M+H]+	40.5	4.35	99.08	NA	NA	18191.3	23634.6	27705.4	25158.8	29041.9	28494.4	22949.1	16400.1	12667.6	20669.8	19896.6	25371	18516.6	1.37018	-0.454362	0.0210591	1.67656	1.76839	0.0210591	no change
10	61	1.405	101.03	102.037	HMDB0245176	2-Iminothiolane	C4H7NS	101.03	1	[M+H]+	43.6	40.3	78.33	NA	NA	27.8265	81.3704	27.0471	75.675	100.353	92.2952	82.0914	11.5053	39.4613	226.395	30.3376	67.4278	77.9581	0.864924	0.209354	0.787768	0.103602	0.308287	0.787768	no change
11	71	1.002	/	104.053	HMDB0033875	2,3-Dihydrothiophene	C4H6S	86.019	1	[M+NH4]+	45.3	34.1	93.48	NA	NA	914.897	668.781	590.039	713.684	797.937	694.979	541.331	489.864	109.59	756.038	601.646	730.053	499.694	1.461	-0.546957	0.0645156	1.19033	1.30264	0.0645156	no change
12	72	0.93	/	104.107	HMDB0302463	Cyclopentanol	C5H10O	86.0732	2	[M+NH4]+	50.8	61.8	94.75	NA	NA	88749.6	97543.7	105300	64921.4	86059.3	100605	129855	98691.4	64429.1	107881	97784	90529.8	99728.1	0.907766	0.139608	0.446192	0.350478	0.567471	0.446192	no change
13	73	10.272	/	104.107	HMDB0000097	Choline	C5H14NO	104.108	7	[M+H]+	NA	NA	NA	88.1	NA	243.779	685.667	647.646	283.278	400.581	436.803	314.906	422.651	425.753	291.287	557.254	449.626	402.37	1.11744	-0.160201	0.623735	0.205	0.288272	0.623735	no change
14	75	12.417	104.062	105.07	HMDB0034240	Styrene	C8H8	104.063	1	[M+H]+	47.3	40.9	96.85	NA	NA	123.136	107.073	82.6037	87.2462	79.3979	95.6274	104.364	108.544	159.401	94.9615	124.909	95.8474	118.436	0.809276	0.305296	0.108963	0.962722	1.41208	0.108963	no change
15	87	0.964	111.043	112.05	HMDB0000630	Cytosine	C4H5N3O	111.043	1	[M+H]+	49.7	55.3	94.23	NA	NA	6369.86	5636.88	5599.62	4502.26	6743.6	5746.56	5408.3	3978.79	3571.97	6274.81	4429.43	5766.46	4732.66	1.21844	-0.285036	0.099955	1.0002	1.43489	0.099955	no change
16	89	0.831	111.08	112.087	HMDB0000870	Histamine	C5H9N3	111.08	0	[M+H]+	41.8	11.8	97.59	NA	NA	229.451	166.068	102.519	295.763	140.849	138.742	167.456	640.454	777.286	453.234	420.912	178.899	491.868	0.363712	1.45913	0.0115275	1.93827	2.01224	0.0115275	up
17	93	1.303	112.027	113.034	HMDB0000300	Uracil	C4H4N2O2	112.027	1	[M+H]+	42.3	17.5	95.02	NA	NA	2354.02	2101.99	2702.96	2112.07	3042.36	2651.13	2922.9	2029.1	1738.04	2673.18	2270.55	2494.09	2326.75	1.07192	-0.100193	0.528849	0.276668	0.665128	0.528849	no change
18	99	0.84	114.079	115.087	HMDB0000323	3-Amino-2-piperidone	C5H10N2O	114.079	0	[M+H]+	41.5	10.3	97.38	NA	NA	364.957	174.366	152.405	222.831	193.577	200.193	141.65	189.017	176.533	244.002	190.364	218.055	188.313	1.15794	-0.211558	0.445842	0.350819	0.61151	0.445842	no change
19	101	0.967	115.063	116.07	HMDB0000162	Proline	C5H9NO2	115.063	1	[M+H]+	43.5	24.6	94.05	NA	NA	13295.4	12267.8	12388.4	11441.6	11546.6	10939.4	10588.8	9969.63	7410.83	11862.2	10201.3	11979.9	10006.5	1.1972	-0.259668	0.0285694	1.5441	1.70755	0.0285694	no change
20	106	3.433	117.058	118.065	HMDB0000738	Indole	C8H7N	117.058	1	[M+H]+	NA	NA	NA	87.5	NA	11599	12135.4	12101.5	12321.1	11831.1	13735.4	12191.7	12583	19924.8	13621.4	13056.3	12287.2	14275.4	0.860727	0.216372	0.171157	0.766604	1.28048	0.171157	no change
21	121	1.848	119.073	120.081	HMDB0253472	Indoline	C8H9N	119.073	1	[M+H]+	48.2	50.6	91.66	NA	NA	78603.6	53284.3	45399.3	51568.4	49902.7	55022.2	42465.6	55681.9	53577.5	64866.6	50374.9	55630.1	53393.3	1.04189	-0.0592058	0.727903	0.137927	0.205415	0.727903	no change
22	124	13.171	120.094	121.101	HMDB0040458	1,2,4-Tris(methylene)cyclohexane	C9H12	120.094	2	[M+H]+	50.6	58.6	96.47	NA	NA	69.5872	54.4767	64.5323	65.4102	54.3674	44.5906	57.5246	58.0072	91.1018	55.7777	41.892	58.8274	60.8607	0.966591	0.0490222	0.815238	0.0887158	0.0190932	0.815238	no change
23	132	1.3	122.037	123.044	HMDB0259299	Tropolone	C7H6O2	122.037	3	[M+H]+	42.8	19.5	98.25	NA	NA	1796.54	1010.77	1230.92	1078.33	1119.09	1084.61	989.667	992.473	1448.32	881.058	1085.8	1220.04	1079.46	1.13023	-0.17662	0.397943	0.400179	0.895421	0.397943	no change
24	133	1.305	122.048	123.055	HMDB0001406	Niacinamide	C6H6N2O	122.048	1	[M+H]+	49.1	53.2	93.76	NA	NA	18447.8	22032.8	23492.6	22741.6	26398.5	20661.6	25114.7	22485.7	9862.32	22790.5	19650.6	22295.8	19980.8	1.11586	-0.158161	0.413573	0.383448	0.807159	0.413573	no change
25	136	12.418	122.109	123.117	HMDB0061784	3-Allyl-1-cyclohexene	C9H14	122.11	2	[M+H]+	42.2	14.6	98	NA	NA	67.0235	61.0618	53.9356	54.7208	53.8725	64.5546	74.9924	64.2851	103.373	62.5771	78.3922	59.1948	76.724	0.771529	0.374208	0.0358088	1.44601	1.77058	0.0358088	no change
26	139	0.962	/	125	HMDB0033977	Methyl acrylate	C4H6O2	86.0368	3	[M+K]+	40.6	10.8	95.28	NA	NA	459.34	840.774	821.348	680.003	845.686	621.356	740.159	744.149	94.3189	484.965	621	711.418	536.918	1.325	-0.405994	0.20963	0.678546	1.04745	0.20963	no change
27	143	0.981	125.015	126.022	HMDB0000251	Taurine	C2H7NO3S	125.015	1	[M+H]+	48.1	48.5	92.75	NA	NA	9232.37	10666.2	11933.8	11568.7	11292.4	10735.7	12752.6	11122.7	5372.9	10777.8	11850.5	10904.8	10375.3	1.05104	-0.0718153	0.680814	0.166971	0.540307	0.680814	no change
28	144	0.838	/	126.103	HMDB0246517	2-Amino-4-methylpyridine	C6H8N2	108.069	0	[M+NH4]+	43.5	22.1	95.43	NA	NA	224.568	57.6084	27.3755	156.307	55.0101	75.4885	50.7888	57.5071	193.538	209.203	55.7127	99.3928	113.35	0.876867	0.18957	0.773505	0.111537	0.376706	0.773505	no change
29	149	13.165	127.1	128.107	HMDB0250651	Cyclohexanecarboxamide	C7H13NO	127.1	1	[M+H]+	47.8	45.9	94.91	NA	NA	67.123	68.028	59.3864	63.4781	46.301	48.8144	47.8062	53.6009	95.4547	49.7464	44.8192	58.8551	58.2855	1.00977	-0.0140318	0.953336	0.0207541	0.268445	0.953336	no change
30	155	0.971	129.043	130.05	HMDB0002234	1-Pyrroline-4-hydroxy-2-carboxylate	C5H7NO3	129.043	0	[M+H]+	45.6	29.5	98.86	NA	NA	8424.61	7113.77	7199.86	6512.54	7911.05	7311.19	7192.45	7042.59	4579.98	8249.06	7214.29	7412.17	6855.67	1.08117	-0.112598	0.397296	0.400886	0.786646	0.397296	no change
31	156	3.263	129.058	130.065	HMDB0034244	Isoquinoline	C9H7N	129.058	0	[M+H]+	41.6	12.5	95.87	NA	NA	467.915	139.327	208.255	263.557	183.751	214.408	327.238	335.297	524.53	342.515	292.917	246.202	364.5	0.675452	0.566074	0.0978151	1.00959	1.55409	0.0978151	no change
32	157	0.842	129.079	130.086	HMDB0000070	Pipecolic acid	C6H11NO2	129.079	0	[M+H]+	44.6	30.1	93.34	NA	NA	8614.09	5419.91	5460.6	7045.44	6122.55	6724.01	4665.47	5528.4	8439.27	8492.34	5925.47	6564.43	6610.19	0.993078	0.0100213	0.960169	0.0176521	0.000573858	0.960169	no change
33	159	0.96	129.101	130.109	HMDB0001921	1,1-Dimethylbiguanide	C4H11N5	129.101	0	[M+H]+	45.8	33	96.45	NA	NA	8.79941	10.8241	10.561	11.1582	9.67483	9.94563	887.581	656.292	2256.97	1172.13	1107.88	10.1605	1216.17	0.00835453	6.90323	0.0119026	1.92436	2.65555	0.0119026	up
34	164	0.954	/	132.077	HMDB0060245	3-Cyanoalanine	C4H6N2O2	114.043	1	[M+NH4]+	49.8	54.6	95.95	NA	NA	32265.2	37969.4	38570.6	69590.8	34367.1	35583.3	36077.4	38542.7	34775.6	44500	36569.8	41391.1	38093.1	1.08658	-0.119789	0.624556	0.204429	0.311108	0.624556	no change
35	165	3.26	131.073	132.081	HMDB0000466	3-Methylindole	C9H9N	131.073	0	[M+H]+	NA	NA	NA	88.1	NA	493.596	348.287	401.746	327.931	399.65	475.636	303.525	316.705	454.187	420.304	352.81	407.808	369.506	1.10366	-0.142291	0.362639	0.440525	0.787804	0.362639	no change
36	166	1.021	131.094	132.102	HMDB0001645	Norleucine	C6H13NO2	131.095	1	[M+H]+	45.1	28.7	98.24	NA	NA	1023.15	761.305	828.536	1065.51	1023.98	1113.85	909.861	1236.1	864.12	1126.83	739.474	969.389	975.276	0.993964	0.00873494	0.955835	0.0196172	0.114639	0.955835	no change
37	167	1.452	131.095	132.102	HMDB0000687	Leucine	C6H13NO2	131.095	1	[M+H]+	40.8	11.5	93.55	NA	NA	12740.6	8971.39	8057.97	8917.09	7795.57	9514.44	7030.84	7611.77	9565.19	10883.8	8715.8	9332.84	8761.47	1.06521	-0.0911425	0.5881	0.230549	0.453121	0.5881	no change
38	168	1.002	132.024	133.032	HMDB0059667	3-Methyl sulfolene	C5H8O2S	132.025	1	[M+H]+	40.1	5.36	96.09	NA	NA	3514.44	2641.07	2495.6	2754.48	3221.61	2754.65	2169.71	2769.68	1614.34	2963	2334.76	2896.97	2370.3	1.2222	-0.289479	0.0892747	1.04927	1.39188	0.0892747	no change
39	171	6.35	132.079	133.086	HMDB0251247	Diethylene glycol monovinyl ether	C6H12O3	132.079	1	[M+H]+	40.4	5.2	97.65	NA	NA	488.731	269.679	229.535	360.662	203.156	432.614	170.814	213.301	1898.63	305.374	248.129	330.73	567.249	0.583041	0.778331	0.519926	0.284058	0.259907	0.519926	no change
40	173	0.986	133.02	134.027	HMDB0062164	Thioproline	C4H7NO2S	133.02	1	[M+H]+	40.1	12.1	89.68	NA	NA	674.241	1334.22	901.827	814.768	1028.62	529.453	1448.16	1958.52	228.722	403.6	1253.88	880.521	1058.58	0.831798	0.265694	0.627954	0.202072	0.156379	0.627954	no change
41	175	0.964	/	134.117	HMDB0000535	Caproic acid	C6H12O2	116.084	1	[M+NH4]+	45.7	33.2	97.17	NA	NA	1312.87	588.725	1122.87	158.62	365.983	297.629	1225.94	378.509	144.896	265.714	444.116	641.116	491.835	1.30352	-0.38241	0.598659	0.222821	0.58077	0.598659	no change
42	177	13.177	134.109	135.117	HMDB0061787	2,6-Dimethyl-1,3,5,7-octatetraene	C10H14	134.11	2	[M+H]+	51.6	62.1	97.8	NA	NA	83.9548	88.6153	108.753	111.374	68.092	107.401	68.149	77.9859	202.788	93.1455	83.9404	94.6984	105.202	0.90016	0.151746	0.667474	0.175565	0.184824	0.667474	no change
43	180	0.827	135.054	136.062	HMDB0000034	Adenine	C5H5N5	135.054	0	[M+H]+	41.9	16	94.05	NA	NA	188.073	192.902	189.872	259.973	218.314	188.465	224.397	238.464	64.3073	176.82	146.083	206.267	170.014	1.21323	-0.278855	0.272006	0.565421	1.01889	0.272006	no change
44	181	1.305	/	136.076	HMDB0032929	Benzofuran	C8H6O	118.042	1	[M+NH4]+	42.9	17.4	97.67	NA	NA	4104	2844.54	2718.81	2850.38	3084.15	3098.23	2294.16	2430.4	3167.16	3530.13	2796.96	3116.69	2843.76	1.09597	-0.132212	0.398789	0.399256	0.785084	0.398789	no change
45	184	1.304	136.038	137.046	HMDB0000157	Hypoxanthine	C5H4N4O	136.039	1	[M+H]+	48.3	47.8	94.44	NA	NA	10872.7	29664.2	26528.9	24656.2	25292.9	16537	30175.6	28744.1	451.964	6613.97	23538.5	22258.7	17904.8	1.24317	-0.314019	0.540926	0.266862	0.963042	0.540926	no change
46	201	0.834	143.04	144.048	HMDB0246712	5-(1-Hydroxyethyl)-4-methylthiazole	C6H9NOS	143.04	0	[M+H]+	48.8	56	88.4	NA	NA	76.5364	109.674	114.798	158.268	120.237	74.929	174.427	156.999	29.9715	133.143	107.641	109.074	120.436	0.905654	0.142969	0.68097	0.166872	0.0724481	0.68097	no change
47	202	3.254	143.073	144.081	HMDB0244865	1-Benzazepine	C10H9N	143.073	1	[M+H]+	48.7	45.4	98.88	NA	NA	2292.12	1798.3	2226.73	1581.5	2067.77	2300.56	1386.25	1605.34	2275.73	2009.19	1716.4	2044.5	1798.58	1.13673	-0.184887	0.23627	0.626591	1.02537	0.23627	no change
48	203	0.984	143.095	144.102	HMDB0242107	1-Methylpiperidine-2-carboxylic acid	C7H13NO2	143.095	1	[M+H]+	48.9	47.5	98.26	NA	NA	2459.49	2030.34	2150.18	2290.2	2972.44	2960.17	2300.01	2163.59	4202.01	2207.28	2727.71	2477.14	2720.12	0.910673	0.134995	0.550414	0.259311	0.462574	0.550414	no change
49	209	0.959	/	146.117	HMDB0031603	Ethyl 4-pentenoate	C7H12O2	128.084	1	[M+NH4]+	41.6	16.3	93.3	NA	NA	437.693	352.87	271.438	452.116	378.304	319.25	326.53	332.193	253.641	315.289	268.11	368.612	299.153	1.23219	-0.301221	0.0744582	1.12809	1.45957	0.0744582	no change
50	211	0.833	145.158	146.165	HMDB0001257	Spermidine	C7H19N3	145.158	0	[M+H]+	39.6	6.06	92.28	NA	NA	1354.76	1054.26	867.845	1621.1	1291.01	1563.94	1190.54	993.025	313.654	1787.26	1157.02	1292.15	1088.3	1.18731	-0.247702	0.436084	0.36043	0.788922	0.436084	no change
51	212	1.307	/	147.044	HMDB0034877	2-Acetyl-3-methylfuran	C7H8O2	124.052	17	[M+Na]+	45	46.2	95.91	NA	NA	985.547	729.265	679.566	734.503	736.513	771.93	598.309	594.481	775.777	837.604	692.943	772.887	699.823	1.1044	-0.143269	0.292523	0.53384	0.960161	0.292523	no change
52	214	0.96	/	147.076	HMDB0000267	Pyroglutamic acid	C5H7NO3	129.043	1	[M+NH4]+	46.2	39	93.69	NA	NA	486.255	15.4139	15.8245	252.507	45.8677	133.475	11.9928	35.2302	129.869	348.691	59.2201	158.224	117.001	1.35233	-0.435451	0.689723	0.161325	0.090579	0.689723	no change
53	217	12.418	146.109	147.117	HMDB0302269	Pentenylbenzene	C11H14	146.11	2	[M+H]+	47.4	40.5	98.41	NA	NA	68.4314	64.9029	55.5114	54.9152	53.3467	55.5958	73.3608	74.8982	106.005	58.5355	76.5293	58.7839	77.8658	0.754938	0.405569	0.0320444	1.49425	1.77628	0.0320444	no change
54	220	0.996	/	148.043	HMDB0033548	4-Hydroxy-5-methyl-3(2H)-thiophenone	C5H6O2S	130.009	1	[M+NH4]+	41.9	12.1	97.97	NA	NA	1868.03	1961.45	4434.09	2164.78	5436.59	5070.07	4723.83	611.475	1625.97	5638.03	1435.3	3489.17	2806.92	1.24306	-0.313895	0.574614	0.240624	0.840039	0.574614	no change
55	221	0.966	147.053	148.06	HMDB0000148	Glutamic acid	C5H9NO4	147.053	1	[M+H]+	43.5	20.6	98.64	NA	NA	4917	5586.04	5420.11	4351.82	6074.16	5557.43	5319.43	5333.65	3286.73	5379.61	5271.11	5317.76	4918.11	1.08126	-0.112716	0.405101	0.392436	0.729335	0.405101	no change
56	224	13.168	148.125	149.132	HMDB0059834	Pentylbenzene	C11H16	148.125	1	[M+H]+	44.1	24.5	97.53	NA	NA	71.3737	72.5739	67.3964	65.1941	60.5967	84.06	57.5404	67.365	142.191	61.5573	70.4774	70.1991	79.8261	0.8794	0.185408	0.528253	0.277158	0.447341	0.528253	no change
57	235	1.346	151.049	152.057	HMDB0000132	Guanine	C5H5N5O	151.049	1	[M+H]+	NA	NA	NA	89.2	NA	674.25	1347.81	866.538	813.289	995.654	328.521	1593.73	1459.61	232.177	137.29	736.142	837.677	831.789	1.00708	-0.0101775	0.985381	0.00639585	0.649802	0.985381	no change
58	237	1.304	152.033	153.04	HMDB0000786	Oxypurinol	C5H4N4O2	152.033	1	[M+H]+	46.9	41.7	94.39	NA	NA	5496.19	4881.23	6299.24	5437.22	6619.68	5730.17	4559.2	3776.33	480.466	4562.37	5207.28	5743.95	3717.13	1.54527	-0.627855	0.0337133	1.4722	1.30779	0.0337133	no change
59	238	1	152.033	153.041	HMDB0000292	Xanthine	C5H4N4O2	152.033	1	[M+H]+	47.3	43.7	94.18	NA	NA	3554.96	3198.26	3766.27	3799.99	4316.17	3956.23	2848.37	2515.59	351.081	2733.13	3084.57	3765.31	2306.55	1.63245	-0.707035	0.0140386	1.85268	1.41455	0.0140386	no change
60	244	0.995	153.03	154.037	HMDB0247424	8-Azaxanthine	C4H3N5O2	153.029	10	[M+H]+	40.5	35.4	92.57	NA	NA	34.483	34.9736	50.2944	54.4077	61.609	53.6599	29.4372	23.5453	3.97317	33.8609	29.3524	48.238	24.0338	2.00709	-1.0051	0.00669971	2.17394	1.64041	0.00669971	down
61	253	0.94	155.069	156.077	HMDB0000177	Histidine	C6H9N3O2	155.069	1	[M+H]+	45.9	37.8	92.67	NA	NA	1160.52	1122.83	1202.94	939.76	1225.3	1351.8	1006.23	1059.43	760.82	1285.8	1092.79	1167.19	1041.01	1.12121	-0.165053	0.229482	0.639252	0.995029	0.229482	no change
62	256	13.169	/	156.138	HMDB0040338	3,5,5-Trimethyl-3-cyclohexen-1-one	C9H14O	138.104	1	[M+NH4]+	52.8	69.2	96.44	NA	NA	49.5615	66.5714	59.2771	51.6113	51.2105	58.8299	53.7659	56.8226	107.724	53.2682	39.5073	56.1769	62.2176	0.902911	0.147344	0.596941	0.224068	0.299992	0.596941	no change
63	261	1.302	/	158.117	HMDB0039652	2-Hydroxy-3,4,5-trimethyl-2-cyclopenten-1-one	C8H12O2	140.084	1	[M+NH4]+	40.7	8.02	96.77	NA	NA	304.468	238.892	305.083	229.803	358.329	362.854	329.348	310.768	475.671	268.432	415.71	299.905	359.986	0.833102	0.263436	0.190905	0.719184	1.08632	0.190905	no change
64	269	1.296	/	160.133	HMDB0040215	3-Hexenyl acetate	C8H14O2	142.099	1	[M+NH4]+	44.5	26.1	98.13	NA	NA	26.0364	29.7537	60.2398	45.0693	38.81	36.1907	62.6004	30.0346	24.0189	46.9081	43.0103	39.35	41.3144	0.952451	0.0702827	0.816679	0.0879488	0.0557306	0.816679	no change
65	271	12.418	/	161.132	HMDB0251502	1,3,5-Hexatriene	C6H8	80.0626	1	[2M+H]+	47.7	41.6	98.43	NA	NA	86.1083	76.0251	54.402	63.7263	56.7618	75.437	85.2268	86.4378	124.886	72.3894	90.7742	68.7434	91.9428	0.747676	0.419514	0.040742	1.38996	1.74513	0.040742	no change
66	276	1.296	/	162.076	HMDB0029171	3-Hydroxyadipic acid 3,6-lactone	C6H8O4	144.042	1	[M+NH4]+	39.7	5.85	94.3	NA	NA	149.652	186.603	230.512	187.007	257.987	182.906	233.995	278.084	115.692	184.652	283.444	199.111	219.173	0.908466	0.138496	0.561507	0.250645	0.279325	0.561507	no change
67	277	0.994	161.069	162.076	HMDB0062557	N-Acetylthreonine	C6H11NO4	161.069	1	[M+H]+	45.5	31.3	97.21	NA	NA	620.664	1303.63	1298.13	1139.09	1385.14	993.617	1288.59	1625.36	414.003	920.956	1028.05	1123.38	1055.39	1.06442	-0.0900619	0.766495	0.115491	0.427081	0.766495	no change
68	278	0.944	161.105	162.112	HMDB0000062	Carnitine	C7H15NO3	161.105	1	[M+H]+	52.9	67.2	98.7	NA	NA	11001	12984.5	11305.5	14732.4	12461.9	11635.2	13374.6	13376.9	6963.24	10883.5	11789.7	12353.4	11277.6	1.0954	-0.131455	0.405777	0.391713	0.791354	0.405777	no change
69	281	13.17	162.141	163.148	HMDB0036759	Pregeijerene	C12H18	162.141	2	[M+H]+	49	50.3	96.79	NA	NA	61.9148	61.861	57.1511	46.706	52.6725	53.6305	40.7649	50.5221	106.748	45.1326	45.9273	55.656	57.8189	0.962591	0.0550053	0.854259	0.0684104	0.151824	0.854259	no change
70	307	1.3	168.028	169.035	HMDB0000289	Uric acid	C5H4N4O3	168.028	1	[M+H]+	51.2	63.8	93.42	NA	NA	983.456	520.042	647.305	605.565	861.355	1171.94	799.095	396.029	2914.67	2272.8	650.977	798.277	1406.71	0.567477	0.817367	0.293758	0.53201	0.784365	0.293758	no change
71	318	0.845	169.085	170.092	HMDB0253571	Ipronidazole	C7H11N3O2	169.085	1	[M+H]+	NA	NA	NA	81.8	NA	48.2871	78.8617	95.8464	541.328	80.1286	90.9164	85.9455	131.773	288.437	199.755	108.476	155.895	162.877	0.95713	0.0632126	0.941	0.0264105	0.699639	0.941	no change
72	319	13.171	/	170.154	HMDB0059875	Carvotanacetone	C10H16O	152.12	2	[M+NH4]+	45.3	32.1	96.27	NA	NA	57.9321	69.1138	54.0587	48.9572	52.3958	56.4206	51.7529	56.2166	103.325	44.8717	43.3804	56.4797	59.9093	0.942753	0.0850484	0.751377	0.124142	0.0661038	0.751377	no change
73	328	0.933	/	175.119	HMDB0259734	V-Pyrro/NO	C6H11N3O2	157.085	0	[M+NH4]+	39.4	4.58	92.72	NA	NA	44.4268	493.28	476.386	212.457	272.398	306.666	242.021	237.761	341.637	570.039	300.951	300.936	338.482	0.889075	0.169622	0.698797	0.155649	0.632515	0.698797	no change
74	330	12.417	/	175.148	HMDB0041218	1,5-Undecadiene	C11H20	152.157	14	[M+Na]+	49.1	62	98.56	NA	NA	116.763	102.892	76.3607	79.9943	62.9746	84.5811	90.0096	93.2971	140.243	80.473	99.7462	87.261	100.754	0.866082	0.207425	0.31956	0.495447	0.936717	0.31956	no change
75	333	1.456	/	176.066	HMDB0000528	4,5-Dihydroorotic acid	C5H6N2O4	158.033	5	[M+NH4]+	42.8	22.9	97.55	NA	NA	219.942	156.961	130.684	143.948	139.085	178.408	148.84	154.074	347.175	234.731	249.165	161.505	226.797	0.71211	0.489828	0.103556	0.984823	1.40921	0.103556	no change
76	337	1.418	175.084	176.092	HMDB0301777	Glabrin A	C7H13NO4	175.084	1	[M+H]+	40.8	7.01	98.03	NA	NA	114.442	126.863	214.255	950.85	522.899	292.381	150.705	49.1842	15.9812	395.779	26.0272	370.282	127.535	2.90336	-1.53773	0.160066	0.795702	1.57309	0.160066	no change
77	342	13.175	176.156	177.164	HMDB0035180	4,6,8-Megastigmatriene	C13H20	176.157	1	[M+H]+	51.9	65.7	95.7	NA	NA	50.2999	49.2689	34.9987	42.5871	40.4231	41.2115	32.2707	37.6756	88.3938	30.4184	36.5829	43.1315	45.0683	0.957026	0.0633703	0.853474	0.0688097	0.177925	0.853474	no change
78	354	4.364	/	180.099	HMDB0014447	Tranexamic Acid	C8H15NO2	157.11	16	[M+Na]+	43.1	35.5	96.7	NA	NA	2.28789	10.6739	8.97027	13.9774	7.30894	27.0546	17.4244	13.7216	23.1068	20.7458	33.9193	11.7122	21.7835	0.537661	0.895232	0.0704137	1.15234	1.5894	0.0704137	no change
79	358	1.305	/	182.081	HMDB0041592	Coumarinic acid	C9H8O3	164.047	1	[M+NH4]+	45.6	29.8	98.87	NA	NA	5141.34	3694.33	3475.16	3505.97	3776.46	3882.42	2829.72	3038.56	3756.05	4193.12	3456.83	3912.61	3454.86	1.1325	-0.179506	0.232157	0.634218	1.07954	0.232157	no change
80	366	0.965	/	184.073	HMDB0247233	7-Aminoheptanoic acid	C7H15NO2	145.11	2	[M+K]+	51.1	66	91.98	NA	NA	17136.4	32268.3	34626.4	23212.7	35903.9	25967.2	29443.6	23558.5	3280.49	21509.8	20518.2	28185.8	19662.1	1.43351	-0.519551	0.132766	0.876912	1.14773	0.132766	no change
81	387	3.248	187.063	188.07	HMDB0000734	Indoleacrylic acid	C11H9NO2	187.063	1	[M+H]+	47	37.5	98.72	NA	NA	12881.8	10144.2	12048.8	8746.77	11422.7	12649.9	7459.63	8773.69	12541.2	14991.3	9275.08	11315.7	10608.2	1.0667	-0.0931494	0.634487	0.197577	0.523668	0.634487	no change
82	388	0.847	187.168	188.176	HMDB0002189	N8-Acetylspermidine	C9H21N3O	187.168	1	[M+H]+	44.3	25.9	96.74	NA	NA	376.73	215.143	265.245	503.538	305.061	267.776	334.832	402.77	157.187	272.94	270.601	322.249	287.666	1.12022	-0.163781	0.575194	0.240185	0.532166	0.575194	no change
83	392	12.417	/	189.163	HMDB0061818	2,4-Dodecadiene	C12H22	166.172	13	[M+Na]+	49.5	61.9	98.84	NA	NA	72.7563	61.7631	47.6374	49.3113	44.207	48.9093	55.3492	62.0655	90.2816	46.7843	74.4042	54.0974	65.777	0.822437	0.282023	0.20046	0.697972	1.08861	0.20046	no change
84	395	4.389	189.082	190.09	HMDB0012286	S-Prenyl-cysteine	C8H15NO2S	189.082	0	[M+H]+	44.9	29.1	95.58	NA	NA	58.3119	134.989	76.8303	60.8502	81.7598	49.1111	128.651	171.826	28.3444	34.9593	113.096	76.9754	95.3752	0.80708	0.309216	0.537086	0.269956	0.0599484	0.537086	no change
85	397	1.581	/	191.029	HMDB0000130	Homogentisic acid	C8H8O4	168.042	15	[M+Na]+	36.6	3.72	94.49	NA	NA	16.0541	16.6246	43.3724	13.7006	63.4416	99.2358	79.7332	1.4511	166.814	150.471	19.5548	42.0715	83.6048	0.503219	0.990743	0.250897	0.600505	0.0961538	0.250897	no change
86	400	13.169	/	191.179	HMDB0061821	3-Dodecene	C12H24	168.188	12	[M+Na]+	50.4	68	97.15	NA	NA	35.7583	42.0995	38.2827	34.8721	30.8095	30.7969	31.2599	32.234	68.1786	27.6996	27.1686	35.4365	37.3082	0.949832	0.0742552	0.803286	0.0951297	0.0828982	0.803286	no change
87	413	13.167	/	198.185	HMDB0038108	Quinceoxepane	C12H20O	180.151	1	[M+NH4]+	51.4	62.5	96.05	NA	NA	99.3135	98.3015	90.316	88.8012	74.2965	78.3407	73.4657	80.8626	155.881	70.4003	68.7009	88.2282	89.862	0.981819	0.026471	0.919438	0.0364774	0.198811	0.919438	no change
88	419	10.583	199.193	200.201	HMDB0251566	Dodecanamide	C12H25NO	199.194	2	[M+H]+	52.1	64.4	98.01	NA	NA	3227.62	2873.06	2492.98	3391.66	2343.37	2744.18	2604.62	2479.68	3601.21	2092.38	2271.3	2845.48	2609.84	1.09029	-0.124711	0.452836	0.344059	0.780641	0.452836	no change
89	426	4.925	/	223.142	HMDB0000991	2-Aminooctanoic acid	C8H17NO2	159.126	1	[M+ACN+Na]+	40.1	2.56	98.76	NA	NA	35.6354	27.7697	26.9285	23.7976	23.0856	26.6435	30.9906	29.6468	56.8159	43.3883	35.901	27.3101	39.3485	0.694056	0.526877	0.0373768	1.4274	1.78901	0.0373768	no change
90	438	0.848	202.216	203.223	HMDB0001256	Spermine	C10H26N4	202.216	1	[M+H]+	39.8	5.19	94.84	NA	NA	84.9185	54.5118	59.3536	131.879	98.6955	122.086	52.5839	40.5495	80.5108	186.347	68.5473	91.9074	85.7077	1.07233	-0.100755	0.827061	0.0824625	0.439642	0.827061	no change
91	441	1.303	203.115	204.123	HMDB0000201	Acetylcarnitine	C9H17NO4	203.116	1	[M+H]+	49.6	51.5	97.8	NA	NA	848.373	1279.31	860.711	1457.99	1178.57	1051.75	671.326	876.555	1340.98	1419.68	823.696	1112.78	1026.45	1.08411	-0.116516	0.629022	0.201334	0.475182	0.629022	no change
92	442	0.995	/	204.123	HMDB0254966	Mycarose	C7H14O4	162.089	3	[M+ACN+H]+	41	9.59	98.34	NA	NA	4782.65	6696.86	4717.36	9814.25	7428.95	6573.41	3387.42	4942.76	7621.67	6712.17	3876.08	6668.91	5308.02	1.25638	-0.329278	0.257066	0.589955	0.985944	0.257066	no change
93	451	1.305	205.041	206.048	HMDB0033528	4,6-Dihydroxy-2-quinolinecarboxylic acid	C10H7NO4	205.038	15	[M+H]+	40.5	23.9	94.49	NA	NA	198.8	335.409	391.018	184.653	420.401	345.075	341.51	127.768	685.387	227.539	339.252	312.559	344.291	0.907834	0.1395	0.748207	0.125978	0.0869613	0.748207	no change
94	462	1.841	/	210.05	HMDB0244560	Desmethylmisonidazole	C6H9N3O4	187.059	7	[M+Na]+	39	5.11	97.98	NA	NA	596.964	440.934	417.324	249.717	451.41	510.111	254.197	465.497	217.422	679.673	570.597	444.41	437.477	1.01585	-0.0226835	0.943917	0.0250662	0.214026	0.943917	no change
95	464	12.417	/	210.185	HMDB0034671	5,8-Megastigmadien-4-one	C13H20O	192.151	2	[M+NH4]+	50.4	57.3	97.07	NA	NA	67.0674	60.6761	44.8229	41.0886	43.2894	48.2652	59.9835	64.8717	90.8596	48.1202	55.4793	50.8683	63.8629	0.796523	0.328212	0.143951	0.841785	1.31047	0.143951	no change
96	468	0.837	/	212.103	HMDB0000679	Homocitrulline	C7H15N3O3	189.111	12	[M+Na]+	46.2	47.6	95.59	NA	NA	10.7446	15.0282	14.3529	1075.04	21.5032	55.5826	12.5344	77.888	556.041	229.751	100.324	198.709	195.308	1.01742	-0.0249105	0.987589	0.00542367	0.941133	0.987589	no change
97	469	5.465	211.118	212.126	HMDB0014954	Orciprenaline	C11H17NO3	211.121	12	[M+H]+	43.6	38.3	92.65	NA	NA	22.2906	21.7099	30.822	27.5477	22.1461	35.22	26.3338	26.8999	47.3261	43.9805	40.1579	26.6227	36.9396	0.720709	0.472511	0.0547244	1.26182	1.61206	0.0547244	no change
98	471	13.164	/	212.201	HMDB0036820	beta-Ionol	C13H22O	194.167	1	[M+NH4]+	52.7	67.6	97.57	NA	NA	94.1003	101.835	88.199	82.55	14.4922	79.1622	75.1991	88.8788	112.89	77.1691	70.5938	76.7231	84.9462	0.903196	0.146889	0.615512	0.210763	0.663349	0.615512	no change
99	474	1.311	212.116	213.123	HMDB0011180	Prolylproline	C10H16N2O3	212.116	1	[M+H]+	42.6	17.5	97.13	NA	NA	442.558	239.73	485.498	385.671	423.032	364.827	335.681	289.101	484.629	629.68	336.88	390.219	415.194	0.939847	0.0895016	0.724074	0.140217	0.189712	0.724074	no change
100	482	1.494	/	215.139	HMDB0094800	6,7-Octadienoylglycine	C10H15NO3	197.105	1	[M+NH4]+	40.6	7.77	96.3	NA	NA	39.9185	107.053	120.37	201.339	132.381	115.828	85.9296	218.226	226.071	194.297	187.303	119.482	182.365	0.655177	0.610043	0.0855257	1.0679	1.31765	0.0855257	no change
101	485	0.876	/	216.014	HMDB0302210	S-Allylmercaptocysteine	C6H11NO2S2	193.023	11	[M+Na]+	36.3	1.3	91.83	NA	NA	305.492	201.517	225.649	249.216	182.77	216.359	177.117	180.998	135.878	228.889	260.659	230.167	196.708	1.17009	-0.226624	0.257138	0.589834	1.06936	0.257138	no change
102	495	1.507	/	218.139	HMDB0301821	2-Hydroxycampholonic acid	C10H16O4	200.105	1	[M+NH4]+	42.4	17.7	95.62	NA	NA	94.9592	195.137	77.3979	93.5084	105.633	96.646	88.1459	63.8415	156.844	137.381	67.4577	110.547	102.734	1.07605	-0.105745	0.76728	0.115046	0.336526	0.76728	no change
103	515	12.969	220.146	221.153	HMDB0256272	Pentamethylchromanol	C14H20O2	220.146	1	[M+H]+	48.7	53.5	91.41	NA	NA	23.4352	12.424	25.9382	14.1001	14.74	21.9504	9.0356	9.19345	79.8681	7.19928	15.3183	18.7646	24.1229	0.777875	0.36239	0.687559	0.16269	0.445682	0.687559	no change
104	527	0.958	222.067	223.074	HMDB0000099	Cystathionine	C7H14N2O4S	222.067	2	[M+H]+	54.1	45.8	98.82	NA	NA	99.9409	418.56	288.761	374.804	316.914	240.757	354.444	49.5189	9.30328	147.943	183.88	289.956	149.018	1.94578	-0.960349	0.0906675	1.04255	1.42171	0.0906675	no change
105	538	12.417	/	224.2	HMDB0032397	Methyl-delta-ionone	C14H22O	206.167	2	[M+NH4]+	45.2	31	96.87	NA	NA	69.9026	59.6668	41.5477	45.9422	43.7995	50.3594	56.9498	62.6554	73.5518	47.5633	53.9794	51.8697	58.9399	0.880043	0.184353	0.292226	0.534281	1.01904	0.292226	no change
106	555	1.308	/	229.154	HMDB0240687	8-Amino-7-oxononanoic acid	C9H17NO3	187.121	2	[M+ACN+H]+	45.6	31	98.94	NA	NA	109.408	88.7625	115.256	510.306	142.758	104.512	139.892	139.661	455.169	135.828	126.025	178.5	199.315	0.895569	0.159123	0.829211	0.0813347	0.423907	0.829211	no change
107	557	3.218	228.147	229.154	HMDB0011175	Leucylproline	C11H20N2O3	228.147	1	[M+H]+	NA	NA	NA	82.4	NA	160.797	190.683	177.298	366.573	215.534	210.847	173.893	481.284	350.236	369.208	378.613	220.289	350.647	0.628236	0.670621	0.0451691	1.34516	1.66661	0.0451691	no change
108	564	0.991	229.088	230.095	HMDB0003045	Ergothioneine	C9H15N3O2S	229.088	1	[M+H]+	41.7	17.1	93.21	NA	NA	1118.67	552.402	626.039	764.233	811.545	1207.49	869.83	776.871	857.123	1138.93	940.479	846.73	916.647	0.923725	0.114464	0.607096	0.216743	0.719069	0.607096	no change
109	567	8.611	229.24	230.247	HMDB0304813	Xestoaminol C	C14H31NO	229.241	2	[M+H]+	46.2	35.6	97.36	NA	NA	193.321	141.629	128.211	118.277	116.054	172.489	138.452	114.775	251.857	165.761	183.922	144.997	170.954	0.848165	0.237584	0.334265	0.475909	0.835277	0.334265	no change
110	569	1.349	/	231.084	HMDB0029968	Ethyl beta-glucopyranoside	C8H16O6	208.095	1	[M+Na]+	39.8	1.57	98.69	NA	NA	71.7975	137.942	1394.78	441.278	649.715	997.098	270.11	22.1349	4025.3	1062.64	88.9454	615.436	1093.83	0.562646	0.829702	0.523312	0.281239	0.285491	0.523312	no change
111	604	13.125	238.229	239.236	HMDB0034181	3-Methylcyclopentadecanone	C16H30O	238.23	2	[M+H]+	43.9	30.6	91.84	NA	NA	77.294	67.2419	76.9906	68.2762	63.2301	74.4595	80.6002	79.0712	155.303	81.6199	66.2171	71.2487	92.5623	0.769738	0.377561	0.178798	0.747637	1.24747	0.178798	no change
112	615	1.333	/	241.154	HMDB0094801	2-Octenoylglycine	C10H17NO3	199.121	2	[M+ACN+H]+	43.4	20.7	98.38	NA	NA	579.9	512.275	577.912	569.433	580.319	533.096	732.595	581.413	321.507	603.232	501.053	558.822	547.96	1.01982	-0.0283196	0.881703	0.0546776	0.389976	0.881703	no change
113	636	0.836	/	244.165	HMDB0253672	Isopilocarpinic acid	C11H18N2O3	226.132	1	[M+NH4]+	42.1	16.9	94.85	NA	NA	60.5023	37.0233	54.5999	90.6897	74.1949	164.897	44.5958	102.562	475.833	244.121	67.8461	80.3178	186.991	0.429527	1.21918	0.257842	0.588646	1.16222	0.257842	no change
114	645	1.301	244.069	267.058	HMDB0000296	Uridine	C9H12N2O6	244.07	2	[M+Na]+	40.3	5.97	97.75	NA	NA	704.882	606.998	580.913	465.547	746.493	657.158	785.049	544.176	697.378	859.86	809.2	626.999	739.133	0.84829	0.237371	0.130053	0.885881	1.19754	0.130053	no change
115	653	9.996	/	245.19	HMDB0034982	10-Epijunenol	C15H26O	222.198	9	[M+Na]+	49.7	59.8	98.33	NA	NA	51.2926	11.2479	25.3154	37.0325	34.1657	24.2713	10.0241	10.8815	41.5366	17.2478	14.4097	30.5542	18.8199	1.6235	-0.699112	0.180457	0.743625	1.31419	0.180457	no change
116	654	12.418	244.219	245.226	HMDB0260170	13-Methyl-1,4,5,6,7,8,9,10,11,12,14,15,16,17-tetradecahydrocyclopenta[a]phenanthrene	C18H28	244.219	2	[M+H]+	51.6	62.9	97.55	NA	NA	1411.03	1329.89	913.561	974.993	958.767	1067.29	1260.1	1320.33	1738.83	976.964	1299.41	1109.25	1319.13	0.8409	0.249994	0.182279	0.739264	1.17296	0.182279	no change
117	660	4.528	245.163	246.17	HMDB0000378	2-Methylbutyroylcarnitine	C12H23NO4	245.163	0	[M+H]+	51.8	61.8	97.19	NA	NA	649.128	761.858	511.654	619.687	737.718	692.5	355.159	556.411	403.118	621.149	436.056	662.091	474.379	1.3957	-0.48099	0.0128032	1.89268	1.80673	0.0128032	no change
118	662	0.872	245.174	246.181	HMDB0029132	Valyllysine	C11H23N3O3	245.174	1	[M+H]+	45.3	33.6	94.54	NA	NA	135.601	270.034	311.785	361.841	282.589	274.605	269.06	349.075	141.058	340.736	355.638	272.742	291.113	0.936893	0.0940434	0.721801	0.141583	0.25025	0.721801	no change
119	664	1.102	/	247.042	HMDB0244992	2-Amino-4-phosphonobutyric acid	C4H10NO5P	183.03	18	[M+ACN+Na]+	45.3	46.5	98.21	NA	NA	2118.98	1331.16	1656.59	1790.67	1549.43	2037.06	1345.49	1014.94	1511.48	2227.93	2048.08	1747.32	1629.58	1.07225	-0.100639	0.63969	0.194031	0.553939	0.63969	no change
120	668	1.745	246.121	247.129	HMDB0028832	Glutamylvaline	C10H18N2O5	246.122	1	[M+H]+	44.8	30.9	94.88	NA	NA	142.6	109.029	90.8614	66.5862	102.61	96.082	144.433	173.093	29.3329	98.4326	105.005	101.295	110.059	0.920365	0.119723	0.730586	0.136329	0.106123	0.730586	no change
121	669	2.382	/	247.129	HMDB0037730	Furfuryl octanoate	C13H20O3	224.141	9	[M+Na]+	40.6	20.3	92.74	NA	NA	4.26098	56.2273	2.36214	38.8385	96.8174	108.634	2.30493	4.56453	66.1285	110.413	15.867	51.19	39.8556	1.28439	-0.361081	0.693588	0.158898	0.252547	0.693588	no change
122	670	2.819	246.121	247.129	HMDB0028903	Isoleucyl-Aspartate	C10H18N2O5	246.122	1	[M+H]+	42	14.7	97.13	NA	NA	38.8285	89.9236	4.50025	164.599	205.006	288.85	21.0095	118.475	117.88	337.088	88.9193	131.951	136.674	0.96544	0.0507411	0.946309	0.0239672	0.465573	0.946309	no change
123	672	13.165	/	247.242	HMDB0243889	1-Hexadecene	C16H32	224.25	9	[M+Na]+	55.9	91.3	97.69	NA	NA	950.992	986.164	857.787	795.622	813.627	759.035	709.36	873.862	1560.95	720.862	672.345	860.538	907.475	0.948277	0.0766193	0.770502	0.113226	0.00902101	0.770502	no change
124	676	1.306	247.142	248.149	HMDB0013127	3-Hydroxybutyrylcarnitine	C11H21NO5	247.142	2	[M+H]+	48.8	48.9	97.03	NA	NA	416.671	533.082	543.925	449.604	522.792	390.782	616.682	473.389	182.358	544.5	458.785	476.143	455.143	1.04614	-0.0650738	0.779769	0.108034	0.514582	0.779769	no change
125	681	1.402	/	249.028	HMDB0000272	Phosphoserine	C3H8NO6P	185.009	16	[M+ACN+Na]+	37.2	3.97	98.94	NA	NA	5.23241	16.0802	5.32223	18.668	22.5372	28.3923	19.1061	3.55102	10.4096	56.2283	7.55819	16.0387	19.3707	0.827991	0.272313	0.736507	0.132823	0.0292382	0.736507	no change
126	685	3.255	/	249.061	HMDB0245740	N-(2,4-Dinitrophenyl)ethylenediamine	C8H10N4O4	226.07	6	[M+Na]+	41.5	16	98.02	NA	NA	203.441	167.151	501.611	227.621	500.255	547.265	265.717	371.118	359.329	513.052	431.279	357.891	388.099	0.922163	0.116906	0.724121	0.140189	0.60632	0.724121	no change
127	689	5.812	/	250.045	HMDB0030319	Mukeic acid	C13H9NO3	227.058	11	[M+Na]+	42.2	36.1	94.75	NA	NA	12.1264	21.1967	46.6696	21.0914	24.6928	29.6836	14.3698	18.8732	4.46033	13.146	36.7437	25.9101	17.5186	1.479	-0.564624	0.270358	0.568061	1.15089	0.270358	no change
128	712	12.112	253.24	254.247	HMDB0256086	Palmitoleamide	C16H31NO	253.241	2	[M+H]+	51.8	63.8	97.06	NA	NA	170.309	142.635	110.948	106.514	98.2396	117.598	123.676	135.254	241.736	150.786	132.716	124.374	156.834	0.793029	0.334554	0.192998	0.714447	1.23249	0.192998	no change
129	714	6.571	254.058	255.065	HMDB0030670	Chrysophanol	C15H10O4	254.058	1	[M+H]+	44.9	30	96.05	NA	NA	55.6195	61.8683	8.68811	19.5736	27.8889	20.2732	7.41839	9.54069	90.6521	18.8618	22.4026	32.3186	29.7751	1.08542	-0.118258	0.88434	0.0533809	0.508467	0.88434	no change
130	723	9.103	/	280.188	HMDB0000387	3-Hydroxydodecanoic acid	C12H24O3	216.173	2	[M+ACN+Na]+	39.1	0	98.36	NA	NA	7.77573	8.20823	8.63539	7.01281	6.82087	7.81243	13.0198	15.5545	24.5102	16.8064	45.7553	7.71091	23.1292	0.333384	1.58475	0.0611427	1.21366	2.2502	0.0611427	no change
131	732	5.659	/	260.186	HMDB0000756	Hexanoylcarnitine	C13H25NO4	260.186	0	[M+H]+	50.6	56.2	96.86	NA	NA	184.7	350.97	218.227	122.51	357.157	184.561	400.511	301.718	96.4449	144.535	239.067	236.354	236.455	0.999572	0.000617073	0.998804	0.00051989	0.192134	0.998804	no change
132	735	3.903	260.137	261.144	HMDB0028822	Glutamylisoleucine	C11H20N2O5	260.137	1	[M+H]+	47.8	42.8	96.63	NA	NA	541.026	391.499	248.611	246.619	342.981	274.768	422.148	367.422	171.513	315.483	324.451	340.917	320.204	1.06469	-0.0904321	0.751963	0.123804	0.296082	0.751963	no change
133	743	0.999	261.121	262.128	HMDB0061717	Succinylcarnitine	C11H19NO6	261.121	2	[M+H]+	45.7	37.9	92.91	NA	NA	195.266	204.227	123.251	636.493	186.729	206.41	138.907	157.711	173.633	99.0939	173.615	258.729	148.592	1.74121	-0.800087	0.230332	0.637646	1.24215	0.230332	no change
134	747	1.508	261.157	262.165	HMDB0013132	Hydroxyvalerylcarnitine	C12H23NO5	261.158	1	[M+H]+	48.2	44.5	97.55	NA	NA	526.095	401.387	334.951	358.902	354.237	305.903	361.322	282.745	158.096	336.586	233.933	380.246	274.536	1.38505	-0.469935	0.0560696	1.25127	1.59799	0.0560696	no change
135	755	4.028	262.132	263.139	HMDB0011179	Prolylphenylalanine	C14H18N2O3	262.132	1	[M+H]+	37.6	4.12	84.61	NA	NA	8.96199	15.1578	9.06359	43.171	16.9432	12.0344	14.1876	84.315	26.4545	27.5088	41.8149	17.5554	38.8562	0.451804	1.14623	0.12128	0.916209	1.58661	0.12128	no change
136	757	9.991	/	263.2	HMDB0304816	10-Pentadecenoic acid	C15H28O2	240.209	8	[M+Na]+	51.6	69.7	97.41	NA	NA	683.862	151.262	333.325	489.749	467.663	328.359	132.106	157.302	613.624	235.87	212.728	409.037	270.326	1.51312	-0.59753	0.254235	0.594765	1.1864	0.254235	no change
137	767	1.498	264.078	265.085	HMDB0002381	N-Acetylcystathionine	C9H16N2O5S	264.078	2	[M+H]+	37.5	1.93	87.64	NA	NA	6.21611	37.0959	1.17991	48.6281	50.8227	63.8577	2.74805	12.0476	42.4636	69.0622	9.45171	34.6334	27.1546	1.27542	-0.350967	0.653563	0.184712	0.0481331	0.653563	no change
138	770	13.165	/	265.252	HMDB0003424	1-Hexadecanol	C16H34O	242.261	8	[M+Na]+	55.6	89.5	97.32	NA	NA	1604.98	1678.19	1481.5	1398.79	1310.74	1330.36	1232.71	1462.23	2648.51	1231.04	1113.62	1467.43	1537.62	0.954349	0.067411	0.796745	0.0986809	0.0253979	0.796745	no change
139	782	1.343	267.096	268.104	HMDB0000050	Adenosine	C10H13N5O4	267.097	2	[M+H]+	44.3	30.3	92.95	NA	NA	80.9422	105.495	61.2213	104.798	102.154	68.3203	1.86568	100.152	72.4145	121.153	70.6714	87.1551	73.2513	1.18981	-0.250732	0.509524	0.292835	0.790458	0.509524	no change
140	790	1.347	268.08	291.069	HMDB0003040	Arabinosylhypoxanthine	C10H12N4O5	268.081	2	[M+Na]+	47.5	41.5	97.9	NA	NA	1074.62	2730.8	1617.01	2236.46	1562.06	1032.99	2483.72	2329.22	36.1617	629.326	2486.38	1708.99	1592.96	1.07284	-0.101434	0.850478	0.0703372	0.79764	0.850478	no change
141	794	12.967	/	269.225	HMDB0251572	Dodecylbenzene	C18H30	246.235	6	[M+Na]+	50.4	64.6	94.02	NA	NA	45.3047	32.4181	36.854	27.8873	25.3552	41.3548	19.0784	18.0985	124.019	16.8816	25.826	34.8623	40.7808	0.854872	0.22622	0.79248	0.101012	0.470829	0.79248	no change
142	803	1.498	/	271.074	HMDB0000742	Homocysteine	C4H9NO2S	135.035	14	[2M+H]+	43.9	41.1	93.15	NA	NA	34.7423	57.1964	61.4395	55.6997	43.9758	31.2763	43.179	87.5967	2.92414	8.66238	45.2033	47.3883	37.5131	1.26325	-0.337137	0.523078	0.281434	1.107	0.523078	no change
143	805	1.471	/	272.11	HMDB0029438	Phosphoarginine	C6H15N4O5P	254.078	7	[M+NH4]+	42.5	24.4	96.07	NA	NA	11.905	14.0921	96.6457	117.167	148.723	126.677	57.4272	1.91549	201.393	153.251	5.46293	85.8683	83.89	1.02358	-0.0336277	0.965831	0.0150988	0.633953	0.965831	no change
144	823	14.075	/	275.273	HMDB0036345	3-Cyclohexyldodecane	C18H36	252.282	7	[M+Na]+	54.3	81.9	97.76	NA	NA	90.7943	87.2038	80.023	80.9047	73.1713	77.7328	101.233	107.387	169.988	100.163	73.4518	81.6383	110.445	0.739177	0.436007	0.0820503	1.08592	1.55357	0.0820503	no change
145	830	0.834	275.148	276.155	HMDB0004207	Glutamyllysine	C11H21N3O5	275.148	1	[M+H]+	47.9	49.5	91.62	NA	NA	66.3035	85.2386	71.3373	207.459	118.132	129.221	60.1958	154.214	169.426	234.29	124.125	112.948	148.45	0.760851	0.394315	0.337317	0.471962	0.902187	0.337317	no change
146	834	0.957	/	277.089	HMDB0006790	Galactosylglycerol	C9H18O8	254.1	1	[M+Na]+	39.1	4.14	92.37	NA	NA	60.6907	18.0779	99.2157	26.7614	20.401	55.799	83.4684	14.9169	1388.17	33.2044	242.886	46.8243	352.528	0.132824	2.91241	0.308327	0.510988	0.994515	0.308327	no change
147	836	0.987	276.095	277.103	HMDB0028818	Glutamylglutamic acid	C10H16N2O7	276.096	2	[M+H]+	44.2	28.1	95.57	NA	NA	420.082	595.369	156.581	558.26	494.638	234.226	488.566	572.426	8.0427	390.465	262.163	409.859	344.333	1.1903	-0.251326	0.598337	0.223054	0.737719	0.598337	no change
148	839	11.195	276.208	277.216	HMDB0034382	11,13-Octadecadien-9-ynoic acid	C18H28O2	276.209	2	[M+H]+	45.9	37.7	94.1	NA	NA	54.5525	7.54094	7.73929	25.0792	13.8811	21.8538	8.16739	4.40356	9.92191	16.379	7.35755	21.7745	9.24588	2.35505	-1.23576	0.158194	0.800809	1.34079	0.158194	no change
149	855	10.782	278.224	279.231	HMDB0030963	Punicic acid	C18H30O2	278.225	2	[M+H]+	53.4	72	97.14	NA	NA	1033.52	197.981	158.194	385.186	302.766	218.01	319.252	139.264	304.426	409.033	169.188	382.609	268.233	1.42641	-0.512385	0.480117	0.318653	0.54611	0.480117	no change
150	859	12.417	/	280.263	HMDB0037519	2-(5,8-Tetradecadienyl)cyclobutanone	C18H30O	262.23	2	[M+NH4]+	52.6	67.5	98.01	NA	NA	12144.1	10171.9	7067.45	7420.08	7632.17	8466.59	9949.5	10563.3	14128.7	7733.58	9362.8	8817.06	10347.6	0.852089	0.230924	0.270696	0.567518	1.02079	0.270696	no change
151	868	3.652	280.106	281.113	HMDB0000706	Aspartylphenylalanine	C13H16N2O5	280.106	1	[M+H]+	42.4	16.2	96.67	NA	NA	17.6023	118.682	4.23196	140.859	135.568	168.813	10.8424	53.1382	182.688	217.725	29.912	97.6258	98.861	0.987506	0.018139	0.980564	0.00852412	0.197324	0.980564	no change
152	869	9.631	280.13	281.138	HMDB0041144	8-Deoxy-11,13-dihydroxygrosheimin	C15H20O5	280.131	2	[M+H]+	40.3	8.05	95.94	NA	NA	22.4285	18.9011	105.722	89.7847	80.3394	90.4571	16.1051	11.9828	29.9012	32.3753	87.8621	67.9387	35.6453	1.90597	-0.930522	0.15726	0.80338	1.22322	0.15726	no change
153	872	13.163	281.271	282.278	HMDB0002117	Oleamide	C18H35NO	281.272	3	[M+H]+	49.7	53.7	97.71	NA	NA	24916.3	26537.2	23337	22446	19404.8	21367.8	19632.8	22351.4	40417.3	18639.6	17378	23001.5	23683.8	0.971192	0.0421721	0.868806	0.0610772	0.109073	0.868806	no change
154	883	0.864	283.129	284.137	HMDB0028883	Histidylglutamine	C11H17N5O4	283.128	4	[M+H]+	40.4	13.7	93.22	NA	NA	106.034	115.751	162.796	193.395	132.241	120.823	123.906	162.698	24.3989	127.994	129.21	138.507	113.641	1.21881	-0.285468	0.361916	0.441393	0.873747	0.361916	no change
155	884	13.973	283.287	284.294	HMDB0034146	Octadecanamide	C18H37NO	283.288	3	[M+H]+	NA	NA	NA	90.9	NA	8275.08	7356.91	6755.34	8907.37	7130.89	8788.34	10350.5	9003.66	14285.5	10217.5	9502.31	7868.99	10671.9	0.737357	0.439565	0.0153458	1.81401	2.01252	0.0153458	no change
156	891	11.179	284.213	285.221	HMDB0013117	Vitamin A2	C20H28O	284.214	2	[M+H]+	49	50.4	96.6	NA	NA	250.598	14.5055	11.1456	48.4165	54.7151	23.6595	37.8805	8.42617	74.3714	117.309	8.43317	67.1734	49.284	1.36299	-0.446771	0.702977	0.153059	0.278921	0.702977	no change
157	893	12.105	284.235	285.242	HMDB0035473	Avocadyne	C17H32O3	284.235	2	[M+H]+	44.3	26.5	97.13	NA	NA	100.789	96.3031	117.563	99.451	79.2512	113.327	106.92	94.4717	187.989	84.898	100.619	101.114	114.979	0.87941	0.185392	0.458056	0.339082	0.55921	0.458056	no change
158	896	4.186	/	286.176	HMDB0028908	Isoleucylhydroxyproline	C11H20N2O4	244.142	1	[M+ACN+H]+	41	7.42	98.32	NA	NA	71.6436	35.4999	57.6927	49.4292	53.8129	46.1071	33.4206	37.4254	11.2391	85.2463	33.7212	52.3642	40.2105	1.30225	-0.381009	0.347955	0.458476	1.10949	0.347955	no change
159	900	10.261	/	286.31	HMDB0029632	Oleyl alcohol	C18H36O	268.277	2	[M+NH4]+	56.3	86.5	97.51	NA	NA	290.294	199.316	239.544	181.379	166.798	251.933	423.412	517.196	5053.84	629.802	647.354	221.544	1454.32	0.152335	2.71468	0.242997	0.6144	1.9695	0.242997	no change
160	903	12.967	286.229	287.236	HMDB0000305	Vitamin A	C20H30O	286.23	3	[M+H]+	53	74.4	93.63	NA	NA	80.9603	62.5183	101.02	58.707	46.1151	91.89	48.6245	41.6346	312.924	45.492	53.8492	73.5351	100.505	0.731657	0.450761	0.64148	0.192817	0.0873805	0.64148	no change
161	909	7.092	287.209	288.216	HMDB0000791	Octanoylcarnitine	C15H29NO4	287.21	2	[M+H]+	47.9	45.5	96.4	NA	NA	76.4167	75.0869	75.4886	34.2669	70.371	55.0945	124.837	76.0325	55.1127	39.3634	104.558	64.4541	79.9806	0.805872	0.311377	0.358219	0.445852	0.518443	0.358219	no change
162	918	0.943	289.138	290.145	HMDB0028747	Aspartyl-Arginine	C10H19N5O5	289.139	2	[M+H]+	46.7	45.8	89.99	NA	NA	19.4309	57.3592	24.1073	60.765	81.306	62.5717	42.2004	111.181	126.404	139.734	39.585	50.9233	91.8208	0.554595	0.850493	0.13446	0.871406	1.36281	0.13446	no change
163	928	10.848	290.224	291.231	HMDB0005849	4-Androstenediol	C19H30O2	290.225	2	[M+H]+	42.5	22.5	92.4	NA	NA	39.0556	10.5075	16.7854	25.7811	20.8184	25.7047	9.76614	11.416	39.6474	22.527	11.6657	23.1088	19.0044	1.21597	-0.282105	0.556305	0.254687	0.713523	0.556305	no change
164	930	6.856	291.194	292.202	HMDB0255234	N-Propionylprocainamide	C16H25N3O2	291.195	2	[M+H]+	40.6	9.04	96.25	NA	NA	38.7017	81.1328	21.1858	25.42	55.4682	27.5661	254.773	20.7812	71.04	15.631	327.76	41.5791	137.997	0.301305	1.73071	0.209526	0.678762	0.810525	0.209526	no change
165	952	9.632	294.11	295.117	HMDB0039825	Cyclocalopin F	C15H18O6	294.11	2	[M+H]+	39.7	5.85	95.32	NA	NA	23.6609	24.74	90.0532	89.3312	74.8804	70.2289	11.3118	9.77448	20.1877	25.0569	71.0176	62.1491	27.4697	2.26246	-1.17789	0.0727953	1.1379	1.63195	0.0727953	no change
166	955	11.191	294.219	317.208	HMDB0004668	13-OxoODE	C18H30O3	294.219	2	[M+Na]+	45.1	32.8	94.75	NA	NA	136.001	13.2861	15.5805	53.2558	29.7464	47.2334	16.5913	7.15275	47.8824	43.0533	5.38018	49.1839	24.012	2.0483	-1.03443	0.283807	0.546977	1.07243	0.283807	no change
167	956	7.799	/	295.226	HMDB0112192	6-Hydroxyhexadecanoic acid	C16H32O3	272.235	7	[M+Na]+	46.1	40.3	97.88	NA	NA	58.74	9.68863	5.04709	14.5064	11.0947	10.9631	18.7237	2.05989	14.1551	13.1553	24.4239	18.34	14.5036	1.26451	-0.338583	0.699764	0.155049	0.326065	0.699764	no change
168	959	0.918	/	296.065	HMDB0000086	Glycerophosphocholine	C8H20NO6P	257.103	2	[M+K]+	53.4	73.8	95.13	NA	NA	7658.32	10734.9	6187.35	13316.3	6349.07	6038.34	8340.35	16737.8	1810.97	5721.28	12373.2	8380.71	8996.71	0.93153	0.102326	0.824644	0.0837332	0.260014	0.824644	no change
169	965	1.563	296.101	297.108	HMDB0028765	Aspartyl-Tyrosine	C13H16N2O6	296.101	1	[M+H]+	49.7	53.8	96.05	NA	NA	9.41272	44.9931	4.87771	66.9761	88.6242	108.116	5.95185	19.1273	57.8229	99.5754	13.9607	53.8334	39.2876	1.37024	-0.454425	0.569656	0.244387	0.220276	0.569656	no change
170	968	3.528	297.089	298.097	HMDB0001173	5'-Methylthioadenosine	C11H15N5O3S	297.09	1	[M+H]+	46.8	41.4	94.02	NA	NA	201.618	235.033	179.953	245.232	231.673	186.801	208.064	239.512	53.1091	153.746	159.607	213.385	162.808	1.31066	-0.390292	0.139046	0.856842	1.1984	0.139046	no change
171	970	11.495	/	298.274	HMDB0000220	Palmitic acid	C16H32O2	256.24	7	[M+ACN+H]+	44.6	41.9	88.98	NA	NA	115.467	105.987	81.2767	97.9037	75.7727	96.3649	103.272	113.763	167.174	114.323	113.283	95.462	122.363	0.780155	0.358168	0.0561594	1.25058	1.68279	0.0561594	no change
172	971	9.218	297.266	298.273	HMDB0245914	3-Ketosphingosine	C18H35NO2	297.267	2	[M+H]+	41.1	11.1	96.82	NA	NA	306.619	97.1628	107.097	94.3187	104.459	113.404	89.9701	81.6317	4052.56	109.391	111.659	137.177	889.043	0.154297	2.69622	0.395827	0.402494	0.597932	0.395827	no change
173	975	14.052	/	299.138	HMDB0000982	5-Methylcytidine	C10H15N3O5	257.101	13	[M+ACN+H]+	51.5	76.4	94.61	NA	NA	17.1527	5.72087	5.21757	3.54011	3.33217	26.2625	2.13759	2.11555	16.9076	2.32204	17.9265	10.2043	8.28185	1.23213	-0.301154	0.731059	0.136048	0.52949	0.731059	no change
174	985	12.49	299.282	300.289	HMDB0000252	Sphingosine	C18H37NO2	299.282	2	[M+H]+	48.4	59.3	84.57	NA	NA	35.7906	23.6393	29.9654	23.0548	19.6489	26.2981	13.2181	10.4383	664.548	21.8396	16.6494	26.3995	145.339	0.181642	2.46083	0.411434	0.3857	0.245153	0.411434	no change
175	993	9.468	300.208	301.216	HMDB0012329	4-Oxoretinol	C20H28O2	300.209	2	[M+H]+	47.1	41.8	96.18	NA	NA	92.5828	5.2181	2.11312	19.9421	12.2261	6.7406	15.9116	3.5655	30.2827	28.317	4.84131	23.1371	16.5836	1.39518	-0.480451	0.699094	0.155464	0.0961601	0.699094	no change
176	995	11.337	300.208	301.216	HMDB0012788	4-OH-Retinal	C20H28O2	300.209	2	[M+H]+	42.8	21.2	94.75	NA	NA	62.717	4.96773	6.89626	8.46144	12.1822	14.625	6.06758	3.05515	28.6549	19.6041	3.43957	18.3083	12.1643	1.50509	-0.589846	0.58898	0.229899	0.596341	0.58898	no change
177	1003	9.432	301.297	302.305	HMDB0000269	Sphinganine	C18H39NO2	301.298	2	[M+H]+	51.4	62.1	97.09	NA	NA	1580.98	1339.49	1415.05	1305.15	1129.66	1542.1	1565.99	1328.93	3383.2	2550.27	1982.52	1385.41	2162.18	0.640744	0.64218	0.102769	0.98814	1.70609	0.102769	no change
178	1010	11.181	302.224	303.231	HMDB0302100	Oryzalexin B	C20H30O2	302.225	2	[M+H]+	52.2	65.9	97.1	NA	NA	2439.84	156.947	152.986	439.996	495.795	266.946	396.75	117.022	643.296	1146.26	117.481	658.752	484.161	1.36061	-0.444249	0.697635	0.156372	0.234637	0.697635	no change
179	1019	5.748	303.204	304.212	HMDB0061634	3-Hydroxyoctanoyl carnitine	C15H29NO5	303.205	1	[M+H]+	43	21.3	94.81	NA	NA	21.8147	29.3206	19.9907	22.7427	24.8592	20.7364	24.7392	18.5739	19.1632	30.944	27.7444	23.2441	24.2329	0.959194	0.060106	0.718971	0.143289	0.228116	0.718971	no change
180	1025	15.928	/	305.247	HMDB0304766	12-Octadecenoic acid	C18H34O2	282.256	2	[M+Na]+	47.1	41.6	95.85	NA	NA	14.1303	59.5909	41.6101	30.2231	49.9294	83.1619	66.8212	93.4632	742.599	59.8326	177.73	46.441	228.089	0.203609	2.29613	0.236165	0.626784	1.70693	0.236165	no change
181	1031	12.553	/	307.262	HMDB0000827	Stearic acid	C18H36O2	284.272	6	[M+Na]+	50.9	64.6	97.07	NA	NA	16.5125	7.72577	1.73065	46.6292	5.5135	3.42483	11.664	1.10219	9.50101	6.93575	1.79732	13.5894	6.20006	2.19182	-1.13213	0.373797	0.427365	0.745054	0.373797	no change
182	1032	12.626	306.292	307.299	HMDB0033608	2-Heptadecylfuran	C21H38O	306.292	2	[M+H]+	41.8	15.2	96.14	NA	NA	13.1006	11.4315	9.60567	12.0482	9.23646	12.537	17.052	25.1502	31.0095	19.0571	14.4897	11.3266	21.3517	0.530476	0.91464	0.0267427	1.57279	2.25999	0.0267427	no change
183	1034	0.994	/	308.091	HMDB0005923	N4-Acetylcytidine	C11H15N3O6	285.096	18	[M+Na]+	44	43.1	94.85	NA	NA	447.522	774.907	224.17	1312.14	926.076	615.562	832.742	708.125	68.3937	1240.79	210.145	716.73	612.04	1.17105	-0.227803	0.694698	0.158204	0.606622	0.694698	no change
184	1050	1.49	309.168	310.176	HMDB0256689	Pro-Pro-Pro	C15H23N3O4	309.169	1	[M+H]+	52.2	67.2	95.55	NA	NA	252.458	149.964	366.152	173.69	310.163	292.798	136.073	255.489	139.979	471.728	197.137	257.537	240.081	1.07271	-0.101259	0.801043	0.096344	0.407198	0.801043	no change
185	1055	14.075	/	310.31	HMDB0032147	Geranylcitronellol	C20H36O	292.277	2	[M+NH4]+	52.6	68	97.62	NA	NA	3614.91	3494.73	3172.19	3296.8	2948.62	3295.59	4022.01	4207.75	6606.19	3863.58	3139.37	3303.81	4367.78	0.756404	0.402771	0.0809808	1.09162	1.58907	0.0809808	no change
186	1065	12.793	/	311.236	HMDB0011618	13,14-Dihydroretinol	C20H32O	288.245	6	[M+Na]+	55.1	85.3	97.13	NA	NA	99.9011	54.8755	82.3942	50.7584	45.7604	97.2395	36.4446	42.0299	372.635	35.7979	72.3593	71.8215	111.853	0.642105	0.63912	0.577131	0.238726	0.0166558	0.577131	no change
187	1070	8.911	/	334.235	HMDB0005079	15-Deoxy-d-12,14-PGJ2	C20H28O3	316.204	10	[M+NH4]+	38.7	10.9	93.36	NA	NA	26.5134	27.0702	16.6033	20.8466	15.3698	24.5702	23.7891	35.4564	40.2875	27.9134	26.5247	21.8289	30.7942	0.708865	0.496418	0.0335804	1.47391	1.80122	0.0335804	no change
188	1086	5.584	315.204	338.193	HMDB0241750	6-Hydroxynon-2-enoylcarnitine	C16H29NO5	315.205	2	[M+Na]+	37.8	4.33	86.88	NA	NA	1.19186	3.72745	0.920409	1.49562	1.2351	2.63985	0.909404	1.80675	6.68825	4.1193	2.30795	1.86838	3.16633	0.590078	0.761023	0.2467	0.607831	1.02877	0.2467	no change
189	1088	8.15	315.24	316.248	HMDB0000651	Decanoylcarnitine	C17H33NO4	315.241	2	[M+H]+	52	66.5	96.17	NA	NA	96.8283	99.3957	138.262	37.6126	98.3288	51.6769	139.624	86.6077	37.1891	65.2427	196.397	87.0173	105.012	0.82864	0.271183	0.569119	0.244797	0.193847	0.569119	no change
190	1101	12.293	316.24	317.247	HMDB0006048	Bolasterone	C21H32O2	316.24	2	[M+H]+	48.6	48	97.17	NA	NA	97.2298	5.70408	2.91497	19.0451	13.8674	5.14445	5.4975	3.18475	3.51086	18.0394	2.93628	23.9843	6.63375	3.61549	-1.85419	0.324116	0.4893	1.04761	0.324116	no change
191	1118	10.393	/	319.226	HMDB0029978	Avenoleic acid	C18H32O3	296.235	6	[M+Na]+	49.1	55.8	96.21	NA	NA	208.918	6.67632	3.89819	10.1089	23.1969	31.0603	18.9342	2.91837	44.4481	48.7841	3.50123	47.3098	23.7172	1.99474	-0.996204	0.540778	0.266981	0.320528	0.540778	no change
192	1119	11.136	318.219	341.208	HMDB0036698	Ineketone	C20H30O3	318.219	2	[M+Na]+	41.6	14.5	95.79	NA	NA	76.6153	8.08709	5.74481	11.4582	21.7946	23.8152	9.0037	2.23742	40.4966	22.1512	3.92098	24.5859	15.562	1.57987	-0.659804	0.523461	0.281116	0.761723	0.523461	no change
193	1120	11.348	318.219	341.208	HMDB0010202	12-HEPE	C20H30O3	318.219	10	[M+Na]+	38.1	6.79	94.54	NA	NA	376.263	25.1964	22.2605	36.6942	45.7942	67.631	28.9087	18.6179	101.571	74.2271	12.1474	95.6399	47.0945	2.03081	-1.02205	0.470452	0.327485	0.614196	0.470452	no change
194	1122	12.382	/	319.299	HMDB0034933	11-Eicosen-1-ol	C20H40O	296.308	6	[M+Na]+	54.2	81.2	97.1	NA	NA	186.239	184.061	145.101	173.085	123.131	178.27	244.764	323.281	293.398	230.1	246.29	164.981	267.566	0.616599	0.697595	0.000523927	3.28073	2.36966	0.000523927	no change
195	1125	4.446	319.117	320.124	HMDB0028764	Aspartyl-Tryptophan	C15H17N3O5	319.117	0	[M+H]+	53.7	72.9	95.76	NA	NA	5.93002	54.8928	2.99325	54.3259	84.1094	97.2106	4.14075	17.9248	72.5972	67.0605	11.8512	49.9103	34.7149	1.43772	-0.523784	0.505904	0.295932	0.14702	0.505904	no change
196	1131	10.271	/	320.255	HMDB0013648	Palmitoleoylethanolamde	C18H35NO2	297.267	2	[M+Na]+	40.7	10.1	95.98	NA	NA	493.937	469.684	291.479	290.631	241.361	376.111	428.253	811.713	659.709	467.186	406.143	360.534	554.601	0.650078	0.621316	0.0479413	1.31929	1.75681	0.0479413	no change
197	1136	3.78	/	321.063	HMDB0010324	Benzoyl glucuronide (Benzoic acid)	C13H14O8	298.069	15	[M+Na]+	40.9	25.3	94.91	NA	NA	55.3368	63.0443	150.302	45.0306	93.7212	80.9485	21.2642	44.4281	1.69873	92.3891	44.6618	81.3972	40.8884	1.99072	-0.993288	0.0982006	1.00789	1.35246	0.0982006	no change
198	1151	11.729	/	346.271	HMDB0003231	Vaccenic acid	C18H34O2	282.256	2	[M+ACN+Na]+	40.5	7.67	97.47	NA	NA	143.852	120.806	97.0167	102.427	92.802	108.334	109.171	126.519	206.168	140.241	112.122	110.873	138.844	0.798541	0.324561	0.157164	0.803646	1.32105	0.157164	no change
199	1152	11.984	/	324.289	HMDB0036835	Sagittariol	C20H34O2	306.256	2	[M+NH4]+	49.4	52.9	96.27	NA	NA	84.9832	30.5888	31.2699	22.6099	28.4329	25.1326	39.1736	34.5414	200.522	30.5213	47.0164	37.1696	70.355	0.528315	0.920531	0.317422	0.498363	0.944399	0.317422	no change
200	1168	12.264	325.297	348.287	HMDB0002088	Oleoylethanolamide	C20H39NO2	325.298	2	[M+Na]+	41.8	14.4	96.66	NA	NA	133.665	109.434	108.922	94.3974	112.693	127.044	127.653	134.909	245.623	127.723	108.313	114.359	148.844	0.768315	0.38023	0.16952	0.770778	1.29422	0.16952	no change
201	1169	12.711	/	326.305	HMDB0036827	Sclareol	C20H36O2	308.272	2	[M+NH4]+	49	50.7	96.77	NA	NA	93.0062	27.214	42.6447	36.2573	30.7857	38.5789	39.5926	28.7848	433.59	34.9975	28.8258	44.7478	113.158	0.395445	1.33845	0.443245	0.353356	0.475383	0.443245	no change
202	1177	11.07	326.224	327.231	HMDB0060707	15beta-Hydroxydesogestrel	C22H30O2	326.225	2	[M+H]+	50.3	57.4	96.24	NA	NA	733.935	21.9383	24.4233	70.9186	84.1007	53.0596	81.4652	30.1168	90.879	194.198	16.1692	164.729	82.5656	1.99513	-0.996483	0.541517	0.266388	0.233259	0.541517	no change
203	1178	10.931	/	327.231	HMDB0001043	Arachidonic acid	C20H32O2	304.24	6	[M+Na]+	NA	NA	NA	88.8	NA	174.989	9.25117	10.6049	14.3609	7.71597	34.0527	17.938	11.4568	45.7779	64.7987	10.1109	41.8291	30.0164	1.39354	-0.478754	0.714871	0.145773	0.232651	0.714871	no change
204	1179	12.344	/	327.231	HMDB0002177	Cis-8,11,14,17-Eicosatetraenoic acid	C20H32O2	304.24	6	[M+Na]+	46.6	42.6	97.43	NA	NA	11.3906	6.23823	13.1196	8.2163	3.63073	14.2282	6.61004	8.50727	87.3386	7.24104	17.7861	9.47061	25.4966	0.371446	1.42878	0.3634	0.439615	0.887207	0.3634	no change
205	1189	11.313	/	329.247	HMDB0060039	Dihomo-alpha-linolenic acid	C20H34O2	306.256	6	[M+Na]+	53	74.8	96.83	NA	NA	153.789	8.87189	6.9773	21.5636	19.5958	16.5573	21.1679	12.2562	66.7271	47.5234	29.4792	37.8925	35.4308	1.06948	-0.0969103	0.929922	0.0315533	0.602282	0.929922	no change
206	1198	11.83	/	331.263	HMDB0005060	Eicosadienoic acid	C20H36O2	308.272	6	[M+Na]+	47.6	48.3	96.62	NA	NA	242.687	15.5936	17.1716	23.5155	49.1515	22.3553	21.6664	11.1257	32.283	43.9356	10.8651	61.7458	23.9752	2.57541	-1.3648	0.378613	0.421805	0.847074	0.378613	no change
207	1199	13.076	330.255	331.263	HMDB0006528	Docosapentaenoic acid	C22H34O2	330.256	2	[M+H]+	49.5	53.2	96.29	NA	NA	80.5932	25.8366	52.6119	36.7315	34.3637	76.2377	36.972	27.9556	254.96	39.6406	51.0944	51.0624	82.1245	0.621768	0.685551	0.462643	0.334754	0.361163	0.462643	no change
208	1203	13.785	/	331.335	HMDB0062602	1-Docosene	C22H44	308.344	6	[M+Na]+	50.2	60.7	97.02	NA	NA	25.8438	25.3966	19.3414	15.1381	21.4168	23.518	20.9109	45.8975	65.0009	59.0817	41.5748	21.7758	46.4931	0.468365	1.09429	0.00732052	2.13546	2.08969	0.00732052	up
209	1206	7.09	331.235	332.243	HMDB0061636	3-Hydroxydecanoyl carnitine	C17H33NO5	331.236	2	[M+H]+	47.4	43.3	96.18	NA	NA	77.8921	108.219	86.1385	34.5569	51.2937	33.2424	134.305	85.2822	27.4582	46.3085	87.9873	65.2237	76.2682	0.855188	0.225686	0.621715	0.206409	0.216375	0.621715	no change
210	1211	14.392	/	333.278	HMDB0035159	Paullinic acid	C20H38O2	310.287	6	[M+Na]+	52.7	72.9	97.07	NA	NA	22.8391	19.1847	134.594	33.7114	50.8291	129.589	22.3295	5.87557	428.913	32.297	18.8836	65.1246	101.66	0.640614	0.642473	0.649511	0.187413	0.507013	0.649511	no change
211	1213	4.713	333.132	334.14	HMDB0028830	Glutamyltryptophan	C16H19N3O5	333.132	1	[M+H]+	44.9	29.8	95.66	NA	NA	74.7283	65.4487	36.2282	46.2527	60.9937	39.2722	52.1106	50.9959	7.4332	38.3719	36.677	53.8206	37.1177	1.45	-0.536051	0.132475	0.877866	1.17691	0.132475	no change
212	1233	9.903	/	335.219	HMDB0240724	Suberoyl-carnitine	C15H27NO6	317.184	3	[M+NH4]+	38.7	0.132	97.07	NA	NA	109.008	77.6488	30.4271	38.0278	39.7343	87.5796	55.8093	20.0434	65.5741	69.2556	40.1302	63.7375	50.1625	1.27062	-0.345534	0.435782	0.360731	0.547742	0.435782	no change
213	1237	7.603	334.214	335.221	HMDB0004236	Prostaglandin B2	C20H30O4	334.214	2	[M+H]+	51.8	66.9	94.78	NA	NA	108.211	16.603	15.328	58.1477	38.3809	18.9064	19.0444	16.6908	31.9145	33.4089	17.3676	42.5961	23.6852	1.79842	-0.846734	0.285828	0.543896	0.831825	0.285828	no change
214	1242	12.905	/	335.294	HMDB0002212	Arachidic acid	C20H40O2	312.303	6	[M+Na]+	50.7	63	96.9	NA	NA	17.5602	20.2445	12.7517	11.5026	9.75143	16.4106	27.3283	58.4738	34.2786	30.3979	18.9352	14.7035	33.8828	0.433953	1.20439	0.0135547	1.86791	2.1891	0.0135547	up
215	1245	12.42	335.175	336.182	HMDB0015549	Hydroxychloroquine	C18H26ClN3O	335.176	4	[M+H]+	53.9	62.4	97.73	NA	NA	4.4855	4.98473	3.44427	2.63659	3.27551	3.03681	7.55763	3.64799	4.59721	1.57779	1.51115	3.6439	3.77836	0.964415	0.0522746	0.904303	0.0436861	0.414642	0.904303	no change
216	1253	12.382	335.318	336.325	HMDB0031678	Pipericine	C22H41NO	335.319	2	[M+H]+	39.8	4.71	96.64	NA	NA	726.988	636.104	503.402	591.983	456.425	638.543	832.487	1111.1	1056.81	828.857	857.287	592.241	937.308	0.631853	0.66234	0.000858814	3.0661	2.32987	0.000858814	no change
217	1254	12.211	335.318	336.325	HMDB0302880	N-Isobutyloctadeca-2-4-dienamide	C22H41NO	335.319	2	[M+H]+	41.1	11.3	96.26	NA	NA	430.933	394.811	297.541	357.924	296.084	335.723	349.095	506.445	761.393	375.255	300.668	352.169	458.571	0.767971	0.380876	0.275277	0.56023	1.12348	0.275277	no change
218	1258	6.373	/	359.106	HMDB0010347	Octanoylglucuronide	C14H24O8	320.147	12	[M+K]+	37.6	6.3	94.57	NA	NA	96.9661	37.8219	31.4223	50.2441	28.3394	21.0074	57.4486	91.281	8.15834	75.3091	49.9527	44.3002	56.4299	0.785048	0.349147	0.512247	0.290521	0.236738	0.512247	no change
219	1259	10.426	/	359.218	HMDB0040619	Piperoic acid	C22H30O4	358.214	9	[M+H]+	46.2	46.4	94.01	NA	NA	1207.41	30.9185	16.636	13.7184	99.8309	71.6504	101.528	18.0121	192.172	219.03	26.118	240.027	111.372	2.15518	-1.10781	0.569013	0.244878	0.146967	0.569013	no change
220	1261	12.457	336.266	337.273	HMDB0006070	Pregnanetriol	C21H36O3	336.266	2	[M+H]+	49.1	52.5	95.43	NA	NA	137.693	51.073	76.1276	54.6583	28.6026	62.6158	35.3608	46.0849	111.706	16.9561	313.208	68.4618	104.663	0.654115	0.612383	0.504096	0.297486	0.0207138	0.504096	no change
221	1263	9.378	/	338.266	HMDB0038057	Dehydrophytosphingosine	C18H37NO3	315.277	2	[M+Na]+	41.7	15.8	95.07	NA	NA	37.2924	39.0046	34.716	37.2976	32.0046	41.5945	24.9682	50.1821	69.2347	32.3626	27.3374	36.9849	40.817	0.906116	0.142232	0.67348	0.171675	0.204993	0.67348	no change
222	1269	11.236	/	339.289	HMDB0032112	1,2,4-Nonadecanetriol	C19H40O3	316.298	6	[M+Na]+	43.2	25.2	97.38	NA	NA	257.809	284.88	453.662	281.144	359.741	435.987	229.458	337.427	657.447	368.889	302.643	345.537	379.173	0.911292	0.134015	0.670007	0.173921	0.28471	0.670007	no change
223	1274	12.19	/	340.284	HMDB0004610	Phytosphingosine	C18H39NO3	317.293	6	[M+Na]+	47.5	48.4	95.45	NA	NA	25.8649	6.05789	4.15592	2.9744	3.9239	8.08206	3.5518	3.87474	29.7699	3.10503	6.50458	8.50985	9.3612	0.909055	0.137561	0.891624	0.0498182	0.0617984	0.891624	no change
224	1277	11.507	/	341.208	HMDB0013633	12-KETE	C20H30O3	318.219	2	[M+Na]+	NA	NA	NA	81.6	NA	107.36	2.49765	1.9002	8.02952	6.29384	10.4475	3.16233	1.0567	15.2543	19.1576	2.47796	22.7548	8.22179	2.76762	-1.46864	0.465394	0.332179	0.539942	0.465394	no change
225	1285	8.835	341.256	342.263	HMDB0013326	2-Dodecenoylcarnitine	C19H35NO4	341.257	2	[M+H]+	45.9	38.6	93.03	NA	NA	18.7259	34.1263	69.9498	10.6842	24.8402	17.1983	52.7312	32.9901	6.26023	14.9876	28.4898	29.2541	27.0918	1.07982	-0.110785	0.86177	0.0646088	0.312133	0.86177	no change
226	1290	9.065	/	344.279	HMDB0002250	Dodecanoylcarnitine	C19H37NO4	344.28	1	[M+H]+	52.5	68.1	96.2	NA	NA	235.339	640.551	884.376	144.207	337.168	250.216	892.063	505.055	182.749	214.943	591.95	415.309	477.352	0.870028	0.200867	0.731079	0.136035	0.258288	0.731079	no change
227	1313	1.302	347.062	348.07	HMDB0000045	Adenosine monophosphate	C10H14N5O7P	347.063	2	[M+H]+	51.8	66.1	94.87	NA	NA	578.309	353.869	174.171	209.136	260.551	163.964	253.539	307.283	199.283	267.054	275.807	290	260.593	1.11285	-0.154253	0.69578	0.157528	0.0723961	0.69578	no change
228	1319	11.955	347.282	348.289	HMDB0004080	Anandamide	C22H37NO2	347.282	2	[M+H]+	NA	NA	NA	86.2	NA	31.5816	9.69561	16.3381	6.84369	11.1113	13.8269	12.6105	15.7676	181.129	10.2614	16.1668	14.8995	47.1872	0.315754	1.66313	0.391074	0.407741	0.831544	0.391074	no change
229	1341	7.82	352.222	353.229	HMDB0001509	20-Hydroxy-leukotriene B4	C20H32O5	352.225	9	[M+H]+	48.3	56.8	94.27	NA	NA	494.4	50.1578	19.1034	95.1155	51.8364	66.4867	124.979	10.6778	92.2885	87.6786	21.4105	129.517	67.4069	1.92142	-0.94217	0.477644	0.320895	0.60751	0.477644	no change
230	1344	7.044	352.224	353.232	HMDB0001335	Prostaglandin I2	C20H32O5	352.225	2	[M+H]+	48.1	46.5	96.33	NA	NA	64.795	20.5422	39.4524	35.7254	49.0874	67.7529	11.1436	11.1289	139.386	42.35	12.0596	46.2259	43.2136	1.06971	-0.0972162	0.90209	0.0447503	0.918181	0.90209	no change
231	1358	11.278	354.276	355.284	HMDB0011568	MG(18:2/0:0/0:0)	C21H38O4	354.277	3	[M+H]+	39.6	8.5	92.94	NA	NA	33.3607	33.9583	32.9815	31.4063	23.6165	30.6495	44.4415	33.1809	109.285	39.7195	34.1292	30.9955	52.1512	0.594338	0.750645	0.217045	0.663451	1.46331	0.217045	no change
232	1364	10.365	/	356.352	HMDB0040982	1,20-Eicosanediol	C20H42O2	314.318	2	[M+ACN+H]+	53.1	71	96.86	NA	NA	163.063	114.493	186.037	107.011	100.34	127.627	108.019	117.239	424.596	188.57	184.765	133.095	204.638	0.650394	0.620615	0.218645	0.660261	1.05169	0.218645	no change
233	1368	0.866	356.242	357.249	HMDB0060044	14-HDoHE	C23H32O3	356.235	19	[M+H]+	36.9	15.2	88.02	NA	NA	57.2137	138.192	159.633	283.24	191.049	158.446	152.883	182.762	250.441	145.783	153.802	164.629	177.134	0.929403	0.105624	0.746665	0.126874	0.53593	0.746665	no change
234	1369	14.124	/	357.278	HMDB0002823	Docosatrienoic acid	C22H38O2	334.287	5	[M+Na]+	48.8	53.4	96.03	NA	NA	8.48882	6.62476	99.7088	10.306	14.1412	51.9522	7.80966	2.27876	82.0325	11.1452	7.36188	31.8703	22.1256	1.44043	-0.526496	0.663146	0.178391	0.73062	0.663146	no change
235	1384	8.109	359.266	360.274	HMDB0061638	3-Hydroxydodecanoyl carnitine	C19H37NO5	359.267	2	[M+H]+	47.8	43.8	97.79	NA	NA	56.3167	185.871	167.257	36.8947	96.1068	57.3264	183.82	133.351	30.127	75.414	126.336	99.9621	109.81	0.910323	0.13555	0.795704	0.0992483	0.16699	0.795704	no change
236	1398	12.162	362.303	385.292	HMDB0246913	Tetraethylene glycol monododecyl ether	C20H42O5	362.303	2	[M+Na]+	39	0.94	96.16	NA	NA	184.564	68.6581	119.329	70.6476	86.9395	66.7716	128.56	127.053	3218.66	165.817	202.209	99.485	768.461	0.12946	2.94942	0.336354	0.473204	1.3911	0.336354	no change
237	1420	8.958	/	368.279	HMDB0005972	Tetrahydrodeoxycortisol	C21H34O4	350.246	2	[M+NH4]+	43.3	29.3	89.23	NA	NA	16.2278	18.3162	26.9433	4.03216	12.2092	17.2358	26.2465	15.2536	45.2453	16.1631	45.5321	15.8274	29.6881	0.533123	0.907461	0.111817	0.951493	1.32664	0.111817	no change
[truncated: 233 more rows]
