# Supplementary material for: Impaired mitochondrial metabolism is a critical cancer vulnerability for MYC inhibitors
Source: Sci Adv. 2025 Jul 16;11(29):eadw5228. doi: 10.1126/sciadv.adw5228 (PMC12266110; doi:10.1126/sciadv.adw5228)
Supplement: Supplementary file 3 — Tables S1 to S7 [file sciadv.adw5228_tables_s1_to_s7.zip › adw5228_table_s7.xlsx]

## Sheet: A.Correlations in PRAD
Metabolite	ImmuneScore	Th17.cells	NK.cells	Tcm.cells	T.helper.cells	Eosinophils	pDC	Tem.cells	NK.CD56dim.cells	Neutrophils	Macrophages	DC	iDC	NK.CD56bright.cells	Tfh.cells	Treg.cells	aDC	Th1.cells	CD8.T.cells	Cytotoxic.cells	T.cells	B.cells	Mast.cells	Th2.cells
2-methylbutyroylcarnitine	-0.0041514	-0.0442002	0.0671551	0.104762	0.0622711	0.0549451	-0.0412698	-0.0324786	-0.0315018	0.113065	-0.0559219	-0.0603175	-0.0554335	0.0495727	0.0339438	-0.035409	0.0744811	0.0539683	0.13895	0.0275946	0.0271062	0.188278	0.0559219	-0.00463981
adenosine	-0.180952	0.114042	-0.129182	-0.0525031	-0.00708181	0.0949939	-0.125275	-0.0656899	-0.144811	-0.156532	-0.135043	-0.164835	-0.167766	-0.0393162	-0.0148962	-0.0412698	-0.0017094	-0.144322	-0.0437118	-0.0573871	-0.0998779	-0.0930403	-0.132601	0.130159
cis-vaccenate (18:1n7)	0.0666667	-0.00735294	0.1	-0.0446078	-0.115686	0.102451	0.0926471	0.00882353	0.101961	0.131373	0.0578431	0.131863	0.0191176	-0.0411765	-0.0151961	-0.0696078	-0.0647059	0.163235	0.105392	-0.0264706	0.0191176	0.0352941	0.027451	-0.0740196
histamine	0.0315018	-0.0114774	0.120391	0.12674	0.0520147	0.0837607	0.0393162	0.0705739	-0.047619	0.0852259	0.020757	0.0808303	0.0222222	0.107692	-0.00757021	0.0520147	-0.0266178	0.0417582	0.0730159	0.0456654	-0.0173382	0.0940171	0.194139	0.00952381
phosphate	-0.0324786	-0.0246642	-0.0217338	-0.0026862	0.0720391	-0.17851	-0.0481074	-0.0442002	0.0417582	-0.109646	0.0671551	-0.0857143	0.0383394	0.023199	-0.0520147	0.110134	-0.0564103	-0.137485	-0.110134	-0.0349206	0.0349206	0.00463981	0.0168498	0.146764
urate	0.164347	-0.185348	0.0481074	0.121856	0.129182	0.0173382	0.107692	0.0705739	-0.125763	0.188767	0.153602	0.162882	0.135531	0.0598291	-0.0407814	0.010989	0.0212454	0.144322	0.22442	0.0915751	0.116484	0.0832723	0.135531	0.133578
uridine	-0.00561661	0.001221	-0.0310134	-0.0910867	-0.0300366	-0.0656899	0.025641	0.0119658	-0.0505495	0.045177	0.040293	0.0876679	0.028083	0.0217338	-0.00854701	-0.0358974	-0.0930403	0.00952381	0.0202686	0.003663	-0.00463981	-0.0808303	0.0612943	0.028083

## Sheet: B. Urate Correlation
	ImmuneScore	Th17.cells	NK.cells	Tcm.cells	T.helper.cells	Eosinophils	pDC	Tem.cells	NK.CD56dim.cells	Neutrophils	Macrophages	DC	iDC	NK.CD56bright.cells	Tfh.cells	Treg.cells	aDC	Th1.cells	CD8.T.cells	Cytotoxic.cells	T.cells	B.cells	Mast.cells	Th2.cells
1	-0.0041514	-0.0442002	0.0671551	0.104762	0.0622711	0.0549451	-0.0412698	-0.0324786	-0.0315018	0.113065	-0.0559219	-0.0603175	-0.0554335	0.0495727	0.0339438	-0.035409	0.0744811	0.0539683	0.13895	0.0275946	0.0271062	0.188278	0.0559219	-0.00463981
2	-0.180952	0.114042	-0.129182	-0.0525031	-0.00708181	0.0949939	-0.125275	-0.0656899	-0.144811	-0.156532	-0.135043	-0.164835	-0.167766	-0.0393162	-0.0148962	-0.0412698	-0.0017094	-0.144322	-0.0437118	-0.0573871	-0.0998779	-0.0930403	-0.132601	0.130159
3	0.0666667	-0.00735294	0.1	-0.0446078	-0.115686	0.102451	0.0926471	0.00882353	0.101961	0.131373	0.0578431	0.131863	0.0191176	-0.0411765	-0.0151961	-0.0696078	-0.0647059	0.163235	0.105392	-0.0264706	0.0191176	0.0352941	0.027451	-0.0740196
4	0.0315018	-0.0114774	0.120391	0.12674	0.0520147	0.0837607	0.0393162	0.0705739	-0.047619	0.0852259	0.020757	0.0808303	0.0222222	0.107692	-0.00757021	0.0520147	-0.0266178	0.0417582	0.0730159	0.0456654	-0.0173382	0.0940171	0.194139	0.00952381
5	-0.0324786	-0.0246642	-0.0217338	-0.0026862	0.0720391	-0.17851	-0.0481074	-0.0442002	0.0417582	-0.109646	0.0671551	-0.0857143	0.0383394	0.023199	-0.0520147	0.110134	-0.0564103	-0.137485	-0.110134	-0.0349206	0.0349206	0.00463981	0.0168498	0.146764
6	0.164347	-0.185348	0.0481074	0.121856	0.129182	0.0173382	0.107692	0.0705739	-0.125763	0.188767	0.153602	0.162882	0.135531	0.0598291	-0.0407814	0.010989	0.0212454	0.144322	0.22442	0.0915751	0.116484	0.0832723	0.135531	0.133578
7	-0.00561661	0.001221	-0.0310134	-0.0910867	-0.0300366	-0.0656899	0.025641	0.0119658	-0.0505495	0.045177	0.040293	0.0876679	0.028083	0.0217338	-0.00854701	-0.0358974	-0.0930403	0.00952381	0.0202686	0.003663	-0.00463981	-0.0808303	0.0612943	0.028083
